# Supplementary material for: Phylogenetic and Selection Analysis of an Expanded Family of Putatively Pore-Forming Jellyfish Toxins (Cnidaria: Medusozoa)
Source: Genome Biol Evol. 2021 Apr 23;13(6):evab081. doi: 10.1093/gbe/evab081 (PMC8214413; doi:10.1093/gbe/evab081)
Supplement: evab081_Supplementary_Data [file evab081_supplementary_data.zip]

Archive with 16 entries (16 files):
- File_S1.txt
- File_S2.fa
- File_S3.fa
- File_S4.fa
- SuppFigureS1.pdf
- SuppFigureS2.pdf
- SuppFigureS3.pdf
- SuppFigureS4.pdf
- SuppFigureS5.pdf
- SuppFigureS6.pdf
- Supplementary Materials.R2.docx
- Table_S1.xlsx
- Table_S2.xlsx
- Table_S3.xlsx
- Table_S4.xlsx
- Table_S5.xlsx
