# Supplementary material for: Phylogenetic and Selection Analysis of an Expanded Family of Putatively Pore-Forming Jellyfish Toxins (Cnidaria: Medusozoa)
Source: Genome Biol Evol. 2021 Apr 23;13(6):evab081. doi: 10.1093/gbe/evab081 (PMC8214413; doi:10.1093/gbe/evab081)
Supplement: evab081_Supplementary_Data [file evab081_supplementary_data.zip › File_S1.txt]

HMMER3/f [3.1b2 | February 2015]
NAME  reference_JFTs_cnido_full_hmm
LENG  449
ALPH  amino
RF    no
MM    no
CONS  yes
CS    no
MAP   yes
DATE  Thu Feb  7 15:26:51 2019
NSEQ  13
EFFN  1.761475
CKSUM 3022291646
STATS LOCAL MSV      -11.3706  0.69858
STATS LOCAL VITERBI  -12.2879  0.69858
STATS LOCAL FORWARD   -5.8236  0.69858
HMM          A        C        D        E        F        G        H        I        K        L        M        N        P        Q        R        S        T        V        W        Y   
            m->m     m->i     m->d     i->m     i->i     d->m     d->d
  COMPO   2.54753  4.50234  3.00211  2.69753  3.27014  2.96675  3.77861  2.75749  2.62077  2.37942  3.60117  3.09451  3.48446  3.05166  3.02150  2.55903  2.81763  2.60184  4.69707  3.41709
          2.68625  4.42118  2.77526  2.73130  3.46360  2.40519  3.72501  3.29361  2.67708  2.69361  4.24696  2.90353  2.73746  3.18153  2.89758  2.37893  2.77526  2.98525  4.58484  3.61510
          0.22760  2.16662  2.41917  0.81937  0.58109  0.00000        *
      1   3.29892  4.70295  4.89303  4.38523  3.44693  4.44771  4.96426  2.30866  4.19767  1.90514  1.07020  4.57611  4.79498  4.41748  4.34206  3.83454  3.57240  1.79745  5.41871  4.27896      4 m - - -
          2.68618  4.42225  2.77519  2.73123  3.46354  2.40513  3.72494  3.29354  2.67741  2.69355  4.24690  2.90347  2.73739  3.18146  2.89801  2.37887  2.77519  2.98518  4.58477  3.61503
          0.01751  4.44943  5.17178  0.61958  0.77255  0.62440  0.76697
      2   2.28295  4.95165  2.56284  2.48766  4.21753  3.49628  3.70247  3.14370  2.01277  3.22577  4.02351  3.01443  3.89068  2.83815  2.95540  2.44743  2.42349  2.98550  5.44703  4.09566      5 k - - -
          2.68618  4.42225  2.77519  2.73123  3.46354  2.40513  3.72494  3.29354  2.67741  2.69355  4.24690  2.90347  2.73739  3.18146  2.89801  2.37887  2.77519  2.98518  4.58477  3.61503
          0.01751  4.44943  5.17178  0.61958  0.77255  0.62440  0.76697
      3   2.69556  4.72779  3.21108  2.65152  3.92673  3.56225  3.77269  3.31943  2.42726  1.94476  3.81286  2.85122  3.36667  2.96576  2.67734  2.31993  2.92597  3.03857  5.25709  3.36364      6 l - - -
          2.68618  4.42225  2.77519  2.73123  3.46354  2.40513  3.72494  3.29354  2.67741  2.69355  4.24690  2.90347  2.73739  3.18146  2.89801  2.37887  2.77519  2.98518  4.58477  3.61503
          0.11380  4.44943  2.34466  0.61958  0.77255  0.62440  0.76697
      4   2.21420  4.84976  3.12935  2.57460  4.11596  2.38158  3.72325  3.51868  2.05627  2.55412  3.95111  3.07572  3.91618  2.88148  2.61113  2.74593  2.93416  3.20268  5.36783  4.05664      7 k - - -
          2.68618  4.42225  2.77519  2.73123  3.46354  2.40513  3.72494  3.29354  2.67741  2.69355  4.24690  2.90347  2.73739  3.18146  2.89801  2.37887  2.77519  2.98518  4.58477  3.61503
          0.01927  4.35490  5.07724  0.61958  0.77255  0.74457  0.64424
      5   2.79617  4.22590  4.34380  3.76875  2.61877  3.90313  3.17385  2.07155  3.62397  1.47985  3.26031  3.90123  4.25672  3.80432  3.75578  3.20113  3.02628  2.45149  4.56330  2.67654      8 l - - -
          2.68603  4.42244  2.77538  2.73142  3.46373  2.40506  3.72513  3.29342  2.67726  2.69318  4.24709  2.90365  2.73758  3.18165  2.89778  2.37865  2.77538  2.98514  4.58496  3.61522
          0.46314  1.22703  2.55706  1.05170  0.42977  0.42613  1.05852
      6   2.27366  4.16111  4.11307  3.52751  2.88552  3.77639  3.22786  2.59281  3.41139  2.01261  2.41953  3.74668  4.14556  3.63610  3.60095  3.06109  2.53201  2.03105  4.77259  3.57965     17 l - - -
          2.68618  4.42225  2.77519  2.73123  3.46354  2.40513  3.72494  3.29354  2.67741  2.69355  4.24690  2.90347  2.73739  3.18146  2.89801  2.37887  2.77519  2.98518  4.58477  3.61503
          0.01775  4.43616  5.15851  0.61958  0.77255  0.48467  0.95685
      7   2.86418  4.27501  4.51083  3.92550  2.39132  3.99733  4.22699  2.33845  3.77096  1.29428  3.23866  4.03984  3.32339  3.93354  3.87513  3.30019  3.09400  2.46836  4.72798  2.64048     18 l - - -
          2.68618  4.42225  2.77519  2.73123  3.46354  2.40513  3.72494  3.29354  2.67741  2.69355  4.24690  2.90347  2.73739  3.18146  2.89801  2.37887  2.77519  2.98518  4.58477  3.61503
          0.01664  4.49982  5.22217  0.61958  0.77255  0.54844  0.86239
      8   2.73560  2.83332  4.61155  4.00795  2.45891  3.89330  4.17893  2.53087  3.81016  1.83697  3.21698  4.02128  4.25392  3.94853  3.84334  3.20266  2.96737  1.86560  2.87311  3.00319     19 l - - -
          2.68618  4.42225  2.77519  2.73123  3.46354  2.40513  3.72494  3.29354  2.67741  2.69355  4.24690  2.90347  2.73739  3.18146  2.89801  2.37887  2.77519  2.98518  4.58477  3.61503
          0.01664  4.49982  5.22217  0.61958  0.77255  0.54844  0.86239
      9   3.13218  3.36028  4.94795  4.36188  2.24729  4.33597  4.64558  2.41879  4.19605  0.98273  3.16131  4.45075  4.63017  4.29499  4.24556  3.66381  3.36303  2.15715  5.03963  3.86813     20 l - - -
          2.68618  4.42225  2.77519  2.73123  3.46354  2.40513  3.72494  3.29354  2.67741  2.69355  4.24690  2.90347  2.73739  3.18146  2.89801  2.37887  2.77519  2.98518  4.58477  3.61503
          0.01664  4.49982  5.22217  0.61958  0.77255  0.54844  0.86239
     10   2.51712  4.22835  4.26747  3.69157  1.79276  3.85458  4.18868  2.58241  3.56488  1.78698  3.30738  3.87523  4.23668  3.77756  3.73241  2.52244  2.99973  2.22513  4.83174  3.61735     21 l - - -
          2.68618  4.42225  2.77519  2.73123  3.46354  2.40513  3.72494  3.29354  2.67741  2.69355  4.24690  2.90347  2.73739  3.18146  2.89801  2.37887  2.77519  2.98518  4.58477  3.61503
          0.01664  4.49982  5.22217  0.61958  0.77255  0.54844  0.86239
     11   3.62434  4.87841  5.48439  4.91101  2.78530  4.96894  5.27702  1.86786  4.77922  0.74030  3.08353  5.08648  5.09141  4.75031  4.78838  4.33581  3.83939  2.17094  5.42531  4.38684     22 l - - -
          2.68618  4.42225  2.77519  2.73123  3.46354  2.40513  3.72494  3.29354  2.67741  2.69355  4.24690  2.90347  2.73739  3.18146  2.89801  2.37887  2.77519  2.98518  4.58477  3.61503
          0.01664  4.49982  5.22217  0.61958  0.77255  0.54844  0.86239
     12   2.90347  4.38273  4.42278  3.89274  3.54203  3.99918  4.49361  2.35662  3.75929  1.68319  3.49125  4.08033  4.42313  4.01420  3.94888  2.52707  3.17848  1.21981  5.17646  3.97239     23 v - - -
          2.68618  4.42225  2.77519  2.73123  3.46354  2.40513  3.72494  3.29354  2.67741  2.69355  4.24690  2.90347  2.73739  3.18146  2.89801  2.37887  2.77519  2.98518  4.58477  3.61503
          0.01664  4.49982  5.22217  0.61958  0.77255  0.54844  0.86239
     13   2.49601  4.73430  3.21534  2.66044  3.95978  2.71469  3.79655  2.99525  2.64726  2.43682  3.84337  2.54205  3.00185  2.98699  3.08719  2.37883  2.60379  3.06493  5.29167  3.99232     24 s - - -
          2.68618  4.42225  2.77519  2.73123  3.46354  2.40513  3.72494  3.29354  2.67741  2.69355  4.24690  2.90347  2.73739  3.18146  2.89801  2.37887  2.77519  2.98518  4.58477  3.61503
          0.01664  4.49982  5.22217  0.61958  0.77255  0.54844  0.86239
     14   2.45093  4.17070  4.27324  3.68529  2.34041  3.83498  4.15544  2.27690  3.55116  1.65864  3.27273  3.85661  4.20518  3.75700  3.70308  2.70770  2.44075  2.37659  4.79420  3.60569     25 l - - -
          2.68618  4.42225  2.77519  2.73123  3.46354  2.40513  3.72494  3.29354  2.67741  2.69355  4.24690  2.90347  2.73739  3.18146  2.89801  2.37887  2.77519  2.98518  4.58477  3.61503
          0.01664  4.49982  5.22217  0.61958  0.77255  0.54844  0.86239
     15   2.70802  4.32755  3.23325  3.19558  3.44565  3.73230  3.16891  2.50289  3.12850  1.57432  3.42860  3.54754  4.10845  3.41050  3.43181  2.99343  2.59752  2.20927  4.92658  3.70947     26 l - - -
          2.68618  4.42225  2.77519  2.73123  3.46354  2.40513  3.72494  3.29354  2.67741  2.69355  4.24690  2.90347  2.73739  3.18146  2.89801  2.37887  2.77519  2.98518  4.58477  3.61503
          0.01664  4.49982  5.22217  0.61958  0.77255  0.54844  0.86239
     16   2.15783  2.87512  4.25641  3.66890  2.41775  2.86619  4.13566  2.58783  3.53464  2.04494  3.27766  3.83330  4.17948  3.73981  3.68526  3.09633  2.61199  2.16718  4.77964  3.59153     27 l - - -
          2.68618  4.42225  2.77519  2.73123  3.46354  2.40513  3.72494  3.29354  2.67741  2.69355  4.24690  2.90347  2.73739  3.18146  2.89801  2.37887  2.77519  2.98518  4.58477  3.61503
          0.01664  4.49982  5.22217  0.61958  0.77255  0.44847  1.01778
     17   2.70844  4.32279  3.79303  3.22210  2.93508  3.73370  4.01605  2.39952  3.15343  2.52583  2.52719  3.10892  4.11405  3.43099  3.45110  1.81881  2.59714  2.58033  4.92409  3.70823     28 s - - -
          2.68618  4.42225  2.77519  2.73123  3.46354  2.40513  3.72494  3.29354  2.67741  2.69355  4.24690  2.90347  2.73739  3.18146  2.89801  2.37887  2.77519  2.98518  4.58477  3.61503
          0.06964  4.53695  2.87231  0.61958  0.77255  0.48576  0.95510
     18   2.29532  5.15672  2.50696  2.41105  4.48043  3.47636  3.67867  3.94973  2.42814  3.45514  4.20991  2.63687  2.71656  2.49206  2.67681  2.68069  2.34785  3.53727  5.60842  4.21175     29 a - - -
          2.68618  4.42225  2.77519  2.73123  3.46354  2.40513  3.72494  3.29354  2.67741  2.69355  4.24690  2.90347  2.73739  3.18146  2.89801  2.37887  2.77519  2.98518  4.58477  3.61503
          0.01691  4.48422  5.20656  0.61958  0.77255  0.57301  0.82972
     19   2.78239  5.26875  2.17732  2.39409  4.60123  2.05702  3.72757  4.08186  2.28673  3.57248  4.33031  2.48814  3.91249  2.83843  2.70349  2.44434  3.02160  3.65631  5.71597  4.30220     30 g - - -
          2.68618  4.42225  2.77519  2.73123  3.46354  2.40513  3.72494  3.29354  2.67741  2.69355  4.24690  2.90347  2.73739  3.18146  2.89801  2.37887  2.77519  2.98518  4.58477  3.61503
          0.01691  4.48422  5.20656  0.61958  0.77255  0.57301  0.82972
     20   2.46275  4.75737  3.19300  2.63263  3.96152  3.55947  3.21264  2.54163  2.60628  2.99959  3.83953  2.75312  3.94692  2.63654  2.41119  2.77270  2.58822  2.57747  5.28494  3.98255     31 r - - -
          2.68618  4.42225  2.77519  2.73123  3.46354  2.40513  3.72494  3.29354  2.67741  2.69355  4.24690  2.90347  2.73739  3.18146  2.89801  2.37887  2.77519  2.98518  4.58477  3.61503
          0.01691  4.48422  5.20656  0.61958  0.77255  0.43483  1.04235
     21   1.67455  4.79603  3.18273  2.21811  4.11839  3.01129  3.85462  3.51202  2.69596  3.15364  3.98582  3.16521  2.94413  3.03293  3.14166  2.78029  2.97226  2.42317  5.42620  4.11635     32 a - - -
          2.68636  4.42243  2.77538  2.73142  3.46372  2.40531  3.72513  3.29372  2.67712  2.69351  4.24708  2.90365  2.73758  3.18165  2.89651  2.37873  2.77538  2.98537  4.58495  3.61465
          0.22134  1.64321  5.25930  1.22423  0.34812  0.48576  0.95510
     22   2.27443  4.99794  2.73294  2.54539  4.37191  3.49110  3.79511  3.80928  2.35770  3.37911  4.17088  3.06422  3.93599  2.93072  3.05757  2.05298  1.77528  3.43190  5.58515  4.22775     41 t - - -
          2.68618  4.42225  2.77519  2.73123  3.46354  2.40513  3.72494  3.29354  2.67741  2.69355  4.24690  2.90347  2.73739  3.18146  2.89801  2.37887  2.77519  2.98518  4.58477  3.61503
          0.01603  4.53695  5.25930  0.61958  0.77255  0.48576  0.95510
     23   2.47529  5.20952  2.11713  2.03037  4.54253  3.48928  3.68725  4.02058  2.10874  3.50940  4.25525  2.96083  3.88971  2.78914  2.65521  2.36991  2.95800  3.17447  5.64894  4.24390     42 e - - -
          2.68618  4.42225  2.77519  2.73123  3.46354  2.40513  3.72494  3.29354  2.67741  2.69355  4.24690  2.90347  2.73739  3.18146  2.89801  2.37887  2.77519  2.98518  4.58477  3.61503
          0.01603  4.53695  5.25930  0.61958  0.77255  0.48576  0.95510
     24   2.47357  5.32848  2.28972  1.80239  4.65865  3.06335  3.76079  4.14564  2.55090  3.63131  4.38870  2.95785  3.93892  2.53094  3.06028  1.91431  3.06327  3.71425  5.77281  4.34855     43 e - - -
          2.68618  4.42225  2.77519  2.73123  3.46354  2.40513  3.72494  3.29354  2.67741  2.69355  4.24690  2.90347  2.73739  3.18146  2.89801  2.37887  2.77519  2.98518  4.58477  3.61503
          0.01603  4.53695  5.25930  0.61958  0.77255  0.48576  0.95510
     25   2.48759  5.24832  2.53766  1.51813  4.59139  3.49053  3.77600  4.06309  2.57104  3.57485  4.34351  2.98233  3.94284  2.89444  3.07340  2.27204  2.32249  3.64811  5.73537  4.32755     44 e - - -
          2.68618  4.42225  2.77519  2.73123  3.46354  2.40513  3.72494  3.29354  2.67741  2.69355  4.24690  2.90347  2.73739  3.18146  2.89801  2.37887  2.77519  2.98518  4.58477  3.61503
          0.01603  4.53695  5.25930  0.61958  0.77255  0.48576  0.95510
     26   3.08932  4.44588  4.79945  4.24153  3.60905  4.35106  4.76497  1.48853  4.11550  2.08627  3.50193  4.40979  2.79357  4.33070  4.26663  3.68165  3.33388  1.22700  5.32801  4.14085     45 v - - -
          2.68618  4.42225  2.77519  2.73123  3.46354  2.40513  3.72494  3.29354  2.67741  2.69355  4.24690  2.90347  2.73739  3.18146  2.89801  2.37887  2.77519  2.98518  4.58477  3.61503
          0.01603  4.53695  5.25930  0.61958  0.77255  0.48576  0.95510
     27   2.90004  5.43281  2.02456  1.80248  4.76005  3.49161  3.81649  4.25624  2.64455  3.73618  4.50318  2.21465  3.97658  2.93599  3.17003  1.96221  2.77535  3.81878  5.87699  4.43463     46 e - - -
          2.68618  4.42225  2.77519  2.73123  3.46354  2.40513  3.72494  3.29354  2.67741  2.69355  4.24690  2.90347  2.73739  3.18146  2.89801  2.37887  2.77519  2.98518  4.58477  3.61503
          0.01603  4.53695  5.25930  0.61958  0.77255  0.48576  0.95510
     28   2.17776  5.20874  2.59011  2.13100  4.53487  3.49214  3.71709  4.00720  2.47976  3.51069  4.26776  2.97082  3.90836  2.35474  2.97376  1.94230  2.65446  3.59187  5.66345  4.26091     47 s - - -
          2.68618  4.42225  2.77519  2.73123  3.46354  2.40513  3.72494  3.29354  2.67741  2.69355  4.24690  2.90347  2.73739  3.18146  2.89801  2.37887  2.77519  2.98518  4.58477  3.61503
          0.01603  4.53695  5.25930  0.61958  0.77255  0.48576  0.95510
     29   1.98666  4.92154  2.72335  2.25571  4.17254  2.42670  3.76466  3.58145  2.57297  2.84096  4.00757  3.07534  3.94018  2.91690  3.03823  2.75757  2.95983  2.60753  5.43921  4.10275     48 a - - -
          2.68618  4.42225  2.77519  2.73123  3.46354  2.40513  3.72494  3.29354  2.67741  2.69355  4.24690  2.90347  2.73739  3.18146  2.89801  2.37887  2.77519  2.98518  4.58477  3.61503
          0.01603  4.53695  5.25930  0.61958  0.77255  0.48576  0.95510
     30   3.57261  4.83670  5.43746  4.87297  1.81272  4.88142  5.10205  1.33847  4.72453  1.25281  3.14471  4.99124  5.04413  4.71381  4.72837  4.24230  3.79095  2.45789  5.28389  4.10384     49 l - - -
          2.68618  4.42225  2.77519  2.73123  3.46354  2.40513  3.72494  3.29354  2.67741  2.69355  4.24690  2.90347  2.73739  3.18146  2.89801  2.37887  2.77519  2.98518  4.58477  3.61503
          0.01603  4.53695  5.25930  0.61958  0.77255  0.48576  0.95510
     31   2.36374  5.26578  2.06072  2.06688  4.59878  3.48960  3.71769  4.08170  2.47866  3.56664  4.31597  2.27671  3.91068  2.82309  2.50597  2.72605  2.69577  3.65115  5.70481  4.29083     50 d - - -
          2.68618  4.42225  2.77519  2.73123  3.46354  2.40513  3.72494  3.29354  2.67741  2.69355  4.24690  2.90347  2.73739  3.18146  2.89801  2.37887  2.77519  2.98518  4.58477  3.61503
          0.01603  4.53695  5.25930  0.61958  0.77255  0.48576  0.95510
     32   2.80143  5.29939  2.83751  1.78238  4.63125  2.50513  3.74083  4.11396  2.29787  3.59883  4.35382  2.40534  3.92984  2.59783  3.00280  2.19048  3.03894  3.68502  5.73752  4.32225     51 e - - -
          2.68618  4.42225  2.77519  2.73123  3.46354  2.40513  3.72494  3.29354  2.67741  2.69355  4.24690  2.90347  2.73739  3.18146  2.89801  2.37887  2.77519  2.98518  4.58477  3.61503
          0.01603  4.53695  5.25930  0.61958  0.77255  0.48576  0.95510
     33   3.73025  4.97032  5.56172  5.01152  3.40029  5.11634  5.48592  1.99053  4.87434  0.62776  3.15373  5.23097  5.21879  4.87671  4.91237  4.50833  3.95293  2.08378  5.59769  4.58530     52 L - - -
          2.68618  4.42225  2.77519  2.73123  3.46354  2.40513  3.72494  3.29354  2.67741  2.69355  4.24690  2.90347  2.73739  3.18146  2.89801  2.37887  2.77519  2.98518  4.58477  3.61503
          0.01603  4.53695  5.25930  0.61958  0.77255  0.48576  0.95510
     34   2.74035  5.13196  2.15819  1.93560  4.42980  3.50778  3.71766  2.70299  2.06193  3.41430  4.18834  2.99469  3.91282  2.83452  2.96305  2.72408  2.97327  3.09022  5.59460  4.21153     53 e - - -
          2.68618  4.42225  2.77519  2.73123  3.46354  2.40513  3.72494  3.29354  2.67741  2.69355  4.24690  2.90347  2.73739  3.18146  2.89801  2.37887  2.77519  2.98518  4.58477  3.61503
          0.01603  4.53695  5.25930  0.61958  0.77255  0.48576  0.95510
     35   2.36452  5.17995  2.99742  2.44587  4.50997  3.01884  3.69231  3.97588  2.20438  3.47551  4.23082  2.31463  3.90244  2.44178  2.26498  2.70752  2.50738  3.56382  5.62161  4.23315     54 k - - -
          2.68618  4.42225  2.77519  2.73123  3.46354  2.40513  3.72494  3.29354  2.67741  2.69355  4.24690  2.90347  2.73739  3.18146  2.89801  2.37887  2.77519  2.98518  4.58477  3.61503
          0.01603  4.53695  5.25930  0.61958  0.77255  0.48576  0.95510
     36   2.55274  5.13207  3.17595  2.60820  4.44487  3.61080  3.75526  3.85983  1.70096  3.39501  3.22897  3.11770  4.00001  1.69911  2.75676  2.84350  3.06402  3.50676  5.57073  4.24846     55 q - - -
          2.68618  4.42225  2.77519  2.73123  3.46354  2.40513  3.72494  3.29354  2.67741  2.69355  4.24690  2.90347  2.73739  3.18146  2.89801  2.37887  2.77519  2.98518  4.58477  3.61503
          0.01603  4.53695  5.25930  0.61958  0.77255  0.48576  0.95510
     37   3.81760  5.04607  5.61805  5.08330  3.36743  5.19114  5.52969  1.72662  4.91730  0.62138  3.12983  5.31190  5.26806  4.91128  4.94003  4.60488  4.03749  2.46206  5.59090  4.56886     56 L - - -
          2.68618  4.42225  2.77519  2.73123  3.46354  2.40513  3.72494  3.29354  2.67741  2.69355  4.24690  2.90347  2.73739  3.18146  2.89801  2.37887  2.77519  2.98518  4.58477  3.61503
          0.01603  4.53695  5.25930  0.61958  0.77255  0.48576  0.95510
     38   2.90551  5.38647  2.08640  2.41596  4.71700  3.50051  3.83225  4.19905  2.37585  3.69916  4.47803  1.57068  3.98874  2.95786  3.16608  2.85205  2.23947  3.77837  5.85290  4.42637     57 n - - -
          2.68618  4.42225  2.77519  2.73123  3.46354  2.40513  3.72494  3.29354  2.67741  2.69355  4.24690  2.90347  2.73739  3.18146  2.89801  2.37887  2.77519  2.98518  4.58477  3.61503
          0.25714  4.53695  1.53231  0.61958  0.77255  0.48576  0.95510
     39   2.30561  5.03830  2.55755  1.90340  4.33119  3.43229  3.65618  3.21083  2.43263  3.32419  4.10357  2.65907  3.84403  2.77826  2.91820  2.65841  2.47441  3.39970  5.51237  4.13310     58 e - - -
          2.68618  4.42225  2.77519  2.73123  3.46354  2.40513  3.72494  3.29354  2.67741  2.69355  4.24690  2.90347  2.73739  3.18146  2.89801  2.37887  2.77519  2.98518  4.58477  3.61503
          0.02036  4.30017  5.02251  0.61958  0.77255  0.80361  0.59368
     40   2.42560  4.76582  3.11752  2.15655  3.99027  3.51254  3.72174  3.33656  2.04088  2.63859  3.84948  3.07338  3.90526  2.89491  2.94257  2.73639  2.90294  2.35796  5.29234  3.98504     59 k - - -
          2.68618  4.42225  2.77519  2.73123  3.46354  2.40513  3.72494  3.29354  2.67741  2.69355  4.24690  2.90347  2.73739  3.18146  2.89801  2.37887  2.77519  2.98518  4.58477  3.61503
          0.02036  4.30017  5.02251  0.61958  0.77255  0.80361  0.59368
     41   2.65328  5.10142  2.66856  2.36357  4.42404  2.95108  3.61920  3.89170  1.92064  3.39532  3.51579  2.70099  3.82442  2.51554  2.61844  2.41038  2.88411  3.48031  5.54622  4.15310     60 k - - -
          2.68618  4.42225  2.77519  2.73123  3.46354  2.40513  3.72494  3.29354  2.67741  2.69355  4.24690  2.90347  2.73739  3.18146  2.89801  2.37887  2.77519  2.98518  4.58477  3.61503
          0.02036  4.30017  5.02251  0.61958  0.77255  0.80361  0.59368
     42   2.15121  4.69318  3.11405  2.65417  4.22447  2.79460  3.85355  3.64274  2.68087  3.25803  4.07424  3.11259  1.96311  2.63965  3.11630  2.66299  2.46976  3.26077  5.49857  4.18765     61 p - - -
          2.68618  4.42225  2.77519  2.73123  3.46354  2.40513  3.72494  3.29354  2.67741  2.69355  4.24690  2.90347  2.73739  3.18146  2.89801  2.37887  2.77519  2.98518  4.58477  3.61503
          0.02036  4.30017  5.02251  0.61958  0.77255  0.32851  1.27295
     43   2.76933  5.18525  1.87532  2.44049  4.50508  2.68899  3.74602  3.96995  2.52769  3.49254  4.26257  2.60880  3.92534  2.86378  3.02247  2.18324  2.71147  3.56917  5.66158  3.33631     62 d - - -
          2.68618  4.42225  2.77519  2.73123  3.46354  2.40513  3.72494  3.29354  2.67741  2.69355  4.24690  2.90347  2.73739  3.18146  2.89801  2.37887  2.77519  2.98518  4.58477  3.61503
          0.01603  4.53695  5.25930  0.61958  0.77255  0.48576  0.95510
     44   2.74833  5.20482  2.96436  2.10327  4.53581  2.60941  3.70157  4.00486  2.22579  3.50090  4.25591  2.41679  3.90831  2.80752  2.47456  2.71775  2.18899  3.58929  5.64476  4.25148     63 e - - -
          2.68618  4.42225  2.77519  2.73123  3.46354  2.40513  3.72494  3.29354  2.67741  2.69355  4.24690  2.90347  2.73739  3.18146  2.89801  2.37887  2.77519  2.98518  4.58477  3.61503
          0.01603  4.53695  5.25930  0.61958  0.77255  0.48576  0.95510
     45   2.21357  5.29160  3.04510  2.31377  4.64860  3.59377  3.75789  4.09107  1.41187  3.57369  4.35417  3.07411  4.00299  2.23806  2.76512  2.85544  3.10965  3.69345  5.69591  4.34721     64 k - - -
          2.68618  4.42225  2.77519  2.73123  3.46354  2.40513  3.72494  3.29354  2.67741  2.69355  4.24690  2.90347  2.73739  3.18146  2.89801  2.37887  2.77519  2.98518  4.58477  3.61503
          0.01603  4.53695  5.25930  0.61958  0.77255  0.48576  0.95510
     46   2.34180  5.22958  2.92946  1.97744  4.56322  2.85647  3.70687  4.03797  2.44555  3.52836  4.28050  2.61807  3.90888  1.96792  2.61276  2.72029  2.98826  3.61559  5.66868  4.26750     65 q - - -
          2.68618  4.42225  2.77519  2.73123  3.46354  2.40513  3.72494  3.29354  2.67741  2.69355  4.24690  2.90347  2.73739  3.18146  2.89801  2.37887  2.77519  2.98518  4.58477  3.61503
          0.01603  4.53695  5.25930  0.61958  0.77255  0.48576  0.95510
     47   2.72680  4.56235  5.16328  4.61710  3.65609  4.63684  5.09685  1.45949  4.49283  1.36209  3.48656  4.74976  4.91450  4.66406  4.59924  3.99321  3.51646  1.44258  5.52540  4.36693     66 l - - -
          2.68618  4.42225  2.77519  2.73123  3.46354  2.40513  3.72494  3.29354  2.67741  2.69355  4.24690  2.90347  2.73739  3.18146  2.89801  2.37887  2.77519  2.98518  4.58477  3.61503
          0.01603  4.53695  5.25930  0.61958  0.77255  0.48576  0.95510
     48   2.76522  4.66587  3.40450  2.83412  2.65792  3.66664  3.86938  2.73190  1.63713  2.54738  3.72693  3.29514  4.04652  2.60519  3.10275  2.89940  2.99319  2.93932  5.18586  3.90812     67 k - - -
          2.68618  4.42225  2.77519  2.73123  3.46354  2.40513  3.72494  3.29354  2.67741  2.69355  4.24690  2.90347  2.73739  3.18146  2.89801  2.37887  2.77519  2.98518  4.58477  3.61503
          0.01603  4.53695  5.25930  0.61958  0.77255  0.48576  0.95510
     49   3.00362  5.57586  1.60900  1.68283  4.89008  3.49649  3.88361  4.39909  2.76048  3.87045  4.65287  2.95115  4.02377  2.38510  3.30667  2.06473  3.26096  3.95539  6.01020  4.54280     68 d - - -
          2.68618  4.42225  2.77519  2.73123  3.46354  2.40513  3.72494  3.29354  2.67741  2.69355  4.24690  2.90347  2.73739  3.18146  2.89801  2.37887  2.77519  2.98518  4.58477  3.61503
          0.01603  4.53695  5.25930  0.61958  0.77255  0.48576  0.95510
     50   2.12729  4.71414  3.30897  2.74504  3.91330  3.61405  3.83687  3.26522  1.74709  2.60644  2.93563  3.22361  4.00446  3.04401  3.07916  2.84140  2.53013  2.99990  5.26592  3.98476     69 k - - -
          2.68618  4.42225  2.77519  2.73123  3.46354  2.40513  3.72494  3.29354  2.67741  2.69355  4.24690  2.90347  2.73739  3.18146  2.89801  2.37887  2.77519  2.98518  4.58477  3.61503
          0.01603  4.53695  5.25930  0.61958  0.77255  0.48576  0.95510
     51   3.54653  4.77914  5.50167  4.96941  3.59956  5.00457  5.47728  1.38913  4.85823  1.08435  3.36234  5.13620  5.17747  4.94433  4.92913  4.39434  3.78347  1.56294  5.70270  4.61873     70 l - - -
          2.68618  4.42225  2.77519  2.73123  3.46354  2.40513  3.72494  3.29354  2.67741  2.69355  4.24690  2.90347  2.73739  3.18146  2.89801  2.37887  2.77519  2.98518  4.58477  3.61503
          0.01603  4.53695  5.25930  0.61958  0.77255  0.48576  0.95510
     52   2.54096  5.18701  2.97735  2.13175  4.51533  3.50026  3.68939  3.98510  1.85307  3.48255  4.23483  2.63642  3.89641  2.22475  2.89893  2.69986  2.55563  3.18633  5.62787  4.23333     71 k - - -
          2.68576  4.42232  2.77526  2.73130  3.46360  2.40501  3.72501  3.29360  2.67723  2.69361  4.24696  2.90353  2.73746  3.18153  2.89807  2.37893  2.77526  2.98525  4.58483  3.61510
          0.08323  2.59482  5.25930  1.08709  0.41127  0.48576  0.95510
     53   2.90737  5.45502  2.33624  1.47474  4.77900  2.54954  3.81611  4.27864  2.64377  3.75257  4.51793  2.65050  3.97801  2.31705  3.17038  2.53678  3.15521  3.83751  5.88922  4.44294     76 e - - -
          2.68618  4.42225  2.77519  2.73123  3.46354  2.40513  3.72494  3.29354  2.67741  2.69355  4.24690  2.90347  2.73739  3.18146  2.89801  2.37887  2.77519  2.98518  4.58477  3.61503
          0.01603  4.53695  5.25930  0.61958  0.77255  0.48576  0.95510
     54   3.48221  4.74917  5.39805  4.82787  3.41410  4.83401  5.20745  1.73416  4.68989  1.12521  2.16022  4.96575  5.01978  4.72648  4.71861  4.19381  3.70736  1.66877  5.45176  4.39378     77 l - - -
          2.68618  4.42225  2.77519  2.73123  3.46354  2.40513  3.72494  3.29354  2.67741  2.69355  4.24690  2.90347  2.73739  3.18146  2.89801  2.37887  2.77519  2.98518  4.58477  3.61503
          0.01603  4.53695  5.25930  0.61958  0.77255  0.48576  0.95510
     55   2.91182  5.24715  3.17973  2.38597  4.59200  3.64307  3.75946  3.11432  1.29909  3.50878  4.30625  3.13144  4.03190  2.17170  2.67686  2.89371  3.12459  3.63897  5.64060  4.32430     78 k - - -
          2.68618  4.42225  2.77519  2.73123  3.46354  2.40513  3.72494  3.29354  2.67741  2.69355  4.24690  2.90347  2.73739  3.18146  2.89801  2.37887  2.77519  2.98518  4.58477  3.61503
          0.01603  4.53695  5.25930  0.61958  0.77255  0.48576  0.95510
     56   2.79774  5.30548  1.88734  2.19038  4.63702  3.01082  3.73714  4.12255  1.99759  3.60429  4.35661  2.95829  3.92589  2.58213  3.00646  2.75103  2.36382  3.69016  5.74092  4.32210     79 d - - -
          2.68618  4.42225  2.77519  2.73123  3.46354  2.40513  3.72494  3.29354  2.67741  2.69355  4.24690  2.90347  2.73739  3.18146  2.89801  2.37887  2.77519  2.98518  4.58477  3.61503
          0.01603  4.53695  5.25930  0.61958  0.77255  0.48576  0.95510
     57   2.29115  5.16332  2.93091  1.63182  4.49828  3.49778  3.74117  3.95908  2.50717  3.48161  4.25063  2.99661  3.92263  2.44193  2.99170  2.28368  2.54494  3.55720  5.64893  4.25956     80 e - - -
          2.68618  4.42225  2.77519  2.73123  3.46354  2.40513  3.72494  3.29354  2.67741  2.69355  4.24690  2.90347  2.73739  3.18146  2.89801  2.37887  2.77519  2.98518  4.58477  3.61503
          0.01603  4.53695  5.25930  0.61958  0.77255  0.48576  0.95510
     58   3.24262  4.53376  5.12374  4.58222  3.72817  4.61553  5.09200  1.56908  4.46270  1.73946  3.56779  4.72018  4.90626  4.66182  4.58756  3.97169  2.73859  1.09509  5.56061  4.37944     81 v - - -
          2.68618  4.42225  2.77519  2.73123  3.46354  2.40513  3.72494  3.29354  2.67741  2.69355  4.24690  2.90347  2.73739  3.18146  2.89801  2.37887  2.77519  2.98518  4.58477  3.61503
          0.01603  4.53695  5.25930  0.61958  0.77255  0.48576  0.95510
     59   2.73736  5.22622  2.70037  2.12749  4.55989  2.73741  3.69541  4.03967  2.00375  3.52668  4.27308  2.95976  3.89536  2.55449  2.93553  2.22380  2.38681  3.61137  5.66525  4.25750     82 k - - -
          2.68618  4.42225  2.77519  2.73123  3.46354  2.40513  3.72494  3.29354  2.67741  2.69355  4.24690  2.90347  2.73739  3.18146  2.89801  2.37887  2.77519  2.98518  4.58477  3.61503
          0.01603  4.53695  5.25930  0.61958  0.77255  0.48576  0.95510
     60   2.12171  5.20755  2.97994  2.30021  4.53920  3.51787  3.70835  4.00347  1.70974  3.50086  4.26021  2.71422  3.91984  2.34884  2.88296  2.73396  2.69376  3.59267  5.64449  4.25830     83 k - - -
          2.68618  4.42225  2.77519  2.73123  3.46354  2.40513  3.72494  3.29354  2.67741  2.69355  4.24690  2.90347  2.73739  3.18146  2.89801  2.37887  2.77519  2.98518  4.58477  3.61503
          0.01603  4.53695  5.25930  0.61958  0.77255  0.48576  0.95510
     61   2.75120  5.17140  2.95994  2.24347  4.48358  2.50923  3.71413  3.94484  1.78879  3.46087  4.22669  2.55870  3.91487  2.82671  2.93435  2.51939  2.98350  3.54599  5.62212  3.00101     84 k - - -
          2.68618  4.42225  2.77519  2.73123  3.46354  2.40513  3.72494  3.29354  2.67741  2.69355  4.24690  2.90347  2.73739  3.18146  2.89801  2.37887  2.77519  2.98518  4.58477  3.61503
          0.01603  4.53695  5.25930  0.61958  0.77255  0.48576  0.95510
     62   2.70977  4.53394  3.69895  3.27370  2.33821  3.53014  4.18521  3.36461  3.26843  3.04435  3.96303  3.57162  1.33305  3.56643  3.59924  2.18417  3.06886  3.07002  5.21272  3.83953     85 p - - -
          2.68615  4.42245  2.77422  2.73143  3.46373  2.40532  3.72514  3.29374  2.67721  2.69374  4.24709  2.90327  2.73759  3.18166  2.89820  2.37841  2.77539  2.98538  4.58496  3.61523
          0.36787  1.19537  5.25930  0.90662  0.51732  0.48576  0.95510
     63   2.47644  5.35019  1.57917  2.00846  4.69227  3.49046  3.81814  4.17476  2.64324  3.67581  4.44882  2.97264  3.97210  2.94093  3.16079  2.18076  2.67543  3.75006  5.83086  4.40452     89 d - - -
          2.68618  4.42225  2.77519  2.73123  3.46354  2.40513  3.72494  3.29354  2.67741  2.69355  4.24690  2.90347  2.73739  3.18146  2.89801  2.37887  2.77519  2.98518  4.58477  3.61503
          0.01603  4.53695  5.25930  0.61958  0.77255  0.48576  0.95510
     64   2.71956  5.08614  3.02723  2.07074  4.37922  3.51375  3.70327  3.19959  2.23860  3.36683  4.14186  2.49272  3.90555  2.82102  2.34700  2.71104  2.46321  3.44875  5.54903  3.13939     90 e - - -
          2.68618  4.42225  2.77519  2.73123  3.46354  2.40513  3.72494  3.29354  2.67741  2.69355  4.24690  2.90347  2.73739  3.18146  2.89801  2.37887  2.77519  2.98518  4.58477  3.61503
          0.01603  4.53695  5.25930  0.61958  0.77255  0.48576  0.95510
     65   2.35065  4.75351  3.24389  2.68037  3.95355  3.59098  3.80064  2.50047  2.36964  2.99209  3.83809  3.17245  3.97725  2.46276  2.39772  2.80790  2.62677  2.53630  5.28450  3.99029     91 a - - -
          2.68618  4.42225  2.77519  2.73123  3.46354  2.40513  3.72494  3.29354  2.67741  2.69355  4.24690  2.90347  2.73739  3.18146  2.89801  2.37887  2.77519  2.98518  4.58477  3.61503
          0.01603  4.53695  5.25930  0.61958  0.77255  0.48576  0.95510
     66   1.70353  5.15376  2.36271  2.46958  4.52932  2.99255  3.77539  3.99299  2.19983  3.51806  4.28912  3.00838  3.93304  2.89572  3.04933  2.19266  3.01923  3.58242  5.68720  4.29619     92 a - - -
          2.68618  4.42225  2.77519  2.73123  3.46354  2.40513  3.72494  3.29354  2.67741  2.69355  4.24690  2.90347  2.73739  3.18146  2.89801  2.37887  2.77519  2.98518  4.58477  3.61503
          0.01603  4.53695  5.25930  0.61958  0.77255  0.48576  0.95510
     67   3.08279  5.42521  3.38808  2.76504  4.86688  3.76517  3.77910  4.26086  1.38705  3.67689  4.48025  2.52194  4.13346  1.97853  1.94389  3.04610  3.27048  3.87621  5.72504  4.46661     93 k - - -
          2.68618  4.42225  2.77519  2.73123  3.46354  2.40513  3.72494  3.29354  2.67741  2.69355  4.24690  2.90347  2.73739  3.18146  2.89801  2.37887  2.77519  2.98518  4.58477  3.61503
          0.01603  4.53695  5.25930  0.61958  0.77255  0.48576  0.95510
     68   2.09572  4.40976  4.47808  3.94462  3.68950  4.04075  4.59770  2.27163  3.83759  2.20359  3.60742  4.13729  4.47792  4.09183  4.04792  3.38582  2.65841  1.10038  5.31994  4.11980     94 v - - -
          2.68618  4.42225  2.77519  2.73123  3.46354  2.40513  3.72494  3.29354  2.67741  2.69355  4.24690  2.90347  2.73739  3.18146  2.89801  2.37887  2.77519  2.98518  4.58477  3.61503
          0.01603  4.53695  5.25930  0.61958  0.77255  0.48576  0.95510
     69   2.77293  4.24655  4.23119  3.64819  3.32578  3.88047  4.19641  2.13552  3.52693  1.69806  2.42217  3.86290  4.24704  3.75053  3.71169  2.16002  2.66073  2.40210  4.87499  3.68820     95 l - - -
          2.68618  4.42225  2.77519  2.73123  3.46354  2.40513  3.72494  3.29354  2.67741  2.69355  4.24690  2.90347  2.73739  3.18146  2.89801  2.37887  2.77519  2.98518  4.58477  3.61503
          0.01603  4.53695  5.25930  0.61958  0.77255  0.48576  0.95510
     70   2.38300  5.15695  2.91413  2.28982  4.49266  1.83811  3.76935  3.94800  2.32589  3.48175  4.26079  2.42467  3.94130  2.89292  3.02705  2.76503  2.65282  3.55503  5.65916  4.27556     96 g - - -
          2.68618  4.42225  2.77519  2.73123  3.46354  2.40513  3.72494  3.29354  2.67741  2.69355  4.24690  2.90347  2.73739  3.18146  2.89801  2.37887  2.77519  2.98518  4.58477  3.61503
          0.01603  4.53695  5.25930  0.61958  0.77255  0.48576  0.95510
     71   2.18008  4.27361  4.69531  4.10237  2.49439  4.08719  4.42942  1.95414  3.93714  2.19015  2.02710  4.18901  4.42805  4.09368  4.01305  3.40039  3.12986  1.81821  4.94423  3.77555     97 v - - -
          2.68618  4.42225  2.77519  2.73123  3.46354  2.40513  3.72494  3.29354  2.67741  2.69355  4.24690  2.90347  2.73739  3.18146  2.89801  2.37887  2.77519  2.98518  4.58477  3.61503
          0.01603  4.53695  5.25930  0.61958  0.77255  0.48576  0.95510
     72   1.88443  4.49599  4.95812  4.41510  3.73890  4.49414  4.96983  1.36240  4.30331  2.17034  3.59954  4.57669  4.81505  4.52440  4.45817  3.84148  3.42199  1.37618  5.51100  4.31601     98 i - - -
          2.68618  4.42225  2.77519  2.73123  3.46354  2.40513  3.72494  3.29354  2.67741  2.69355  4.24690  2.90347  2.73739  3.18146  2.89801  2.37887  2.77519  2.98518  4.58477  3.61503
          0.01603  4.53695  5.25930  0.61958  0.77255  0.48576  0.95510
     73   2.98961  5.27153  2.99148  2.66469  4.77967  1.56498  3.92987  4.22583  1.46595  3.72928  4.54356  2.72421  4.09398  3.07081  2.92046  2.98032  3.26169  3.81411  5.84955  4.52204     99 k - - -
          2.68618  4.42225  2.77519  2.73123  3.46354  2.40513  3.72494  3.29354  2.67741  2.69355  4.24690  2.90347  2.73739  3.18146  2.89801  2.37887  2.77519  2.98518  4.58477  3.61503
          0.01603  4.53695  5.25930  0.61958  0.77255  0.48576  0.95510
     74   1.79118  4.80739  3.26174  2.76951  4.39176  3.44678  3.95211  3.81059  2.18206  3.41503  4.22135  3.22136  3.97035  3.11241  3.16516  1.55012  2.65183  3.40814  5.63678  4.32500    100 s - - -
          2.68618  4.42225  2.77519  2.73123  3.46354  2.40513  3.72494  3.29354  2.67741  2.69355  4.24690  2.90347  2.73739  3.18146  2.89801  2.37887  2.77519  2.98518  4.58477  3.61503
          0.01603  4.53695  5.25930  0.61958  0.77255  0.48576  0.95510
     75   3.52007  4.75856  5.46472  4.93269  3.61399  4.97010  5.44568  1.67417  4.82041  1.09505  3.38223  5.09777  5.15622  4.92203  4.89976  4.35688  3.75851  1.30187  5.69683  4.60131    101 l - - -
          2.68618  4.42225  2.77519  2.73123  3.46354  2.40513  3.72494  3.29354  2.67741  2.69355  4.24690  2.90347  2.73739  3.18146  2.89801  2.37887  2.77519  2.98518  4.58477  3.61503
          0.01603  4.53695  5.25930  0.61958  0.77255  0.48576  0.95510
     76   2.69100  4.78125  3.17068  2.94201  4.80922  1.53388  4.27704  4.29351  3.19478  3.88183  4.67579  2.16531  4.02432  3.46624  3.62870  1.43921  3.12221  3.72445  6.05436  4.73942    102 s - - -
          2.68618  4.42225  2.77519  2.73123  3.46354  2.40513  3.72494  3.29354  2.67741  2.69355  4.24690  2.90347  2.73739  3.18146  2.89801  2.37887  2.77519  2.98518  4.58477  3.61503
          0.01603  4.53695  5.25930  0.61958  0.77255  0.48576  0.95510
     77   2.63403  4.53531  3.56917  3.07123  4.02821  2.81267  4.10726  3.39820  3.04490  2.23945  3.95754  3.42849  4.02004  3.36598  3.41979  1.61225  1.84028  3.07553  5.41493  4.16573    103 s - - -
          2.68618  4.42225  2.77519  2.73123  3.46354  2.40513  3.72494  3.29354  2.67741  2.69355  4.24690  2.90347  2.73739  3.18146  2.89801  2.37887  2.77519  2.98518  4.58477  3.61503
          0.01603  4.53695  5.25930  0.61958  0.77255  0.48576  0.95510
     78   0.96202  4.43958  4.04984  3.80033  4.81066  3.22699  4.78269  4.22144  3.83942  3.93862  4.75027  3.77628  4.02773  4.08889  4.09342  1.24889  3.03749  3.57825  6.15961  4.98887    104 a - - -
          2.68618  4.42225  2.77519  2.73123  3.46354  2.40513  3.72494  3.29354  2.67741  2.69355  4.24690  2.90347  2.73739  3.18146  2.89801  2.37887  2.77519  2.98518  4.58477  3.61503
          0.01603  4.53695  5.25930  0.61958  0.77255  0.48576  0.95510
     79   3.48782  4.71829  5.46847  4.94941  3.72018  4.97518  5.50074  1.49226  4.84799  1.37050  3.48772  5.10711  5.17707  4.98775  4.94663  4.36842  3.73177  1.13353  5.78399  4.65686    105 v - - -
          2.68618  4.42225  2.77519  2.73123  3.46354  2.40513  3.72494  3.29354  2.67741  2.69355  4.24690  2.90347  2.73739  3.18146  2.89801  2.37887  2.77519  2.98518  4.58477  3.61503
          0.01603  4.53695  5.25930  0.61958  0.77255  0.48576  0.95510
     80   2.30266  5.00689  2.37436  2.56952  4.52800  2.22082  3.85343  3.98694  2.65365  3.53235  4.30770  3.07931  2.21848  2.98373  3.13519  2.41377  2.68441  3.55526  5.71220  4.34193    106 p - - -
          2.68618  4.42225  2.77519  2.73123  3.46354  2.40513  3.72494  3.29354  2.67741  2.69355  4.24690  2.90347  2.73739  3.18146  2.89801  2.37887  2.77519  2.98518  4.58477  3.61503
          0.01603  4.53695  5.25930  0.61958  0.77255  0.48576  0.95510
     81   3.16383  5.57378  2.10395  2.57756  4.94856  3.62411  3.97477  4.43049  0.90570  3.90764  4.73628  3.12404  4.15073  3.11849  3.07253  3.09778  3.41584  4.02451  5.99283  4.62488    107 k - - -
          2.68618  4.42225  2.77519  2.73123  3.46354  2.40513  3.72494  3.29354  2.67741  2.69355  4.24690  2.90347  2.73739  3.18146  2.89801  2.37887  2.77519  2.98518  4.58477  3.61503
          0.01603  4.53695  5.25930  0.61958  0.77255  0.48576  0.95510
     82   3.64034  4.90354  5.44425  4.88703  1.31951  4.91592  5.02501  1.91578  4.73592  1.17730  3.12201  4.99772  5.06371  4.70098  4.73264  4.27683  3.85388  2.60797  5.17825  3.92440    108 l - - -
          2.68618  4.42225  2.77519  2.73123  3.46354  2.40513  3.72494  3.29354  2.67741  2.69355  4.24690  2.90347  2.73739  3.18146  2.89801  2.37887  2.77519  2.98518  4.58477  3.61503
          0.01603  4.53695  5.25930  0.61958  0.77255  0.48576  0.95510
     83   2.96106  5.33521  3.14355  2.62649  4.72299  3.65087  3.77676  4.15049  1.30821  3.61501  4.40635  2.72155  4.05409  1.97855  2.65981  2.92906  2.79225  3.75841  5.71383  4.39668    109 k - - -
          2.68618  4.42225  2.77519  2.73123  3.46354  2.40513  3.72494  3.29354  2.67741  2.69355  4.24690  2.90347  2.73739  3.18146  2.89801  2.37887  2.77519  2.98518  4.58477  3.61503
          0.01603  4.53695  5.25930  0.61958  0.77255  0.48576  0.95510
     84   2.54104  4.48317  3.91285  3.65081  4.75874  3.25694  4.68326  4.16705  3.67850  3.87944  4.70375  3.71776  4.03718  3.96842  3.95731  0.75941  1.88866  3.56455  6.10085  4.90236    110 s - - -
          2.68618  4.42225  2.77519  2.73123  3.46354  2.40513  3.72494  3.29354  2.67741  2.69355  4.24690  2.90347  2.73739  3.18146  2.89801  2.37887  2.77519  2.98518  4.58477  3.61503
          0.01603  4.53695  5.25930  0.61958  0.77255  0.48576  0.95510
     85   3.01048  5.31927  1.64156  2.55230  5.02637  1.20340  4.15357  4.54097  3.17036  4.07394  4.90019  3.09030  4.09839  3.32932  3.72992  2.40092  3.37582  4.03202  6.23633  4.79319    111 g - - -
          2.68618  4.42225  2.77519  2.73123  3.46354  2.40513  3.72494  3.29354  2.67741  2.69355  4.24690  2.90347  2.73739  3.18146  2.89801  2.37887  2.77519  2.98518  4.58477  3.61503
          0.01603  4.53695  5.25930  0.61958  0.77255  0.48576  0.95510
     86   3.02582  5.53499  1.24442  2.42733  4.86477  3.52253  3.90069  4.36758  2.72882  3.84828  4.64402  2.35986  4.04911  3.03566  2.09969  2.95246  3.28375  3.93853  5.98020  4.54075    112 d - - -
          2.68618  4.42225  2.77519  2.73123  3.46354  2.40513  3.72494  3.29354  2.67741  2.69355  4.24690  2.90347  2.73739  3.18146  2.89801  2.37887  2.77519  2.98518  4.58477  3.61503
          0.01603  4.53695  5.25930  0.61958  0.77255  0.48576  0.95510
     87   1.90997  4.49548  3.80526  3.52015  4.74676  3.25554  4.60082  4.17906  3.58882  3.85154  4.65825  3.65016  1.05117  3.86417  3.90400  1.86229  3.03845  3.57329  6.07120  4.86686    113 p - - -
          2.68618  4.42225  2.77519  2.73123  3.46354  2.40513  3.72494  3.29354  2.67741  2.69355  4.24690  2.90347  2.73739  3.18146  2.89801  2.37887  2.77519  2.98518  4.58477  3.61503
          0.01603  4.53695  5.25930  0.61958  0.77255  0.48576  0.95510
     88   1.96271  4.14913  4.37941  3.78349  2.53991  3.85520  4.17083  2.56387  3.63090  2.01512  2.54126  3.91072  4.22018  3.81683  3.74594  3.15264  2.63381  2.16021  4.76430  2.83513    114 a - - -
          2.68618  4.42225  2.77519  2.73123  3.46354  2.40513  3.72494  3.29354  2.67741  2.69355  4.24690  2.90347  2.73739  3.18146  2.89801  2.37887  2.77519  2.98518  4.58477  3.61503
          0.01603  4.53695  5.25930  0.61958  0.77255  0.48576  0.95510
     89   2.77969  5.28168  2.30593  2.17825  4.61375  3.49044  3.72578  4.09779  2.03505  3.58169  4.33226  2.33784  3.91675  2.83221  2.99038  2.50380  2.14156  3.66659  5.71952  4.30339    115 k - - -
          2.68618  4.42225  2.77519  2.73123  3.46354  2.40513  3.72494  3.29354  2.67741  2.69355  4.24690  2.90347  2.73739  3.18146  2.89801  2.37887  2.77519  2.98518  4.58477  3.61503
          0.01603  4.53695  5.25930  0.61958  0.77255  0.48576  0.95510
     90   2.34347  4.57686  5.12882  4.62974  3.91715  4.62499  5.27254  0.92511  4.53236  2.51205  3.72749  4.77788  4.97046  4.77874  4.70248  4.01264  3.53985  1.43694  5.79520  4.58772    116 i - - -
          2.68618  4.42225  2.77519  2.73123  3.46354  2.40513  3.72494  3.29354  2.67741  2.69355  4.24690  2.90347  2.73739  3.18146  2.89801  2.37887  2.77519  2.98518  4.58477  3.61503
          0.01603  4.53695  5.25930  0.61958  0.77255  0.48576  0.95510
     91   1.34937  4.48882  4.68685  4.16827  3.78927  4.22386  4.83672  1.60710  4.06928  2.52622  3.66283  4.34938  4.64831  4.32123  4.27513  3.58583  3.34236  1.57942  5.51299  4.31102    117 a - - -
          2.68618  4.42225  2.77519  2.73123  3.46354  2.40513  3.72494  3.29354  2.67741  2.69355  4.24690  2.90347  2.73739  3.18146  2.89801  2.37887  2.77519  2.98518  4.58477  3.61503
          0.01603  4.53695  5.25930  0.61958  0.77255  0.48576  0.95510
     92   2.93328  5.31529  2.78615  2.08805  4.68070  3.52681  3.87557  4.14683  2.65842  3.66797  4.46892  3.04089  4.02659  2.22826  3.11788  1.28380  3.19312  3.74580  5.82952  4.43753    118 s - - -
          2.68618  4.42225  2.77519  2.73123  3.46354  2.40513  3.72494  3.29354  2.67741  2.69355  4.24690  2.90347  2.73739  3.18146  2.89801  2.37887  2.77519  2.98518  4.58477  3.61503
          0.01603  4.53695  5.25930  0.61958  0.77255  0.48576  0.95510
     93   3.68698  5.34668  4.48743  4.48668  5.52396  0.18132  5.51124  5.33677  4.75170  4.87955  5.89456  4.65509  4.74937  5.02443  4.86705  3.88434  4.21463  4.73729  6.39462  5.66429    119 G - - -
          2.68618  4.42225  2.77519  2.73123  3.46354  2.40513  3.72494  3.29354  2.67741  2.69355  4.24690  2.90347  2.73739  3.18146  2.89801  2.37887  2.77519  2.98518  4.58477  3.61503
          0.01603  4.53695  5.25930  0.61958  0.77255  0.48576  0.95510
     94   2.30913  1.80854  4.39859  3.81331  3.30716  3.88326  4.23729  2.24267  3.66633  2.36428  3.31907  3.94867  4.26312  3.86457  3.79659  3.18949  2.99766  2.08221  4.84667  2.68228    120 c - - -
          2.68618  4.42225  2.77519  2.73123  3.46354  2.40513  3.72494  3.29354  2.67741  2.69355  4.24690  2.90347  2.73739  3.18146  2.89801  2.37887  2.77519  2.98518  4.58477  3.61503
          0.01603  4.53695  5.25930  0.61958  0.77255  0.48576  0.95510
     95   4.00127  5.29220  5.26020  4.94774  3.54161  4.82533  5.41071  2.81550  4.72076  0.34789  3.43292  5.16951  5.17539  4.91538  4.76928  4.55474  4.27873  3.01561  5.60696  4.47019    121 L - - -
          2.68618  4.42225  2.77519  2.73123  3.46354  2.40513  3.72494  3.29354  2.67741  2.69355  4.24690  2.90347  2.73739  3.18146  2.89801  2.37887  2.77519  2.98518  4.58477  3.61503
          0.01603  4.53695  5.25930  0.61958  0.77255  0.48576  0.95510
     96   2.93655  5.38797  1.39449  2.43361  4.78973  3.48196  3.90259  4.27911  2.77528  3.78562  4.57346  2.20131  4.01391  3.03817  3.30580  2.31640  2.39442  3.84222  5.94493  4.50843    122 d - - -
          2.68618  4.42225  2.77519  2.73123  3.46354  2.40513  3.72494  3.29354  2.67741  2.69355  4.24690  2.90347  2.73739  3.18146  2.89801  2.37887  2.77519  2.98518  4.58477  3.61503
          0.01603  4.53695  5.25930  0.61958  0.77255  0.48576  0.95510
     97   3.32698  4.59499  5.24789  4.71768  3.76578  4.74705  5.25571  1.04023  4.60555  1.76171  3.57499  4.86157  5.01398  4.79914  4.72917  4.11725  3.03453  1.47271  5.67693  4.50502    123 i - - -
          2.68618  4.42225  2.77519  2.73123  3.46354  2.40513  3.72494  3.29354  2.67741  2.69355  4.24690  2.90347  2.73739  3.18146  2.89801  2.37887  2.77519  2.98518  4.58477  3.61503
          0.01603  4.53695  5.25930  0.61958  0.77255  0.48576  0.95510
     98   3.45625  4.72141  5.38637  4.82149  3.45435  4.82086  5.21242  1.64153  4.68611  1.20356  2.32106  4.95410  5.01788  4.74089  4.72322  4.18224  3.68459  1.54876  5.47536  4.40313    124 l - - -
          2.68618  4.42225  2.77519  2.73123  3.46354  2.40513  3.72494  3.29354  2.67741  2.69355  4.24690  2.90347  2.73739  3.18146  2.89801  2.37887  2.77519  2.98518  4.58477  3.61503
          0.01603  4.53695  5.25930  0.61958  0.77255  0.48576  0.95510
     99   1.68403  4.45508  3.84956  3.39687  4.30243  2.30188  4.38334  3.67187  3.37602  3.38376  4.22844  3.59815  4.01351  3.66298  3.71293  1.45541  2.98303  2.12486  5.68345  4.46616    125 s - - -
          2.68618  4.42225  2.77519  2.73123  3.46354  2.40513  3.72494  3.29354  2.67741  2.69355  4.24690  2.90347  2.73739  3.18146  2.89801  2.37887  2.77519  2.98518  4.58477  3.61503
          0.01603  4.53695  5.25930  0.61958  0.77255  0.48576  0.95510
    100   2.79619  5.02241  2.18426  2.64825  4.73865  1.39102  4.05279  4.20853  2.94660  3.76746  4.56200  3.14400  4.01192  3.21054  3.44092  2.00169  2.69567  3.72694  5.95063  4.57605    126 g - - -
          2.68618  4.42225  2.77519  2.73123  3.46354  2.40513  3.72494  3.29354  2.67741  2.69355  4.24690  2.90347  2.73739  3.18146  2.89801  2.37887  2.77519  2.98518  4.58477  3.61503
          0.01603  4.53695  5.25930  0.61958  0.77255  0.48576  0.95510
    101   3.49359  4.72484  5.46986  5.01450  3.96669  5.00792  5.74287  0.70587  4.92518  2.38157  3.72062  5.18064  5.26879  5.17429  5.08899  4.44684  3.76298  1.44384  6.07894  4.87243    127 i - - -
          2.68618  4.42225  2.77519  2.73123  3.46354  2.40513  3.72494  3.29354  2.67741  2.69355  4.24690  2.90347  2.73739  3.18146  2.89801  2.37887  2.77519  2.98518  4.58477  3.61503
          0.01603  4.53695  5.25930  0.61958  0.77255  0.48576  0.95510
    102   1.12023  4.42730  3.91906  3.45691  3.99866  3.47268  4.35580  2.29061  3.40546  3.03624  3.95318  3.67197  4.09460  3.69773  3.70716  2.02801  3.01858  2.88011  5.45774  4.24220    128 a - - -
          2.68618  4.42225  2.77519  2.73123  3.46354  2.40513  3.72494  3.29354  2.67741  2.69355  4.24690  2.90347  2.73739  3.18146  2.89801  2.37887  2.77519  2.98518  4.58477  3.61503
          0.01603  4.53695  5.25930  0.61958  0.77255  0.48576  0.95510
    103   2.79308  5.05818  2.93911  1.75501  4.53889  3.47455  3.89938  3.97836  2.71455  3.54777  4.34630  3.09393  3.98481  3.04349  3.18507  1.66919  2.01904  3.57253  5.74389  4.37812    129 s - - -
          2.68618  4.42225  2.77519  2.73123  3.46354  2.40513  3.72494  3.29354  2.67741  2.69355  4.24690  2.90347  2.73739  3.18146  2.89801  2.37887  2.77519  2.98518  4.58477  3.61503
          0.01603  4.53695  5.25930  0.61958  0.77255  0.48576  0.95510
    104   2.73303  4.33375  3.84141  3.27322  2.88234  3.76545  4.05468  2.73659  3.20133  2.11532  3.44077  2.49122  4.14620  3.47770  3.49280  3.03359  1.96634  2.05128  4.94328  3.72402    130 t - - -
          2.68618  4.42225  2.77519  2.73123  3.46354  2.40513  3.72494  3.29354  2.67741  2.69355  4.24690  2.90347  2.73739  3.18146  2.89801  2.37887  2.77519  2.98518  4.58477  3.61503
          0.01603  4.53695  5.25930  0.61958  0.77255  0.48576  0.95510
    105   3.08300  4.44152  4.82698  4.26209  1.74549  4.23031  4.30764  2.61205  4.08707  1.53346  3.30335  4.28660  4.55005  4.18833  4.13314  3.54861  3.31084  1.80107  4.66105  2.53005    131 l - - -
          2.68630  4.42237  2.77532  2.73135  3.46366  2.40413  3.72506  3.29366  2.67753  2.69367  4.24702  2.90321  2.73752  3.18158  2.89813  2.37899  2.77532  2.98530  4.58489  3.61515
          0.28711  1.40906  5.25930  0.67860  0.70791  0.48576  0.95510
    106   3.17902  5.23141  3.35966  3.05240  4.82700  3.72591  4.18897  4.27730  1.85138  3.82143  4.70653  3.49170  0.90149  3.37129  3.02147  3.22815  3.48905  3.89763  5.90071  4.68161    134 p - - -
          2.68618  4.42225  2.77519  2.73123  3.46354  2.40513  3.72494  3.29354  2.67741  2.69355  4.24690  2.90347  2.73739  3.18146  2.89801  2.37887  2.77519  2.98518  4.58477  3.61503
          0.01603  4.53695  5.25930  0.61958  0.77255  0.48576  0.95510
    107   2.74379  4.65241  2.48892  2.80257  3.06495  2.12525  3.85521  3.20523  2.79864  2.87876  3.75339  3.26814  4.02955  3.12035  3.21223  2.87317  2.97917  2.64621  5.11048  2.41248    135 g - - -
          2.68618  4.42225  2.77519  2.73123  3.46354  2.40513  3.72494  3.29354  2.67741  2.69355  4.24690  2.90347  2.73739  3.18146  2.89801  2.37887  2.77519  2.98518  4.58477  3.61503
          0.01603  4.53695  5.25930  0.61958  0.77255  0.48576  0.95510
    108   2.92850  4.52720  4.08584  3.60089  2.22248  1.35889  4.19394  2.91327  3.52195  1.99571  3.59952  3.85011  4.33032  3.78092  3.77069  3.21892  3.21105  2.76103  4.84956  3.42686    136 g - - -
          2.68618  4.42225  2.77519  2.73123  3.46354  2.40513  3.72494  3.29354  2.67741  2.69355  4.24690  2.90347  2.73739  3.18146  2.89801  2.37887  2.77519  2.98518  4.58477  3.61503
          0.01603  4.53695  5.25930  0.61958  0.77255  0.48576  0.95510
    109   2.18257  4.40688  3.64536  2.48387  3.54042  3.71234  3.97217  2.36180  3.02453  2.60231  2.52845  3.47030  4.09050  2.85748  3.36443  2.96237  2.95084  2.09580  4.99999  3.77144    137 v - - -
          2.68618  4.42225  2.77519  2.73123  3.46354  2.40513  3.72494  3.29354  2.67741  2.69355  4.24690  2.90347  2.73739  3.18146  2.89801  2.37887  2.77519  2.98518  4.58477  3.61503
          0.01603  4.53695  5.25930  0.61958  0.77255  0.48576  0.95510
    110   2.26122  4.54386  3.44932  2.89591  2.67135  2.18485  3.91121  3.08877  2.25310  2.79292  3.67263  3.33314  4.03361  3.18279  3.24196  2.87730  2.95239  2.40456  5.14019  3.88420    138 g - - -
          2.68618  4.42225  2.77519  2.73123  3.46354  2.40513  3.72494  3.29354  2.67741  2.69355  4.24690  2.90347  2.73739  3.18146  2.89801  2.37887  2.77519  2.98518  4.58477  3.61503
          0.01603  4.53695  5.25930  0.61958  0.77255  0.48576  0.95510
    111   3.35903  4.64095  5.29591  4.72579  2.25729  4.68829  5.05600  1.48320  4.57783  1.38858  3.25480  4.82545  4.91934  4.64748  4.61004  4.04004  3.58877  1.62375  5.36172  4.24396    139 l - - -
          2.68618  4.42225  2.77519  2.73123  3.46354  2.40513  3.72494  3.29354  2.67741  2.69355  4.24690  2.90347  2.73739  3.18146  2.89801  2.37887  2.77519  2.98518  4.58477  3.61503
          0.01603  4.53695  5.25930  0.61958  0.77255  0.48576  0.95510
    112   1.48633  4.47681  3.87390  3.47237  4.66976  1.78069  4.51514  4.10811  3.47905  3.76327  4.55887  3.61991  3.99209  3.75921  3.82060  1.66934  2.10810  3.52112  5.98702  4.77552    140 a - - -
          2.68618  4.42225  2.77519  2.73123  3.46354  2.40513  3.72494  3.29354  2.67741  2.69355  4.24690  2.90347  2.73739  3.18146  2.89801  2.37887  2.77519  2.98518  4.58477  3.61503
          0.01603  4.53695  5.25930  0.61958  0.77255  0.48576  0.95510
    113   1.82147  4.87770  3.17069  2.64780  4.32419  3.47759  3.84721  3.75073  2.17618  3.34116  4.14223  3.13675  2.34900  2.99504  3.08310  2.40378  2.44976  3.37345  5.56165  4.23027    141 a - - -
          2.68618  4.42225  2.77519  2.73123  3.46354  2.40513  3.72494  3.29354  2.67741  2.69355  4.24690  2.90347  2.73739  3.18146  2.89801  2.37887  2.77519  2.98518  4.58477  3.61503
          0.01603  4.53695  5.25930  0.61958  0.77255  0.48576  0.95510
    114   3.35546  4.62037  5.31975  4.77129  2.76153  4.74681  5.18063  1.37172  4.64263  1.71313  3.40842  4.88150  4.98787  4.76177  4.70821  4.11033  3.59357  1.22012  5.51813  4.37314    142 v - - -
          2.68618  4.42225  2.77519  2.73123  3.46354  2.40513  3.72494  3.29354  2.67741  2.69355  4.24690  2.90347  2.73739  3.18146  2.89801  2.37887  2.77519  2.98518  4.58477  3.61503
          0.01603  4.53695  5.25930  0.61958  0.77255  0.48576  0.95510
    115   1.58088  4.33593  4.42381  3.84570  1.95695  4.01455  4.33613  2.30152  3.71833  2.18439  2.71913  4.03261  4.37128  3.91689  3.87741  3.31785  3.12797  2.40291  4.93684  3.73679    143 a - - -
          2.68618  4.42225  2.77519  2.73123  3.46354  2.40513  3.72494  3.29354  2.67741  2.69355  4.24690  2.90347  2.73739  3.18146  2.89801  2.37887  2.77519  2.98518  4.58477  3.61503
          0.01603  4.53695  5.25930  0.61958  0.77255  0.48576  0.95510
    116   2.95560  5.15136  2.83631  2.01992  4.79120  3.47998  4.13896  4.26798  3.02828  3.85155  4.69352  3.19082  4.10637  3.32103  3.48006  0.89632  3.31073  3.82267  6.01711  4.64564    144 s - - -
          2.68618  4.42225  2.77519  2.73123  3.46354  2.40513  3.72494  3.29354  2.67741  2.69355  4.24690  2.90347  2.73739  3.18146  2.89801  2.37887  2.77519  2.98518  4.58477  3.61503
          0.01603  4.53695  5.25930  0.61958  0.77255  0.48576  0.95510
    117   3.73800  4.97406  5.60290  5.03454  2.67997  5.09209  5.34858  1.56084  4.89888  0.76971  3.08453  5.21107  5.17797  4.83075  4.88582  4.46953  3.94856  2.53900  5.43646  4.37065    145 l - - -
          2.68618  4.42225  2.77519  2.73123  3.46354  2.40513  3.72494  3.29354  2.67741  2.69355  4.24690  2.90347  2.73739  3.18146  2.89801  2.37887  2.77519  2.98518  4.58477  3.61503
          0.01603  4.53695  5.25930  0.61958  0.77255  0.48576  0.95510
    118   3.17961  4.49385  5.01978  4.46450  3.62932  4.50097  4.93552  1.50715  4.33474  1.56045  3.49163  4.59825  4.80286  4.52134  4.45077  3.84437  2.44660  1.42052  5.41863  4.24613    146 v - - -
          2.68618  4.42225  2.77519  2.73123  3.46354  2.40513  3.72494  3.29354  2.67741  2.69355  4.24690  2.90347  2.73739  3.18146  2.89801  2.37887  2.77519  2.98518  4.58477  3.61503
          0.01603  4.53695  5.25930  0.61958  0.77255  0.48576  0.95510
    119   2.54219  4.48357  3.91775  3.67173  4.77966  3.25452  4.70511  4.19082  3.70539  3.90529  4.73020  3.72780  4.04024  3.99406  3.97779  0.69590  2.07799  3.57864  6.12220  4.92533    147 s - - -
          2.68618  4.42225  2.77519  2.73123  3.46354  2.40513  3.72494  3.29354  2.67741  2.69355  4.24690  2.90347  2.73739  3.18146  2.89801  2.37887  2.77519  2.98518  4.58477  3.61503
          0.01603  4.53695  5.25930  0.61958  0.77255  0.48576  0.95510
    120   2.18254  4.48527  3.65121  3.11318  3.75389  3.60862  4.06699  3.04519  3.05518  2.29580  3.14729  3.48339  4.08116  3.37384  3.40641  1.38917  2.98890  2.80468  5.20568  3.96799    148 s - - -
          2.68618  4.42225  2.77519  2.73123  3.46354  2.40513  3.72494  3.29354  2.67741  2.69355  4.24690  2.90347  2.73739  3.18146  2.89801  2.37887  2.77519  2.98518  4.58477  3.61503
          0.01603  4.53695  5.25930  0.61958  0.77255  0.48576  0.95510
    121   3.48840  4.70272  5.51460  5.05651  4.03664  5.05773  5.80803  0.96015  4.98672  2.46203  3.77813  5.22145  5.30207  5.24553  5.15829  4.49522  3.75415  1.02219  6.14704  4.92783    149 i - - -
          2.68618  4.42225  2.77519  2.73123  3.46354  2.40513  3.72494  3.29354  2.67741  2.69355  4.24690  2.90347  2.73739  3.18146  2.89801  2.37887  2.77519  2.98518  4.58477  3.61503
          0.01603  4.53695  5.25930  0.61958  0.77255  0.48576  0.95510
    122   3.37306  4.64849  5.31601  4.75171  2.41591  4.72071  5.10301  1.29140  4.60957  1.47555  3.28566  4.85694  4.94918  4.68670  4.64880  4.07645  3.60450  1.65361  5.40773  4.28698    150 i - - -
          2.68618  4.42225  2.77519  2.73123  3.46354  2.40513  3.72494  3.29354  2.67741  2.69355  4.24690  2.90347  2.73739  3.18146  2.89801  2.37887  2.77519  2.98518  4.58477  3.61503
          0.01603  4.53695  5.25930  0.61958  0.77255  0.48576  0.95510
    123   2.59277  4.54298  3.77907  3.66644  4.99058  0.76807  4.81841  4.51145  3.89805  4.17146  4.96998  3.74220  4.07325  4.12066  4.16921  1.67658  3.13281  3.77949  6.29427  5.11634    151 g - - -
          2.68618  4.42225  2.77519  2.73123  3.46354  2.40513  3.72494  3.29354  2.67741  2.69355  4.24690  2.90347  2.73739  3.18146  2.89801  2.37887  2.77519  2.98518  4.58477  3.61503
          0.01603  4.53695  5.25930  0.61958  0.77255  0.48576  0.95510
    124   3.80719  5.03506  5.61718  5.08218  3.37500  5.18620  5.53011  1.66392  4.91891  0.64634  3.13690  5.30794  5.26585  4.91452  4.94245  4.59887  4.02767  2.44111  5.59545  4.57238    152 L - - -
          2.68618  4.42225  2.77519  2.73123  3.46354  2.40513  3.72494  3.29354  2.67741  2.69355  4.24690  2.90347  2.73739  3.18146  2.89801  2.37887  2.77519  2.98518  4.58477  3.61503
          0.01603  4.53695  5.25930  0.61958  0.77255  0.48576  0.95510
    125   3.43405  4.74651  5.15174  4.63004  0.99684  4.65252  4.75635  2.06831  4.48486  1.98004  3.33696  4.70996  4.91705  4.56454  4.55165  4.00989  3.67239  2.03469  5.02035  3.61605    153 f - - -
          2.68618  4.42225  2.77519  2.73123  3.46354  2.40513  3.72494  3.29354  2.67741  2.69355  4.24690  2.90347  2.73739  3.18146  2.89801  2.37887  2.77519  2.98518  4.58477  3.61503
          0.01603  4.53695  5.25930  0.61958  0.77255  0.48576  0.95510
    126   1.78174  4.45602  3.94256  3.56415  4.63320  3.25790  4.56971  4.03145  3.55759  3.72683  4.53993  3.66907  4.00690  3.83745  3.87192  1.25372  1.51749  3.47236  5.97466  4.77638    154 s - - -
          2.68618  4.42225  2.77519  2.73123  3.46354  2.40513  3.72494  3.29354  2.67741  2.69355  4.24690  2.90347  2.73739  3.18146  2.89801  2.37887  2.77519  2.98518  4.58477  3.61503
          0.01603  4.53695  5.25930  0.61958  0.77255  0.48576  0.95510
    127   2.92485  5.33881  2.74029  2.01043  4.69195  1.51406  3.86775  4.16126  2.68404  3.67944  4.47386  3.01325  2.83120  2.44136  3.17245  2.88430  3.18378  3.75484  5.84584  4.43952    155 g - - -
          2.68618  4.42225  2.77519  2.73123  3.46354  2.40513  3.72494  3.29354  2.67741  2.69355  4.24690  2.90347  2.73739  3.18146  2.89801  2.37887  2.77519  2.98518  4.58477  3.61503
          0.01603  4.53695  5.25930  0.61958  0.77255  0.48576  0.95510
    128   2.46211  5.14011  2.35979  2.45328  4.47444  3.49427  3.72423  3.93580  2.48544  3.45783  4.22331  2.65962  3.90930  2.83822  2.51096  2.48228  1.87736  3.53328  5.62464  4.23653    156 t - - -
          2.68618  4.42225  2.77519  2.73123  3.46354  2.40513  3.72494  3.29354  2.67741  2.69355  4.24690  2.90347  2.73739  3.18146  2.89801  2.37887  2.77519  2.98518  4.58477  3.61503
          0.01603  4.53695  5.25930  0.61958  0.77255  0.48576  0.95510
    129   2.85781  5.09453  3.13111  2.71063  4.68143  2.39143  3.91874  4.12152  1.20587  3.64464  4.44404  3.19203  4.04150  3.05638  2.93074  2.20066  3.14975  3.69320  5.78343  4.46438    157 k - - -
          2.68618  4.42225  2.77519  2.73123  3.46354  2.40513  3.72494  3.29354  2.67741  2.69355  4.24690  2.90347  2.73739  3.18146  2.89801  2.37887  2.77519  2.98518  4.58477  3.61503
          0.01603  4.53695  5.25930  0.61958  0.77255  0.48576  0.95510
    130   1.46220  4.37894  4.40424  3.82643  2.36829  4.04014  4.34888  2.56219  3.70487  1.78759  2.73860  4.03602  4.38863  3.90557  3.87655  3.34011  3.15895  2.46871  4.95586  3.76249    158 a - - -
          2.68618  4.42225  2.77519  2.73123  3.46354  2.40513  3.72494  3.29354  2.67741  2.69355  4.24690  2.90347  2.73739  3.18146  2.89801  2.37887  2.77519  2.98518  4.58477  3.61503
          0.01603  4.53695  5.25930  0.61958  0.77255  0.48576  0.95510
    131   2.79313  5.31411  2.31536  1.83084  4.65024  2.96142  3.73178  4.13984  2.03986  3.61502  4.36304  2.95311  3.92135  2.33759  3.00185  2.34057  3.03032  3.70109  5.74648  4.32404    159 e - - -
          2.68618  4.42225  2.77519  2.73123  3.46354  2.40513  3.72494  3.29354  2.67741  2.69355  4.24690  2.90347  2.73739  3.18146  2.89801  2.37887  2.77519  2.98518  4.58477  3.61503
          0.01603  4.53695  5.25930  0.61958  0.77255  0.48576  0.95510
    132   2.48037  5.21946  2.92142  2.01378  4.55748  3.50511  3.73185  4.02591  2.47605  3.52771  4.28933  1.88460  3.92591  2.84292  2.41272  2.29087  3.01191  3.61212  5.67689  4.28209    160 n - - -
          2.68618  4.42225  2.77519  2.73123  3.46354  2.40513  3.72494  3.29354  2.67741  2.69355  4.24690  2.90347  2.73739  3.18146  2.89801  2.37887  2.77519  2.98518  4.58477  3.61503
          0.01603  4.53695  5.25930  0.61958  0.77255  0.48576  0.95510
    133   1.53141  4.45093  3.96649  3.59521  4.66381  3.24993  4.59586  4.06594  3.58962  3.76032  4.56986  3.68237  4.00630  3.86554  3.89892  1.11996  1.98747  3.49075  6.00316  4.80933    161 s - - -
          2.68618  4.42225  2.77519  2.73123  3.46354  2.40513  3.72494  3.29354  2.67741  2.69355  4.24690  2.90347  2.73739  3.18146  2.89801  2.37887  2.77519  2.98518  4.58477  3.61503
          0.01603  4.53695  5.25930  0.61958  0.77255  0.48576  0.95510
    134   3.13787  4.45707  5.01263  4.44244  3.51700  4.43217  4.82983  1.49415  4.29590  1.88472  2.14968  4.54507  4.73242  4.45158  4.37765  3.76810  2.86706  1.48810  5.28607  4.12753    162 v - - -
          2.68618  4.42225  2.77519  2.73123  3.46354  2.40513  3.72494  3.29354  2.67741  2.69355  4.24690  2.90347  2.73739  3.18146  2.89801  2.37887  2.77519  2.98518  4.58477  3.61503
          0.01603  4.53695  5.25930  0.61958  0.77255  0.48576  0.95510
    135   2.52297  5.22124  3.01017  2.11494  4.56534  2.84986  3.70397  4.02957  1.77795  3.51651  4.27329  3.00443  3.92464  2.80902  2.15155  2.51427  2.99819  3.61376  5.64947  4.26784    163 k - - -
          2.68618  4.42225  2.77519  2.73123  3.46354  2.40513  3.72494  3.29354  2.67741  2.69355  4.24690  2.90347  2.73739  3.18146  2.89801  2.37887  2.77519  2.98518  4.58477  3.61503
          0.01603  4.53695  5.25930  0.61958  0.77255  0.48576  0.95510
    136   2.53003  5.30684  1.97116  2.40404  4.63753  3.49152  3.74823  4.12215  2.33636  3.60858  4.36433  2.39737  3.93157  2.53540  3.03096  1.94879  3.04571  3.69240  5.74960  4.33009    164 s - - -
          2.68618  4.42225  2.77519  2.73123  3.46354  2.40513  3.72494  3.29354  2.67741  2.69355  4.24690  2.90347  2.73739  3.18146  2.89801  2.37887  2.77519  2.98518  4.58477  3.61503
          0.01603  4.53695  5.25930  0.61958  0.77255  0.48576  0.95510
    137   3.27263  4.57194  5.13400  4.62806  3.92196  4.65284  5.26849  1.48634  4.52698  2.52847  3.73415  4.78433  4.98237  4.77941  4.69875  4.03526  2.55899  0.86793  5.79206  4.58005    165 v - - -
          2.68618  4.42225  2.77519  2.73123  3.46354  2.40513  3.72494  3.29354  2.67741  2.69355  4.24690  2.90347  2.73739  3.18146  2.89801  2.37887  2.77519  2.98518  4.58477  3.61503
          0.01603  4.53695  5.25930  0.61958  0.77255  0.48576  0.95510
    138   3.40482  4.64792  5.37743  4.85964  3.79975  4.87888  5.42327  1.33003  4.75749  2.28161  2.56172  5.00648  5.11869  4.94201  4.87694  4.26500  3.65326  0.97340  5.78693  4.62268    166 v - - -
          2.68618  4.42225  2.77519  2.73123  3.46354  2.40513  3.72494  3.29354  2.67741  2.69355  4.24690  2.90347  2.73739  3.18146  2.89801  2.37887  2.77519  2.98518  4.58477  3.61503
          0.01603  4.53695  5.25930  0.61958  0.77255  0.48576  0.95510
    139   2.78564  5.30028  2.06803  1.97784  4.63568  3.49005  3.72685  4.12321  2.18339  3.60073  4.34895  2.95496  3.91823  2.13874  2.99082  2.43365  2.72138  3.68677  5.73359  4.31403    167 e - - -
          2.68618  4.42225  2.77519  2.73123  3.46354  2.40513  3.72494  3.29354  2.67741  2.69355  4.24690  2.90347  2.73739  3.18146  2.89801  2.37887  2.77519  2.98518  4.58477  3.61503
          0.01603  4.53695  5.25930  0.61958  0.77255  0.48576  0.95510
    140   2.47164  5.30615  2.14185  1.66238  4.64233  3.49714  3.73292  4.12703  2.03442  3.60495  4.35620  2.96268  3.92665  2.83948  2.66641  2.75119  3.03377  3.69334  5.73729  4.32172    168 e - - -
          2.68618  4.42225  2.77519  2.73123  3.46354  2.40513  3.72494  3.29354  2.67741  2.69355  4.24690  2.90347  2.73739  3.18146  2.89801  2.37887  2.77519  2.98518  4.58477  3.61503
          0.01603  4.53695  5.25930  0.61958  0.77255  0.48576  0.95510
    141   0.94138  4.46315  4.39510  4.02865  4.16707  3.58889  4.81950  2.77437  3.94901  3.00920  4.07979  4.04282  4.28297  4.21956  4.16280  3.03635  3.17834  1.58727  5.77411  4.57808    169 a - - -
          2.68618  4.42225  2.77519  2.73123  3.46354  2.40513  3.72494  3.29354  2.67741  2.69355  4.24690  2.90347  2.73739  3.18146  2.89801  2.37887  2.77519  2.98518  4.58477  3.61503
          0.01603  4.53695  5.25930  0.61958  0.77255  0.48576  0.95510
    142   3.32227  4.61215  5.24859  4.67682  2.01777  4.63748  4.99700  1.70471  4.52589  1.47289  3.26010  4.77122  4.88067  4.60466  4.56150  3.98533  3.55253  1.48743  5.32172  4.18927    170 l - - -
          2.68618  4.42225  2.77519  2.73123  3.46354  2.40513  3.72494  3.29354  2.67741  2.69355  4.24690  2.90347  2.73739  3.18146  2.89801  2.37887  2.77519  2.98518  4.58477  3.61503
          0.01603  4.53695  5.25930  0.61958  0.77255  0.48576  0.95510
    143   2.89234  5.32048  3.14398  2.14186  4.70448  3.61986  3.73161  4.14655  1.57026  3.59834  4.36913  3.09191  4.00578  2.20506  2.12912  2.55383  3.10531  3.73594  5.69136  4.35455    171 k - - -
          2.68618  4.42225  2.77519  2.73123  3.46354  2.40513  3.72494  3.29354  2.67741  2.69355  4.24690  2.90347  2.73739  3.18146  2.89801  2.37887  2.77519  2.98518  4.58477  3.61503
          0.01603  4.53695  5.25930  0.61958  0.77255  0.48576  0.95510
    144   2.79274  5.25487  3.03404  1.69933  4.60922  3.54483  2.79294  4.07290  2.02121  3.54545  4.30083  3.01628  3.93739  2.50877  2.41355  2.75768  2.73839  3.65224  5.66435  4.28836    172 e - - -
          2.68618  4.42225  2.77519  2.73123  3.46354  2.40513  3.72494  3.29354  2.67741  2.69355  4.24690  2.90347  2.73739  3.18146  2.89801  2.37887  2.77519  2.98518  4.58477  3.61503
          0.01603  4.53695  5.25930  0.61958  0.77255  0.48576  0.95510
    145   2.75352  5.08997  3.00940  2.27169  4.34267  3.52853  2.38177  3.81528  2.48716  3.36452  4.15189  3.02566  3.93101  2.28329  2.95130  2.15463  2.98491  3.44894  5.53917  2.76649    173 s - - -
          2.68618  4.42225  2.77519  2.73123  3.46354  2.40513  3.72494  3.29354  2.67741  2.69355  4.24690  2.90347  2.73739  3.18146  2.89801  2.37887  2.77519  2.98518  4.58477  3.61503
          0.01603  4.53695  5.25930  0.61958  0.77255  0.48576  0.95510
    146   2.33203  4.85621  3.41868  2.91370  4.54208  3.49577  4.00928  3.95759  2.65502  3.53794  4.35404  3.32471  4.03911  3.16979  1.47799  1.58812  3.09192  3.53540  5.71742  4.44201    174 r - - -
          2.68618  4.42225  2.77519  2.73123  3.46354  2.40513  3.72494  3.29354  2.67741  2.69355  4.24690  2.90347  2.73739  3.18146  2.89801  2.37887  2.77519  2.98518  4.58477  3.61503
          0.01603  4.53695  5.25930  0.61958  0.77255  0.48576  0.95510
    147   3.35171  5.72101  0.75079  2.58652  5.31782  1.87301  4.31300  4.91374  3.44627  4.41273  5.30419  3.15817  4.25614  3.51300  4.06762  3.27220  3.71204  4.41470  6.46257  5.02871    175 d - - -
          2.68618  4.42225  2.77519  2.73123  3.46354  2.40513  3.72494  3.29354  2.67741  2.69355  4.24690  2.90347  2.73739  3.18146  2.89801  2.37887  2.77519  2.98518  4.58477  3.61503
          0.01603  4.53695  5.25930  0.61958  0.77255  0.48576  0.95510
    148   2.89709  5.35220  2.96773  1.82451  4.70972  3.57733  3.04329  4.16924  2.01594  3.63372  4.40576  3.04593  3.99788  1.67102  2.80547  2.85245  3.12132  3.75447  5.74341  4.37531    176 q - - -
          2.68618  4.42225  2.77519  2.73123  3.46354  2.40513  3.72494  3.29354  2.67741  2.69355  4.24690  2.90347  2.73739  3.18146  2.89801  2.37887  2.77519  2.98518  4.58477  3.61503
          0.01603  4.53695  5.25930  0.61958  0.77255  0.48576  0.95510
    149   2.55413  5.33669  2.26000  1.20051  4.65582  3.50304  3.84153  4.09650  2.67998  3.64308  4.43479  2.98749  3.99150  2.97231  3.19499  2.85393  3.15042  2.97453  5.82316  4.40460    177 e - - -
          2.68618  4.42225  2.77519  2.73123  3.46354  2.40513  3.72494  3.29354  2.67741  2.69355  4.24690  2.90347  2.73739  3.18146  2.89801  2.37887  2.77519  2.98518  4.58477  3.61503
          0.01603  4.53695  5.25930  0.61958  0.77255  0.48576  0.95510
    150   3.87996  5.10203  5.68739  5.11026  3.28778  5.25024  5.52376  2.12909  4.96454  0.56492  2.42575  5.35810  5.26644  4.87366  4.95221  4.63987  4.08127  2.66991  5.53649  4.58606    178 L - - -
          2.68618  4.42225  2.77519  2.73123  3.46354  2.40513  3.72494  3.29354  2.67741  2.69355  4.24690  2.90347  2.73739  3.18146  2.89801  2.37887  2.77519  2.98518  4.58477  3.61503
          0.01603  4.53695  5.25930  0.61958  0.77255  0.48576  0.95510
    151   2.37190  5.22169  2.94378  1.79333  4.55456  3.51371  3.72314  4.02075  2.45163  3.51981  4.28125  2.99310  3.92659  1.88744  2.66146  2.46137  3.00929  3.60905  5.66580  4.27532    179 e - - -
          2.68618  4.42225  2.77519  2.73123  3.46354  2.40513  3.72494  3.29354  2.67741  2.69355  4.24690  2.90347  2.73739  3.18146  2.89801  2.37887  2.77519  2.98518  4.58477  3.61503
          0.01603  4.53695  5.25930  0.61958  0.77255  0.48576  0.95510
    152   2.78728  5.29310  2.06091  1.98265  4.62444  2.49216  2.78627  4.10981  2.49986  3.59267  4.34376  2.95685  3.92025  2.83793  2.68473  2.45342  3.02432  3.67767  5.73007  4.31184    180 e - - -
          2.68618  4.42225  2.77519  2.73123  3.46354  2.40513  3.72494  3.29354  2.67741  2.69355  4.24690  2.90347  2.73739  3.18146  2.89801  2.37887  2.77519  2.98518  4.58477  3.61503
          0.01603  4.53695  5.25930  0.61958  0.77255  0.48576  0.95510
    153   2.06526  5.20616  2.94794  2.09810  4.53589  3.49463  3.18111  4.01041  2.22040  3.50351  4.25333  2.65418  3.89622  2.44055  2.91966  2.20526  2.96562  3.58905  5.64626  4.24515    181 a - - -
          2.68618  4.42225  2.77519  2.73123  3.46354  2.40513  3.72494  3.29354  2.67741  2.69355  4.24690  2.90347  2.73739  3.18146  2.89801  2.37887  2.77519  2.98518  4.58477  3.61503
          0.01603  4.53695  5.25930  0.61958  0.77255  0.48576  0.95510
    154   1.68951  4.44693  4.72660  4.16364  3.54476  4.29172  4.69566  1.86600  4.04244  1.57453  3.43657  4.34322  4.62722  4.24794  4.19861  3.61710  3.31163  1.72181  5.26699  4.09270    182 l - - -
          2.68618  4.42225  2.77519  2.73123  3.46354  2.40513  3.72494  3.29354  2.67741  2.69355  4.24690  2.90347  2.73739  3.18146  2.89801  2.37887  2.77519  2.98518  4.58477  3.61503
          0.01603  4.53695  5.25930  0.61958  0.77255  0.48576  0.95510
    155   1.83471  5.07336  3.01402  2.18670  4.35138  3.52991  3.73695  3.79121  2.03840  3.34859  4.13916  2.75511  3.93392  2.86582  2.95472  2.75302  2.98587  3.43029  5.54498  2.81198    183 a - - -
          2.68618  4.42225  2.77519  2.73123  3.46354  2.40513  3.72494  3.29354  2.67741  2.69355  4.24690  2.90347  2.73739  3.18146  2.89801  2.37887  2.77519  2.98518  4.58477  3.61503
          0.01603  4.53695  5.25930  0.61958  0.77255  0.48576  0.95510
    156   1.38771  4.49899  4.00124  3.85459  4.95283  0.86145  4.89408  4.37550  3.99798  4.09397  4.90995  3.83023  4.07785  4.21918  4.23101  2.76777  3.11636  3.69263  6.27227  5.13866    184 g - - -
          2.68618  4.42225  2.77519  2.73123  3.46354  2.40513  3.72494  3.29354  2.67741  2.69355  4.24690  2.90347  2.73739  3.18146  2.89801  2.37887  2.77519  2.98518  4.58477  3.61503
          0.01603  4.53695  5.25930  0.61958  0.77255  0.48576  0.95510
    157   1.79534  4.31847  3.88830  3.33254  2.71949  3.66930  4.10743  2.83798  3.26151  2.60400  3.51459  3.62593  4.11645  3.53097  3.54496  2.27457  2.34948  2.05946  5.00819  3.79771    185 a - - -
          2.68618  4.42225  2.77519  2.73123  3.46354  2.40513  3.72494  3.29354  2.67741  2.69355  4.24690  2.90347  2.73739  3.18146  2.89801  2.37887  2.77519  2.98518  4.58477  3.61503
          0.01603  4.53695  5.25930  0.61958  0.77255  0.48576  0.95510
    158   3.23112  5.44509  3.64593  2.96011  4.94226  3.87835  3.83118  4.29254  1.20340  3.70383  4.54163  3.38559  4.24013  2.95202  1.47066  2.49195  3.40350  3.93910  5.73270  4.54264    186 k - - -
          2.68618  4.42225  2.77519  2.73123  3.46354  2.40513  3.72494  3.29354  2.67741  2.69355  4.24690  2.90347  2.73739  3.18146  2.89801  2.37887  2.77519  2.98518  4.58477  3.61503
          0.01603  4.53695  5.25930  0.61958  0.77255  0.48576  0.95510
    159   2.52084  5.26437  3.23654  2.64529  4.64053  3.65568  3.75354  4.06062  1.93526  3.54005  4.33105  3.14666  4.03794  2.50860  1.50159  2.39455  3.13081  3.67923  5.65143  4.34337    187 r - - -
          2.68618  4.42225  2.77519  2.73123  3.46354  2.40513  3.72494  3.29354  2.67741  2.69355  4.24690  2.90347  2.73739  3.18146  2.89801  2.37887  2.77519  2.98518  4.58477  3.61503
          0.01603  4.53695  5.25930  0.61958  0.77255  0.48576  0.95510
    160   2.75100  5.16149  2.65938  1.75450  4.46601  3.50608  3.71995  3.92251  2.17468  2.69987  4.21759  2.98960  3.91551  2.83505  2.96160  2.72935  2.18180  3.52933  5.61807  4.23061    188 e - - -
          2.68618  4.42225  2.77519  2.73123  3.46354  2.40513  3.72494  3.29354  2.67741  2.69355  4.24690  2.90347  2.73739  3.18146  2.89801  2.37887  2.77519  2.98518  4.58477  3.61503
          0.01603  4.53695  5.25930  0.61958  0.77255  0.48576  0.95510
    161   3.77111  5.01029  5.16531  4.77737  1.04471  4.72171  4.01273  3.19463  4.59282  1.46192  3.76216  4.53700  4.99150  4.52764  4.56745  4.07426  3.98663  3.21197  4.15381  1.95881    189 f - - -
          2.68618  4.42225  2.77519  2.73123  3.46354  2.40513  3.72494  3.29354  2.67741  2.69355  4.24690  2.90347  2.73739  3.18146  2.89801  2.37887  2.77519  2.98518  4.58477  3.61503
          0.01603  4.53695  5.25930  0.61958  0.77255  0.48576  0.95510
    162   2.00074  5.09306  2.93100  2.09685  4.46634  3.49454  3.81556  3.90827  2.61476  3.46765  4.25872  2.10860  3.95652  2.94980  3.09425  2.78033  2.01708  3.52189  5.66311  4.29064    190 a - - -
          2.68618  4.42225  2.77519  2.73123  3.46354  2.40513  3.72494  3.29354  2.67741  2.69355  4.24690  2.90347  2.73739  3.18146  2.89801  2.37887  2.77519  2.98518  4.58477  3.61503
          0.01603  4.53695  5.25930  0.61958  0.77255  0.48576  0.95510
    163   2.04533  4.56882  2.56966  2.59338  3.73721  3.66177  3.90420  2.45186  2.84459  2.37514  3.66772  3.32239  4.04589  3.16589  3.24337  2.89572  2.96155  2.22065  5.15313  3.89297    191 a - - -
          2.68618  4.42225  2.77519  2.73123  3.46354  2.40513  3.72494  3.29354  2.67741  2.69355  4.24690  2.90347  2.73739  3.18146  2.89801  2.37887  2.77519  2.98518  4.58477  3.61503
          0.01603  4.53695  5.25930  0.61958  0.77255  0.48576  0.95510
    164   2.10477  4.36501  4.02518  3.48585  3.64549  3.73020  4.26434  2.20522  3.41169  2.65330  3.60682  3.75260  4.20585  3.68406  3.68825  1.71769  3.03522  1.76626  5.16038  3.95071    192 s - - -
          2.68618  4.42225  2.77519  2.73123  3.46354  2.40513  3.72494  3.29354  2.67741  2.69355  4.24690  2.90347  2.73739  3.18146  2.89801  2.37887  2.77519  2.98518  4.58477  3.61503
          0.01603  4.53695  5.25930  0.61958  0.77255  0.48576  0.95510
    165   2.73145  4.33331  3.83010  3.25551  2.91521  3.76385  4.03479  2.03096  2.04440  2.49673  2.41959  3.59423  4.13767  3.45354  3.45264  2.69663  2.96337  2.56330  4.93014  3.71573    193 i - - -
          2.68618  4.42225  2.77519  2.73123  3.46354  2.40513  3.72494  3.29354  2.67741  2.69355  4.24690  2.90347  2.73739  3.18146  2.89801  2.37887  2.77519  2.98518  4.58477  3.61503
          0.01603  4.53695  5.25930  0.61958  0.77255  0.48576  0.95510
    166   1.82051  4.68309  3.32735  2.79372  4.06001  2.31491  3.91668  3.45443  2.78193  3.10795  3.94808  3.24493  3.97616  2.65188  3.20837  2.44469  2.57944  2.45264  5.39533  4.10784    194 a - - -
          2.68618  4.42225  2.77519  2.73123  3.46354  2.40513  3.72494  3.29354  2.67741  2.69355  4.24690  2.90347  2.73739  3.18146  2.89801  2.37887  2.77519  2.98518  4.58477  3.61503
          0.01603  4.53695  5.25930  0.61958  0.77255  0.48576  0.95510
    167   3.48147  4.84223  4.74087  4.31222  1.08043  4.40720  3.89693  3.29689  4.16614  2.82512  3.94055  4.24009  4.75573  4.24196  4.25438  3.74278  2.56673  3.15715  4.11834  1.49104    195 f - - -
          2.68618  4.42225  2.77519  2.73123  3.46354  2.40513  3.72494  3.29354  2.67741  2.69355  4.24690  2.90347  2.73739  3.18146  2.89801  2.37887  2.77519  2.98518  4.58477  3.61503
          0.01603  4.53695  5.25930  0.61958  0.77255  0.48576  0.95510
    168   3.63391  4.86595  5.54855  5.00640  3.49710  5.06679  5.49053  1.45878  4.88576  0.87857  3.25270  5.19427  5.20191  4.92174  4.93454  4.45758  3.86353  1.90475  5.65140  4.60813    196 l - - -
          2.68618  4.42225  2.77519  2.73123  3.46354  2.40513  3.72494  3.29354  2.67741  2.69355  4.24690  2.90347  2.73739  3.18146  2.89801  2.37887  2.77519  2.98518  4.58477  3.61503
          0.01603  4.53695  5.25930  0.61958  0.77255  0.48576  0.95510
    169   2.74480  5.21845  2.02978  2.42112  4.54731  3.49591  3.70099  4.02213  2.05319  2.97422  4.26660  2.64855  3.90229  2.23803  2.93127  2.71071  2.64844  3.60097  5.65817  4.25589    197 d - - -
          2.68618  4.42225  2.77519  2.73123  3.46354  2.40513  3.72494  3.29354  2.67741  2.69355  4.24690  2.90347  2.73739  3.18146  2.89801  2.37887  2.77519  2.98518  4.58477  3.61503
          0.01603  4.53695  5.25930  0.61958  0.77255  0.48576  0.95510
    170   2.76494  5.07793  2.94477  2.15744  4.45315  1.95889  3.80794  3.90091  2.60733  3.45630  4.24473  2.53290  3.94852  2.94108  3.08897  2.00379  3.02581  2.99429  5.65071  4.27854    198 g - - -
          2.68626  4.42233  2.77528  2.73131  3.46362  2.40521  3.72502  3.29362  2.67749  2.69332  4.24698  2.90355  2.73748  3.18154  2.89809  2.37895  2.77528  2.98406  4.58485  3.61511
          0.77790  1.12518  1.53231  0.12856  2.11493  0.48576  0.95510
    171   2.42747  4.53458  3.36068  2.79350  3.73568  3.56286  3.82179  3.04682  2.69000  2.76436  3.06424  3.23997  3.96311  3.06575  1.95257  2.80860  2.43424  2.47177  5.12741  3.86926    200 r - - -
          2.68618  4.42225  2.77519  2.73123  3.46354  2.40513  3.72494  3.29354  2.67741  2.69355  4.24690  2.90347  2.73739  3.18146  2.89801  2.37887  2.77519  2.98518  4.58477  3.61503
          0.02036  4.30017  5.02251  0.61958  0.77255  0.32851  1.27295
    172   2.77065  5.25663  2.51634  2.43336  4.60041  3.50875  3.70803  4.07682  1.71911  3.55571  4.30572  2.34344  3.91707  2.81150  2.39369  2.29527  3.00191  3.64838  5.68512  4.28568    201 k - - -
          2.68618  4.42225  2.77519  2.73123  3.46354  2.40513  3.72494  3.29354  2.67741  2.69355  4.24690  2.90347  2.73739  3.18146  2.89801  2.37887  2.77519  2.98518  4.58477  3.61503
          0.01603  4.53695  5.25930  0.61958  0.77255  0.48576  0.95510
    173   2.81594  5.32951  2.32859  1.97709  4.66894  3.50378  2.65565  4.15442  1.68814  3.62680  4.37914  2.96755  3.93663  2.56097  2.97268  2.76654  3.05147  3.71878  5.75410  4.33925    202 k - - -
          2.68618  4.42225  2.77519  2.73123  3.46354  2.40513  3.72494  3.29354  2.67741  2.69355  4.24690  2.90347  2.73739  3.18146  2.89801  2.37887  2.77519  2.98518  4.58477  3.61503
          0.01603  4.53695  5.25930  0.61958  0.77255  0.48576  0.95510
    174   2.73605  5.23115  2.29445  2.24985  4.56703  3.48899  3.23075  4.04833  1.99805  3.53176  4.27617  2.95816  3.89374  2.55221  2.92837  2.28926  2.32818  3.61723  5.66725  4.25853    203 k - - -
          2.68618  4.42225  2.77519  2.73123  3.46354  2.40513  3.72494  3.29354  2.67741  2.69355  4.24690  2.90347  2.73739  3.18146  2.89801  2.37887  2.77519  2.98518  4.58477  3.61503
          0.01603  4.53695  5.25930  0.61958  0.77255  0.48576  0.95510
    175   2.75105  5.18809  2.95191  2.23784  4.51393  3.09493  3.71332  3.97936  2.22914  3.48659  4.24738  2.98615  3.91262  2.21174  2.93301  1.81550  2.55298  3.57120  5.64056  4.24904    204 s - - -
          2.68618  4.42225  2.77519  2.73123  3.46354  2.40513  3.72494  3.29354  2.67741  2.69355  4.24690  2.90347  2.73739  3.18146  2.89801  2.37887  2.77519  2.98518  4.58477  3.61503
          0.01603  4.53695  5.25930  0.61958  0.77255  0.48576  0.95510
    176   2.40033  5.30407  2.22000  1.91512  4.63540  3.48923  3.74652  4.12066  2.52795  3.60716  4.36196  2.21165  2.83698  2.85634  3.03417  2.75602  2.65889  3.69000  5.74839  4.32779    205 e - - -
          2.68618  4.42225  2.77519  2.73123  3.46354  2.40513  3.72494  3.29354  2.67741  2.69355  4.24690  2.90347  2.73739  3.18146  2.89801  2.37887  2.77519  2.98518  4.58477  3.61503
          0.01603  4.53695  5.25930  0.61958  0.77255  0.48576  0.95510
    177   3.63834  4.93099  5.37811  4.86869  3.43065  4.91985  5.36525  2.31524  4.69645  0.66627  3.21845  5.06457  5.12698  4.79016  4.76948  4.32994  3.88506  1.76847  5.57177  4.49424    206 L - - -
          2.68618  4.42225  2.77519  2.73123  3.46354  2.40513  3.72494  3.29354  2.67741  2.69355  4.24690  2.90347  2.73739  3.18146  2.89801  2.37887  2.77519  2.98518  4.58477  3.61503
          0.01603  4.53695  5.25930  0.61958  0.77255  0.48576  0.95510
    178   2.27253  5.07556  2.05978  2.49653  4.44501  3.48772  3.76418  3.89678  2.54074  3.43971  4.21626  3.02673  3.92295  2.88739  2.71811  2.34941  1.99574  3.50090  5.62256  4.24678    207 t - - -
          2.68618  4.42225  2.77519  2.73123  3.46354  2.40513  3.72494  3.29354  2.67741  2.69355  4.24690  2.90347  2.73739  3.18146  2.89801  2.37887  2.77519  2.98518  4.58477  3.61503
          0.01603  4.53695  5.25930  0.61958  0.77255  0.48576  0.95510
    179   2.45570  5.23265  2.33446  2.08989  4.56909  2.73849  3.69314  4.05092  2.23724  3.53413  4.27834  2.95733  2.76367  2.79469  2.50102  2.69865  2.96944  3.61920  5.66957  4.26005    208 e - - -
          2.68618  4.42225  2.77519  2.73123  3.46354  2.40513  3.72494  3.29354  2.67741  2.69355  4.24690  2.90347  2.73739  3.18146  2.89801  2.37887  2.77519  2.98518  4.58477  3.61503
          0.01603  4.53695  5.25930  0.61958  0.77255  0.48576  0.95510
    180   2.71154  5.05493  2.67572  2.47371  4.33727  3.51074  3.13758  3.78102  2.47486  2.79549  4.11384  2.56239  3.90411  2.61546  2.95391  2.15606  2.36471  2.96787  5.52798  4.15862    209 s - - -
          2.68618  4.42225  2.77519  2.73123  3.46354  2.40513  3.72494  3.29354  2.67741  2.69355  4.24690  2.90347  2.73739  3.18146  2.89801  2.37887  2.77519  2.98518  4.58477  3.61503
          0.01603  4.53695  5.25930  0.61958  0.77255  0.48576  0.95510
    181   3.18809  5.82470  1.43184  1.19686  5.10161  3.50517  2.95831  4.64700  2.98521  4.10775  4.93024  2.95155  4.10448  3.15592  3.57854  3.06722  3.46528  4.19512  6.24477  4.72582    210 e - - -
          2.68618  4.42225  2.77519  2.73123  3.46354  2.40513  3.72494  3.29354  2.67741  2.69355  4.24690  2.90347  2.73739  3.18146  2.89801  2.37887  2.77519  2.98518  4.58477  3.61503
          0.01603  4.53695  5.25930  0.61958  0.77255  0.48576  0.95510
    182   3.34279  4.62065  5.27932  4.71944  2.59934  4.69606  5.09292  1.74378  4.58127  1.52208  3.33391  4.82708  4.93739  4.68138  4.63510  4.05144  3.57706  1.15651  5.42569  4.29026    211 v - - -
          2.68618  4.42225  2.77519  2.73123  3.46354  2.40513  3.72494  3.29354  2.67741  2.69355  4.24690  2.90347  2.73739  3.18146  2.89801  2.37887  2.77519  2.98518  4.58477  3.61503
          0.01603  4.53695  5.25930  0.61958  0.77255  0.48576  0.95510
    183   2.85528  5.28435  2.43609  1.93899  4.63607  3.49182  3.82367  4.10745  2.64580  3.62612  4.40589  2.99154  3.97209  2.95051  3.15419  1.53261  2.32883  3.69450  5.79338  4.38143    212 s - - -
          2.68618  4.42225  2.77519  2.73123  3.46354  2.40513  3.72494  3.29354  2.67741  2.69355  4.24690  2.90347  2.73739  3.18146  2.89801  2.37887  2.77519  2.98518  4.58477  3.61503
          0.01603  4.53695  5.25930  0.61958  0.77255  0.48576  0.95510
    184   1.89387  4.37485  3.68285  3.11247  3.50361  3.71127  3.97436  2.57956  3.05041  2.25936  3.48146  3.48997  4.08957  3.34534  2.54589  2.62545  2.94115  2.43707  4.96477  2.89825    213 a - - -
          2.68618  4.42225  2.77519  2.73123  3.46354  2.40513  3.72494  3.29354  2.67741  2.69355  4.24690  2.90347  2.73739  3.18146  2.89801  2.37887  2.77519  2.98518  4.58477  3.61503
          0.01603  4.53695  5.25930  0.61958  0.77255  0.48576  0.95510
    185   2.47913  4.48823  4.93252  4.34818  3.36499  4.37732  4.72650  1.91990  4.19798  1.19984  2.28302  4.47171  4.66802  4.32549  4.27526  3.70233  3.37246  2.01202  5.16665  4.03913    214 l - - -
          2.68618  4.42225  2.77519  2.73123  3.46354  2.40513  3.72494  3.29354  2.67741  2.69355  4.24690  2.90347  2.73739  3.18146  2.89801  2.37887  2.77519  2.98518  4.58477  3.61503
          0.01603  4.53695  5.25930  0.61958  0.77255  0.48576  0.95510
    186   2.14003  4.55206  3.43081  2.87111  3.74838  3.16887  3.89880  2.57906  2.83894  2.81102  3.68431  3.31312  4.01969  3.16142  2.80788  2.19848  2.25657  2.54533  5.15174  3.89392    215 a - - -
          2.68618  4.42225  2.77519  2.73123  3.46354  2.40513  3.72494  3.29354  2.67741  2.69355  4.24690  2.90347  2.73739  3.18146  2.89801  2.37887  2.77519  2.98518  4.58477  3.61503
          0.01603  4.53695  5.25930  0.61958  0.77255  0.48576  0.95510
    187   1.76409  5.09861  2.23513  2.49097  4.47058  3.48686  3.77633  3.92423  2.36424  3.46549  4.24292  3.02384  3.93072  2.90066  3.04607  2.14628  2.60726  3.52593  5.64736  4.26754    216 a - - -
          2.68618  4.42225  2.77519  2.73123  3.46354  2.40513  3.72494  3.29354  2.67741  2.69355  4.24690  2.90347  2.73739  3.18146  2.89801  2.37887  2.77519  2.98518  4.58477  3.61503
          0.01603  4.53695  5.25930  0.61958  0.77255  0.48576  0.95510
    188   2.45777  5.15099  2.91374  2.49591  4.56948  3.01825  3.80713  4.03428  2.58708  3.55790  4.33173  1.80486  3.94927  1.97092  3.06753  2.35029  3.04480  3.61528  5.72324  4.33610    217 n - - -
          2.68618  4.42225  2.77519  2.73123  3.46354  2.40513  3.72494  3.29354  2.67741  2.69355  4.24690  2.90347  2.73739  3.18146  2.89801  2.37887  2.77519  2.98518  4.58477  3.61503
          0.01603  4.53695  5.25930  0.61958  0.77255  0.48576  0.95510
    189   3.33955  4.60345  5.29207  4.76128  2.48711  4.74728  5.20245  1.40520  4.64302  2.24770  3.52577  4.87497  5.00814  4.80235  4.73703  4.11773  3.58483  1.01682  5.57094  4.36381    218 v - - -
          2.68618  4.42225  2.77519  2.73123  3.46354  2.40513  3.72494  3.29354  2.67741  2.69355  4.24690  2.90347  2.73739  3.18146  2.89801  2.37887  2.77519  2.98518  4.58477  3.61503
          0.01603  4.53695  5.25930  0.61958  0.77255  0.48576  0.95510
    190   2.79984  4.88181  3.37035  2.92671  4.54601  3.51139  4.04104  3.97912  2.69316  3.55882  4.38566  3.33970  1.27383  3.21153  2.15366  2.30110  3.13653  3.56371  5.73271  4.45739    219 p - - -
          2.68618  4.42225  2.77519  2.73123  3.46354  2.40513  3.72494  3.29354  2.67741  2.69355  4.24690  2.90347  2.73739  3.18146  2.89801  2.37887  2.77519  2.98518  4.58477  3.61503
          0.01603  4.53695  5.25930  0.61958  0.77255  0.48576  0.95510
    191   3.05077  4.41899  4.75762  4.20380  3.63500  4.29687  4.73256  1.64508  4.07691  2.21741  3.54432  4.36621  4.64564  4.30269  4.23320  2.66129  3.30082  1.07180  5.31955  4.12065    220 v - - -
          2.68618  4.42225  2.77519  2.73123  3.46354  2.40513  3.72494  3.29354  2.67741  2.69355  4.24690  2.90347  2.73739  3.18146  2.89801  2.37887  2.77519  2.98518  4.58477  3.61503
          0.01603  4.53695  5.25930  0.61958  0.77255  0.48576  0.95510
    192   2.73066  4.93994  2.71626  2.55001  4.16126  3.53883  2.93595  3.60820  2.56665  3.20710  4.02069  3.07137  3.94178  2.91284  3.03153  2.07230  2.21889  3.28094  5.43124  2.54447    221 s - - -
          2.68618  4.42225  2.77519  2.73123  3.46354  2.40513  3.72494  3.29354  2.67741  2.69355  4.24690  2.90347  2.73739  3.18146  2.89801  2.37887  2.77519  2.98518  4.58477  3.61503
          0.01603  4.53695  5.25930  0.61958  0.77255  0.48576  0.95510
    193   2.46993  4.90010  3.15898  2.60393  4.14612  3.56636  3.77033  2.82888  2.19227  3.16015  3.98423  3.11302  3.96012  2.07211  2.97421  2.78384  2.04371  3.22980  5.41180  4.09210    222 t - - -
          2.68618  4.42225  2.77519  2.73123  3.46354  2.40513  3.72494  3.29354  2.67741  2.69355  4.24690  2.90347  2.73739  3.18146  2.89801  2.37887  2.77519  2.98518  4.58477  3.61503
          0.01603  4.53695  5.25930  0.61958  0.77255  0.48576  0.95510
    194   2.95693  4.58608  4.07524  3.62607  1.89696  1.28629  4.17612  3.05092  3.55863  2.35326  3.73751  3.85602  4.34554  3.81838  3.80964  3.22040  3.26089  2.87835  4.79263  3.30139    223 g - - -
          2.68618  4.42225  2.77519  2.73123  3.46354  2.40513  3.72494  3.29354  2.67741  2.69355  4.24690  2.90347  2.73739  3.18146  2.89801  2.37887  2.77519  2.98518  4.58477  3.61503
          0.01603  4.53695  5.25930  0.61958  0.77255  0.48576  0.95510
    195   2.68713  4.34583  3.87883  3.33347  3.59454  2.75073  4.13835  2.45109  3.26639  2.65783  3.57145  3.62899  4.12313  3.54316  3.55885  2.05639  2.57148  1.60450  5.07358  3.86147    224 v - - -
          2.68618  4.42225  2.77519  2.73123  3.46354  2.40513  3.72494  3.29354  2.67741  2.69355  4.24690  2.90347  2.73739  3.18146  2.89801  2.37887  2.77519  2.98518  4.58477  3.61503
          0.01603  4.53695  5.25930  0.61958  0.77255  0.48576  0.95510
    196   2.77002  5.27489  2.64517  2.11913  4.61473  2.61256  3.71160  4.09808  2.10230  3.57488  4.32168  2.14028  3.91210  2.81483  2.32112  2.72720  3.00360  3.66369  5.70506  4.29409    225 k - - -
          2.68618  4.42225  2.77519  2.73123  3.46354  2.40513  3.72494  3.29354  2.67741  2.69355  4.24690  2.90347  2.73739  3.18146  2.89801  2.37887  2.77519  2.98518  4.58477  3.61503
          0.01603  4.53695  5.25930  0.61958  0.77255  0.48576  0.95510
    197   2.79377  4.25076  4.29729  3.71039  1.87246  3.90951  4.20990  2.07852  3.57806  2.24000  2.36045  3.90564  4.26683  2.84335  3.74217  3.20136  2.70751  2.44331  4.84745  3.65967    226 f - - -
          2.68618  4.42225  2.77519  2.73123  3.46354  2.40513  3.72494  3.29354  2.67741  2.69355  4.24690  2.90347  2.73739  3.18146  2.89801  2.37887  2.77519  2.98518  4.58477  3.61503
          0.01603  4.53695  5.25930  0.61958  0.77255  0.48576  0.95510
    198   3.65111  4.89993  5.53017  4.96224  2.41120  4.99054  5.25164  1.32948  4.82134  0.98833  3.11440  5.11113  5.11536  4.78328  4.81655  4.36000  3.86619  2.47615  5.38890  4.28606    227 l - - -
          2.68618  4.42225  2.77519  2.73123  3.46354  2.40513  3.72494  3.29354  2.67741  2.69355  4.24690  2.90347  2.73739  3.18146  2.89801  2.37887  2.77519  2.98518  4.58477  3.61503
          0.01603  4.53695  5.25930  0.61958  0.77255  0.48576  0.95510
    199   1.78809  4.85951  3.08615  2.32719  4.56299  1.54257  4.06050  4.00423  2.92943  3.60002  4.40509  3.21767  3.99769  3.23008  3.38535  2.22317  3.07691  3.55661  5.81324  4.48314    228 g - - -
          2.68618  4.42225  2.77519  2.73123  3.46354  2.40513  3.72494  3.29354  2.67741  2.69355  4.24690  2.90347  2.73739  3.18146  2.89801  2.37887  2.77519  2.98518  4.58477  3.61503
          0.01603  4.53695  5.25930  0.61958  0.77255  0.48576  0.95510
    200   2.80440  4.24471  4.36511  3.77581  3.29131  3.93637  4.24896  2.03563  3.63973  1.79014  2.13867  3.95278  4.29117  3.15972  3.78892  3.23146  2.40028  2.15329  4.86810  3.69104    229 l - - -
          2.68618  4.42225  2.77519  2.73123  3.46354  2.40513  3.72494  3.29354  2.67741  2.69355  4.24690  2.90347  2.73739  3.18146  2.89801  2.37887  2.77519  2.98518  4.58477  3.61503
          0.01603  4.53695  5.25930  0.61958  0.77255  0.48576  0.95510
    201   3.60336  4.84513  5.49926  4.95501  3.49669  5.01908  5.43990  1.82452  4.83254  0.82377  3.25804  5.14085  5.16983  4.88242  4.88933  4.40424  3.83397  1.65209  5.62944  4.57737    230 l - - -
          2.68618  4.42225  2.77519  2.73123  3.46354  2.40513  3.72494  3.29354  2.67741  2.69355  4.24690  2.90347  2.73739  3.18146  2.89801  2.37887  2.77519  2.98518  4.58477  3.61503
          0.01603  4.53695  5.25930  0.61958  0.77255  0.48576  0.95510
    202   2.40418  4.92329  3.04922  1.63299  4.29506  2.20653  3.87482  3.66694  2.70576  3.31293  4.13775  3.12801  3.98081  3.03632  3.16612  2.80171  3.02949  2.40362  5.56727  4.23252    231 e - - -
          2.68618  4.42225  2.77519  2.73123  3.46354  2.40513  3.72494  3.29354  2.67741  2.69355  4.24690  2.90347  2.73739  3.18146  2.89801  2.37887  2.77519  2.98518  4.58477  3.61503
          0.01603  4.53695  5.25930  0.61958  0.77255  0.48576  0.95510
    203   2.86932  5.19673  2.86895  2.54753  4.64727  3.50029  3.89445  4.12695  2.67541  3.65472  4.44980  2.06842  4.01147  2.20489  3.12939  1.43069  3.15014  3.70688  5.80944  4.42607    232 s - - -
          2.68618  4.42225  2.77519  2.73123  3.46354  2.40513  3.72494  3.29354  2.67741  2.69355  4.24690  2.90347  2.73739  3.18146  2.89801  2.37887  2.77519  2.98518  4.58477  3.61503
          0.01603  4.53695  5.25930  0.61958  0.77255  0.48576  0.95510
    204   3.36747  5.26131  3.93616  3.29736  3.74916  4.02437  3.94709  3.96218  2.44420  3.44126  4.41143  3.64871  4.41063  3.25316  0.83556  3.42149  3.56284  3.71414  5.13828  2.39241    233 r - - -
          2.68618  4.42225  2.77519  2.73123  3.46354  2.40513  3.72494  3.29354  2.67741  2.69355  4.24690  2.90347  2.73739  3.18146  2.89801  2.37887  2.77519  2.98518  4.58477  3.61503
          0.01603  4.53695  5.25930  0.61958  0.77255  0.48576  0.95510
    205   3.61068  4.84468  5.47457  4.98326  3.63648  5.05313  5.54838  0.74490  4.83098  1.62114  3.42383  5.17717  5.24094  4.99052  4.93512  4.47734  3.85792  2.00914  5.77219  4.62728    234 i - - -
          2.68618  4.42225  2.77519  2.73123  3.46354  2.40513  3.72494  3.29354  2.67741  2.69355  4.24690  2.90347  2.73739  3.18146  2.89801  2.37887  2.77519  2.98518  4.58477  3.61503
          0.01603  4.53695  5.25930  0.61958  0.77255  0.48576  0.95510
    206   2.83704  5.27954  3.01314  2.50211  4.62985  3.56147  2.86282  4.08907  1.58475  3.56622  4.33252  2.14298  3.96616  2.51407  2.80058  2.52499  3.06152  3.67741  5.68687  4.31787    235 k - - -
          2.68618  4.42225  2.77519  2.73123  3.46354  2.40513  3.72494  3.29354  2.67741  2.69355  4.24690  2.90347  2.73739  3.18146  2.89801  2.37887  2.77519  2.98518  4.58477  3.61503
          0.01603  4.53695  5.25930  0.61958  0.77255  0.48576  0.95510
    207   2.72879  5.17003  2.99513  2.11738  4.49234  3.50573  3.08906  3.95777  2.41836  3.46189  4.21837  2.48652  3.89924  2.55835  2.14837  2.70325  2.55555  3.54905  5.61213  3.14641    236 e - - -
          2.68618  4.42225  2.77519  2.73123  3.46354  2.40513  3.72494  3.29354  2.67741  2.69355  4.24690  2.90347  2.73739  3.18146  2.89801  2.37887  2.77519  2.98518  4.58477  3.61503
          0.01603  4.53695  5.25930  0.61958  0.77255  0.48576  0.95510
    208   2.78138  4.61874  3.51371  2.94067  3.78980  2.15073  3.92204  2.54055  2.75573  2.29598  3.72039  3.37263  4.08208  3.17909  1.93749  2.94504  3.01675  2.88182  5.18905  3.93919    237 r - - -
          2.68618  4.42225  2.77519  2.73123  3.46354  2.40513  3.72494  3.29354  2.67741  2.69355  4.24690  2.90347  2.73739  3.18146  2.89801  2.37887  2.77519  2.98518  4.58477  3.61503
          0.01603  4.53695  5.25930  0.61958  0.77255  0.48576  0.95510
    209   1.80191  4.84370  3.25056  2.79858  4.48439  3.45187  3.98889  3.90519  2.04924  3.50122  4.30859  3.24383  3.99548  3.14892  3.15050  1.44213  3.04520  3.48564  5.70625  4.39775    238 s - - -
          2.68618  4.42225  2.77519  2.73123  3.46354  2.40513  3.72494  3.29354  2.67741  2.69355  4.24690  2.90347  2.73739  3.18146  2.89801  2.37887  2.77519  2.98518  4.58477  3.61503
          0.01603  4.53695  5.25930  0.61958  0.77255  0.48576  0.95510
    210   2.45795  4.83242  3.20700  2.66352  4.15658  3.53208  3.82586  3.54634  2.04499  3.17914  4.00519  3.15425  2.23820  2.99152  3.05611  2.77377  2.11749  2.78679  5.43826  4.12541    239 k - - -
          2.68618  4.42225  2.77519  2.73123  3.46354  2.40513  3.72494  3.29354  2.67741  2.69355  4.24690  2.90347  2.73739  3.18146  2.89801  2.37887  2.77519  2.98518  4.58477  3.61503
          0.01603  4.53695  5.25930  0.61958  0.77255  0.48576  0.95510
    211   2.34384  5.03364  3.10074  2.54997  4.38029  3.52563  3.75374  3.81510  1.88033  3.36863  4.15676  3.06752  3.93837  2.88121  2.67405  2.09007  2.12932  3.44196  5.55788  4.20900    240 k - - -
          2.68618  4.42225  2.77519  2.73123  3.46354  2.40513  3.72494  3.29354  2.67741  2.69355  4.24690  2.90347  2.73739  3.18146  2.89801  2.37887  2.77519  2.98518  4.58477  3.61503
          0.01603  4.53695  5.25930  0.61958  0.77255  0.48576  0.95510
    212   2.55617  4.47691  3.94781  3.70692  4.68786  3.27423  4.70702  4.05675  3.71642  3.80571  4.65404  3.75144  4.05549  4.01576  3.97124  2.04375  0.71287  3.50173  6.05536  4.86033    241 t - - -
          2.68618  4.42225  2.77519  2.73123  3.46354  2.40513  3.72494  3.29354  2.67741  2.69355  4.24690  2.90347  2.73739  3.18146  2.89801  2.37887  2.77519  2.98518  4.58477  3.61503
          0.28736  4.53695  1.43107  0.61958  0.77255  0.48576  0.95510
    213   2.71865  5.05272  1.88218  2.38699  4.41534  3.38656  3.73926  3.86514  2.56971  3.42467  4.22021  2.47452  3.86982  2.87763  3.06581  2.01832  2.98323  2.82383  5.61785  4.23011    242 d - - -
          2.68618  4.42225  2.77519  2.73123  3.46354  2.40513  3.72494  3.29354  2.67741  2.69355  4.24690  2.90347  2.73739  3.18146  2.89801  2.37887  2.77519  2.98518  4.58477  3.61503
          0.02098  4.27057  4.99292  0.61958  0.77255  0.31735  1.30224
    214   2.52751  5.13609  2.99195  1.91361  4.44374  3.50586  3.69976  3.90147  2.23101  2.59070  4.18873  2.67302  3.90226  2.36784  2.92235  2.70778  2.52303  3.50674  5.59011  4.20641    243 e - - -
          2.68618  4.42225  2.77519  2.73123  3.46354  2.40513  3.72494  3.29354  2.67741  2.69355  4.24690  2.90347  2.73739  3.18146  2.89801  2.37887  2.77519  2.98518  4.58477  3.61503
          0.01603  4.53695  5.25930  0.61958  0.77255  0.48576  0.95510
    215   1.72001  4.69568  3.36235  2.94746  4.55902  3.35368  4.14853  4.00238  3.00861  3.60955  4.40476  2.68290  2.56183  3.32635  3.43442  1.38619  3.01230  3.51241  5.81993  4.52363    244 s - - -
          2.68618  4.42225  2.77519  2.73123  3.46354  2.40513  3.72494  3.29354  2.67741  2.69355  4.24690  2.90347  2.73739  3.18146  2.89801  2.37887  2.77519  2.98518  4.58477  3.61503
          0.01603  4.53695  5.25930  0.61958  0.77255  0.48576  0.95510
    216   3.16424  5.77463  2.17772  0.93935  5.06917  3.51060  3.98700  4.59466  2.93257  4.05990  4.87844  2.96024  4.09760  2.27726  3.49952  3.05170  3.43702  4.14945  6.20054  4.70110    245 e - - -
          2.68618  4.42225  2.77519  2.73123  3.46354  2.40513  3.72494  3.29354  2.67741  2.69355  4.24690  2.90347  2.73739  3.18146  2.89801  2.37887  2.77519  2.98518  4.58477  3.61503
          0.01603  4.53695  5.25930  0.61958  0.77255  0.48576  0.95510
    217   1.71010  4.56936  3.42981  2.88877  3.81368  2.78992  3.93018  2.38349  2.85877  2.87172  3.74432  3.32345  4.02235  2.71731  3.25244  2.85177  2.38460  2.90811  5.21078  3.95180    246 a - - -
          2.68618  4.42225  2.77519  2.73123  3.46354  2.40513  3.72494  3.29354  2.67741  2.69355  4.24690  2.90347  2.73739  3.18146  2.89801  2.37887  2.77519  2.98518  4.58477  3.61503
          0.01603  4.53695  5.25930  0.61958  0.77255  0.48576  0.95510
    218   2.83707  5.24429  3.08158  2.04817  4.58964  3.58065  3.72806  4.03480  1.53672  3.52213  3.34012  3.05961  3.97363  2.10708  2.75643  2.80957  3.05766  3.63753  5.65108  4.29846    247 k - - -
          2.68618  4.42225  2.77519  2.73123  3.46354  2.40513  3.72494  3.29354  2.67741  2.69355  4.24690  2.90347  2.73739  3.18146  2.89801  2.37887  2.77519  2.98518  4.58477  3.61503
          0.01603  4.53695  5.25930  0.61958  0.77255  0.48576  0.95510
    219   3.41082  5.52397  3.80001  3.12594  5.00302  3.98177  3.90094  4.37921  2.13518  3.76548  4.64727  3.51335  4.35089  1.68983  0.99934  3.39345  3.56707  4.05562  5.76170  4.60850    248 r - - -
          2.68618  4.42225  2.77519  2.73123  3.46354  2.40513  3.72494  3.29354  2.67741  2.69355  4.24690  2.90347  2.73739  3.18146  2.89801  2.37887  2.77519  2.98518  4.58477  3.61503
          0.01603  4.53695  5.25930  0.61958  0.77255  0.48576  0.95510
    220   2.01169  2.72472  3.98207  3.42111  3.47740  2.78286  4.12814  2.80450  3.33579  2.56016  2.68863  3.67825  4.12621  3.59135  3.58977  2.98606  2.04893  2.37556  4.96485  3.76270    249 a - - -
          2.68618  4.42225  2.77519  2.73123  3.46354  2.40513  3.72494  3.29354  2.67741  2.69355  4.24690  2.90347  2.73739  3.18146  2.89801  2.37887  2.77519  2.98518  4.58477  3.61503
          0.01603  4.53695  5.25930  0.61958  0.77255  0.48576  0.95510
    221   2.93483  4.30230  4.76013  4.16893  2.68909  4.11861  4.39667  2.17390  3.99253  1.73276  3.25405  4.22383  4.45235  4.12614  4.04563  3.43360  3.16587  1.48522  4.85255  2.33805    250 v - - -
          2.68618  4.42225  2.77519  2.73123  3.46354  2.40513  3.72494  3.29354  2.67741  2.69355  4.24690  2.90347  2.73739  3.18146  2.89801  2.37887  2.77519  2.98518  4.58477  3.61503
          0.01603  4.53695  5.25930  0.61958  0.77255  0.48576  0.95510
    222   2.72732  5.23226  2.35303  2.25872  4.57386  3.48710  3.68322  4.05787  2.10241  3.53515  4.27514  2.39411  3.88751  2.40812  2.61128  2.50828  2.52382  3.62130  5.66524  4.25521    251 k - - -
          2.68618  4.42225  2.77519  2.73123  3.46354  2.40513  3.72494  3.29354  2.67741  2.69355  4.24690  2.90347  2.73739  3.18146  2.89801  2.37887  2.77519  2.98518  4.58477  3.61503
          0.01603  4.53695  5.25930  0.61958  0.77255  0.48576  0.95510
    223   3.64280  4.92534  5.35730  4.80084  1.15368  4.86718  4.91098  2.57593  4.64383  1.37613  2.08824  4.91684  5.02474  4.62147  4.65487  4.22011  3.85362  2.76761  5.07916  3.78347    252 f - - -
          2.68618  4.42225  2.77519  2.73123  3.46354  2.40513  3.72494  3.29354  2.67741  2.69355  4.24690  2.90347  2.73739  3.18146  2.89801  2.37887  2.77519  2.98518  4.58477  3.61503
          0.01603  4.53695  5.25930  0.61958  0.77255  0.48576  0.95510
    224   3.21140  2.09135  5.10408  4.55158  3.57497  4.51324  4.96725  1.19870  4.39784  1.71235  3.44048  4.65336  4.82113  4.56609  4.48658  3.86856  3.45962  1.99031  5.40189  4.23367    253 i - - -
          2.68618  4.42225  2.77519  2.73123  3.46354  2.40513  3.72494  3.29354  2.67741  2.69355  4.24690  2.90347  2.73739  3.18146  2.89801  2.37887  2.77519  2.98518  4.58477  3.61503
          0.01603  4.53695  5.25930  0.61958  0.77255  0.48576  0.95510
    225   2.73648  4.44240  3.62156  2.35947  2.34630  3.71869  3.97015  2.89469  3.00586  2.14410  3.51848  3.46116  4.09648  2.59721  3.35125  2.96859  2.96809  2.10482  5.01456  3.77653    254 v - - -
          2.68618  4.42225  2.77519  2.73123  3.46354  2.40513  3.72494  3.29354  2.67741  2.69355  4.24690  2.90347  2.73739  3.18146  2.89801  2.37887  2.77519  2.98518  4.58477  3.61503
          0.01603  4.53695  5.25930  0.61958  0.77255  0.48576  0.95510
    226   2.35163  4.66670  4.80016  4.23996  3.35138  4.40500  4.77973  2.49324  4.08525  0.85641  2.41850  4.45376  4.70773  4.25856  4.22527  3.74028  3.49735  2.53157  5.25628  4.15425    255 l - - -
          2.68618  4.42225  2.77519  2.73123  3.46354  2.40513  3.72494  3.29354  2.67741  2.69355  4.24690  2.90347  2.73739  3.18146  2.89801  2.37887  2.77519  2.98518  4.58477  3.61503
          0.01603  4.53695  5.25930  0.61958  0.77255  0.48576  0.95510
    227   4.49404  5.49971  5.34291  5.22066  1.52019  5.02893  3.76761  4.08057  5.01846  3.26625  4.62464  4.60509  5.30113  4.75497  4.87983  4.43966  4.69922  4.03644  3.85177  0.57313    256 Y - - -
          2.68618  4.42225  2.77519  2.73123  3.46354  2.40513  3.72494  3.29354  2.67741  2.69355  4.24690  2.90347  2.73739  3.18146  2.89801  2.37887  2.77519  2.98518  4.58477  3.61503
          0.01603  4.53695  5.25930  0.61958  0.77255  0.48576  0.95510
    228   1.78615  2.43956  4.20996  3.66605  3.53072  3.68570  4.28226  2.73508  3.55258  1.81570  3.51837  3.82984  4.18220  3.79176  3.75711  3.02919  2.19373  2.52088  5.04803  3.85678    257 a - - -
          2.68618  4.42225  2.77519  2.73123  3.46354  2.40513  3.72494  3.29354  2.67741  2.69355  4.24690  2.90347  2.73739  3.18146  2.89801  2.37887  2.77519  2.98518  4.58477  3.61503
          0.01603  4.53695  5.25930  0.61958  0.77255  0.48576  0.95510
    229   3.13132  5.72420  1.87197  1.98954  5.02368  3.51171  3.96485  4.54270  2.88524  4.01073  4.82222  2.96329  4.08465  1.19118  3.43815  3.02669  3.39964  4.10104  6.15054  4.66377    258 q - - -
          2.68618  4.42225  2.77519  2.73123  3.46354  2.40513  3.72494  3.29354  2.67741  2.69355  4.24690  2.90347  2.73739  3.18146  2.89801  2.37887  2.77519  2.98518  4.58477  3.61503
          0.01603  4.53695  5.25930  0.61958  0.77255  0.48576  0.95510
    230   3.82177  5.05057  5.61806  5.08351  3.36446  5.19293  5.52936  1.75241  4.91627  0.61171  3.12714  5.31326  5.26890  4.90987  4.93879  4.60715  4.04146  2.47058  5.58906  4.56723    259 L - - -
          2.68618  4.42225  2.77519  2.73123  3.46354  2.40513  3.72494  3.29354  2.67741  2.69355  4.24690  2.90347  2.73739  3.18146  2.89801  2.37887  2.77519  2.98518  4.58477  3.61503
          0.01603  4.53695  5.25930  0.61958  0.77255  0.48576  0.95510
    231   1.20832  1.79311  4.35725  3.92434  4.07743  3.36363  4.60423  3.33286  3.82214  3.15800  4.05259  3.86702  4.07580  4.04727  4.01595  2.31132  2.99088  2.47695  5.54586  4.37497    260 a - - -
          2.68618  4.42225  2.77519  2.73123  3.46354  2.40513  3.72494  3.29354  2.67741  2.69355  4.24690  2.90347  2.73739  3.18146  2.89801  2.37887  2.77519  2.98518  4.58477  3.61503
          0.01603  4.53695  5.25930  0.61958  0.77255  0.48576  0.95510
    232   2.05434  4.41933  3.94656  3.48100  4.12438  3.40061  4.39422  3.35066  3.43515  3.18144  4.06647  3.66426  4.05735  3.71833  3.74346  1.29105  2.56826  1.81687  5.55519  4.34705    261 s - - -
          2.68618  4.42225  2.77519  2.73123  3.46354  2.40513  3.72494  3.29354  2.67741  2.69355  4.24690  2.90347  2.73739  3.18146  2.89801  2.37887  2.77519  2.98518  4.58477  3.61503
          0.01603  4.53695  5.25930  0.61958  0.77255  0.48576  0.95510
    233   3.08192  4.43638  4.92307  4.32341  2.64684  4.27158  4.55258  2.00106  4.14473  1.40561  1.83551  4.38897  4.56718  4.23242  4.17417  3.59054  3.30666  2.51995  4.94914  2.71638    262 l - - -
          2.68618  4.42225  2.77519  2.73123  3.46354  2.40513  3.72494  3.29354  2.67741  2.69355  4.24690  2.90347  2.73739  3.18146  2.89801  2.37887  2.77519  2.98518  4.58477  3.61503
          0.01603  4.53695  5.25930  0.61958  0.77255  0.48576  0.95510
    234   3.94109  5.63144  4.51178  3.93816  5.17054  4.23123  4.54813  4.80918  2.81859  4.20119  5.22146  4.22684  4.73647  3.77009  0.31788  4.01925  4.18386  4.51148  6.00044  5.00178    263 R - - -
          2.68618  4.42225  2.77519  2.73123  3.46354  2.40513  3.72494  3.29354  2.67741  2.69355  4.24690  2.90347  2.73739  3.18146  2.89801  2.37887  2.77519  2.98518  4.58477  3.61503
          0.01603  4.53695  5.25930  0.61958  0.77255  0.48576  0.95510
    235   2.85049  5.27406  1.69647  1.80154  4.57051  3.50694  3.79942  4.02077  2.61386  2.64655  4.34578  2.98721  3.96737  2.92640  3.11812  2.81496  2.51306  3.63104  5.74053  4.33478    264 d - - -
          2.68618  4.42225  2.77519  2.73123  3.46354  2.40513  3.72494  3.29354  2.67741  2.69355  4.24690  2.90347  2.73739  3.18146  2.89801  2.37887  2.77519  2.98518  4.58477  3.61503
          0.01603  4.53695  5.25930  0.61958  0.77255  0.48576  0.95510
    236   3.06332  4.52275  4.50568  3.93774  3.36945  4.17681  4.52761  2.53186  3.79103  1.41314  1.88372  4.17382  4.51677  4.01508  3.97241  3.49096  1.87577  2.49460  5.13419  3.98967    265 l - - -
          2.68618  4.42225  2.77519  2.73123  3.46354  2.40513  3.72494  3.29354  2.67741  2.69355  4.24690  2.90347  2.73739  3.18146  2.89801  2.37887  2.77519  2.98518  4.58477  3.61503
          0.01603  4.53695  5.25930  0.61958  0.77255  0.48576  0.95510
    237   3.53926  4.77252  5.49570  4.96380  3.60595  4.99745  5.47251  1.42769  4.85288  1.08990  3.36978  5.12905  5.17356  4.94279  4.92541  4.38676  3.77664  1.51211  5.70385  4.61668    266 l - - -
          2.68618  4.42225  2.77519  2.73123  3.46354  2.40513  3.72494  3.29354  2.67741  2.69355  4.24690  2.90347  2.73739  3.18146  2.89801  2.37887  2.77519  2.98518  4.58477  3.61503
          0.01603  4.53695  5.25930  0.61958  0.77255  0.48576  0.95510
    238   3.76988  4.99884  5.64020  5.06671  3.32940  5.15101  5.46618  1.55564  4.92901  0.77516  2.46137  5.27533  5.21485  4.86425  4.92173  4.53390  3.97942  2.51541  5.53260  4.55667    267 l - - -
          2.68618  4.42225  2.77519  2.73123  3.46354  2.40513  3.72494  3.29354  2.67741  2.69355  4.24690  2.90347  2.73739  3.18146  2.89801  2.37887  2.77519  2.98518  4.58477  3.61503
          0.01603  4.53695  5.25930  0.61958  0.77255  0.48576  0.95510
    239   2.72080  4.41280  3.65000  3.08180  3.55417  3.71061  3.97589  2.52192  2.51570  2.11706  3.52126  3.47248  4.09227  3.32423  3.35433  2.61313  1.85523  2.41383  5.01116  3.78235    268 t - - -
          2.68618  4.42225  2.77519  2.73123  3.46354  2.40513  3.72494  3.29354  2.67741  2.69355  4.24690  2.90347  2.73739  3.18146  2.89801  2.37887  2.77519  2.98518  4.58477  3.61503
          0.01603  4.53695  5.25930  0.61958  0.77255  0.48576  0.95510
    240   3.24013  5.86735  0.94251  2.37230  5.15369  3.50932  4.04527  4.70526  3.05151  4.16933  5.01042  2.54132  4.13084  2.08513  3.64770  3.11338  3.52749  4.25372  6.30768  4.78047    269 d - - -
          2.68618  4.42225  2.77519  2.73123  3.46354  2.40513  3.72494  3.29354  2.67741  2.69355  4.24690  2.90347  2.73739  3.18146  2.89801  2.37887  2.77519  2.98518  4.58477  3.61503
          0.01603  4.53695  5.25930  0.61958  0.77255  0.48576  0.95510
    241   3.73932  5.00052  5.49840  4.94208  2.71577  5.03918  5.26504  2.44966  4.80418  0.59121  3.08446  5.13273  5.15010  4.76685  4.82070  4.41542  3.95425  2.22264  5.38180  4.26317    270 L - - -
          2.68618  4.42225  2.77519  2.73123  3.46354  2.40513  3.72494  3.29354  2.67741  2.69355  4.24690  2.90347  2.73739  3.18146  2.89801  2.37887  2.77519  2.98518  4.58477  3.61503
          0.01603  4.53695  5.25930  0.61958  0.77255  0.48576  0.95510
    242   2.12820  4.20959  4.28468  3.70240  2.47845  3.86542  3.34156  1.63850  3.56695  2.38130  3.31949  3.86648  4.23200  3.76961  3.71859  3.15828  2.99021  2.45309  4.70582  2.72263    271 i - - -
          2.68618  4.42225  2.77519  2.73123  3.46354  2.40513  3.72494  3.29354  2.67741  2.69355  4.24690  2.90347  2.73739  3.18146  2.89801  2.37887  2.77519  2.98518  4.58477  3.61503
          0.01603  4.53695  5.25930  0.61958  0.77255  0.48576  0.95510
    243   2.73635  4.29669  3.93075  3.35462  3.38171  3.78963  4.06544  2.13591  3.25656  1.85557  3.38191  3.66066  4.16066  2.54406  3.51701  3.06069  2.40029  2.53055  4.88739  2.63077    272 l - - -
          2.68618  4.42225  2.77519  2.73123  3.46354  2.40513  3.72494  3.29354  2.67741  2.69355  4.24690  2.90347  2.73739  3.18146  2.89801  2.37887  2.77519  2.98518  4.58477  3.61503
          0.01603  4.53695  5.25930  0.61958  0.77255  0.48576  0.95510
    244   2.81330  4.33492  4.09301  3.51533  2.68951  3.89001  4.17335  2.43082  3.41221  1.44046  3.31477  3.79637  4.24868  2.57639  3.64616  3.16890  2.40817  2.52210  4.91982  3.72495    273 l - - -
          2.68618  4.42225  2.77519  2.73123  3.46354  2.40513  3.72494  3.29354  2.67741  2.69355  4.24690  2.90347  2.73739  3.18146  2.89801  2.37887  2.77519  2.98518  4.58477  3.61503
          0.01603  4.53695  5.25930  0.61958  0.77255  0.48576  0.95510
    245   2.77780  4.16626  4.59903  3.99765  2.58631  3.94443  4.26900  2.05581  3.81756  1.90070  3.24057  4.05610  4.30067  3.97257  3.87830  3.25247  2.50176  1.73880  4.79191  2.63627    274 v - - -
          2.68618  4.42225  2.77519  2.73123  3.46354  2.40513  3.72494  3.29354  2.67741  2.69355  4.24690  2.90347  2.73739  3.18146  2.89801  2.37887  2.77519  2.98518  4.58477  3.61503
          0.01603  4.53695  5.25930  0.61958  0.77255  0.48576  0.95510
    246   2.20992  5.18774  3.22569  2.64577  4.57625  3.62456  3.76820  3.99718  1.76265  3.50085  4.29440  3.14514  4.02204  2.88826  1.73960  2.30933  3.10244  3.61794  5.63356  4.32129    275 r - - -
          2.68618  4.42225  2.77519  2.73123  3.46354  2.40513  3.72494  3.29354  2.67741  2.69355  4.24690  2.90347  2.73739  3.18146  2.89801  2.37887  2.77519  2.98518  4.58477  3.61503
          0.01603  4.53695  5.25930  0.61958  0.77255  0.48576  0.95510
    247   2.32740  5.20782  3.17484  2.59027  4.55760  3.61112  3.73635  3.98729  1.70789  3.48620  4.27093  3.10267  3.99538  2.59149  1.98918  2.83756  2.33983  3.60587  5.61958  4.29065    276 k - - -
          2.68618  4.42225  2.77519  2.73123  3.46354  2.40513  3.72494  3.29354  2.67741  2.69355  4.24690  2.90347  2.73739  3.18146  2.89801  2.37887  2.77519  2.98518  4.58477  3.61503
          0.06926  4.53695  2.87862  0.61958  0.77255  0.48576  0.95510
    248   1.38601  4.43940  3.73893  3.21511  3.76418  3.58097  4.14073  2.96147  3.15614  2.28266  3.70944  3.54550  2.52614  3.46528  3.49008  2.90456  2.98878  2.43872  5.23791  4.01060    277 a - - -
          2.68618  4.42225  2.77519  2.73123  3.46354  2.40513  3.72494  3.29354  2.67741  2.69355  4.24690  2.90347  2.73739  3.18146  2.89801  2.37887  2.77519  2.98518  4.58477  3.61503
          0.01690  4.48459  5.20694  0.61958  0.77255  0.43515  1.04177
    249   3.00698  5.22792  2.77588  2.06870  4.87479  0.96718  4.15531  4.34938  3.08459  3.91303  4.75104  3.17373  3.10682  3.33662  3.56552  3.01593  3.35760  3.89847  6.08045  4.71222    278 g - - -
          2.68618  4.42225  2.77519  2.73123  3.46354  2.40513  3.72494  3.29354  2.67741  2.69355  4.24690  2.90347  2.73739  3.18146  2.89801  2.37887  2.77519  2.98518  4.58477  3.61503
          0.01603  4.53695  5.25930  0.61958  0.77255  0.48576  0.95510
    250   2.56081  5.30881  1.97655  2.40263  4.63840  2.95347  2.62689  4.12380  2.20374  3.60823  4.36271  2.20869  3.92975  2.85357  3.02308  2.75734  3.04271  3.69306  5.74744  4.32767    279 d - - -
          2.68618  4.42225  2.77519  2.73123  3.46354  2.40513  3.72494  3.29354  2.67741  2.69355  4.24690  2.90347  2.73739  3.18146  2.89801  2.37887  2.77519  2.98518  4.58477  3.61503
          0.01603  4.53695  5.25930  0.61958  0.77255  0.48576  0.95510
    251   1.74713  4.65755  3.35139  2.84964  2.94322  3.49983  3.96356  3.44575  2.85618  3.10948  3.95849  2.39353  3.99509  3.18212  3.27396  1.81226  2.97527  3.12818  5.38962  4.09776    280 a - - -
          2.68619  4.42226  2.77521  2.73125  3.46355  2.40514  3.72496  3.29355  2.67742  2.69356  4.24691  2.90348  2.73741  3.18148  2.89802  2.37888  2.77521  2.98520  4.58478  3.61448
          0.07681  2.67747  5.25930  0.36135  1.19314  0.48576  0.95510
    252   3.19378  5.80521  1.30273  1.76831  5.10922  3.50473  4.02211  4.63940  3.01804  4.11152  4.93964  2.96012  1.86863  3.17738  3.61728  3.07685  3.47670  4.19044  6.25974  4.74581    282 d - - -
          2.68618  4.42225  2.77519  2.73123  3.46354  2.40513  3.72494  3.29354  2.67741  2.69355  4.24690  2.90347  2.73739  3.18146  2.89801  2.37887  2.77519  2.98518  4.58477  3.61503
          0.01603  4.53695  5.25930  0.61958  0.77255  0.48576  0.95510
    253   2.88415  5.35608  2.76626  1.59777  4.67134  3.51198  2.43039  4.15407  2.59268  3.65206  4.42842  1.96822  3.97929  2.92617  3.08324  2.83499  2.76877  3.73962  5.79917  4.38379    283 e - - -
          2.68618  4.42225  2.77519  2.73123  3.46354  2.40513  3.72494  3.29354  2.67741  2.69355  4.24690  2.90347  2.73739  3.18146  2.89801  2.37887  2.77519  2.98518  4.58477  3.61503
          0.25714  4.53695  1.53231  0.61958  0.77255  0.48576  0.95510
    254   2.93681  4.31856  4.58563  4.01252  3.21974  4.12987  4.41377  1.45220  3.86648  1.84640  3.23495  4.16452  4.45312  4.05023  3.99408  3.44469  3.17046  1.91279  4.91989  2.37345    284 i - - -
          2.68618  4.42225  2.77519  2.73123  3.46354  2.40513  3.72494  3.29354  2.67741  2.69355  4.24690  2.90347  2.73739  3.18146  2.89801  2.37887  2.77519  2.98518  4.58477  3.61503
          0.02036  4.30017  5.02251  0.61958  0.77255  0.32851  1.27295
    255   0.37236  4.67804  4.29625  4.17737  4.87297  3.47611  5.09397  4.11705  4.21597  3.95966  4.94733  4.10911  4.27906  4.49444  4.37915  3.03941  3.36432  3.63774  6.21729  5.12195    285 A - - -
          2.68618  4.42225  2.77519  2.73123  3.46354  2.40513  3.72494  3.29354  2.67741  2.69355  4.24690  2.90347  2.73739  3.18146  2.89801  2.37887  2.77519  2.98518  4.58477  3.61503
          0.01603  4.53695  5.25930  0.61958  0.77255  0.48576  0.95510
    256   2.77032  5.17092  2.55741  2.44852  4.46840  3.50410  3.10076  3.93585  2.52074  2.95461  4.23980  2.02400  3.92811  2.86324  3.00945  1.83037  3.00813  3.54448  5.63535  4.24338    286 s - - -
          2.68618  4.42225  2.77519  2.73123  3.46354  2.40513  3.72494  3.29354  2.67741  2.69355  4.24690  2.90347  2.73739  3.18146  2.89801  2.37887  2.77519  2.98518  4.58477  3.61503
          0.01603  4.53695  5.25930  0.61958  0.77255  0.48576  0.95510
    257   1.50727  4.44719  3.96798  3.71578  4.87371  1.11620  4.75041  4.32958  3.80197  3.99860  4.78369  3.73240  4.01172  4.03545  4.08382  1.84817  3.02661  3.63631  6.19708  5.02716    287 g - - -
          2.68618  4.42225  2.77519  2.73123  3.46354  2.40513  3.72494  3.29354  2.67741  2.69355  4.24690  2.90347  2.73739  3.18146  2.89801  2.37887  2.77519  2.98518  4.58477  3.61503
          0.01603  4.53695  5.25930  0.61958  0.77255  0.48576  0.95510
    258   3.04762  4.40272  4.81906  4.24448  3.34406  4.26957  4.57175  1.36400  4.08611  1.97584  3.35715  4.34779  4.59111  4.25016  4.17784  3.59192  3.28239  1.81723  5.04131  2.07441    288 i - - -
          2.68618  4.42225  2.77519  2.73123  3.46354  2.40513  3.72494  3.29354  2.67741  2.69355  4.24690  2.90347  2.73739  3.18146  2.89801  2.37887  2.77519  2.98518  4.58477  3.61503
          0.01603  4.53695  5.25930  0.61958  0.77255  0.48576  0.95510
    259   2.90302  5.34645  2.86694  1.62865  4.70353  3.54704  3.80026  4.16720  1.70191  3.65347  4.43264  3.02901  4.00039  2.91958  2.94227  1.99457  3.14138  3.75383  5.78463  4.39931    289 e - - -
          2.68618  4.42225  2.77519  2.73123  3.46354  2.40513  3.72494  3.29354  2.67741  2.69355  4.24690  2.90347  2.73739  3.18146  2.89801  2.37887  2.77519  2.98518  4.58477  3.61503
          0.01603  4.53695  5.25930  0.61958  0.77255  0.48576  0.95510
    260   2.37971  4.90574  3.09882  2.11593  4.14666  2.75412  3.76145  2.75850  2.56823  2.78885  3.98575  2.17514  3.94105  2.91613  3.02927  2.75894  2.95497  3.23532  5.41860  4.08628    290 e - - -
          2.68618  4.42225  2.77519  2.73123  3.46354  2.40513  3.72494  3.29354  2.67741  2.69355  4.24690  2.90347  2.73739  3.18146  2.89801  2.37887  2.77519  2.98518  4.58477  3.61503
          0.01603  4.53695  5.25930  0.61958  0.77255  0.48576  0.95510
    261   1.99257  4.36625  4.08874  3.61544  3.92828  3.48774  4.41786  3.05280  3.54907  2.97101  3.88819  3.76204  4.11479  3.81317  3.81265  2.05784  2.49406  1.25917  5.40648  4.20917    291 v - - -
          2.68618  4.42225  2.77519  2.73123  3.46354  2.40513  3.72494  3.29354  2.67741  2.69355  4.24690  2.90347  2.73739  3.18146  2.89801  2.37887  2.77519  2.98518  4.58477  3.61503
          0.01603  4.53695  5.25930  0.61958  0.77255  0.48576  0.95510
    262   2.71428  4.96857  2.59415  2.52113  4.22399  3.52908  3.73304  2.45860  2.11613  2.92270  4.03664  2.74879  3.92235  2.87211  2.98744  2.20258  2.69020  3.30906  5.46139  4.11364    292 k - - -
          2.68618  4.42225  2.77519  2.73123  3.46354  2.40513  3.72494  3.29354  2.67741  2.69355  4.24690  2.90347  2.73739  3.18146  2.89801  2.37887  2.77519  2.98518  4.58477  3.61503
          0.01603  4.53695  5.25930  0.61958  0.77255  0.48576  0.95510
    263   2.12594  5.12624  2.19461  2.45065  4.43802  3.49947  3.71187  3.89554  2.47241  2.92410  4.19143  2.55724  3.90445  2.82645  2.67652  2.19822  2.96217  3.50202  5.59600  4.21101    293 a - - -
          2.68618  4.42225  2.77519  2.73123  3.46354  2.40513  3.72494  3.29354  2.67741  2.69355  4.24690  2.90347  2.73739  3.18146  2.89801  2.37887  2.77519  2.98518  4.58477  3.61503
          0.01603  4.53695  5.25930  0.61958  0.77255  0.48576  0.95510
    264   2.20939  4.54656  3.42423  2.86250  3.70654  3.06190  3.88304  2.49626  2.82908  2.22760  3.64610  2.83618  4.02654  2.37314  3.22213  2.87491  2.94198  2.56612  5.11593  3.85937    294 a - - -
          2.68618  4.42225  2.77519  2.73123  3.46354  2.40513  3.72494  3.29354  2.67741  2.69355  4.24690  2.90347  2.73739  3.18146  2.89801  2.37887  2.77519  2.98518  4.58477  3.61503
          0.01603  4.53695  5.25930  0.61958  0.77255  0.48576  0.95510
    265   2.71133  4.64480  3.32654  2.78761  3.14433  2.59227  3.87115  3.23093  2.77204  2.44888  3.77449  1.91645  4.00532  3.10336  3.18655  2.83802  2.41032  2.96487  5.22340  3.94056    295 n - - -
          2.68618  4.42225  2.77519  2.73123  3.46354  2.40513  3.72494  3.29354  2.67741  2.69355  4.24690  2.90347  2.73739  3.18146  2.89801  2.37887  2.77519  2.98518  4.58477  3.61503
          0.01603  4.53695  5.25930  0.61958  0.77255  0.48576  0.95510
    266   2.78963  5.14519  3.09219  2.15003  4.45922  2.82431  3.72325  2.74786  1.74852  3.42085  4.20278  3.05497  3.95290  2.84107  2.24261  2.77796  3.01348  3.52008  5.58273  4.23215    296 k - - -
          2.68618  4.42225  2.77519  2.73123  3.46354  2.40513  3.72494  3.29354  2.67741  2.69355  4.24690  2.90347  2.73739  3.18146  2.89801  2.37887  2.77519  2.98518  4.58477  3.61503
          0.01603  4.53695  5.25930  0.61958  0.77255  0.48576  0.95510
    267   2.74929  5.17256  2.97874  1.70726  3.20209  3.51291  3.70770  3.94832  2.44112  3.46045  4.22485  2.39068  3.91393  2.44682  2.41525  2.72543  2.97996  3.54810  5.61613  4.23017    297 e - - -
          2.68618  4.42225  2.77519  2.73123  3.46354  2.40513  3.72494  3.29354  2.67741  2.69355  4.24690  2.90347  2.73739  3.18146  2.89801  2.37887  2.77519  2.98518  4.58477  3.61503
          0.01603  4.53695  5.25930  0.61958  0.77255  0.48576  0.95510
    268   2.00739  5.05390  3.03351  1.64689  4.35023  3.52564  3.74254  3.78375  2.49837  2.93855  4.13662  3.04005  3.93287  2.87170  2.62355  2.53205  2.98092  3.42143  5.54521  4.18681    298 e - - -
          2.68618  4.42225  2.77519  2.73123  3.46354  2.40513  3.72494  3.29354  2.67741  2.69355  4.24690  2.90347  2.73739  3.18146  2.89801  2.37887  2.77519  2.98518  4.58477  3.61503
          0.01603  4.53695  5.25930  0.61958  0.77255  0.48576  0.95510
    269   2.46816  4.24719  4.04886  3.47176  2.55356  3.80382  2.98156  2.70133  3.37043  2.43956  3.36089  3.72600  4.17582  3.61077  3.59333  3.08289  2.60482  2.04283  4.78571  2.06743    299 v - - -
          2.68618  4.42225  2.77519  2.73123  3.46354  2.40513  3.72494  3.29354  2.67741  2.69355  4.24690  2.90347  2.73739  3.18146  2.89801  2.37887  2.77519  2.98518  4.58477  3.61503
          0.01603  4.53695  5.25930  0.61958  0.77255  0.48576  0.95510
    270   2.55774  5.25438  3.12586  2.54832  4.61441  2.80850  2.91480  4.05908  1.66085  3.53502  4.30507  3.06967  3.97664  2.56494  2.04900  2.81213  3.05837  3.65625  5.65100  4.30444    300 k - - -
          2.68618  4.42225  2.77519  2.73123  3.46354  2.40513  3.72494  3.29354  2.67741  2.69355  4.24690  2.90347  2.73739  3.18146  2.89801  2.37887  2.77519  2.98518  4.58477  3.61503
          0.01603  4.53695  5.25930  0.61958  0.77255  0.48576  0.95510
    271   2.71955  5.18165  2.38196  2.11361  4.50919  3.49570  3.68373  3.98051  2.16146  3.00206  4.22786  2.97071  3.88992  2.41609  2.40635  2.69045  2.95022  2.79335  5.62307  4.22638    301 e - - -
          2.68618  4.42225  2.77519  2.73123  3.46354  2.40513  3.72494  3.29354  2.67741  2.69355  4.24690  2.90347  2.73739  3.18146  2.89801  2.37887  2.77519  2.98518  4.58477  3.61503
          0.01603  4.53695  5.25930  0.61958  0.77255  0.48576  0.95510
    272   2.39676  4.62143  3.40109  2.85054  3.90381  3.56714  3.91630  3.26363  2.80034  2.95383  3.81684  3.29321  2.83198  3.14706  2.58941  2.82820  1.78069  2.28764  5.27589  4.00781    302 t - - -
          2.68618  4.42225  2.77519  2.73123  3.46354  2.40513  3.72494  3.29354  2.67741  2.69355  4.24690  2.90347  2.73739  3.18146  2.89801  2.37887  2.77519  2.98518  4.58477  3.61503
          0.01603  4.53695  5.25930  0.61958  0.77255  0.48576  0.95510
    273   3.53302  4.80362  5.42780  4.84781  2.18718  4.84839  5.15510  1.79326  4.70093  0.92723  3.11550  4.97935  5.01437  4.69261  4.70314  4.20456  3.75094  2.11741  5.35692  4.28574    303 l - - -
          2.68624  4.42231  2.77525  2.73077  3.46360  2.40519  3.72500  3.29360  2.67747  2.69321  4.24696  2.90353  2.73745  3.18152  2.89807  2.37893  2.77525  2.98524  4.58483  3.61509
          0.28736  1.40830  5.25930  0.16092  1.90622  0.48576  0.95510
    274   2.73216  5.17480  2.07311  2.43205  4.49320  3.49769  3.69974  3.95999  2.16233  2.85847  4.22627  2.97643  3.89978  2.29556  2.93372  2.29451  2.65113  3.55168  5.62414  4.22977    305 d - - -
          2.68618  4.42225  2.77519  2.73123  3.46354  2.40513  3.72494  3.29354  2.67741  2.69355  4.24690  2.90347  2.73739  3.18146  2.89801  2.37887  2.77519  2.98518  4.58477  3.61503
          0.01603  4.53695  5.25930  0.61958  0.77255  0.48576  0.95510
    275   3.48138  4.78573  5.21020  4.66968  1.18492  4.70081  4.79172  2.46757  4.51722  1.44761  3.22786  4.75853  4.93010  4.56061  4.55995  4.05210  3.70826  1.95235  5.03031  3.67672    306 f - - -
          2.68618  4.42225  2.77519  2.73123  3.46354  2.40513  3.72494  3.29354  2.67741  2.69355  4.24690  2.90347  2.73739  3.18146  2.89801  2.37887  2.77519  2.98518  4.58477  3.61503
          0.01603  4.53695  5.25930  0.61958  0.77255  0.48576  0.95510
    276   3.83442  5.06453  5.61656  5.08307  3.35562  5.19737  5.52748  1.83327  4.91144  0.58352  3.11958  5.31633  5.27116  4.90504  4.93381  4.61337  4.05366  2.49697  5.58331  4.56123    307 L - - -
          2.68618  4.42225  2.77519  2.73123  3.46354  2.40513  3.72494  3.29354  2.67741  2.69355  4.24690  2.90347  2.73739  3.18146  2.89801  2.37887  2.77519  2.98518  4.58477  3.61503
          0.01603  4.53695  5.25930  0.61958  0.77255  0.48576  0.95510
    277   2.97668  5.34210  3.23258  2.66159  4.72604  3.68232  2.08089  4.15239  1.83151  3.60671  4.39916  2.00951  4.06645  2.87696  2.11858  2.94539  3.18131  3.76469  5.69146  4.38807    308 k - - -
          2.68618  4.42225  2.77519  2.73123  3.46354  2.40513  3.72494  3.29354  2.67741  2.69355  4.24690  2.90347  2.73739  3.18146  2.89801  2.37887  2.77519  2.98518  4.58477  3.61503
          0.01603  4.53695  5.25930  0.61958  0.77255  0.48576  0.95510
    278   2.36914  5.21431  2.60608  2.41393  4.54621  3.49028  3.11762  4.02405  2.26260  3.51352  4.26058  2.17802  3.89306  2.24367  2.92684  2.69693  2.51785  3.59830  5.65377  4.24857    309 n - - -
          2.68618  4.42225  2.77519  2.73123  3.46354  2.40513  3.72494  3.29354  2.67741  2.69355  4.24690  2.90347  2.73739  3.18146  2.89801  2.37887  2.77519  2.98518  4.58477  3.61503
          0.01603  4.53695  5.25930  0.61958  0.77255  0.48576  0.95510
    279   2.73714  4.91794  2.18172  2.56562  4.15345  3.54474  3.77628  3.56434  2.59119  2.82299  2.50513  2.80900  2.38213  2.93410  3.05310  2.77466  2.97305  3.24776  5.43169  4.09758    310 d - - -
          2.68618  4.42225  2.77519  2.73123  3.46354  2.40513  3.72494  3.29354  2.67741  2.69355  4.24690  2.90347  2.73739  3.18146  2.89801  2.37887  2.77519  2.98518  4.58477  3.61503
          0.01603  4.53695  5.25930  0.61958  0.77255  0.48576  0.95510
    280   2.82934  5.32307  1.88708  1.68379  4.64593  3.50012  3.76154  3.32367  1.99505  3.61654  4.37882  2.96712  3.94550  2.87470  3.03797  2.78191  3.06842  3.70118  5.76090  4.34377    311 e - - -
          2.68618  4.42225  2.77519  2.73123  3.46354  2.40513  3.72494  3.29354  2.67741  2.69355  4.24690  2.90347  2.73739  3.18146  2.89801  2.37887  2.77519  2.98518  4.58477  3.61503
          0.01603  4.53695  5.25930  0.61958  0.77255  0.48576  0.95510
    281   2.54758  5.16444  2.94177  1.96337  4.49450  3.51673  3.76105  3.94453  2.18878  3.47619  4.25610  3.01985  1.91185  2.88318  2.97860  2.77180  2.65684  3.55491  5.64932  4.27187    312 p - - -
          2.68618  4.42225  2.77519  2.73123  3.46354  2.40513  3.72494  3.29354  2.67741  2.69355  4.24690  2.90347  2.73739  3.18146  2.89801  2.37887  2.77519  2.98518  4.58477  3.61503
          0.01603  4.53695  5.25930  0.61958  0.77255  0.48576  0.95510
    282   2.50844  5.36964  2.88844  1.47599  4.73283  3.57286  3.81862  4.17937  1.55212  3.66951  4.45955  3.05647  4.02922  2.94101  2.90398  2.90270  3.18207  3.77550  5.79839  4.42755    313 e - - -
          2.68618  4.42225  2.77519  2.73123  3.46354  2.40513  3.72494  3.29354  2.67741  2.69355  4.24690  2.90347  2.73739  3.18146  2.89801  2.37887  2.77519  2.98518  4.58477  3.61503
          0.01603  4.53695  5.25930  0.61958  0.77255  0.48576  0.95510
    283   2.73160  4.87592  3.14744  2.60049  4.08751  3.56384  3.77012  3.51025  2.57042  2.53712  3.95443  2.44354  3.95690  1.95220  3.01333  2.78028  2.34586  3.20274  5.37638  3.29373    314 q - - -
          2.68618  4.42225  2.77519  2.73123  3.46354  2.40513  3.72494  3.29354  2.67741  2.69355  4.24690  2.90347  2.73739  3.18146  2.89801  2.37887  2.77519  2.98518  4.58477  3.61503
          0.01603  4.53695  5.25930  0.61958  0.77255  0.48576  0.95510
    284   1.58850  4.28338  3.98557  3.41893  2.34229  3.77182  4.06959  2.75203  3.33025  2.49081  3.41363  3.69170  4.16470  3.58142  3.57645  2.65800  2.97241  2.37892  4.83276  2.79791    315 a - - -
          2.68618  4.42225  2.77519  2.73123  3.46354  2.40513  3.72494  3.29354  2.67741  2.69355  4.24690  2.90347  2.73739  3.18146  2.89801  2.37887  2.77519  2.98518  4.58477  3.61503
          0.01603  4.53695  5.25930  0.61958  0.77255  0.48576  0.95510
    285   2.71612  4.38032  3.82845  3.29497  3.58765  2.14944  4.12415  2.85670  3.22584  1.73546  3.56133  3.61263  2.79656  3.51599  3.52414  2.98873  2.99328  2.07718  5.07667  3.86078    316 l - - -
          2.68618  4.42225  2.77519  2.73123  3.46354  2.40513  3.72494  3.29354  2.67741  2.69355  4.24690  2.90347  2.73739  3.18146  2.89801  2.37887  2.77519  2.98518  4.58477  3.61503
          0.01603  4.53695  5.25930  0.61958  0.77255  0.48576  0.95510
    286   2.80355  2.39144  4.65645  4.05691  2.38482  3.98492  4.32688  2.19090  3.87545  1.92208  3.26838  4.10765  4.33998  4.03000  3.93137  3.29683  2.47153  1.84177  4.84535  3.66773    317 v - - -
          2.68618  4.42225  2.77519  2.73123  3.46354  2.40513  3.72494  3.29354  2.67741  2.69355  4.24690  2.90347  2.73739  3.18146  2.89801  2.37887  2.77519  2.98518  4.58477  3.61503
          0.01603  4.53695  5.25930  0.61958  0.77255  0.48576  0.95510
    287   2.85643  4.40369  4.24223  3.72858  3.57034  1.99179  4.40885  2.54501  3.61852  1.60232  3.52672  3.94968  4.34032  3.88560  3.84032  3.22811  3.14402  1.62266  5.17203  3.96863    318 l - - -
          2.68618  4.42225  2.77519  2.73123  3.46354  2.40513  3.72494  3.29354  2.67741  2.69355  4.24690  2.90347  2.73739  3.18146  2.89801  2.37887  2.77519  2.98518  4.58477  3.61503
          0.01603  4.53695  5.25930  0.61958  0.77255  0.48576  0.95510
    288   1.67205  4.63222  3.39113  2.86969  3.98694  3.52040  2.63582  3.37457  2.84665  3.04958  3.90477  3.30110  4.00190  3.18335  3.25226  1.96255  2.96975  2.48177  5.35084  4.07419    319 a - - -
          2.68618  4.42225  2.77519  2.73123  3.46354  2.40513  3.72494  3.29354  2.67741  2.69355  4.24690  2.90347  2.73739  3.18146  2.89801  2.37887  2.77519  2.98518  4.58477  3.61503
          0.01603  4.53695  5.25930  0.61958  0.77255  0.48576  0.95510
    289   2.26273  4.33979  3.89597  3.32835  3.29874  3.79254  2.95031  2.79882  3.23557  2.04798  3.44601  3.63987  4.16781  3.51065  3.50732  3.06312  2.99348  2.35888  4.81278  1.87903    320 y - - -
          2.68618  4.42225  2.77519  2.73123  3.46354  2.40513  3.72494  3.29354  2.67741  2.69355  4.24690  2.90347  2.73739  3.18146  2.89801  2.37887  2.77519  2.98518  4.58477  3.61503
          0.01603  4.53695  5.25930  0.61958  0.77255  0.48576  0.95510
    290   3.79144  5.03680  5.10874  4.72660  2.03609  4.71220  3.96939  3.26551  4.54717  1.42228  3.84687  4.49887  4.99047  4.50029  4.54263  4.06320  4.00773  3.26109  4.11478  1.03106    321 y - - -
          2.68618  4.42225  2.77519  2.73123  3.46354  2.40513  3.72494  3.29354  2.67741  2.69355  4.24690  2.90347  2.73739  3.18146  2.89801  2.37887  2.77519  2.98518  4.58477  3.61503
          0.01603  4.53695  5.25930  0.61958  0.77255  0.48576  0.95510
    291   3.38595  5.11409  3.94032  3.43257  2.79314  4.13880  2.38331  3.73763  3.01985  3.22223  4.24964  3.73768  4.50814  3.54341  2.59825  3.45926  3.59940  3.52530  4.39711  0.98475    322 y - - -
          2.68618  4.42225  2.77519  2.73123  3.46354  2.40513  3.72494  3.29354  2.67741  2.69355  4.24690  2.90347  2.73739  3.18146  2.89801  2.37887  2.77519  2.98518  4.58477  3.61503
          0.01603  4.53695  5.25930  0.61958  0.77255  0.48576  0.95510
    292   3.86283  5.45380  4.54124  4.50212  5.36873  4.10705  5.47460  5.15154  4.62885  4.67130  5.77818  4.72504  0.18581  4.99028  4.75296  4.06038  4.35881  4.70719  6.31351  5.51170    323 P - - -
          2.68618  4.42225  2.77519  2.73123  3.46354  2.40513  3.72494  3.29354  2.67741  2.69355  4.24690  2.90347  2.73739  3.18146  2.89801  2.37887  2.77519  2.98518  4.58477  3.61503
          0.12756  4.53695  2.21588  0.61958  0.77255  0.48576  0.95510
    293   2.70277  4.47739  3.50176  2.93052  3.63419  3.65108  3.88775  2.20249  2.55277  2.68698  3.58071  3.35299  2.58466  3.18035  2.60833  2.89776  2.93410  2.13237  5.05623  3.81544    324 v - - -
          2.68618  4.42225  2.77519  2.73123  3.46354  2.40513  3.72494  3.29354  2.67741  2.69355  4.24690  2.90347  2.73739  3.18146  2.89801  2.37887  2.77519  2.98518  4.58477  3.61503
          0.01791  4.42729  5.14964  0.61958  0.77255  0.65493  0.73289
    294   2.73834  5.18156  2.52434  1.96459  4.48858  2.20880  2.90873  3.95883  2.47439  3.47198  4.23788  2.93729  3.88545  2.81248  2.97044  2.45658  2.97481  3.55400  5.63314  3.47006    325 e - - -
          2.68618  4.42225  2.77519  2.73123  3.46354  2.40513  3.72494  3.29354  2.67741  2.69355  4.24690  2.90347  2.73739  3.18146  2.89801  2.37887  2.77519  2.98518  4.58477  3.61503
          0.01791  4.42729  5.14964  0.61958  0.77255  0.65493  0.73289
    295   2.56838  5.17280  3.26842  2.70616  4.50923  3.66799  1.55052  3.92025  1.91922  3.43588  4.26165  3.18502  4.05891  2.89569  2.32771  2.95541  3.16072  3.58059  5.56492  4.28897    326 h - - -
          2.68618  4.42225  2.77519  2.73123  3.46354  2.40513  3.72494  3.29354  2.67741  2.69355  4.24690  2.90347  2.73739  3.18146  2.89801  2.37887  2.77519  2.98518  4.58477  3.61503
          0.01791  4.42729  5.14964  0.61958  0.77255  0.39288  1.12426
    296   2.87369  5.17197  2.95159  2.59480  4.64582  3.52271  3.89068  4.10426  2.09644  3.63245  4.43092  2.23619  4.02341  3.02884  3.03176  1.31128  3.15119  3.69071  5.78517  4.42676    327 s - - -
          2.68618  4.42225  2.77519  2.73123  3.46354  2.40513  3.72494  3.29354  2.67741  2.69355  4.24690  2.90347  2.73739  3.18146  2.89801  2.37887  2.77519  2.98518  4.58477  3.61503
          0.01603  4.53695  5.25930  0.61958  0.77255  0.48576  0.95510
    297   2.16561  5.26362  2.46028  1.77084  4.59383  3.49327  3.72669  4.07290  1.96075  3.56360  4.31747  2.96415  3.91797  2.83452  2.98529  2.73689  2.63162  3.64766  5.70617  4.29506    328 e - - -
          2.68618  4.42225  2.77519  2.73123  3.46354  2.40513  3.72494  3.29354  2.67741  2.69355  4.24690  2.90347  2.73739  3.18146  2.89801  2.37887  2.77519  2.98518  4.58477  3.61503
          0.01603  4.53695  5.25930  0.61958  0.77255  0.48576  0.95510
    298   2.46817  5.08818  3.01511  2.15672  4.38284  2.85379  3.69955  3.83341  2.13197  3.37148  3.50840  2.99758  3.89885  2.29363  2.93546  2.70172  2.41901  3.09092  5.55275  4.17613    329 k - - -
          2.68618  4.42225  2.77519  2.73123  3.46354  2.40513  3.72494  3.29354  2.67741  2.69355  4.24690  2.90347  2.73739  3.18146  2.89801  2.37887  2.77519  2.98518  4.58477  3.61503
          0.01603  4.53695  5.25930  0.61958  0.77255  0.48576  0.95510
    299   2.14203  4.88297  3.13645  2.64802  4.32344  3.47726  2.75029  3.75430  2.66813  3.34800  4.15326  2.84026  3.95407  3.01705  3.12049  1.52642  2.67684  3.37962  5.57126  4.23812    330 s - - -
          2.68618  4.42225  2.77519  2.73123  3.46354  2.40513  3.72494  3.29354  2.67741  2.69355  4.24690  2.90347  2.73739  3.18146  2.89801  2.37887  2.77519  2.98518  4.58477  3.61503
          0.01603  4.53695  5.25930  0.61958  0.77255  0.48576  0.95510
    300   2.81290  5.20580  3.10947  2.35340  4.54453  3.57647  3.71731  3.22951  1.51677  3.48428  4.25791  3.05890  2.87061  2.59963  2.34758  2.79099  3.03320  3.59511  5.62020  4.26984    331 k - - -
          2.68618  4.42225  2.77519  2.73123  3.46354  2.40513  3.72494  3.29354  2.67741  2.69355  4.24690  2.90347  2.73739  3.18146  2.89801  2.37887  2.77519  2.98518  4.58477  3.61503
          0.01603  4.53695  5.25930  0.61958  0.77255  0.48576  0.95510
    301   2.48663  4.85597  2.89234  2.58995  4.08321  2.77559  3.76756  3.49117  2.13341  3.11233  3.93705  3.10171  3.94551  2.93188  3.03999  2.55400  2.94665  2.57911  5.37425  2.43984    332 k - - -
          2.68618  4.42225  2.77519  2.73123  3.46354  2.40513  3.72494  3.29354  2.67741  2.69355  4.24690  2.90347  2.73739  3.18146  2.89801  2.37887  2.77519  2.98518  4.58477  3.61503
          0.01603  4.53695  5.25930  0.61958  0.77255  0.48576  0.95510
    302   3.62882  4.86055  5.49992  4.99830  3.59457  5.06957  5.54184  0.80934  4.84964  1.46170  3.37468  5.19327  5.24013  4.97877  4.93968  4.48820  3.87147  2.05476  5.74124  4.62068    333 i - - -
          2.68618  4.42225  2.77519  2.73123  3.46354  2.40513  3.72494  3.29354  2.67741  2.69355  4.24690  2.90347  2.73739  3.18146  2.89801  2.37887  2.77519  2.98518  4.58477  3.61503
          0.01603  4.53695  5.25930  0.61958  0.77255  0.48576  0.95510
    303   2.73582  4.55459  3.46368  2.89995  2.07834  3.66725  3.13603  3.07977  2.39639  2.13829  3.65184  3.33902  4.04905  2.75949  3.19014  2.69185  2.96576  2.84063  5.08558  3.81251    334 f - - -
          2.68618  4.42225  2.77519  2.73123  3.46354  2.40513  3.72494  3.29354  2.67741  2.69355  4.24690  2.90347  2.73739  3.18146  2.89801  2.37887  2.77519  2.98518  4.58477  3.61503
          0.01603  4.53695  5.25930  0.61958  0.77255  0.48576  0.95510
    304   2.47374  5.22097  2.57239  2.42289  4.55979  3.49153  3.71493  4.03566  1.76508  3.53049  4.28335  2.18029  3.90766  2.82167  2.95939  2.36560  2.72768  3.61243  5.67525  4.27093    335 k - - -
          2.68618  4.42225  2.77519  2.73123  3.46354  2.40513  3.72494  3.29354  2.67741  2.69355  4.24690  2.90347  2.73739  3.18146  2.89801  2.37887  2.77519  2.98518  4.58477  3.61503
          0.01603  4.53695  5.25930  0.61958  0.77255  0.48576  0.95510
    305   3.03097  4.44867  4.52023  3.97401  1.29412  4.10947  4.11330  2.77959  3.82800  1.95246  3.44605  4.07435  4.45803  3.99048  3.95469  3.41633  2.39555  2.65055  4.51829  2.60219    336 f - - -
          2.68618  4.42225  2.77519  2.73123  3.46354  2.40513  3.72494  3.29354  2.67741  2.69355  4.24690  2.90347  2.73739  3.18146  2.89801  2.37887  2.77519  2.98518  4.58477  3.61503
          0.05377  4.53695  3.17853  0.61958  0.77255  0.48576  0.95510
    306   2.52608  4.23787  4.36077  3.77343  1.98573  3.92057  4.23673  2.54425  3.63714  1.91317  2.39452  3.94506  4.27874  3.83354  3.78297  3.21825  2.18088  2.40200  4.84621  3.66374    337 l - - -
          2.68618  4.42225  2.77519  2.73123  3.46354  2.40513  3.72494  3.29354  2.67741  2.69355  4.24690  2.90347  2.73739  3.18146  2.89801  2.37887  2.77519  2.98518  4.58477  3.61503
          0.01664  4.49982  5.22217  0.61958  0.77255  0.54844  0.86239
    307   2.96936  5.39139  2.17656  2.54360  4.76189  3.59680  3.79509  4.21171  1.17324  3.67529  4.46646  3.07326  4.03755  2.91454  2.49574  2.92228  3.19429  3.80748  5.77693  4.42671    338 k - - -
          2.68618  4.42225  2.77519  2.73123  3.46354  2.40513  3.72494  3.29354  2.67741  2.69355  4.24690  2.90347  2.73739  3.18146  2.89801  2.37887  2.77519  2.98518  4.58477  3.61503
          0.01664  4.49982  5.22217  0.61958  0.77255  0.54844  0.86239
    308   2.73951  4.16600  4.38831  3.79313  2.50501  3.87326  4.17872  2.12665  2.78937  1.84358  2.41561  3.92404  4.23330  3.82395  3.75546  3.17106  2.97083  2.39286  4.76109  2.71425    339 l - - -
          2.68618  4.42225  2.77519  2.73123  3.46354  2.40513  3.72494  3.29354  2.67741  2.69355  4.24690  2.90347  2.73739  3.18146  2.89801  2.37887  2.77519  2.98518  4.58477  3.61503
          0.01664  4.49982  5.22217  0.61958  0.77255  0.54844  0.86239
    309   2.38769  4.12506  4.40572  3.80773  2.13800  3.84442  4.15796  2.33490  3.64680  1.95008  2.63141  3.91487  4.20907  3.82480  3.74671  2.71245  2.93796  2.36480  4.73214  2.76173    340 l - - -
          2.68618  4.42225  2.77519  2.73123  3.46354  2.40513  3.72494  3.29354  2.67741  2.69355  4.24690  2.90347  2.73739  3.18146  2.89801  2.37887  2.77519  2.98518  4.58477  3.61503
          0.01664  4.49982  5.22217  0.61958  0.77255  0.54844  0.86239
    310   3.01837  5.36631  2.87963  2.29223  4.77041  1.56957  3.87838  4.20987  1.55607  3.70723  4.52239  3.10185  4.07643  3.01558  2.90385  2.98264  3.26535  3.81742  5.83362  4.49029    341 k - - -
          2.68618  4.42225  2.77519  2.73123  3.46354  2.40513  3.72494  3.29354  2.67741  2.69355  4.24690  2.90347  2.73739  3.18146  2.89801  2.37887  2.77519  2.98518  4.58477  3.61503
          0.01664  4.49982  5.22217  0.61958  0.77255  0.54844  0.86239
    311   2.90155  4.41339  4.37299  3.87665  3.64945  2.72648  4.54233  2.36028  3.75657  2.06023  3.59450  4.06968  4.42398  4.03134  3.96471  3.32176  3.19712  1.02207  5.27885  4.06605    342 v - - -
          2.68618  4.42225  2.77519  2.73123  3.46354  2.40513  3.72494  3.29354  2.67741  2.69355  4.24690  2.90347  2.73739  3.18146  2.89801  2.37887  2.77519  2.98518  4.58477  3.61503
          0.01664  4.49982  5.22217  0.61958  0.77255  0.54844  0.86239
    312   2.09618  4.91255  3.11700  2.66182  4.44456  2.63319  3.88767  3.87677  2.03804  3.45283  4.25243  3.14473  1.84596  3.03520  3.08417  2.76242  3.01775  3.47292  5.65319  4.32206    343 p - - -
          2.68618  4.42225  2.77519  2.73123  3.46354  2.40513  3.72494  3.29354  2.67741  2.69355  4.24690  2.90347  2.73739  3.18146  2.89801  2.37887  2.77519  2.98518  4.58477  3.61503
          0.01664  4.49982  5.22217  0.61958  0.77255  0.54844  0.86239
    313   2.93634  5.25132  1.35751  2.48960  4.31840  3.52472  3.88072  3.99259  2.78294  3.54998  4.38375  3.03822  2.53762  3.05855  3.28729  2.91289  3.19662  3.63342  5.62746  2.52573    344 d - - -
          2.68618  4.42225  2.77519  2.73123  3.46354  2.40513  3.72494  3.29354  2.67741  2.69355  4.24690  2.90347  2.73739  3.18146  2.89801  2.37887  2.77519  2.98518  4.58477  3.61503
          0.01664  4.49982  5.22217  0.61958  0.77255  0.54844  0.86239
    314   2.40886  4.65941  2.45821  2.77010  3.88019  3.59890  3.87742  2.26026  2.77071  2.90674  3.78480  3.24326  2.24879  3.09881  3.19357  2.84384  2.96341  2.59036  5.26306  3.98209    345 p - - -
          2.68618  4.42225  2.77519  2.73123  3.46354  2.40513  3.72494  3.29354  2.67741  2.69355  4.24690  2.90347  2.73739  3.18146  2.89801  2.37887  2.77519  2.98518  4.58477  3.61503
          0.01664  4.49982  5.22217  0.61958  0.77255  0.54844  0.86239
    315   2.46227  5.16458  2.20259  2.45280  4.51653  3.47905  3.78216  3.97502  2.58262  3.50987  4.29099  2.99539  1.87400  2.54289  3.07571  2.76691  2.60586  3.57604  5.68879  4.29736    346 p - - -
          2.68618  4.42225  2.77519  2.73123  3.46354  2.40513  3.72494  3.29354  2.67741  2.69355  4.24690  2.90347  2.73739  3.18146  2.89801  2.37887  2.77519  2.98518  4.58477  3.61503
          0.01664  4.49982  5.22217  0.61958  0.77255  0.54844  0.86239
    316   2.49195  5.01661  3.42936  2.81673  4.34344  3.69840  3.81988  3.69059  2.10199  3.28934  4.13802  3.27300  4.08852  2.97556  1.32312  2.97210  3.14208  2.61099  5.49483  4.24113    347 r - - -
          2.68618  4.42225  2.77519  2.73123  3.46354  2.40513  3.72494  3.29354  2.67741  2.69355  4.24690  2.90347  2.73739  3.18146  2.89801  2.37887  2.77519  2.98518  4.58477  3.61503
          0.01664  4.49982  5.22217  0.61958  0.77255  0.54844  0.86239
    317   2.73350  4.22610  4.11473  3.53593  2.81279  3.81670  4.05694  2.67955  3.42557  2.09944  2.82721  2.83944  3.33626  3.65147  3.62604  3.09944  2.96515  2.48466  3.12744  2.10081    348 l - - -
          2.68633  4.42240  2.77480  2.73138  3.46369  2.40528  3.72510  3.29333  2.67707  2.69352  4.24705  2.90362  2.73755  3.18110  2.89816  2.37902  2.77474  2.98533  4.58492  3.61518
          0.62341  1.04782  2.17875  0.59021  0.80790  0.54844  0.86239
    318   2.88334  4.37854  4.23384  3.70560  2.10256  2.54408  4.18723  2.64885  3.59237  1.34139  3.32141  3.91321  4.31629  3.81272  3.78286  3.24925  3.13455  2.54059  4.76258  3.41600    352 l - - -
          2.68618  4.42225  2.77519  2.73123  3.46354  2.40513  3.72494  3.29354  2.67741  2.69355  4.24690  2.90347  2.73739  3.18146  2.89801  2.37887  2.77519  2.98518  4.58477  3.61503
          0.01867  4.38577  5.10812  0.61958  0.77255  0.70810  0.67841
    319   2.67682  5.13506  2.60274  2.37753  4.46266  3.05849  3.64655  3.93451  2.39455  3.43544  4.18748  2.64506  2.97816  2.54429  2.57740  2.22234  2.49645  3.51780  5.58495  4.18589    353 s - - -
          2.68618  4.42225  2.77519  2.73123  3.46354  2.40513  3.72494  3.29354  2.67741  2.69355  4.24690  2.90347  2.73739  3.18146  2.89801  2.37887  2.77519  2.98518  4.58477  3.61503
          0.01867  4.38577  5.10812  0.61958  0.77255  0.70810  0.67841
    320   2.18422  4.61769  3.31948  2.83259  4.30027  1.67571  3.98189  3.72048  2.81424  3.34357  4.15632  3.23586  3.90221  3.16386  2.69368  2.28057  2.28150  3.30265  5.58172  4.29320    354 g - - -
          2.68618  4.42225  2.77519  2.73123  3.46354  2.40513  3.72494  3.29354  2.67741  2.69355  4.24690  2.90347  2.73739  3.18146  2.89801  2.37887  2.77519  2.98518  4.58477  3.61503
          0.01867  4.38577  5.10812  0.61958  0.77255  0.70810  0.67841
    321   2.37605  4.39053  3.52599  2.96089  3.54444  3.10790  3.89481  2.64018  2.91103  2.35153  3.50670  3.36708  4.01204  3.21928  2.85625  2.17084  2.89189  2.13181  4.98604  3.74999    355 v - - -
          2.68619  4.42226  2.77521  2.73125  3.46355  2.40514  3.72496  3.29355  2.67742  2.69356  4.24691  2.90348  2.73741  3.18148  2.89802  2.37888  2.77521  2.98520  4.58478  3.61448
          0.08993  2.52629  5.10812  0.36135  1.19314  0.70810  0.67841
    322   2.88406  4.94622  3.24941  2.73236  3.72709  3.65812  2.96503  3.58373  2.27601  3.16363  4.03424  3.20524  4.05164  2.38283  2.82309  2.93134  3.10277  3.29708  5.11112  1.65886    357 y - - -
          2.68618  4.42225  2.77519  2.73123  3.46354  2.40513  3.72494  3.29354  2.67741  2.69355  4.24690  2.90347  2.73739  3.18146  2.89801  2.37887  2.77519  2.98518  4.58477  3.61503
          0.01867  4.38577  5.10812  0.61958  0.77255  0.70810  0.67841
    323   2.44886  4.57887  3.30581  2.74044  3.75192  3.57664  3.79933  2.52208  2.44638  2.80443  2.86307  2.75474  3.96047  3.03483  2.31759  2.80332  2.90059  2.63145  5.13160  3.86253    358 r - - -
          2.68618  4.42225  2.77519  2.73123  3.46354  2.40513  3.72494  3.29354  2.67741  2.69355  4.24690  2.90347  2.73739  3.18146  2.89801  2.37887  2.77519  2.98518  4.58477  3.61503
          0.01867  4.38577  5.10812  0.61958  0.77255  0.70810  0.67841
    324   3.30395  4.62278  5.09869  4.50880  2.09800  4.54485  4.83183  2.38474  4.35665  1.20686  1.98645  4.64522  4.76224  4.39736  4.39123  3.87926  3.52249  1.98688  5.12945  4.03473    359 l - - -
          2.68618  4.42225  2.77519  2.73123  3.46354  2.40513  3.72494  3.29354  2.67741  2.69355  4.24690  2.90347  2.73739  3.18146  2.89801  2.37887  2.77519  2.98518  4.58477  3.61503
          0.01867  4.38577  5.10812  0.61958  0.77255  0.44606  1.02206
    325   2.71362  5.07626  3.01303  2.01306  4.37019  3.50408  3.69637  2.98178  2.44394  3.35761  4.13423  2.99794  3.89804  2.17972  2.58670  2.21188  2.66817  3.43949  5.54066  4.16984    360 e - - -
          2.68618  4.42225  2.77519  2.73123  3.46354  2.40513  3.72494  3.29354  2.67741  2.69355  4.24690  2.90347  2.73739  3.18146  2.89801  2.37887  2.77519  2.98518  4.58477  3.61503
          0.01664  4.49982  5.22217  0.61958  0.77255  0.54844  0.86239
    326   2.86477  5.36943  2.37692  1.98646  4.69858  3.47700  3.79378  4.18713  2.61475  3.67763  4.44680  1.85966  3.95514  2.91397  3.13366  1.93724  2.73345  3.75805  5.82539  4.39309    361 n - - -
          2.68618  4.42225  2.77519  2.73123  3.46354  2.40513  3.72494  3.29354  2.67741  2.69355  4.24690  2.90347  2.73739  3.18146  2.89801  2.37887  2.77519  2.98518  4.58477  3.61503
          0.01664  4.49982  5.22217  0.61958  0.77255  0.54844  0.86239
    327   2.73514  4.47434  3.62103  3.05296  3.64557  3.68711  3.97044  2.93543  2.91459  2.26963  3.60167  3.44828  4.08762  3.28440  2.33132  2.17347  2.97867  1.79289  5.08616  3.85135    362 v - - -
          2.68618  4.42225  2.77519  2.73123  3.46354  2.40513  3.72494  3.29354  2.67741  2.69355  4.24690  2.90347  2.73739  3.18146  2.89801  2.37887  2.77519  2.98518  4.58477  3.61503
          0.01664  4.49982  5.22217  0.61958  0.77255  0.54844  0.86239
    328   2.47198  5.09482  3.02034  2.17425  4.38441  3.52061  2.93852  3.83211  2.04149  3.37127  4.15282  3.01390  3.91674  2.58571  2.88952  2.73302  2.97053  3.45890  5.54882  2.31458    363 k - - -
          2.68618  4.42225  2.77519  2.73123  3.46354  2.40513  3.72494  3.29354  2.67741  2.69355  4.24690  2.90347  2.73739  3.18146  2.89801  2.37887  2.77519  2.98518  4.58477  3.61503
          0.01664  4.49982  5.22217  0.61958  0.77255  0.54844  0.86239
    329   2.93473  4.77940  3.52227  3.06116  3.51752  3.73212  3.93722  3.42876  2.80902  3.04957  3.97388  3.45627  4.18332  2.39351  3.10438  2.55617  3.19551  3.17507  1.35607  3.53584    364 w - - -
          2.68618  4.42225  2.77519  2.73123  3.46354  2.40513  3.72494  3.29354  2.67741  2.69355  4.24690  2.90347  2.73739  3.18146  2.89801  2.37887  2.77519  2.98518  4.58477  3.61503
          0.01664  4.49982  5.22217  0.61958  0.77255  0.54844  0.86239
    330   2.71847  4.81662  3.09144  2.85461  4.68039  3.36144  4.18285  4.16004  3.06957  3.75566  4.56735  2.24021  1.24362  3.37235  3.49435  2.07223  3.12176  3.65520  5.93508  4.61061    365 p - - -
          2.68618  4.42225  2.77519  2.73123  3.46354  2.40513  3.72494  3.29354  2.67741  2.69355  4.24690  2.90347  2.73739  3.18146  2.89801  2.37887  2.77519  2.98518  4.58477  3.61503
          0.01664  4.49982  5.22217  0.61958  0.77255  0.54844  0.86239
    331   2.53836  5.15172  3.01685  2.47296  4.47535  3.51989  3.70108  3.92751  2.19737  3.44086  4.21051  2.07697  3.91664  2.49741  2.54917  2.73263  2.11750  3.53340  5.59640  4.22567    366 n - - -
          2.68618  4.42225  2.77519  2.73123  3.46354  2.40513  3.72494  3.29354  2.67741  2.69355  4.24690  2.90347  2.73739  3.18146  2.89801  2.37887  2.77519  2.98518  4.58477  3.61503
          0.01664  4.49982  5.22217  0.61958  0.77255  0.54844  0.86239
    332   4.37467  5.43512  5.22463  5.04210  2.17030  4.92348  3.74701  4.07841  4.77797  3.29837  4.61565  4.53235  5.21471  4.65065  4.70460  4.34464  4.58256  4.00162  1.18154  0.99178    367 y - - -
          2.68618  4.42225  2.77519  2.73123  3.46354  2.40513  3.72494  3.29354  2.67741  2.69355  4.24690  2.90347  2.73739  3.18146  2.89801  2.37887  2.77519  2.98518  4.58477  3.61503
          0.01664  4.49982  5.22217  0.61958  0.77255  0.54844  0.86239
    333   2.82770  4.65792  3.50750  2.95394  2.63585  3.73356  2.29023  3.20458  2.89569  2.85693  3.76073  3.38067  4.11323  3.22517  2.74025  2.33546  3.05797  2.96486  4.80470  2.13950    368 y - - -
          2.68618  4.42225  2.77519  2.73123  3.46354  2.40513  3.72494  3.29354  2.67741  2.69355  4.24690  2.90347  2.73739  3.18146  2.89801  2.37887  2.77519  2.98518  4.58477  3.61503
          0.01664  4.49982  5.22217  0.61958  0.77255  0.54844  0.86239
    334   2.60214  4.46237  5.01543  4.45003  3.53055  4.45623  4.86377  1.48386  4.31094  1.58505  2.90349  4.56402  4.75151  4.47124  4.40162  3.79509  3.38665  1.47877  5.31910  4.16028    369 v - - -
          2.68618  4.42225  2.77519  2.73123  3.46354  2.40513  3.72494  3.29354  2.67741  2.69355  4.24690  2.90347  2.73739  3.18146  2.89801  2.37887  2.77519  2.98518  4.58477  3.61503
          0.13272  4.49982  2.17875  0.61958  0.77255  0.54844  0.86239
    335   3.10633  1.51497  4.56976  4.07372  2.17256  4.11683  3.91782  2.91529  3.91515  2.55157  3.60943  4.06877  4.48803  4.03913  4.01308  3.44583  3.35056  2.75906  4.21713  1.77336    370 c - - -
          2.68618  4.42225  2.77519  2.73123  3.46354  2.40513  3.72494  3.29354  2.67741  2.69355  4.24690  2.90347  2.73739  3.18146  2.89801  2.37887  2.77519  2.98518  4.58477  3.61503
          0.09749  4.38577  2.52026  0.61958  0.77255  0.44606  1.02206
    336   2.69172  4.73510  3.20084  2.64498  2.97688  3.55147  3.77022  3.33617  1.80763  2.63008  3.82757  3.13699  3.31492  2.96163  3.02341  2.20428  2.92545  3.05220  5.26294  3.96005    371 k - - -
          2.68618  4.42225  2.77519  2.73123  3.46354  2.40513  3.72494  3.29354  2.67741  2.69355  4.24690  2.90347  2.73739  3.18146  2.89801  2.37887  2.77519  2.98518  4.58477  3.61503
          0.08746  4.43114  2.63330  0.61958  0.77255  0.64973  0.73853
    337   2.75638  5.23329  2.79950  1.75270  4.56239  3.44951  3.11809  4.03764  2.09324  3.52649  4.28843  2.34385  3.88155  2.79653  2.90757  2.30564  2.99166  3.61791  5.66605  4.26225    372 e - - -
          2.68618  4.42225  2.77519  2.73123  3.46354  2.40513  3.72494  3.29354  2.67741  2.69355  4.24690  2.90347  2.73739  3.18146  2.89801  2.37887  2.77519  2.98518  4.58477  3.61503
          0.19074  4.36280  1.82689  0.61958  0.77255  0.73547  0.65255
    338   1.13001  4.24328  3.64816  3.36864  4.43000  3.03439  4.40205  3.80165  3.40962  3.53624  4.37281  3.46263  3.80082  3.68991  3.69984  1.52658  2.81214  3.25133  5.78893  4.58532    373 a - - -
          2.68618  4.42225  2.77519  2.73123  3.46354  2.40513  3.72494  3.29354  2.67741  2.69355  4.24690  2.90347  2.73739  3.18146  2.89801  2.37887  2.77519  2.98518  4.58477  3.61503
          0.02265  4.19471  4.91705  0.61958  0.77255  0.74252  0.64610
    339   3.62395  5.11621  4.11377  3.76967  2.24368  4.28010  1.86530  3.76495  3.58250  3.12285  4.29495  3.89330  4.65235  3.86560  3.78926  3.65809  3.85207  3.60667  3.89913  0.97652    374 y - - -
          2.68618  4.42225  2.77519  2.73123  3.46354  2.40513  3.72494  3.29354  2.67741  2.69355  4.24690  2.90347  2.73739  3.18146  2.89801  2.37887  2.77519  2.98518  4.58477  3.61503
          0.02088  4.27507  4.99742  0.61958  0.77255  0.65925  0.72823
    340   2.18569  4.94283  2.51272  2.46017  4.21165  3.47023  3.68197  3.63988  2.45920  3.21825  2.69900  2.63877  3.87036  2.81808  2.40344  2.68401  2.90418  3.29316  5.43608  4.08432    375 a - - -
          2.68618  4.42225  2.77519  2.73123  3.46354  2.40513  3.72494  3.29354  2.67741  2.69355  4.24690  2.90347  2.73739  3.18146  2.89801  2.37887  2.77519  2.98518  4.58477  3.61503
          0.01927  4.35490  5.07724  0.61958  0.77255  0.74457  0.64424
    341   2.54740  4.44328  3.49336  3.02449  3.97209  1.69762  4.06051  3.33280  3.00252  2.23509  3.90613  3.36579  3.94066  3.32565  3.36694  2.30466  2.25820  3.00417  5.36205  4.11595    376 g - - -
          2.68618  4.42225  2.77519  2.73123  3.46354  2.40513  3.72494  3.29354  2.67741  2.69355  4.24690  2.90347  2.73739  3.18146  2.89801  2.37887  2.77519  2.98518  4.58477  3.61503
          0.01927  4.35490  5.07724  0.61958  0.77255  0.42613  1.05852
    342   2.73621  4.94826  3.06284  2.55744  4.22079  2.48160  3.76869  3.65361  2.37076  3.24587  4.05807  1.88750  3.94271  2.91899  3.00021  2.44688  2.97808  3.31722  3.15802  4.12893    377 n - - -
          2.68642  4.42249  2.77489  2.73147  3.46378  2.40486  3.72518  3.29378  2.67764  2.69379  4.24713  2.90329  2.73728  3.18170  2.89824  2.37837  2.77507  2.98542  4.58501  3.61442
          0.27731  1.44059  5.22217  1.31078  0.31418  0.54844  0.86239
    343   4.23388  5.38818  5.02092  4.75567  1.81817  4.84914  1.95772  4.03642  4.59179  3.29173  4.57054  4.42068  5.13740  4.51020  4.60579  4.21555  4.43964  3.93544  3.83838  0.74964    387 y - - -
          2.68618  4.42225  2.77519  2.73123  3.46354  2.40513  3.72494  3.29354  2.67741  2.69355  4.24690  2.90347  2.73739  3.18146  2.89801  2.37887  2.77519  2.98518  4.58477  3.61503
          0.01664  4.49982  5.22217  0.61958  0.77255  0.54844  0.86239
    344   3.63546  4.91519  5.39038  4.81466  3.28535  4.93427  5.24571  2.40427  4.66428  0.91696  1.57202  5.02648  5.06510  4.67287  4.70298  4.29709  3.85050  2.17213  5.42277  4.41463    388 l - - -
          2.68590  4.42230  2.77525  2.73103  3.46359  2.40518  3.72500  3.29359  2.67746  2.69360  4.24695  2.90352  2.73745  3.18152  2.89778  2.37892  2.77525  2.98524  4.58482  3.61508
          0.26830  1.47001  5.22217  0.17349  1.83714  0.54844  0.86239
    345   2.15660  4.43805  3.65879  2.45810  1.76157  3.73818  4.00855  2.85265  3.08837  2.28896  3.51668  3.51489  4.13020  3.38661  3.41692  3.01076  3.00121  2.65537  4.98119  3.71137    390 f - - -
          2.68618  4.42225  2.77519  2.73123  3.46354  2.40513  3.72494  3.29354  2.67741  2.69355  4.24690  2.90347  2.73739  3.18146  2.89801  2.37887  2.77519  2.98518  4.58477  3.61503
          0.01664  4.49982  5.22217  0.61958  0.77255  0.54844  0.86239
    346   2.73243  5.07879  3.03826  2.48771  4.38097  2.73137  3.70747  3.82346  2.43453  2.76750  4.14516  2.73222  3.91366  2.41929  2.09419  2.22961  2.96297  3.44943  5.54477  4.18283    391 r - - -
          2.68618  4.42225  2.77519  2.73123  3.46354  2.40513  3.72494  3.29354  2.67741  2.69355  4.24690  2.90347  2.73739  3.18146  2.89801  2.37887  2.77519  2.98518  4.58477  3.61503
          0.01664  4.49982  5.22217  0.61958  0.77255  0.54844  0.86239
    347   2.71695  4.95179  3.09021  2.53389  4.20624  2.35005  3.72784  2.91275  1.97439  3.21471  3.27372  2.76444  3.92389  2.45290  2.94461  2.74025  2.94696  3.29291  5.44171  4.10302    392 k - - -
          2.68618  4.42225  2.77519  2.73123  3.46354  2.40513  3.72494  3.29354  2.67741  2.69355  4.24690  2.90347  2.73739  3.18146  2.89801  2.37887  2.77519  2.98518  4.58477  3.61503
          0.01664  4.49982  5.22217  0.61958  0.77255  0.54844  0.86239
    348   2.65806  1.84265  3.37256  2.84763  4.11057  2.84749  3.94997  3.50968  2.78280  3.15741  3.99726  2.70445  3.97777  3.15241  2.42078  2.27958  2.96572  3.17487  5.43383  4.15624    393 c - - -
          2.68618  4.42225  2.77519  2.73123  3.46354  2.40513  3.72494  3.29354  2.67741  2.69355  4.24690  2.90347  2.73739  3.18146  2.89801  2.37887  2.77519  2.98518  4.58477  3.61503
          0.01664  4.49982  5.22217  0.61958  0.77255  0.54844  0.86239
    349   2.69366  4.38280  3.62402  3.05501  3.51430  3.68627  3.31343  2.36588  2.65075  2.34062  3.48772  3.44552  4.06462  3.29861  3.34000  2.27151  2.48463  2.37032  4.96838  2.89671    394 s - - -
          2.68618  4.42225  2.77519  2.73123  3.46354  2.40513  3.72494  3.29354  2.67741  2.69355  4.24690  2.90347  2.73739  3.18146  2.89801  2.37887  2.77519  2.98518  4.58477  3.61503
          0.01664  4.49982  5.22217  0.61958  0.77255  0.54844  0.86239
    350   2.43509  5.08169  2.47318  2.44624  4.37638  3.49320  3.69221  3.82736  2.18255  3.36598  4.13856  2.16267  3.88916  2.80914  2.93517  2.69343  2.50926  2.97387  5.54782  3.52191    395 n - - -
          2.68618  4.42225  2.77519  2.73123  3.46354  2.40513  3.72494  3.29354  2.67741  2.69355  4.24690  2.90347  2.73739  3.18146  2.89801  2.37887  2.77519  2.98518  4.58477  3.61503
          0.01664  4.49982  5.22217  0.61958  0.77255  0.54844  0.86239
    351   2.69761  4.47218  3.49790  2.93287  3.62341  3.65382  3.90438  2.43070  2.44374  2.46718  3.57647  3.35938  2.66005  3.20445  3.26130  2.57635  2.40348  2.31546  5.05305  3.80878    396 v - - -
          2.68618  4.42225  2.77519  2.73123  3.46354  2.40513  3.72494  3.29354  2.67741  2.69355  4.24690  2.90347  2.73739  3.18146  2.89801  2.37887  2.77519  2.98518  4.58477  3.61503
          0.01664  4.49982  5.22217  0.61958  0.77255  0.54844  0.86239
    352   2.73980  4.86719  3.18786  2.62164  3.22363  3.57542  3.75945  3.50056  2.15357  3.11480  3.94537  3.12423  3.96205  2.92880  1.96978  2.18418  2.96762  3.19660  5.34509  3.05599    397 r - - -
          2.68618  4.42225  2.77519  2.73123  3.46354  2.40513  3.72494  3.29354  2.67741  2.69355  4.24690  2.90347  2.73739  3.18146  2.89801  2.37887  2.77519  2.98518  4.58477  3.61503
          0.01664  4.49982  5.22217  0.61958  0.77255  0.54844  0.86239
    353   2.69744  4.91416  3.08947  2.53567  4.17015  2.86507  3.73402  3.59062  2.52718  3.18745  3.99581  2.37506  3.91638  2.88032  2.63863  2.16895  2.43362  2.91677  5.42414  3.32273    398 s - - -
          2.68618  4.42225  2.77519  2.73123  3.46354  2.40513  3.72494  3.29354  2.67741  2.69355  4.24690  2.90347  2.73739  3.18146  2.89801  2.37887  2.77519  2.98518  4.58477  3.61503
          0.01664  4.49982  5.22217  0.61958  0.77255  0.54844  0.86239
    354   2.51968  5.20164  2.43810  2.12584  4.53536  3.07185  3.11911  4.01511  2.42075  3.50238  4.24697  2.94596  2.96086  2.50642  2.91411  2.34818  2.61263  3.58651  5.64098  4.23380    399 e - - -
          2.68618  4.42225  2.77519  2.73123  3.46354  2.40513  3.72494  3.29354  2.67741  2.69355  4.24690  2.90347  2.73739  3.18146  2.89801  2.37887  2.77519  2.98518  4.58477  3.61503
          0.16419  4.49982  1.96391  0.61958  0.77255  0.54844  0.86239
    355   2.67025  4.74798  3.14301  2.59164  3.96028  2.25772  3.73373  3.36428  2.20586  2.63812  3.83724  2.74734  3.91231  2.91446  2.97747  2.51567  2.90294  3.07133  3.55906  3.96531    400 k - - -
          2.68650  4.42033  2.77552  2.73114  3.46386  2.40515  3.72527  3.29386  2.67694  2.69347  4.24722  2.90379  2.73730  3.18179  2.89833  2.37919  2.77508  2.98444  4.58509  3.61335
          0.15511  1.98457  5.07724  2.11589  0.12843  0.42613  1.05852
    356   3.36520  4.63989  5.28075  4.72044  3.48716  4.72724  5.13570  1.70795  4.58750  1.52861  2.09196  4.85111  4.95306  4.68291  4.64782  4.08470  3.59809  1.31034  5.45600  4.35452    413 v - - -
          2.68618  4.42225  2.77519  2.73123  3.46354  2.40513  3.72494  3.29354  2.67741  2.69355  4.24690  2.90347  2.73739  3.18146  2.89801  2.37887  2.77519  2.98518  4.58477  3.61503
          0.01664  4.49982  5.22217  0.61958  0.77255  0.54844  0.86239
    357   2.73874  5.19730  2.63112  2.43808  4.53377  3.50412  2.66906  4.00136  2.10726  3.49067  4.24420  2.97835  3.89860  2.56785  2.21729  2.70781  2.23996  3.58426  5.62707  4.23931    414 k - - -
          2.68618  4.42225  2.77519  2.73123  3.46354  2.40513  3.72494  3.29354  2.67741  2.69355  4.24690  2.90347  2.73739  3.18146  2.89801  2.37887  2.77519  2.98518  4.58477  3.61503
          0.01664  4.49982  5.22217  0.61958  0.77255  0.54844  0.86239
    358   3.39380  4.68483  5.26083  4.68672  1.52019  4.68438  4.97540  1.69823  4.53695  1.41504  3.15760  4.79923  4.89872  4.57937  4.56462  4.03164  3.61770  2.07152  5.24790  4.09863    415 l - - -
          2.68618  4.42225  2.77519  2.73123  3.46354  2.40513  3.72494  3.29354  2.67741  2.69355  4.24690  2.90347  2.73739  3.18146  2.89801  2.37887  2.77519  2.98518  4.58477  3.61503
          0.01664  4.49982  5.22217  0.61958  0.77255  0.54844  0.86239
    359   2.70258  5.12577  2.55776  2.26821  4.43646  2.83755  3.68002  3.23763  2.23936  3.41640  4.17688  2.96822  3.88076  2.78943  2.68262  2.31618  2.23695  3.49804  5.58016  4.19113    416 t - - -
          2.68618  4.42225  2.77519  2.73123  3.46354  2.40513  3.72494  3.29354  2.67741  2.69355  4.24690  2.90347  2.73739  3.18146  2.89801  2.37887  2.77519  2.98518  4.58477  3.61503
          0.01664  4.49982  5.22217  0.61958  0.77255  0.54844  0.86239
    360   2.33201  4.93075  3.18823  2.64227  4.22783  3.56840  3.79020  3.61569  1.61012  2.60416  4.05269  3.13943  2.49653  2.94405  2.90171  2.81157  3.00907  3.29453  5.46359  4.15256    417 k - - -
          2.68618  4.42225  2.77519  2.73123  3.46354  2.40513  3.72494  3.29354  2.67741  2.69355  4.24690  2.90347  2.73739  3.18146  2.89801  2.37887  2.77519  2.98518  4.58477  3.61503
          0.01664  4.49982  5.22217  0.61958  0.77255  0.54844  0.86239
    361   3.05361  4.71968  4.00441  3.37593  3.59553  4.00500  4.16150  2.89542  2.89613  1.43190  2.88178  3.74257  4.34726  3.45342  1.61079  3.30018  3.27083  2.83650  5.21279  4.02375    418 l - - -
          2.68618  4.42225  2.77519  2.73123  3.46354  2.40513  3.72494  3.29354  2.67741  2.69355  4.24690  2.90347  2.73739  3.18146  2.89801  2.37887  2.77519  2.98518  4.58477  3.61503
          0.01664  4.49982  5.22217  0.61958  0.77255  0.54844  0.86239
    362   2.94269  5.48560  2.07506  1.94465  4.81232  2.09650  3.84560  4.31398  2.70788  3.79388  4.57176  2.37887  3.98893  2.97271  3.24710  2.02103  3.19899  3.87457  5.93802  4.48282    419 e - - -
          2.68618  4.42225  2.77519  2.73123  3.46354  2.40513  3.72494  3.29354  2.67741  2.69355  4.24690  2.90347  2.73739  3.18146  2.89801  2.37887  2.77519  2.98518  4.58477  3.61503
          0.01664  4.49982  5.22217  0.61958  0.77255  0.54844  0.86239
    363   3.31470  5.92092  1.01280  2.37573  5.23812  3.49159  4.12352  4.84199  3.22894  4.31378  5.19372  1.49890  4.15975  3.30466  3.87623  3.17806  3.63192  4.37341  6.42600  4.87121    420 d - - -
          2.68618  4.42225  2.77519  2.73123  3.46354  2.40513  3.72494  3.29354  2.67741  2.69355  4.24690  2.90347  2.73739  3.18146  2.89801  2.37887  2.77519  2.98518  4.58477  3.61503
          0.01664  4.49982  5.22217  0.61958  0.77255  0.54844  0.86239
    364   3.62247  5.29073  4.41695  4.41079  5.45758  0.19561  5.44353  5.25632  4.67199  4.80718  5.81861  4.58450  4.69365  4.94753  4.79607  3.81824  4.14818  4.66352  6.34252  5.59519    421 G - - -
          2.68618  4.42225  2.77519  2.73123  3.46354  2.40513  3.72494  3.29354  2.67741  2.69355  4.24690  2.90347  2.73739  3.18146  2.89801  2.37887  2.77519  2.98518  4.58477  3.61503
          0.01664  4.49982  5.22217  0.61958  0.77255  0.54844  0.86239
    365   4.43858  5.45632  5.30006  5.16686  1.45704  4.98740  3.73983  4.03054  4.96704  3.22475  4.57736  4.56855  5.26076  4.71425  4.83640  4.39527  4.64443  3.98422  3.82577  0.61597    422 Y - - -
          2.68618  4.42225  2.77519  2.73123  3.46354  2.40513  3.72494  3.29354  2.67741  2.69355  4.24690  2.90347  2.73739  3.18146  2.89801  2.37887  2.77519  2.98518  4.58477  3.61503
          0.01664  4.49982  5.22217  0.61958  0.77255  0.54844  0.86239
    366   3.33644  4.83488  4.30209  3.79900  2.51923  4.23532  2.84111  3.37101  3.64178  2.51562  3.96674  3.95158  4.58018  3.02269  3.86257  3.52833  3.55930  3.19013  1.91379  1.34236    423 y - - -
          2.68618  4.42225  2.77519  2.73123  3.46354  2.40513  3.72494  3.29354  2.67741  2.69355  4.24690  2.90347  2.73739  3.18146  2.89801  2.37887  2.77519  2.98518  4.58477  3.61503
          0.01664  4.49982  5.22217  0.61958  0.77255  0.54844  0.86239
    367   2.77431  5.13809  3.06615  2.51586  4.47747  3.53944  3.71872  3.92029  1.82165  3.43798  4.21604  2.66460  3.93869  2.83521  2.48378  2.36952  1.97256  3.53335  5.59382  4.23923    424 k - - -
          2.68618  4.42225  2.77519  2.73123  3.46354  2.40513  3.72494  3.29354  2.67741  2.69355  4.24690  2.90347  2.73739  3.18146  2.89801  2.37887  2.77519  2.98518  4.58477  3.61503
          0.01664  4.49982  5.22217  0.61958  0.77255  0.54844  0.86239
    368   3.66738  4.90568  5.54155  4.97607  3.35739  5.05364  5.39991  1.25343  4.83976  0.98822  2.57763  5.17243  5.15668  4.82433  4.85822  4.43295  3.88448  2.36129  5.52408  4.51676    425 l - - -
          2.68619  4.42226  2.77521  2.73104  3.46355  2.40514  3.72496  3.29355  2.67742  2.69356  4.24691  2.90348  2.73741  3.18147  2.89802  2.37888  2.77521  2.98519  4.58478  3.61504
          0.07198  2.74803  5.22217  0.38039  1.15074  0.54844  0.86239
    369   2.72823  5.00579  3.06777  2.53058  4.31934  3.51706  3.74149  3.74535  1.70226  3.31571  4.11108  2.33150  3.92684  2.87420  2.93452  2.43719  2.62851  2.64483  5.51960  4.17156    427 k - - -
          2.68618  4.42225  2.77519  2.73123  3.46354  2.40513  3.72494  3.29354  2.67741  2.69355  4.24690  2.90347  2.73739  3.18146  2.89801  2.37887  2.77519  2.98518  4.58477  3.61503
          0.08652  4.49982  2.63431  0.61958  0.77255  0.54844  0.86239
    370   2.71625  4.29986  3.92044  3.36024  3.44435  3.74755  4.10851  2.21322  3.26979  1.74295  3.41796  3.66149  4.15255  3.54644  3.53929  2.16446  2.23018  2.44531  4.96317  3.75589    428 l - - -
          2.68618  4.42225  2.77519  2.73123  3.46354  2.40513  3.72494  3.29354  2.67741  2.69355  4.24690  2.90347  2.73739  3.18146  2.89801  2.37887  2.77519  2.98518  4.58477  3.61503
          0.01784  4.43114  5.15349  0.61958  0.77255  0.48043  0.96369
    371   2.71430  5.16398  2.28257  2.42115  4.48739  2.82942  3.67924  3.95566  1.94133  3.45852  4.21299  2.96449  3.88392  2.78503  2.42449  2.68712  2.53234  3.54356  5.60872  3.50056    429 k - - -
          2.68618  4.42225  2.77519  2.73123  3.46354  2.40513  3.72494  3.29354  2.67741  2.69355  4.24690  2.90347  2.73739  3.18146  2.89801  2.37887  2.77519  2.98518  4.58477  3.61503
          0.01664  4.49982  5.22217  0.61958  0.77255  0.54844  0.86239
    372   2.39244  4.99255  3.06158  2.55485  4.40865  2.23000  3.78566  3.85073  2.54175  3.40608  4.19253  3.06650  3.92709  2.44625  2.65713  1.81280  2.97904  3.45923  5.59608  4.24295    430 s - - -
          2.68618  4.42225  2.77519  2.73123  3.46354  2.40513  3.72494  3.29354  2.67741  2.69355  4.24690  2.90347  2.73739  3.18146  2.89801  2.37887  2.77519  2.98518  4.58477  3.61503
          0.01664  4.49982  5.22217  0.61958  0.77255  0.54844  0.86239
    373   2.89591  5.26308  3.19194  2.60853  4.63860  2.66491  3.19794  4.06590  1.54015  3.53891  4.32455  3.11490  4.01301  2.84462  1.89986  2.60365  3.10747  3.67716  5.64585  4.32901    431 k - - -
          2.68618  4.42225  2.77519  2.73123  3.46354  2.40513  3.72494  3.29354  2.67741  2.69355  4.24690  2.90347  2.73739  3.18146  2.89801  2.37887  2.77519  2.98518  4.58477  3.61503
          0.01664  4.49982  5.22217  0.61958  0.77255  0.54844  0.86239
    374   2.45628  4.97674  2.56386  2.50391  4.21583  3.51749  3.72180  3.66255  2.31913  3.24300  4.04349  2.07153  3.91337  2.86126  2.97817  2.72634  2.94303  3.32006  3.72836  2.70381    432 n - - -
          2.68618  4.42225  2.77519  2.73123  3.46354  2.40513  3.72494  3.29354  2.67741  2.69355  4.24690  2.90347  2.73739  3.18146  2.89801  2.37887  2.77519  2.98518  4.58477  3.61503
          0.01664  4.49982  5.22217  0.61958  0.77255  0.54844  0.86239
    375   2.30692  4.28319  3.87960  3.30321  3.39098  3.75767  4.03866  2.25239  3.21438  2.05396  2.41563  3.61925  2.73105  3.48604  2.90402  3.02602  2.94221  2.52192  4.88629  3.68011    433 l - - -
          2.68618  4.42225  2.77519  2.73123  3.46354  2.40513  3.72494  3.29354  2.67741  2.69355  4.24690  2.90347  2.73739  3.18146  2.89801  2.37887  2.77519  2.98518  4.58477  3.61503
          0.01664  4.49982  5.22217  0.61958  0.77255  0.54844  0.86239
    376   2.70121  4.58888  3.35873  2.79452  3.75134  2.76505  3.84286  3.13197  2.38010  2.81368  3.04961  3.25643  3.99970  3.08906  2.82742  2.42360  2.93221  2.88029  3.63072  2.41566    434 k - - -
          2.68618  4.42225  2.77519  2.73123  3.46354  2.40513  3.72494  3.29354  2.67741  2.69355  4.24690  2.90347  2.73739  3.18146  2.89801  2.37887  2.77519  2.98518  4.58477  3.61503
          0.01664  4.49982  5.22217  0.61958  0.77255  0.54844  0.86239
    377   2.91136  4.29395  4.62848  4.05314  3.42414  4.11542  4.47503  1.52206  3.90547  2.35526  3.39684  4.18381  4.46463  4.10508  4.02789  3.43174  2.73641  1.41312  5.03987  2.66297    435 v - - -
          2.68618  4.42225  2.77519  2.73123  3.46354  2.40513  3.72494  3.29354  2.67741  2.69355  4.24690  2.90347  2.73739  3.18146  2.89801  2.37887  2.77519  2.98518  4.58477  3.61503
          0.01664  4.49982  5.22217  0.61958  0.77255  0.54844  0.86239
    378   2.69315  2.81199  3.46847  2.44286  3.69746  3.62131  3.92078  3.03279  2.88563  2.75901  3.64256  2.85449  4.03051  3.20465  3.26566  2.87576  2.06206  2.08171  5.11731  3.86798    436 t - - -
          2.68618  4.42225  2.77519  2.73123  3.46354  2.40513  3.72494  3.29354  2.67741  2.69355  4.24690  2.90347  2.73739  3.18146  2.89801  2.37887  2.77519  2.98518  4.58477  3.61503
          0.01664  4.49982  5.22217  0.61958  0.77255  0.54844  0.86239
    379   2.71436  5.13713  2.64973  2.43123  4.44807  3.49067  2.95467  3.91109  1.70915  3.42724  4.18912  2.97282  3.88801  2.79584  2.91104  2.28627  2.61091  3.51073  5.58829  3.49102    437 k - - -
          2.68623  4.42230  2.77525  2.73103  3.46359  2.40501  3.72500  3.29359  2.67746  2.69360  4.24695  2.90352  2.73710  3.18152  2.89806  2.37892  2.77525  2.98524  4.58482  3.61508
          0.26830  1.47001  5.22217  0.17349  1.83714  0.54844  0.86239
    380   2.71282  4.94087  3.09647  2.53605  4.18382  2.75291  2.41169  3.61174  2.26826  3.20184  4.00939  3.05639  3.92273  2.87063  2.52807  2.36690  2.94257  3.28024  3.90494  3.30884    439 k - - -
          2.68618  4.42225  2.77519  2.73123  3.46354  2.40513  3.72494  3.29354  2.67741  2.69355  4.24690  2.90347  2.73739  3.18146  2.89801  2.37887  2.77519  2.98518  4.58477  3.61503
          0.01664  4.49982  5.22217  0.61958  0.77255  0.54844  0.86239
    381   1.85832  4.91329  2.01535  2.57462  4.17011  3.51833  3.81492  3.59735  2.65659  3.21979  4.04764  3.09002  3.96035  2.98266  3.12166  2.78999  2.68270  3.27427  5.46263  2.60471    440 a - - -
          2.68618  4.42225  2.77519  2.73123  3.46354  2.40513  3.72494  3.29354  2.67741  2.69355  4.24690  2.90347  2.73739  3.18146  2.89801  2.37887  2.77519  2.98518  4.58477  3.61503
          0.01664  4.49982  5.22217  0.61958  0.77255  0.54844  0.86239
    382   2.75045  5.15219  2.62237  2.44275  4.49586  2.78742  3.74035  3.95851  2.51619  3.48204  4.25227  2.98464  2.57255  2.03423  3.00504  2.73051  2.19999  3.55454  5.65076  4.25945    441 q - - -
          2.68618  4.42225  2.77519  2.73123  3.46354  2.40513  3.72494  3.29354  2.67741  2.69355  4.24690  2.90347  2.73739  3.18146  2.89801  2.37887  2.77519  2.98518  4.58477  3.61503
          0.01664  4.49982  5.22217  0.61958  0.77255  0.54844  0.86239
    383   2.79205  5.28471  2.54747  2.23263  4.60884  1.92879  2.86144  4.09041  2.24861  3.58095  4.33899  2.68961  3.91854  2.84429  3.01183  2.44520  3.03036  3.66569  5.72521  4.30886    442 g - - -
          2.68618  4.42225  2.77519  2.73123  3.46354  2.40513  3.72494  3.29354  2.67741  2.69355  4.24690  2.90347  2.73739  3.18146  2.89801  2.37887  2.77519  2.98518  4.58477  3.61503
          0.01664  4.49982  5.22217  0.61958  0.77255  0.54844  0.86239
    384   4.39167  5.44286  5.23719  5.06146  2.16452  4.93438  3.74337  4.09002  4.79924  3.30483  4.62554  4.53704  5.22301  4.65915  4.71910  4.35461  4.59838  4.01431  1.35378  0.86569    443 y - - -
          2.68618  4.42225  2.77519  2.73123  3.46354  2.40513  3.72494  3.29354  2.67741  2.69355  4.24690  2.90347  2.73739  3.18146  2.89801  2.37887  2.77519  2.98518  4.58477  3.61503
          0.13272  4.49982  2.17875  0.61958  0.77255  0.54844  0.86239
    385   2.26553  4.24075  4.15160  3.58267  3.39941  2.65356  4.21296  2.05314  3.48067  2.03327  3.37072  3.82478  4.23539  3.72479  3.69907  3.14967  2.99439  1.67892  4.94800  3.74929    444 v - - -
          2.68618  4.42225  2.77519  2.73123  3.46354  2.40513  3.72494  3.29354  2.67741  2.69355  4.24690  2.90347  2.73739  3.18146  2.89801  2.37887  2.77519  2.98518  4.58477  3.61503
          0.01867  4.38577  5.10812  0.61958  0.77255  0.70810  0.67841
    386   2.37459  4.23667  3.84101  3.26437  3.35262  3.70931  3.99274  2.68575  2.79899  2.11566  3.34694  3.57612  4.08571  3.44310  3.43058  2.97986  2.52167  2.13778  2.45992  3.63200    445 l - - -
          2.68618  4.42225  2.77519  2.73123  3.46354  2.40513  3.72494  3.29354  2.67741  2.69355  4.24690  2.90347  2.73739  3.18146  2.89801  2.37887  2.77519  2.98518  4.58477  3.61503
          0.01867  4.38577  5.10812  0.61958  0.77255  0.70810  0.67841
    387   2.35654  4.25781  3.91771  3.35760  2.66981  1.90217  4.08560  2.37627  3.27771  2.45293  3.40028  3.64509  4.12170  3.54009  3.54205  3.00237  2.93435  2.15318  4.92119  3.70843    446 g - - -
          2.68618  4.42225  2.77519  2.73123  3.46354  2.40513  3.72494  3.29354  2.67741  2.69355  4.24690  2.90347  2.73739  3.18146  2.89801  2.37887  2.77519  2.98518  4.58477  3.61503
          0.01867  4.38577  5.10812  0.61958  0.77255  0.44606  1.02206
    388   2.69163  3.03439  3.20785  2.66576  4.11958  3.51569  3.82082  3.52369  2.12279  3.14958  3.97672  2.57275  3.95081  2.99221  3.05708  2.50862  1.83557  3.20029  5.40954  4.10139    447 t - - -
          2.68618  4.42225  2.77519  2.73123  3.46354  2.40513  3.72494  3.29354  2.67741  2.69355  4.24690  2.90347  2.73739  3.18146  2.89801  2.37887  2.77519  2.98518  4.58477  3.61503
          0.01664  4.49982  5.22217  0.61958  0.77255  0.54844  0.86239
    389   2.15333  5.01908  3.01093  1.96235  4.29835  3.50833  2.94710  3.73478  2.50453  2.91272  4.09675  3.02232  3.91451  2.86068  2.97495  2.02351  2.95747  3.37842  5.51098  4.15152    448 e - - -
          2.68618  4.42225  2.77519  2.73123  3.46354  2.40513  3.72494  3.29354  2.67741  2.69355  4.24690  2.90347  2.73739  3.18146  2.89801  2.37887  2.77519  2.98518  4.58477  3.61503
          0.01664  4.49982  5.22217  0.61958  0.77255  0.54844  0.86239
    390   2.75590  5.20200  1.95882  2.42600  4.53604  3.48832  3.71591  4.00512  2.30701  3.50861  4.26956  2.97138  3.90847  2.82684  2.47743  1.91441  2.69987  3.59169  5.65979  4.26295    449 s - - -
          2.68618  4.42225  2.77519  2.73123  3.46354  2.40513  3.72494  3.29354  2.67741  2.69355  4.24690  2.90347  2.73739  3.18146  2.89801  2.37887  2.77519  2.98518  4.58477  3.61503
          0.01664  4.49982  5.22217  0.61958  0.77255  0.54844  0.86239
    391   2.69936  4.83724  3.13648  2.02876  3.07271  3.54347  3.75131  3.46578  2.56862  3.08778  3.91342  2.59548  3.93292  2.91695  2.57672  2.53216  2.93071  2.75529  5.34817  2.95236    450 e - - -
          2.68618  4.42225  2.77519  2.73123  3.46354  2.40513  3.72494  3.29354  2.67741  2.69355  4.24690  2.90347  2.73739  3.18146  2.89801  2.37887  2.77519  2.98518  4.58477  3.61503
          0.01664  4.49982  5.22217  0.61958  0.77255  0.54844  0.86239
    392   3.13522  5.68679  1.13917  2.37340  5.04361  3.47533  4.00724  4.57589  2.99701  4.05941  4.88562  2.03739  2.39519  3.16433  3.58575  3.03568  3.42767  4.12301  6.20689  4.70589    451 d - - -
          2.68618  4.42225  2.77519  2.73123  3.46354  2.40513  3.72494  3.29354  2.67741  2.69355  4.24690  2.90347  2.73739  3.18146  2.89801  2.37887  2.77519  2.98518  4.58477  3.61503
          0.01664  4.49982  5.22217  0.61958  0.77255  0.54844  0.86239
    393   2.83817  5.15924  1.78803  2.51000  4.67251  2.88046  3.92546  4.13966  2.79428  3.68365  4.47828  3.04239  1.76118  3.07038  3.30173  2.83243  2.43262  3.70419  5.86467  4.46699    452 p - - -
          2.68618  4.42225  2.77519  2.73123  3.46354  2.40513  3.72494  3.29354  2.67741  2.69355  4.24690  2.90347  2.73739  3.18146  2.89801  2.37887  2.77519  2.98518  4.58477  3.61503
          0.23965  4.49982  1.59956  0.61958  0.77255  0.54844  0.86239
    394   2.73152  4.80951  2.87115  2.75770  4.68678  1.20516  4.18114  4.23561  3.13143  3.83220  4.67466  1.75666  3.96910  3.39900  3.55191  2.81077  3.15658  3.71041  5.93061  4.60948    453 g - - -
          2.68624  4.42231  2.77526  2.73130  3.46360  2.40519  3.72501  3.29360  2.67747  2.69361  4.24696  2.90281  2.73746  3.18153  2.89807  2.37864  2.77526  2.98525  4.58483  3.61510
          0.43124  1.06834  5.00328  0.15077  1.96646  0.38691  1.13679
    395   2.94610  5.50414  1.98328  1.52790  4.82252  3.47888  3.83812  4.32626  2.69110  3.79971  4.57532  2.93557  3.98831  2.10577  3.22607  2.24185  3.19907  3.88505  5.93841  4.48196    455 e - - -
          2.68618  4.42225  2.77519  2.73123  3.46354  2.40513  3.72494  3.29354  2.67741  2.69355  4.24690  2.90347  2.73739  3.18146  2.89801  2.37887  2.77519  2.98518  4.58477  3.61503
          0.01664  4.49982  5.22217  0.61958  0.77255  0.54844  0.86239
    396   2.88665  5.15206  3.22847  2.64859  4.46403  3.64124  3.75292  3.88276  2.32332  2.44176  4.21953  2.53504  4.02451  1.98220  1.80929  2.88693  3.09950  3.53536  5.56159  4.25698    456 r - - -
          2.68618  4.42225  2.77519  2.73123  3.46354  2.40513  3.72494  3.29354  2.67741  2.69355  4.24690  2.90347  2.73739  3.18146  2.89801  2.37887  2.77519  2.98518  4.58477  3.61503
          0.01664  4.49982  5.22217  0.61958  0.77255  0.54844  0.86239
    397   2.87132  5.13576  2.77136  1.89367  4.74801  1.47665  4.01826  4.21915  2.90934  3.77216  4.58164  3.09077  4.02503  3.17873  3.40108  1.88525  3.20345  3.76586  5.95246  4.56463    457 g - - -
          2.68618  4.42225  2.77519  2.73123  3.46354  2.40513  3.72494  3.29354  2.67741  2.69355  4.24690  2.90347  2.73739  3.18146  2.89801  2.37887  2.77519  2.98518  4.58477  3.61503
          0.01664  4.49982  5.22217  0.61958  0.77255  0.54844  0.86239
    398   2.78626  5.14398  3.05072  2.51195  4.40388  3.54938  2.31804  3.89455  1.98135  3.41729  4.20196  2.45439  3.94480  2.52305  2.82803  2.77246  3.01146  3.51841  5.55461  2.67685    458 k - - -
          2.68618  4.42225  2.77519  2.73123  3.46354  2.40513  3.72494  3.29354  2.67741  2.69355  4.24690  2.90347  2.73739  3.18146  2.89801  2.37887  2.77519  2.98518  4.58477  3.61503
          0.01664  4.49982  5.22217  0.61958  0.77255  0.44847  1.01778
    399   3.74625  5.04817  5.17104  4.75468  0.71617  4.75771  4.42037  2.85274  4.57377  2.03740  2.71626  4.71302  5.03235  4.59758  4.60812  4.15676  3.98838  2.96929  4.57948  2.98347    459 f - - -
          2.68618  4.42225  2.77519  2.73123  3.46354  2.40513  3.72494  3.29354  2.67741  2.69355  4.24690  2.90347  2.73739  3.18146  2.89801  2.37887  2.77519  2.98518  4.58477  3.61503
          0.01603  4.53695  5.25930  0.61958  0.77255  0.48576  0.95510
    400   2.70734  4.27033  3.90543  3.32880  2.63153  3.76081  4.04418  2.50873  3.24502  2.32324  3.38201  2.86970  4.13488  3.50689  3.02301  2.72285  2.60133  1.74935  4.87366  3.66709    460 v - - -
          2.68618  4.42225  2.77519  2.73123  3.46354  2.40513  3.72494  3.29354  2.67741  2.69355  4.24690  2.90347  2.73739  3.18146  2.89801  2.37887  2.77519  2.98518  4.58477  3.61503
          0.05377  4.53695  3.17853  0.61958  0.77255  0.48576  0.95510
    401   2.88433  4.37062  4.35750  3.82578  1.59976  3.94614  4.29415  2.58255  3.70797  2.34381  3.42194  3.99578  2.73807  3.92257  3.88271  3.27617  3.14885  1.64508  4.87936  3.55914    461 f - - -
          2.68618  4.42225  2.77519  2.73123  3.46354  2.40513  3.72494  3.29354  2.67741  2.69355  4.24690  2.90347  2.73739  3.18146  2.89801  2.37887  2.77519  2.98518  4.58477  3.61503
          0.01664  4.49982  5.22217  0.61958  0.77255  0.54844  0.86239
    402   3.39558  4.63564  5.36735  4.85271  3.79464  4.87936  5.43358  1.13256  4.75403  2.26742  2.73217  5.00517  5.11600  4.94271  4.87877  4.26838  3.64468  1.10874  5.79454  4.62897    462 v - - -
          2.68618  4.42225  2.77519  2.73123  3.46354  2.40513  3.72494  3.29354  2.67741  2.69355  4.24690  2.90347  2.73739  3.18146  2.89801  2.37887  2.77519  2.98518  4.58477  3.61503
          0.01664  4.49982  5.22217  0.61958  0.77255  0.54844  0.86239
    403   2.83828  5.04962  3.16917  2.66048  4.42377  3.58029  3.81145  3.83837  2.45176  3.39496  4.21182  3.15347  1.57640  2.40338  2.43233  2.86066  2.63369  3.48458  5.58006  4.27186    463 p - - -
          2.68618  4.42225  2.77519  2.73123  3.46354  2.40513  3.72494  3.29354  2.67741  2.69355  4.24690  2.90347  2.73739  3.18146  2.89801  2.37887  2.77519  2.98518  4.58477  3.61503
          0.01664  4.49982  5.22217  0.61958  0.77255  0.54844  0.86239
    404   3.05260  4.44238  4.65833  4.09877  3.13666  4.20285  4.38016  2.46739  3.93477  1.53119  3.33609  4.22322  4.53306  4.11288  4.05208  3.52071  3.28651  1.54136  4.82709  1.96897    464 l - - -
          2.68618  4.42225  2.77519  2.73123  3.46354  2.40513  3.72494  3.29354  2.67741  2.69355  4.24690  2.90347  2.73739  3.18146  2.89801  2.37887  2.77519  2.98518  4.58477  3.61503
          0.01664  4.49982  5.22217  0.61958  0.77255  0.54844  0.86239
    405   2.44635  5.16918  2.99248  2.44040  4.49926  3.50079  3.68269  3.96328  1.91243  3.46329  4.22030  2.46096  2.67063  2.56074  2.60165  2.70198  2.64160  3.55314  5.60918  4.22363    465 k - - -
          2.68630  4.42237  2.77532  2.73119  3.46366  2.40483  3.72506  3.29366  2.67735  2.69335  4.24702  2.90359  2.73752  3.18158  2.89813  2.37899  2.77532  2.98453  4.58489  3.61515
          0.74562  1.37117  1.30287  0.67861  0.70790  0.54844  0.86239
    406   2.86961  5.13085  2.61789  2.14438  4.54064  1.43813  3.82026  3.97656  2.28601  3.53637  4.37872  2.95109  3.93681  2.98577  3.01286  2.85409  3.15042  3.60175  5.71457  4.36079    468 g - - -
          2.68618  4.42225  2.77519  2.73123  3.46354  2.40513  3.72494  3.29354  2.67741  2.69355  4.24690  2.90347  2.73739  3.18146  2.89801  2.37887  2.77519  2.98518  4.58477  3.61503
          0.02276  4.19009  4.91244  0.61958  0.77255  0.35050  1.21852
    407   2.72630  5.12447  2.99875  2.45474  4.43820  3.50326  3.17078  3.89314  2.42570  3.41492  4.18319  2.41223  3.90036  2.57412  2.48564  2.14021  2.15284  3.50051  5.57985  4.20240    469 s - - -
          2.68618  4.42225  2.77519  2.73123  3.46354  2.40513  3.72494  3.29354  2.67741  2.69355  4.24690  2.90347  2.73739  3.18146  2.89801  2.37887  2.77519  2.98518  4.58477  3.61503
          0.01664  4.49982  5.22217  0.61958  0.77255  0.54844  0.86239
    408   2.82384  5.34750  2.32398  2.22140  4.67937  2.21118  3.74865  4.16960  1.85233  3.64527  4.40104  2.57135  3.93131  2.49061  3.03241  2.76956  3.06379  3.73287  5.77842  4.35197    470 k - - -
          2.68618  4.42225  2.77519  2.73123  3.46354  2.40513  3.72494  3.29354  2.67741  2.69355  4.24690  2.90347  2.73739  3.18146  2.89801  2.37887  2.77519  2.98518  4.58477  3.61503
          0.01664  4.49982  5.22217  0.61958  0.77255  0.54844  0.86239
    409   2.46279  4.23226  3.97254  3.39489  2.85487  3.76590  4.05306  1.71940  2.87876  2.42813  3.34494  3.67225  4.13920  3.55060  3.53717  2.44217  2.93081  2.48233  4.83132  2.81368    471 i - - -
          2.68618  4.42225  2.77519  2.73123  3.46354  2.40513  3.72494  3.29354  2.67741  2.69355  4.24690  2.90347  2.73739  3.18146  2.89801  2.37887  2.77519  2.98518  4.58477  3.61503
          0.01664  4.49982  5.22217  0.61958  0.77255  0.54844  0.86239
    410   3.17533  4.53234  4.77024  4.24574  2.08666  4.26412  4.10684  2.77374  4.08111  1.91739  3.47509  4.23718  4.58965  4.17451  4.14356  3.58327  3.40293  1.97065  4.40090  1.40967    472 y - - -
          2.68618  4.42225  2.77519  2.73123  3.46354  2.40513  3.72494  3.29354  2.67741  2.69355  4.24690  2.90347  2.73739  3.18146  2.89801  2.37887  2.77519  2.98518  4.58477  3.61503
          0.01664  4.49982  5.22217  0.61958  0.77255  0.54844  0.86239
    411   3.05121  4.51004  4.48913  3.92097  3.35088  4.16594  4.51383  2.51210  3.77527  1.35796  1.96734  4.15964  4.50354  3.99894  3.95768  3.47950  1.93493  2.47734  5.11976  3.97629    473 l - - -
          2.68618  4.42225  2.77519  2.73123  3.46354  2.40513  3.72494  3.29354  2.67741  2.69355  4.24690  2.90347  2.73739  3.18146  2.89801  2.37887  2.77519  2.98518  4.58477  3.61503
          0.01664  4.49982  5.22217  0.61958  0.77255  0.54844  0.86239
    412   3.47313  4.70574  5.44328  4.92071  3.67236  4.95134  5.46349  1.33583  4.81706  1.33229  3.44006  5.08098  5.14942  4.94769  4.91159  4.34250  3.71563  1.31771  5.74015  4.62112    474 v - - -
          2.68618  4.42225  2.77519  2.73123  3.46354  2.40513  3.72494  3.29354  2.67741  2.69355  4.24690  2.90347  2.73739  3.18146  2.89801  2.37887  2.77519  2.98518  4.58477  3.61503
          0.01664  4.49982  5.22217  0.61958  0.77255  0.54844  0.86239
    413   2.05911  4.42879  3.93147  3.60185  4.69110  3.21847  4.61245  4.08526  3.61150  3.78992  4.60042  3.67219  3.98699  3.88704  3.90897  0.85515  2.05947  3.49265  6.02896  4.84010    475 s - - -
          2.68618  4.42225  2.77519  2.73123  3.46354  2.40513  3.72494  3.29354  2.67741  2.69355  4.24690  2.90347  2.73739  3.18146  2.89801  2.37887  2.77519  2.98518  4.58477  3.61503
          0.01664  4.49982  5.22217  0.61958  0.77255  0.54844  0.86239
    414   2.55025  2.28868  3.76590  3.28807  4.14829  3.35641  4.26895  3.53216  3.24905  3.23007  4.08330  2.74392  3.99691  3.55182  3.59049  1.93900  1.47821  3.15153  5.53770  4.31279    476 t - - -
          2.68618  4.42225  2.77519  2.73123  3.46354  2.40513  3.72494  3.29354  2.67741  2.69355  4.24690  2.90347  2.73739  3.18146  2.89801  2.37887  2.77519  2.98518  4.58477  3.61503
          0.01664  4.49982  5.22217  0.61958  0.77255  0.54844  0.86239
    415   3.38150  5.55553  3.85642  3.07609  5.10433  3.97959  3.82112  4.40776  1.13826  3.76356  4.62075  3.46372  4.30992  2.18130  1.47075  3.34628  3.51469  4.07080  5.74383  4.61028    477 k - - -
          2.68618  4.42225  2.77519  2.73123  3.46354  2.40513  3.72494  3.29354  2.67741  2.69355  4.24690  2.90347  2.73739  3.18146  2.89801  2.37887  2.77519  2.98518  4.58477  3.61503
          0.01664  4.49982  5.22217  0.61958  0.77255  0.54844  0.86239
    416   2.61903  5.29678  3.08874  2.36304  4.66822  3.60292  3.73766  4.10629  1.32094  3.57454  4.35463  2.41702  4.00175  2.84914  2.41363  2.85906  3.10901  3.70672  5.68160  4.34540    478 k - - -
          2.68618  4.42225  2.77519  2.73123  3.46354  2.40513  3.72494  3.29354  2.67741  2.69355  4.24690  2.90347  2.73739  3.18146  2.89801  2.37887  2.77519  2.98518  4.58477  3.61503
          0.01664  4.49982  5.22217  0.61958  0.77255  0.54844  0.86239
    417   2.69667  4.45428  3.84447  3.37828  3.63172  3.54991  4.17253  3.22896  3.23800  2.93183  3.84800  3.62791  4.11433  3.59144  3.51271  2.30275  2.24769  2.95283  1.34555  3.77803    479 w - - -
          2.68618  4.42225  2.77519  2.73123  3.46354  2.40513  3.72494  3.29354  2.67741  2.69355  4.24690  2.90347  2.73739  3.18146  2.89801  2.37887  2.77519  2.98518  4.58477  3.61503
          0.01664  4.49982  5.22217  0.61958  0.77255  0.54844  0.86239
    418   1.84800  4.55961  3.83522  3.65379  4.76630  3.31960  4.73177  4.12704  3.73973  3.85944  4.74575  3.75854  0.77009  4.03729  4.00242  2.82695  3.15357  3.58322  6.10356  4.93062    480 p - - -
          2.68618  4.42225  2.77519  2.73123  3.46354  2.40513  3.72494  3.29354  2.67741  2.69355  4.24690  2.90347  2.73739  3.18146  2.89801  2.37887  2.77519  2.98518  4.58477  3.61503
          0.01664  4.49982  5.22217  0.61958  0.77255  0.54844  0.86239
    419   2.81454  5.32147  2.45518  2.14173  4.64614  3.47778  3.16332  4.13280  2.54157  3.61942  4.37848  1.80725  2.79970  2.86236  3.05097  2.32620  3.05552  3.70341  5.76191  4.33740    481 n - - -
          2.68618  4.42225  2.77519  2.73123  3.46354  2.40513  3.72494  3.29354  2.67741  2.69355  4.24690  2.90347  2.73739  3.18146  2.89801  2.37887  2.77519  2.98518  4.58477  3.61503
          0.01664  4.49982  5.22217  0.61958  0.77255  0.54844  0.86239
    420   2.71322  4.58131  3.39059  2.82472  3.71494  3.63144  3.85081  3.11974  1.99258  2.32765  3.67618  2.91027  4.01396  3.10902  3.15118  2.86260  2.48014  2.87176  3.72490  2.61139    482 k - - -
          2.68618  4.42225  2.77519  2.73123  3.46354  2.40513  3.72494  3.29354  2.67741  2.69355  4.24690  2.90347  2.73739  3.18146  2.89801  2.37887  2.77519  2.98518  4.58477  3.61503
          0.01664  4.49982  5.22217  0.61958  0.77255  0.54844  0.86239
    421   4.18087  5.40436  5.12080  4.98778  0.36640  4.63826  4.32449  3.68266  4.89447  2.91944  4.33498  4.79528  5.10854  4.89611  4.85689  4.38864  4.49504  3.71270  4.45654  2.77391    483 F - - -
          2.68618  4.42225  2.77519  2.73123  3.46354  2.40513  3.72494  3.29354  2.67741  2.69355  4.24690  2.90347  2.73739  3.18146  2.89801  2.37887  2.77519  2.98518  4.58477  3.61503
          0.01664  4.49982  5.22217  0.61958  0.77255  0.54844  0.86239
    422   2.15019  4.19117  4.45332  3.85817  3.23383  3.91804  4.23670  2.51362  3.70035  1.66461  2.79815  3.98132  4.27447  3.87996  3.80819  3.21962  3.00627  1.86353  2.82215  3.62774    484 l - - -
          2.68618  4.42225  2.77519  2.73123  3.46354  2.40513  3.72494  3.29354  2.67741  2.69355  4.24690  2.90347  2.73739  3.18146  2.89801  2.37887  2.77519  2.98518  4.58477  3.61503
          0.01664  4.49982  5.22217  0.61958  0.77255  0.54844  0.86239
    423   2.90946  4.87247  3.34404  2.87039  3.71638  3.69041  3.86912  3.51725  2.04889  3.13634  4.02395  3.31869  4.11889  3.14622  2.99112  2.38923  3.15171  3.24278  5.13366  1.46669    485 y - - -
          2.68618  4.42225  2.77519  2.73123  3.46354  2.40513  3.72494  3.29354  2.67741  2.69355  4.24690  2.90347  2.73739  3.18146  2.89801  2.37887  2.77519  2.98518  4.58477  3.61503
          0.01664  4.49982  5.22217  0.61958  0.77255  0.54844  0.86239
    424   2.69507  4.56742  2.86171  2.84487  3.77991  2.45948  3.90099  3.13978  2.83931  2.83896  1.96990  3.29138  4.01088  3.15808  3.23954  2.57700  2.94731  2.43577  5.18046  3.91821    486 m - - -
          2.68618  4.42225  2.77519  2.73123  3.46354  2.40513  3.72494  3.29354  2.67741  2.69355  4.24690  2.90347  2.73739  3.18146  2.89801  2.37887  2.77519  2.98518  4.58477  3.61503
          0.01664  4.49982  5.22217  0.61958  0.77255  0.54844  0.86239
    425   2.87021  5.32207  2.74529  1.31171  4.66175  3.49042  3.80667  4.13738  2.60693  3.64226  4.42232  2.97609  2.89203  2.60043  3.10042  2.25162  3.12046  3.72261  5.79787  4.38526    487 e - - -
          2.68618  4.42225  2.77519  2.73123  3.46354  2.40513  3.72494  3.29354  2.67741  2.69355  4.24690  2.90347  2.73739  3.18146  2.89801  2.37887  2.77519  2.98518  4.58477  3.61503
          0.01664  4.49982  5.22217  0.61958  0.77255  0.54844  0.86239
    426   2.73298  5.04205  3.02433  2.52166  4.41273  2.75465  3.76119  3.85574  2.16199  3.40451  4.18964  3.04341  3.92672  2.64318  2.96580  1.67916  2.40763  3.47056  5.59066  4.23126    488 s - - -
          2.68618  4.42225  2.77519  2.73123  3.46354  2.40513  3.72494  3.29354  2.67741  2.69355  4.24690  2.90347  2.73739  3.18146  2.89801  2.37887  2.77519  2.98518  4.58477  3.61503
          0.01664  4.49982  5.22217  0.61958  0.77255  0.54844  0.86239
    427   2.58094  4.62934  3.39799  3.03811  4.62759  1.77527  4.24238  4.07762  3.13316  3.69132  4.48531  2.81822  3.96916  3.43527  3.54291  1.36205  2.24990  3.54316  5.89663  4.61738    489 s - - -
          2.68618  4.42225  2.77519  2.73123  3.46354  2.40513  3.72494  3.29354  2.67741  2.69355  4.24690  2.90347  2.73739  3.18146  2.89801  2.37887  2.77519  2.98518  4.58477  3.61503
          0.01664  4.49982  5.22217  0.61958  0.77255  0.54844  0.86239
    428   1.50474  4.77585  3.23506  2.73853  4.34021  2.51828  3.92615  3.76503  2.25171  3.36944  4.17531  3.19385  3.94366  3.08799  3.17382  2.37375  2.51342  3.36707  5.59722  4.28277    490 a - - -
          2.68618  4.42225  2.77519  2.73123  3.46354  2.40513  3.72494  3.29354  2.67741  2.69355  4.24690  2.90347  2.73739  3.18146  2.89801  2.37887  2.77519  2.98518  4.58477  3.61503
          0.01664  4.49982  5.22217  0.61958  0.77255  0.54844  0.86239
    429   2.70153  5.11347  2.75245  2.22219  3.22016  3.48762  3.13056  3.87849  2.00889  3.40161  4.16500  2.71342  3.88190  2.79265  2.91930  2.18282  2.93293  3.48288  5.56945  3.37531    491 k - - -
          2.68618  4.42225  2.77519  2.73123  3.46354  2.40513  3.72494  3.29354  2.67741  2.69355  4.24690  2.90347  2.73739  3.18146  2.89801  2.37887  2.77519  2.98518  4.58477  3.61503
          0.26830  4.49982  1.49518  0.61958  0.77255  0.54844  0.86239
    430   2.51532  4.36569  3.73713  3.44724  4.16855  1.11491  4.42965  3.28249  3.45422  3.20520  4.16813  3.60170  3.97331  3.76305  3.72821  2.72887  2.97467  1.93372  5.61730  4.39441    492 g - - -
          2.68618  4.42225  2.77519  2.73123  3.46354  2.40513  3.72494  3.29354  2.67741  2.69355  4.24690  2.90347  2.73739  3.18146  2.89801  2.37887  2.77519  2.98518  4.58477  3.61503
          0.02136  4.25288  4.97523  0.61958  0.77255  0.37451  1.16356
    431   2.51744  4.60952  2.95369  2.83760  3.68544  3.62003  3.88607  3.16797  2.84695  2.57463  3.73509  3.29064  4.03449  3.16560  3.24631  2.40587  2.98282  2.91632  5.11264  1.66554    493 y - - -
          2.68618  4.42225  2.77519  2.73123  3.46354  2.40513  3.72494  3.29354  2.67741  2.69355  4.24690  2.90347  2.73739  3.18146  2.89801  2.37887  2.77519  2.98518  4.58477  3.61503
          0.01664  4.49982  5.22217  0.61958  0.77255  0.54844  0.86239
    432   3.45922  4.68949  5.43930  4.92247  3.72112  4.95159  5.48567  1.35247  4.82336  1.45975  3.48882  5.08144  5.15746  4.97311  4.92854  4.34538  3.70423  1.18278  5.77977  4.64530    494 v - - -
          2.68618  4.42225  2.77519  2.73123  3.46354  2.40513  3.72494  3.29354  2.67741  2.69355  4.24690  2.90347  2.73739  3.18146  2.89801  2.37887  2.77519  2.98518  4.58477  3.61503
          0.01664  4.49982  5.22217  0.61958  0.77255  0.54844  0.86239
    433   2.70480  4.45128  3.54271  2.97424  2.85172  3.67041  2.85685  2.48036  2.90961  2.66113  3.55272  3.38894  4.05050  3.23145  2.03467  2.64024  2.93619  2.42390  5.01700  3.76999    495 r - - -
          2.68618  4.42225  2.77519  2.73123  3.46354  2.40513  3.72494  3.29354  2.67741  2.69355  4.24690  2.90347  2.73739  3.18146  2.89801  2.37887  2.77519  2.98518  4.58477  3.61503
          0.13272  4.49982  2.17875  0.61958  0.77255  0.54844  0.86239
    434   2.75652  4.21876  4.23329  3.65189  2.58869  3.87333  4.18275  2.25607  3.53274  1.73924  3.24920  3.86072  4.23386  3.74759  3.71173  2.04381  2.99101  2.08680  4.83454  3.63623    496 l - - -
          2.68618  4.42225  2.77519  2.73123  3.46354  2.40513  3.72494  3.29354  2.67741  2.69355  4.24690  2.90347  2.73739  3.18146  2.89801  2.37887  2.77519  2.98518  4.58477  3.61503
          0.01867  4.38577  5.10812  0.61958  0.77255  0.70810  0.67841
    435   2.74284  4.54039  3.52026  2.92311  3.68038  3.66549  3.84795  3.05897  2.24485  2.47882  3.63416  3.34167  4.03938  3.12153  2.28456  2.91861  2.96566  2.37405  2.44181  3.82615    497 k - - -
          2.68618  4.42225  2.77519  2.73123  3.46354  2.40513  3.72494  3.29354  2.67741  2.69355  4.24690  2.90347  2.73739  3.18146  2.89801  2.37887  2.77519  2.98518  4.58477  3.61503
          0.01867  4.38577  5.10812  0.61958  0.77255  0.44606  1.02206
    436   2.83207  5.36781  1.91239  1.86066  4.69997  3.47802  2.73984  4.19436  2.32461  3.66619  4.42096  2.64484  3.93357  2.38153  3.05214  2.77446  3.07320  3.75329  5.79725  4.36500    498 e - - -
          2.68618  4.42225  2.77519  2.73123  3.46354  2.40513  3.72494  3.29354  2.67741  2.69355  4.24690  2.90347  2.73739  3.18146  2.89801  2.37887  2.77519  2.98518  4.58477  3.61503
          0.01664  4.49982  5.22217  0.61958  0.77255  0.54844  0.86239
    437   2.79848  5.12056  2.58953  2.46997  4.32137  1.92811  3.20507  3.83648  2.59117  3.39665  4.19871  2.44800  3.95094  2.91704  3.07743  2.78952  3.03878  3.47728  5.56207  2.53490    499 g - - -
          2.68618  4.42225  2.77519  2.73123  3.46354  2.40513  3.72494  3.29354  2.67741  2.69355  4.24690  2.90347  2.73739  3.18146  2.89801  2.37887  2.77519  2.98518  4.58477  3.61503
          0.01664  4.49982  5.22217  0.61958  0.77255  0.54844  0.86239
    438   2.71685  4.34811  3.76078  3.19800  2.88944  3.73216  4.02118  2.35156  3.13584  2.54650  3.46580  1.98026  4.11792  3.42024  3.44555  2.62111  2.95509  1.99299  4.95563  3.72643    500 n - - -
          2.68618  4.42225  2.77519  2.73123  3.46354  2.40513  3.72494  3.29354  2.67741  2.69355  4.24690  2.90347  2.73739  3.18146  2.89801  2.37887  2.77519  2.98518  4.58477  3.61503
          0.01664  4.49982  5.22217  0.61958  0.77255  0.54844  0.86239
    439   2.53778  4.50637  3.68301  3.37007  4.64987  3.25878  4.47330  4.07596  3.41820  3.74248  4.55682  3.56564  1.12541  3.72038  3.75218  1.76496  2.36078  3.51489  5.96838  4.74446    501 p - - -
          2.68635  4.42242  2.77536  2.73140  3.46371  2.40492  3.72511  3.29371  2.67724  2.69337  4.24706  2.90363  2.73756  3.18137  2.89817  2.37867  2.77536  2.98514  4.58494  3.61394
          0.16419  1.92399  5.22217  1.38901  0.28678  0.54844  0.86239
    440   3.21883  5.30856  2.24534  2.90816  5.16962  0.59928  4.50425  4.75991  3.61390  4.32670  5.21685  3.41117  4.28563  3.74173  4.11762  3.25081  3.63965  4.23506  6.31200  5.04897    507 G - - -
          2.68618  4.42225  2.77519  2.73123  3.46354  2.40513  3.72494  3.29354  2.67741  2.69355  4.24690  2.90347  2.73739  3.18146  2.89801  2.37887  2.77519  2.98518  4.58477  3.61503
          0.01664  4.49982  5.22217  0.61958  0.77255  0.54844  0.86239
    441   2.71412  5.10621  2.23886  2.44023  4.40575  3.49220  3.69570  3.85943  2.16564  2.76954  4.16274  2.36863  2.87642  2.81127  2.93813  2.69905  2.94665  2.98302  5.56881  4.18662    508 k - - -
          2.68618  4.42225  2.77519  2.73123  3.46354  2.40513  3.72494  3.29354  2.67741  2.69355  4.24690  2.90347  2.73739  3.18146  2.89801  2.37887  2.77519  2.98518  4.58477  3.61503
          0.01664  4.49982  5.22217  0.61958  0.77255  0.54844  0.86239
    442   2.83435  5.32785  2.19996  2.40998  4.66124  3.49620  3.75400  4.14184  2.09418  3.62446  4.38780  2.96407  2.90350  1.66348  2.99417  2.78525  3.07276  3.71595  5.76019  4.34818    509 q - - -
          2.68618  4.42225  2.77519  2.73123  3.46354  2.40513  3.72494  3.29354  2.67741  2.69355  4.24690  2.90347  2.73739  3.18146  2.89801  2.37887  2.77519  2.98518  4.58477  3.61503
          0.01664  4.49982  5.22217  0.61958  0.77255  0.54844  0.86239
    443   2.55356  4.42956  3.89125  3.49030  4.27480  1.37933  4.44971  3.50619  3.46327  3.32910  4.21187  3.65147  4.03282  3.75592  3.76740  2.75832  1.60970  2.28465  5.68885  4.48023    510 g - - -
          2.68620  4.42228  2.77522  2.73126  3.46356  2.40515  3.72497  3.29357  2.67743  2.69357  4.24692  2.90349  2.73742  3.18149  2.89803  2.37889  2.77522  2.98521  4.58479  3.61405
          0.13272  2.12949  5.22217  0.27257  1.43305  0.54844  0.86239
    444   2.78672  4.91370  3.21686  2.65728  3.20340  3.61304  2.16133  3.55498  2.57427  3.14675  3.99224  3.15451  3.99852  2.03630  2.62417  2.83047  3.01414  3.25241  5.16587  2.89444    512 q - - -
          2.68618  4.42225  2.77519  2.73123  3.46354  2.40513  3.72494  3.29354  2.67741  2.69355  4.24690  2.90347  2.73739  3.18146  2.89801  2.37887  2.77519  2.98518  4.58477  3.61503
          0.01664  4.49982  5.22217  0.61958  0.77255  0.54844  0.86239
    445   3.87446  5.08449  5.16430  4.81994  1.44251  4.74800  3.90572  3.35504  4.61576  2.11287  3.91792  4.50923  5.02355  4.53409  4.57979  4.11045  4.08953  3.35491  1.18862  2.33028    513 w - - -
          2.68618  4.42225  2.77519  2.73123  3.46354  2.40513  3.72494  3.29354  2.67741  2.69355  4.24690  2.90347  2.73739  3.18146  2.89801  2.37887  2.77519  2.98518  4.58477  3.61503
          0.01664  4.49982  5.22217  0.61958  0.77255  0.54844  0.86239
    446   2.71385  4.76468  3.22122  2.65779  3.97131  3.57566  3.78306  3.36462  2.21422  3.00759  3.84995  3.15193  3.96312  2.96989  2.47172  2.54094  2.12504  2.50395  5.29145  3.02532    514 t - - -
          2.68618  4.42225  2.77519  2.73123  3.46354  2.40513  3.72494  3.29354  2.67741  2.69355  4.24690  2.90347  2.73739  3.18146  2.89801  2.37887  2.77519  2.98518  4.58477  3.61503
          0.01664  4.49982  5.22217  0.61958  0.77255  0.54844  0.86239
    447   2.40632  4.42373  4.91695  4.34184  3.45233  4.35520  4.73548  1.53111  4.19606  1.55125  2.68668  4.45540  4.66083  4.35162  4.28430  3.68468  3.32450  1.70877  5.20691  4.05159    515 i - - -
          2.68618  4.42225  2.77519  2.73123  3.46354  2.40513  3.72494  3.29354  2.67741  2.69355  4.24690  2.90347  2.73739  3.18146  2.89801  2.37887  2.77519  2.98518  4.58477  3.61503
          0.01664  4.49982  5.22217  0.61958  0.77255  0.54844  0.86239
    448   2.27636  4.86880  2.61149  2.56082  4.11069  3.52991  3.74594  3.52132  2.55338  2.55589  3.95237  3.07549  3.92444  2.90216  2.67513  2.16365  2.46722  2.91575  5.38705  4.05828    516 s - - -
          2.68618  4.42225  2.77519  2.73123  3.46354  2.40513  3.72494  3.29354  2.67741  2.69355  4.24690  2.90347  2.73739  3.18146  2.89801  2.37887  2.77519  2.98518  4.58477  3.61503
          0.24998  4.49982  1.56029  0.61958  0.77255  0.54844  0.86239
    449   2.66900  4.83040  2.98281  2.01388  4.06171  3.46308  3.70848  3.48460  2.52268  3.10000  3.92735  3.01374  2.65961  2.87330  2.97380  2.71031  2.40516  3.16977  5.34636  2.82008    517 e - - -
          2.68730  4.41721  2.77518  2.73125  3.46362  2.40497  3.72573  3.29394  2.67681  2.69485  4.24820  2.90297  2.73720  3.18250  2.89740  2.37887  2.77435  2.98615  4.58384  3.61273
          0.78692  0.60742        *  2.40175  0.09493  0.00000        *
//
