# Supplementary material for: Phylogenetic and Selection Analysis of an Expanded Family of Putatively Pore-Forming Jellyfish Toxins (Cnidaria: Medusozoa)
Source: Genome Biol Evol. 2021 Apr 23;13(6):evab081. doi: 10.1093/gbe/evab081 (PMC8214413; doi:10.1093/gbe/evab081)
Supplement: evab081_Supplementary_Data [file evab081_supplementary_data.zip › File_S2.fa]

>Cry4Aa_Bacillus_thuringiensis_spP16480
---MNPY-------------------------------------------------------------------------------------------------------------------------------------QNKNE--------------------------------------------------------------YETLNASQKKLNISNNYTR---------YP--IENS---PKQLLQST---NYKDWLNMCQQNQQ------------------YG---GDFETFID-------------------SGELSAYTIVVGTVLTGFGFTTP-----LGLALIGFGTLIPVLFPAQDQSNTWSDFITQTKNIIKKEIASTYIS-NANKILNRSFNVISTYHNHLKT------WENNP--------------NPQNTQ----------DVRTQ---------IQLVHYHFQNVIP------------------------ELVNSCPPNPSD--CDYYNILVLSSYAQAANLHLTVLNQAVKFEAYL-KNNRQF------------------------------DYLEPLPTAIDYYPVLTKAIEDYTNYCVTTYKKGLNLIKTTPDSNLDGNINWNTYNTYRTKMTTAVLDLVALFPNYDVGKYPIGVQSELTREIYQVLNF---------------------------EESPYKYYD-----------------------FQYQEDSLTRRPHLFTWL-DS-----------------------------------------LNFY---------------------EKAQTTP--------------------------NNFFTSHYNMFHYTLDNISQ------------------------------------------------KSSVFGNHN--------VTDKLKSLGL-ATNIYIFLLNVIS-----LDNKYLN-DY--NNISKMDFFITN-----------------------GTRLLEKELTAGSGQITYD-VNKNIFGLPILKRRENQGNPTLFPTY--DNYSHILSFIKSL----SIPATYKT-Q--V----YTFA-----------------------------------------------------------------------------------------------------------------------------------------WTHSSVDPKNTIYTHLTTQIP------------------------------------------AVKANSLGT---------------------------------------------------------------ASKVVQGPGHTG------GDLIDFKDHF------KITCQHSNFQQSY--FIRIRYA-------SNGSANTRAVINLSIPGVAELGMALNPTFSGTDY-----------TNLKY-KDFQYLEFSNEVKFAPNQN----------ISLVFNRSDVYTN-----------------------TTVLIDKIEFLPITRSIREDREKQKLETVQQIINTFYANPIKNTLQSELTDYDIDQAANLVECISEELYPKEKMLLLDEVKNAKQLSQSRNVLQNGDFE-SATL----GWTTSDNITIQEDDPIFKGHYLHMSGARDIDGTIFPTYIFQKIDESKLKPYTRYLVRGFVGSSKDVELVVSRYGEEIDAIMNVPAD-LNYLYPSTFD-----CEGSNRCETSAVPANIGNTSDMLYSCQYDTGKKHVVCQDSHQFSFTI-DTGALDTNENIGVWVMFKISSPDGYASLDNLEVIEEGPIDGEALSRVKHMEKKWNDQMEAKRSETQQAYDVAKQAIDALFTNVQDEALQFDTTLAQIQYAEYLVQSIPYV----------------YNDWLSDVPG-MNYDIYVELDARVAQARYLYDTRN-------IIKNGDFTQGVMGWHVTGNADVQQIDGVS-VLV--LSNWSAGVSQNVHLQHNHGYVLRVIAKKE-------------------------------GPGNGYVT----------LMDCEENQEKLTFTSCEE---------------------------------------------------------------------------------------------------------GYIT-----KTVDVFPDTDRVRIEIGE----TEGSFYIESIELICMNE
>Cry2Aa_Bacillus_thuringiensis_spP0A377
---MNNV-----------------------------------------------------------------------------------------------------------------------------------------------------------------------------------------------------------LNSGRTTICDAYNVVA--------HDPFSFEHK--------------SLDTIQKEWMEWK--------------RTDH---------------SLYVA---------------------PVVGTVSSFLL--KK-VGSLIGK--RILSELWGIIFPSGST-NLMQDILRETEQFLNQRLNTDTLA-RVNAELIGLQANIREFNQQVDN------FLNPT------------------QNPVPLSITS--S-------------VNTMQQLFLNRLP---------------------------------QFQ--IQGYQLLLLPLFAQAANMHLSFIRDVILNADEW-GISAA--------------------------------------TLRTYRDYLRNYTRDYSNYCINTYQTAFR-----------------------------------GLNT-----------------RLHDML-----------------------------------------------------------------------EFRTYMFLNV---------------------------FE-----------YVSIW--SLFKYQSLMVSSGANLYAS-----GS---------------GP--QQTQSFTAQNWPFLY-----SLFQVNSNYILSGISGTRLSITFPNIGGLPGSTTTHSLNSARVNYSGGV------SSGLIGATNLNHNFNCSTVLP----PLSTPFVRSWLDSGTD----REGVATS-TNW-----QTESFQTTLSL---RCGAFS-------------ARGNSNYFPD------YF-IRN-ISGVPLVIRNEDLTR----PL----------------------------------------------------------------------------------------------------------------------------------------------------------------------------------HYNQ----------IRNIESP--------------------------SGTPGGARAY-----L-VSVHNRKNNIYA-----ANENGTMIHLAPEDYTG----------------------------FTISPIHATQVNN-QTRTFISEKFGNQGDSLRFEQSN-TTARYTLRGNGNS----YNLYLRV------------------------------------SS--------------------IG-NSTIRVTIN--------------------------------------------------------GRVY----------------------------------------TVSNVNTTT----------------------------------------NNDGVN-D-------------------------------NGARFSD--------------INIGNIVA---------------------------------------SDNTN-------------------------------------------------VTL-DIN---------------------------------------------------------------------------------------------VT----------------------------------------------------------------------------LNSGT-------PFDLMNIMFV-----------------------------------------------------------------------------------------------------------------------------------PTN-----------------------------------------------------------------------LPPLY----------------------------------------------
>Cry1Aa_Bacillus_thuringiensis_spP0A366
---MDNN-------------------------------------------------------------------------------------------------------------------------------------PNINE--------------------------------------------------------------------------------------------------C-IPYNCLSN--------------------------------------------------PEVEVLGGERIETGYTPIDISLS----LTQFLLSEF---VP----GAGFVLGLVDIIWGIFGPSQ-----WDAFPVQIEQLINQRIEEFARN-QAISRLEGLSNLYQIYAESFRE------WEADP------T-------NPALRE----------EMRIQ---------FNDMNSALTTAIP---------------------------------LLA--VQNYQVPLLSVYVQAANLHLSVLRDVSVFGQRW-GFDAA--------------------------------------TINSRYNDLTRLIGNYTDYAVRWYNTGLERVWGPDSR------DWVRYNQFRRELTLTVLDIVALFSNYDSRRYPIRTVSQLTREIYTNPVL---------------------------ENFDGSFRGMAQR-----------------------IEQNIRQPHLMDIL-NS-----------------------------------------ITIY---------------------TDVHRG---------------------------FNYWSGHQITASPVGFSGPE-----------------------------------------------FAFPLFGNAG--------NAAPPVLVSLTGLGIFRT-LSSPLYRRIILGSGPNNQEL--FVLDGTEFSFAS-----------------------LTTNLPSTIYR---------QRGTVDSLDVIPP-QDNSV----PPR--AGFSHRLSHVTMLS--QAAGAVYTL---RA----PTFS-----------------------------------------------------------------------------------------------------------------------------------------WQHRSAEFNNIIPSSQITQIP------------------------------------------LTKSTNLGS---------------------------------------------------------------GTSVVKGPGFTG------GDILRRTSPG-QISTLRVNIT-APLSQRY--RVRIRYA-------S----TTNLQFHTSIDGRPINQGNFSATMSSG-------------SNLQS-GSFRTVGFTTPFNFSNGSS-----------VFTLSAHVFNSG-----------------------NEVYIDRIEFVPAEVTFEAEYD---LERAQKAVNELFTSSNQIGLKTDVTDYHIDQVSNLVECLSDEFCLDEKQELSEKVKHAKRLSDERNLLQDPNFR-GINRQLDRGWRGSTDITIQGGDDVFKENYVTLLGTFD---ECYPTYLYQKIDESKLKAYTRYQLRGYIEDSQDLEIYLIRYNAKHETV-NVPG--TGSLWPLSAQSPIGKCGEPNRCA-----PHLEWNPDLDCSCRDGEKCAH----HSHHFSLDI-DVGCTDLNEDLGVWVIFKIKTQDGHARLGNLEFLEEKPLVGEALARVKRAEKKWRDKREKLEWETNIVYKEAKESVDALFVNSQYDQLQADTNIAMIHAADKRVHSIREA----------------YLPELSVIPG-VNAAIFEELEGRIFTAFSLYDARN-------VIKNGDFNNGLSCWNVKGHVDVEEQNNQRSVLV--VPEWEAEVSQEVRVCPGRGYILRVTAYKE-------------------------------GYGEGCVT----------IHEIENNTDELKFSNCVEEE------------------------IYPNNTVTCNDYTVNQEEYGGAYTSRNRG------YNEAPSV-PADYASVYEEKSYTDGRRENPCEFNRGYRDYTPLPVGYVT-----KELEYFPETDKVWIEIGE----TEGTFIVDSVELLLMEE
>Cry3Bb_Bacillus_thuringiensis_spQ06117
---MNP--------------------------------------------------------------------------------------------------------------------------------------NNRSE--------------------------------------------------------------HDTIKVTPNSELQTNHNQY----------P--LADN---PNSTLEEL---NYKEFLRMTEDSST--------------------------------------EVLDNSTVKDAVGTGIS----VVGQILGVVG--VP----FAGALTSFYQSFLNTIWPSDA--DPWKAFMAQVEVLIDKKIEEYAKS-KALAELQGLQNNFEDYVNALNS------WKKTP------L----SLRSKRSQD----------RIREL---------FSQAESHFRNSMP---------------------------------SFA--VSKFEVLFLPTYAQAANTHLLLLKDAQVFGEEW-GYSSE--------------------------------------DVAEFYHRQLKLTQQYTDHCVNWYNVGLNGLRGSTYD------AWVKFNRFRREMTLTVLDLIVLFPFYDIRLYSKGVKTELTRDIFTDPIF-----------------------------SLNTLQEYGPT-------------------FL-SIENSIRKPHLFDYL-QG-----------------------------------------IEFH---------------------TRLQPGY-------------------FGKDS--FNYWSGNYVETRPSIGSSKT-----------------------------------------------ITSPFYGDKS---------TEPVQKLSFDGQKVYRT-IANTD-----VAAWPNGKVY--LGVTKVDFSQYD-----------------------DQKNETSTQTYDSKRNNGH-VSA-QDSIDQLPP-ETTDE----PLE--KAYSHQLNYAECFLMQDRR--------GTI----PFFT-----------------------------------------------------------------------------------------------------------------------------------------WTHRSVDFFNTIDAEKITQLP------------------------------------------VVKAYALSS---------------------------------------------------------------GASIIEGPGFTG------GNLLFLKESSNSIAKFKVTLNSAALLQRY--RVRIRYA-------S----TTNLRLFVQNSNNDFLVIYINKTMNKD-------------DDLTY-QTFDLATTNSNMGFSGDKN-----------ELIIGAESFVSN-----------------------EKIYIDKIEFIPVQL-----------------------------------------------------------------------------------------------------------------------------------------------------------------------------------------------------------------------------------------------------------------------------------------------------------------------------------------------------------------------------------------------------------------------------------------------------------------------------------------------------------------------------------------------------------------------------------------------------------------------------------------------------------------------------------------------------------------------
>Cry8Ea1_Bacillus_thuringiensis_trB3LEP7
---MSP--------------------------------------------------------------------------------------------------------------------------------------NNQNE--------------------------------------------------------------YEIIDMAPSTSVSNDSNRY----------P--FASD---PTNALQNM---NYKEYLRMSEGYD----------------SE-YS---GSPEVLIS--------------ERDAVKTAIS----LVGTILGKLG--VP----LVGPIVSLYSTLIDVLWPGGK--SQWEIFMEQVEALINQKIAEYARA-KALAELEGLGNNYQLYLTALEE------WQENP------S-------STRVLR----------DVRNR---------FEILDSLFTQYMP---------------------------------SFR--VTGYEVPLLSVYAQAANLHLLLLKDASIFGEEW-GFSTT--------------------------------------AINNYYNRQMSLIAQYSDHCVQWYRTGLDRLKGSNAK------QWVEYNRFRREMTLSVLDIMTLFPMYDMRTYPMETKAQLTREVYTDPIGA--------------------------IGAQGSWYDSAPS-------------------FNTLESTFIRGKHLFDFI-TR-----------------------------------------LSIY-------------------------TGR---------------SSF-SASNY--LKKWIGHQISSQPIGGSIQT-------------------------------------------Q-------TYGTTS------GSSVIATQQIGFTGFDVYKT-LSTAG-----VLFAYTS-KY--YGVSKVVFDAIY-----------------------PDNKYKTTFTYNPGSEGIG-AQE-KDSEVELPP-ETLDQ----PNY--EAYSHRLNYVTFI----RN--------PDV----PVFS-----------------------------------------------------------------------------------------------------------------------------------------WTHRSADRTNTVYSDKITQIP------------------------------------------VVKASDGPK--------------------------------------------------------------PSANE-VGH-YLG------GDPISFNSSG-STGVIRLNIN-SPLSQKY--RVRIRYC-------S----SVDFDLDVVRGGTTVNNGRFNKSAPNVGW-----------QSLKY-ENFKFASFSTPFTFNQAQD-----------TLKISVRNFSSIVGG--------------------SVVYIDRIELIPVNATYEAEQD---LDSAKKAVNTLFTNT-KDGLRPGVTDYEVNQAANLVECLSDDLYPNEKRLLFDAVKEAKRLSEARNLLQDPDFQ-EINGE--NGWTASTGIEVVEGDALFKGRYLRLPGAREMDTETYPTYLYQKVEEGVLKPYTRYRLRGFVGSSQGLEISTIRHQTN-RIVKNVPDDLLPDVPPVNSDGRINRCSEQKYVN-----SRLEGERGLPNGNR---------SAEAHEFSLPI-DIGELDYNENAGIWVGFKITDPEGYATLGNLELVEEGPLSGDALERLQREEQQWKLQMTKRREETDRKYTAAKQAVDRLYADYQDQQLNPNVEITDITAAQNLIQSIPYV----------------YNEMFPEIQG-MNYTKYTELTNRLQQAWGLYDQRN-------AIPNGDFRNELSNWNTTSGVNVQQINNTS-VLV--MPNWDGQVSQQFTVQPNQRYVLRVTARKE-------------------------------GVGNGYVS----------IRDGGNQTETLTFSASDYNT---------------------------------------DSVYNTQVSNTNGL------YNEQ---------------------------------------TGYTT-----KTVTFIPYTDQVWIEMSE----TEGMFYIESVELIVDVE
>Cry3Aa_Bacillus_thuringiensis_spP0A379
---MNP--------------------------------------------------------------------------------------------------------------------------------------NNRSE--------------------------------------------------------------HDTIKTTENNEVPTNHVQY----------P--LAET---PNPTLEDL---NYKEFLRMTADNNT--------------------------------------EALDSSTTKDVIQKGIS----VVGDLLGVVG--FP----FGGALVSFYTNFLNTIWPSE---DPWKAFMEQVEALMDQKIADYAKN-KALAELQGLQNNVEDYVSALSS------WQKNP------V----SSRNPHSQG----------RIREL---------FSQAESHFRNSMP---------------------------------SFA--ISGYEVLFLTTYAQAANTHLFLLKDAQIYGEEW-GYEKE--------------------------------------DIAEFYKRQLKLTQEYTDHCVKWYNVGLDKLRGSSYE------SWVNFNRYRREMTLTVLDLIALFPLYDVRLYPKEVKTELTRDVLTDPIV-----------------------------GVNNLRGYGTT-------------------FS-NIENYIRKPHLFDYL-HR-----------------------------------------IQFH---------------------TRFQPGY-------------------YGNDS--FNYWSGNYVSTRPSIGSNDI-----------------------------------------------ITSPFYGNKS---------SEPVQNLEFNGEKVYRA-VANTN-----LAVWPSA-VY--SGVTKVEFSQYN-----------------------DQTDEASTQTYDSKRNVGA-VS--WDSIDQLPP-ETTDE----PLE--KGYSHQLNYVMCFLMQGSR--------GTI----PVLT-----------------------------------------------------------------------------------------------------------------------------------------WTHKSVDFFNMIDSKKITQLP------------------------------------------LVKAYKLQS---------------------------------------------------------------GASVVAGPRFTG------GDIIQCTENG-SAATIYVTPD-VSYSQKY--RARIHYA-------S----TSQITFTLSLDGAPFNQYYFDKTINKG-------------DTLTY-NSFNLASFSTPFELSGN-------------NLQIGVTGLSAG-----------------------DKVYIDKIEFIPVN------------------------------------------------------------------------------------------------------------------------------------------------------------------------------------------------------------------------------------------------------------------------------------------------------------------------------------------------------------------------------------------------------------------------------------------------------------------------------------------------------------------------------------------------------------------------------------------------------------------------------------------------------------------------------------------------------------------------
>CrTX1_Carybdea_brevipedalia_spQ9GV72
---MI----LK--HLPW--LFIV----------------------------------------LAITSA-----------------------------------------------------------KH----------GKRSD-------------------------------------------------VNSL------------LTKVETALKEASG-------------------S----NEAALE----ALEGLKGEI------------QTKP----DR-V----GQATKILG-SVGSALGKLNSGDATKIISGCLD----IVAGIATTFG--GP-VGMGIGAVASFVSSILSLFTG-------S-SAKNSVAAVIDRALSKHRDE-AIQRHAAGAKRDFAESSAFIQV------MKQQ-------------------SN-LTDSDLS--IIAANVPVYKFSNFIGQLESRISQGAA-------------------------------TTSLS--DAKRAVDFILLYCQLVVMRETLLVDLAILYRK--GNAE---------------------------------------HVASAVENANRVNKE-L------AADTLD------------------------------------F--------------------LHKL-------------------------------IPEQALIGAVY-------------------H--PISASETSKAILNYT-KY-----------------------------------------FGVP--DVPRP----------------IGNRR-YKFT---------------------NSYWNTYSICS----EAYMG--------------------------------NYMF----------------RG------------------------------CSNVR----------N---------PNIRVSKMS------DGFY---------------T-----------------ME-------------NSD-----------R--------------------------------------------------------------------------------------------------------------------------------------------------------------------------------------------RKLYIT--KHD---------------------QG-------W-------GWGTL------------DEDPG----------------------------------------------------D-QGH-MR--------------------------------------FIPL------------------------------------RH---------------------G-K----YMVS---------------------------------------------------------------SKRWPNWFMYMESS-----------------------ASGYIRSWE----------------------------------------NNPGPQ-GH-----------------------------------------------------------------------------------------------------------------------------------------------------------------------------------------------------------------WS-----------------------------------------IT------------------------------------------------------------------------------------------------------------------------------------------------------------------------------------------------------------------------------------------------------------------------------------------------------------------------------------------------------------------
>CaTXA_Alatinia_alata_spQ9GNN8
---MS-RG-YSLHLVLF--LVLS---------------------------------------TAFPSQARLSRYR------------------------------------------------------R----------SAADA-------------------------------------------------VSTD------------IDGIIGQLNDLGT-------------------D----TKRLKE----ALQGVQEAV------------KKEP---ATT-I----AKVSTIVG-SVGGSLSKFKSGDPFDVASGCLD----IIASVATTFG--GP-YGIAIGAVASLISSILSLFSG-------N-SMGSAIKQVIDDAFKKYRDQ-ELEDNVKGAKRTFNAVITFVNS------VSKT-------------------EN-LTEVHLD--SVRDAVRVDAFTNMLGVLESRINRGSV-------------------------------STDNN--EAMRTINFIFLYLQLSVMRETLLTQVILLYKRAGGAYD---------------------------------------ELALSLSLTSDQNKE-A------TRETVT------------------------------------F--------------------LHQM-------------------------------ETKYSLCGSYY-------------------Y--PIDHSKAAIGILKLT-KF-----------------------------------------FGVP--DPARY----------------TFDGLYYRMQ---------------------NRAWNRYSICK----ESYAG--------------------------------NHMF----------------RG------------------------------CKDSS----------Y---------HGIRIKKLE------NGYH---------------T-----------------IT--------------LR-----------S--------------------------------------------------------------------------------------------------------------------------------------------------------------------------------------------KAMYVT--KHA---------------------QG-------W-------GWGTA------------DEDPG----------------------------------------------------E-QGY-FT--------------------------------------FIPL------------------------------------TN---------------------G-F----YMVS---------------------------------------------------------------TKKWPDYFVYMESS-----------------------AHGYIRSWH----------------------------------------YNPDPQ-GQ-----------------------------------------------------------------------------------------------------------------------------------------------------------------------------------------------------------------WK-----------------------------------------IL------------------------------------------------------------------------------------------------------------------------------------------------------------------------------------------------------------------------------------------------------------------------------------------------------------------------------------------------------------------
>CqTXA_Chironex_yamaguchii_spP58762
---MA--------NMLY--FSLL---------------------------------------ALLFMTGIASEGT-----------------------------------------------------------------------------------------------------------------------ISSG------------LASLKAKIDAKRP-------------------S----GKQLFD----KVANMQKQI------------EEKFS-NDDE-R----AKVMGAIG-SLSTAVGKFQSGDPAKIASGCLD----ILVGISSVLK--DF-AK--FSPIFSILSMVVGLFSG-------T-KAEESVGSVVKKVVQEQSDQ-ELQEALYGVKREYAVSKAFLDGV-----RNET-------------------SD-LSPTEVS--ALGANVPVYQGVRFIAMVVQRIKNRKP-------------------------------RTE-S--EIKRVLSMLELFTDLCSLRDLILLDLYQLVATP-GHSP---------------------------------------NIASGIKEVSNLGRE-E------YKKVFE-----------------------------------DL--------------------LKTN-------------------------------DKETYLFLSYL-------------------Y--PRERNEQSQKIFKFF-DL-----------------------------------------MKVK--YDDRL--------------KQDLTGI-QVFS---------------------SLHWPNYFLCSSK--DYLAL------------------------------------------------------------------------------------ICTKP----------Y---------GSLRLDKLN------DGFY---------------S-----------------IK--------------TT-----------Q--------------------------------------------------------------------------------------------------------------------------------------------------------------------------------------------SNPKVC--HRY---------------------GE-------Y-------ILFTH------------DRNDD------------------------------------------------------LEK-FN--------------------------------------FVPV------------------------------------KL---------------------G-ER-KIYLLS---------------------------------------------------------------SKASPNKFAYVPKT-----------------------AKGDLFFVD----------------------------------------GIPSQL-GYGN------------------------------------------------------------------------------------------------------------------------------------------------------------------------------------------------------------QGYFT-----------------------------------------LA----------------------------------------------------------------------------------------TDENEQT-------------------------------------------------------------------------------------------------------------------------------------------------------------------------------------------------------------------------------------------------------------------
>CfTX1_Chironex_fleceri_spA7L035
---MV--------KMLF--FAFL---------------------------------------PLLFMTGIAAEST-----------------------------------------------------------------------------------------------------------------------ISSG------------LNSLKTKIDAKMP-------------------S----GKQLFD----KVVEMQKQI------------DAKFS-NDDE-R----AKVMGAIG-SLSTAVGKFQSGDPAKIASGCLD----ILVGISSVLK--DF-AK--FSPIFSILSLVVGLFSG-------T-KAEESVGSVVKKAVQEQSDQ-ELQEALYGVKREYAVSKAFLDGV-----RNET-------------------SD-LSPTEVS--ALAANVPIYQGVRFIAMVVQRIKYIKP-------------------------------KTE-S--EIKRMLTMLELFTDLCSLRDLILLDLYQLVATP-GHSP---------------------------------------NIASGIKEVSNLGRE-E------YKKVFE-----------------------------------DL--------------------LKND-------------------------------DKETYLFLSYL-------------------Y--PREKNEQSRKIFNFF-DL-----------------------------------------MKVK--YDDRL--------------KQDLTGV-KIFS---------------------NVHWPNYFMCSSN--DYLAL------------------------------------------------------------------------------------ICTKP----------Y---------GSLKLDKLN------DGYY---------------S-----------------IK--------------TT-----------Q--------------------------------------------------------------------------------------------------------------------------------------------------------------------------------------------HDPKIC--HRY---------------------GN-------Y-------ILFTH------------KRNDD------------------------------------------------------LEK-FN--------------------------------------FVPV------------------------------------KL---------------------E-KR-EIYLLS---------------------------------------------------------------SKESPNKFAYVPQN-----------------------ADGALFFVD----------------------------------------GIPSKV-GYGN------------------------------------------------------------------------------------------------------------------------------------------------------------------------------------------------------------QGYFT-----------------------------------------LV----------------------------------------------------------------------------------------E-------------------------------------------------------------------------------------------------------------------------------------------------------------------------------------------------------------------------------------------------------------------------
>CfTX2_Chironex_fleceri_spA7L036
--------------MIL--VSLL---------------------------------------PLLFMTGIASEST-----------------------------------------------------------------------------------------------------------------------ISSG------------LASLKAKIDIKKP-------------------T----GKQLFD----KVKSMEQAL------------ENKFS-DDDE-R----AKVMGAIG-SLGTAIGKFQSGDPASIASGCLD----ILVGISSVLK--DF-AK--FSPVFSILSLVVGLFSG-------T-KAEESVSSVVTKAIQEQSDQ-ELQEALYGVKREFAVSKAFLDGV-----RNEE-------------------SD-LRPTEVS--ALAANIPVYQGVRFIAMVVQRIKYIKP-------------------------------KTE-S--EIKRMLTMLELFTDLCSIRDLILLDLHQLIATP-GHSP---------------------------------------NIASGIKEVTSLGRE-E------YQRVFE-----------------------------------DL--------------------LKTD-------------------------------DEETFLFLSYL-------------------Y--PKEKNEQSRKIFKFF-DL-----------------------------------------IEVK--YDDRF--------------KLDLSGG-QALS---------------------TLQWPNYYLCPHN--DYLAN------------------------------------------------------------------------------------NCHDL----------R---------VGLKLEKLS------DGFY---------------T-----------------IK--------------TY-----------G--------------------------------------------------------------------------------------------------------------------------------------------------------------------------------------------RDPRTC--YWT---------------------DD-------Y-------VKISS------------TSNGE------------------------------------------------------LEK-FS--------------------------------------FVPV------------------------------------QV---------------------K-GQ-KAYLLS---------------------------------------------------------------TKKWPHNFAYSQKT-----------------------ANGLLSILK----------------------------------------DVPSKL-GYGN------------------------------------------------------------------------------------------------------------------------------------------------------------------------------------------------------------QGFFT-----------------------------------------IS----------------------------------------------------------------------------------------TYSNPKNRHA----------------------------------------------------------------------------------------------------------------------------------------------------------------------------------------------------------------------------------------------------------------
>Toxin_A_Chironex_fleckeri_trT1PRE3
---MD---------YAF--IVFL---------------------------------------VCFVSGTLGNRRR-----------------------------------------------------AK----------RDVDE-------------------------------------------------VTSG------------INQLVNQLNNVQQ-------------------D----TAAIKS----ALEELKTEV------------SASP----ST-V----SQVSEVVN-TVGSSLTKFTSGDAFNIVSGCLD----LLSTVASTFG--GP-YGIAISAVISLVSSILSLFAG-------D-GFDSATRKVIEEAFKTHRDQ-ELRDSVNGARRTFNDVIAFLKG------ASKH-------------------GN-VTEQELE--VISKGVPLTKLSDTLGILESRINRGST-------------------------------STDAA--EAERTVEFIFLYLQLATMRDTLITNFILILKQV-PAAD---------------------------------------TYANAVSISLDANKE-S------VRETID------------------------------------F--------------------LHNM-------------------------------EAKNAVCGAYY-------------------Y--PIYHSEMTKSILSFA-KF-----------------------------------------FGLP--DPPRN----------------TFGGV-YRVQ---------------------NRYWPTWYICK----ESYMG--------------------------------NHMF----------------RG------------------------------CSNVR----------S---------PSVQIRALE------NGYQ---------------K-----------------IN--------------LR-----------G--------------------------------------------------------------------------------------------------------------------------------------------------------------------------------------------KNMYIT--KHA---------------------QG-------W-------AWGTA------------DNDPG----------------------------------------------------E-QGY-FV--------------------------------------FVPL------------------------------------KS---------------------G-Y----YMIS---------------------------------------------------------------TKKWPNYFVYMESS-----------------------ASGYIRSWN----------------------------------------HNPGLQ-GH-----------------------------------------------------------------------------------------------------------------------------------------------------------------------------------------------------------------WR-----------------------------------------IL------------------------------------------------------------------------------------------------------------------------------------------------------------------------------------------------------------------------------------------------------------------------------------------------------------------------------------------------------------------
>Toxin_B_Chironex_fleceri_trT1PQV6
---MDPRI-SS--RLRA--LALL---------------------------------------VFVISITDGIPNR-----------------------------------------------------AK----------RSSSE-------------------------------------------------INAE------------IDGLIQQLTTVDA-------------------D----TKGIQE----TLTELKTTV------------SANP----SR-I----SQVSAVVK-SVGSSLAKFKTGDPYNIVSGCLD----ILSSIATTYN--GP-YGVGLGAVASLLSSVIGLFAQ-------D-GFKNSLKSIVDEAFKRYRDE-ELQGQLKGASRTFNDVIGTLKNL-----TDKD-------------------TA-VTDLEFS--LATSSVSVSQFSNMLGIIESRINTGST-------------------------------TTDLA--EAKRTVDFIFLYLELAVMRETLLTQLILFTKKL-GKFE---------------------------------------NYANGISASIDANKQ-A------VHDTIL------------------------------------F--------------------LHQM-------------------------------EPKNAVCGAYY-------------------Y--PVHHSDVSEGIFTFT-RY-----------------------------------------FGLP--DPPRN----------------TFQGV-YRVE---------------------NRYWPAWHICK----ESYMG--------------------------------NHMF----------------RG------------------------------CSYIK----------S---------AGVHISALD------NGYL---------------K-----------------LN--------------LK-----------G--------------------------------------------------------------------------------------------------------------------------------------------------------------------------------------------KNMYIT--KHA---------------------QG-------W-------AWGTA------------DNDPG----------------------------------------------------E-QGY-FI--------------------------------------FVPL------------------------------------KS---------------------G-Y----YMIS---------------------------------------------------------------TKKWPNYFVYMESS-----------------------ASGYIRSWH----------------------------------------NNPGLQ-GH-----------------------------------------------------------------------------------------------------------------------------------------------------------------------------------------------------------------WK-----------------------------------------LT------------------------------------------------------------------------------------------------------------------------------------------------------------------------------------------------------------------------------------------------------------------------------------------------------------------------------------------------------------------
>Toxin_TX1_Aurelia_aurita_tr3VAS1
---MK-------LLLKG--AYLL----------------------------------------FLVSFVLSD--------------------------------------------------------DV----------PTDEE-------------------------------------------------VDEA------------FRELDRQLNDR---------------------------AELKQ----MIQEVKDEV------------KKGP----DY-A----KNALGMAK-ALSTAVPKLKSDNPLTIAEGALS----LISGIAENFP--G---GMVVATIASLVSSVIGIFTP-------R-KASNAIKDTMEEVIKESSDQ-DLADSIEAFRSKLTLIMGYIQE-------KKK-------------------QE-LDRNDVE--YLIDQIPSHIGGEQFSLLGSRIHRRAK-------------------------------ASSTS--EGERGYQFCVMYAQLAAYRTLVIKDLAILFRKA-EDAD----------------------------------------EASAYENVDSQLGF-E------HGQRLK------------------------------------F--------------------LNAP-------------------------------KPEQAGTVVHY-------------------Y--PPGHSAGSKYLKNFL-KK-----------------------------------------YGGG--DPPVW-----------------LPTS-YMMI---------------------SVEWPNWHLYF----KAHDT-----------------------GGPNSGSS-TYYLAFQQSY--------------------------------------------TKS----------N---------EKMHFGLRG------DGYW---------------T-----------------LK--------------IG-----------S--------------------------------------------------------------------------------------------------------------------------------------------------------------------------------------------RYASVE--KPSA--------------------PH-------W-------LVGN-------------SRFDT--------------------------------------------------NNQ-NGH-FV--------------------------------------VIQY-----------------------------------------------------------P-GT-DILTVS---------------------------------------------------------------CRKWPSTFLSGEGG------------------------KFSVILKQ----------------------------------------GNSGKP-VQ-----------------------------------------------------------------------------------------------------------------------------------------------------------------------------------------------------------------WY-----------------------------------------AD----------------------------------------------------------------------------------------ECK---------------------KTSKSESTPWGGY--YCGDYTP-----------------------------------------------------KPTRRSFE---------------------------------------------------------------------------------------------------------------------------------------------------------------
>Toxin_TX2_Aurelia_aurita_tr3VAS2
---MA-------LKLLF--LLLL-------------------------------------------TFLVTN--------------------------------------------------------GN----------VTDQE-------------------------------------------------LDDA------------FNELERQLNYK---------------------------QEVKD----LIKEIKDEV------------TKKP----DI-T----ARTLGMAK-ALNLAVPKFQTGRSVDIAQGILN----VVSGIAENLP-----FGQFIAPIASLISSIIGIISG-------A-KAEATMRDVIQEVVRQESGH-VLSSAAAASRQELTAAFSYITS-------KHK-------------------QT-LDKHDVT--RMVSQVPVTTGVGILALLESRIQNRAT-------------------------------TTVES--EAKQCFRFCVLYAQIASFRDMVISDLIYQIRRA-GDND----------------------------------------EAHSYEIAKAGFIN-R------YKLALQ------------------------------------F--------------------LNHP-------------------------------KPEQAGVVHLF-------------------R--PVGHSAESKYLQAFM-KM-----------------------------------------SGVA--PIQKM-----------------GRSA-HILQ---------------------DVKSPKYHAFL----HN-----------------------------------SGFVRLSMGL--------------------------------------------VIK----------S---------QLVTFIPRS------DGYW---------------N-----------------LK--------------LK-----------G--------------------------------------------------------------------------------------------------------------------------------------------------------------------------------------------KWLWIN--DGYD--------------------TS-------Y-------VAAK-------------SSEP----------------------------------------------------DQ-RGQ-FV--------------------------------------VVTY-----------------------------------------------------------P-N--NIVTIA---------------------------------------------------------------NRKWPNKFWKDESG------------------------SYYVRVRD----------------------------------------GSSGVD-TR-----------------------------------------------------------------------------------------------------------------------------------------------------------------------------------------------------------------FR-----------------------------------------LR----------------------------------------------------------------------------------------PCN---------------------DRGTGGR---------CFNN------------------------------------------------------------------------------------------------------------------------------------------------------------------------------------------------------------------------------
>CfusTX1_Chrysaora_fuscescens_trA0A165TKZ8
------------MKLAI--TLWL----------------------------------------FLVGIHASQ--------------------------------------------------------GT----------VTDAE-------------------------------------------------VEAA------------FDELEKMLTNN---------------------------QNIIDKINGAKADIIKET------------TKGP----AK-K----ARLLGMAK-ALNLAVPKLKSSDSAEVAQGVLN----VVAGIAEFVP--G---GVFVASFMSIISSIIGLVSG-------T-KADNTIRDIVSAAVRESADE-EMEGKAAASRAELTAAMQYLLS-------KHD-------------------KE-LDADDVT--RMTTQIRVTTGIGILEMLANRIKHRSK-------------------------------STNKA--EQQQCYNFCLLYAQIASIRDMIMIDLIYQLRRA-GDND----------------------------------------EADGYENVKLNNIN-A------YRRTLQ------------------------------------F--------------------LNDP-------------------------------EPAQAGVVHLY-------------------H--PPGHSTTAKYIHDFM-KM-----------------------------------------AKVA--PATAY-----------------LSAS-YNLR---------------------SVKWPQWRVYA-----------------------------------------GSYMEFSKNV--------------------------------------------APF----------R---------TWMDFTKRD------DGYW---------------R-----------------IS--------------KA-----------K--------------------------------------------------------------------------------------------------------------------------------------------------------------------------------------------YRMVVT--EKY---------------------PK-------Y-------VTVK-------------ESVPD--------------------------------------------------NNE-RSH-FV--------------------------------------VMRY-----------------------------------------------------------A-GS-QIVTIS---------------------------------------------------------------CRKWPEKFWKGESG------------------------TEYLVLRD----------------------------------------GFTGDD-TQ-----------------------------------------------------------------------------------------------------------------------------------------------------------------------------------------------------------------LT-----------------------------------------MA----------------------------------------------------------------------------------------PSPRVDTDYNI-------------IEG-----------------------------------------------------------------------------------------------------------------------------------------------------------------------------------------------------------------------------------------------
>XP_012556076_Hydra_vulgaris
---MVW-------------LVLV----------------------------------------IFLTTIEKNQCNQPKSSKFFKR------------NDLLK----DT----------FNKLFQDVPLKE---KLPEYILDSQNE------------------------------------------------IYSQVKEQFDV---ADDISKKLDEMSKLPN----------------TQQK----LEMLIN----EASKKNKKIQEIKNIYDTVMKLSNDK-NLPE-IV---DGVVALGG-SLMEVVDGVVRGHWQDMLEGGLN----IVQSLLVLA---GP-MGSIISTAMSLVSAIFGLFGGSVGSKKVSENQEGMIKRVIDDALKRSRAK-ELKSDAEGLKKEINSVRNSINQ------FREE-------------------SS-ITEDQAT--LLYNQ--AFLGVSFFGKLKVYIDEYCDCTSYKGD----------------------EDSKRGE--FSGRCLEFLNLYSDISILRQLLIADMASVIGSF----------------------------------------NNMDKLAVNLLKLTDKEKV-S------DKEILT------------------------------------F--------------------FLDPI-----------------------------NNRAQRFCISQY-------------------FGAPNRYPTIQLYLSKLS-KI---------------------------PE------------GKPI--PGK----AVICS-------AKELLGLCQELE-LTQ----------YDD----LKDWE----------NKVKSLYVPQGVLVYGFSQR---------------------FQNGA----------SFG-------------------PFPGPTVIGL-TP---------------GEW-----KSILIVENK-------------------------NDINQF------------VRICEA--------ENME-----QT----GRCDFLKVQE----------YPFL---------QMALGTDHGV---------------WTKQGKKCIFPFK----DK-----DGLHYSCV---DGATQFWCAIDVKSD---------------------------------------------------LVYSDYGECLFPET-WENK----------VESISIP--------------------------DG---------------IQVEMFSD---------VQFKG---------------------------------------------------KK-IGP-FYG------PNTIN-----------KLCGGKE-----T-KSMKV----------SK------------------------TD---------------------V-KTAGMVLICSEKSFSGMCDYIEP----------EKYSKL-I-FHG-------------CNWNEKKASI---KSIRVPDGL--------------------------------AVAMWT-----------------------------------------KVDFE-GMPF----------------------------------------------------GPYTG---------------------------------------PVSVP--------------------------------------------------EV-DDGYT---------------------------------------------ANEFQ-----------------------------------------IN----------------------------------------------------------------------------------------SMNIEKFTKS-----------DLVYEKSDFSEKRSKTLSYSKISKI----------------------------------------------S--------------------------------------------------------------------------------------RV-------------------------------------------------------------------------------------
>XP_002156857_Hydra_vulgaris
---MT-------FWFYI--VVFC----------------------------------------WLVIYTANAKDESKISSPN----------------------------------------------------------------------------------------------------------------FADA------------IIEKSNSLNPKGGSK--------------YEKK----KESFKA----SVGNAKEKIKEF-------------G-NNDK-VA---EGISGVGD-GLTQLVGGISSGSWQDMLLGGLS----IVGTLASLA---GP-MGAALSTILSLVSMVFGLFGGSQ---EAEESQEGMLKRVIDDALTRARAD-ELKAEAEGLKKAISSIRNSVNQ------FREE-------------------NS-ISENQAT--ELYNQ--AFRGLTFFGLLKYQIDKYCDCAVENPND-------------------EEKVRKAKE--NSDRCLEFLNLYADLSILRQLLIADMASLVGSV-----------------------------------------GLNGTAINLLSLTEKEKI-S------DKDILF------------------------------------F--------------------LLDPI-----------------------------NNKDQRFCIAQY-------------------FGVPGKYPTLQAYLGSLT-QA---------------------------ST------------GEIV--TKH----VVICS-------QKQLLGLCYKLE-PKN----------YDEKD--LLGWA----------NDIKSIYVSDGLVVYGYSSD---------------------QRKGA----------SYG-------------------PFPGATVIGL-TP---------------GDW-----KSIKINPLT--------------------------EIKKR------------VRVCEK--------ERLS-----QD----GRCDELAVND----------YPDL---------KMVSGTDGDI---------------LTRESNKCIFPFTFN---------NVRYNKCT--NKDGKDYWCATSVNSD---------------------------------------------------LSYNKWDYCVFPQT-WSEK----------ILSISIP--------------------------ES---------------VQVWLYTE---------ENYKG---------------------------------------------------TA-YGP-FIG------ANTID-----------KVCGGAK-----T-KSMKV----------SN------------------------SD---------------------K-KSSEMVKICRGASFSQMCDFIET----------NAYPNL-V-IHG-------------CYWHNEGTKI---KSMRVPGGL--------------------------------AVYMWT-----------------------------------------GENYK-GRPI----------------------------------------------------GPYFG---------------------------------------PVSVS--------------------------------------------------VV-DGGEPSE-----------------------------------------EPNDKSQ-----------------------------------------IK----------------------------------------------------------------------------------------SLKIVPYKPV-----------AVDSVKRKFSKGKSKNHKE----------------------------------------------------------------------------------------------------------------------------------------------------------------------------------------------------------------------------------
>CassTXB_Cassiopea_xamachana_trA0A679PN56
--------------MRL--LAVL----------------------------------------CILGFTLSNGR-----------------------------------------------------GDT----------TLDAE-------------------------------------------------TEAI------------FTQLETSLNDKQQNKE----------------N----QEEIKK----LIQDVKDEL-----------TKKDP----EY-G----KKVLGMTK-SLAGAVPKLKSTNELTVAEGALL----VVAGVAEHFP--PP-VGIVVASLATLVSSVLGYLTP-------Q-KTNKAIKDAMTSVLNDARDK-DVKETLEGYQAELLTIKSYLAP-------KKK-------------------QT-LDRDDVN--NIVSNVNVHTGARELASLARRIQERAV-------------------------------STDKN--EAKRAFDFCVLYTKIATYRDAVLEEVIELFTKA-GNTN----------------------------------------EAESYLNVKVTNIQ-Q------YKTALR------------------------------------F--------------------LHEP-------------------------------EASKAGALVHY-------------------Y--PLGHSKDS-----------------------------------------------------------------------------------------------------------------------------------------------------------------------------------------------------------------------------------------------------------------------------------------------------------------------------------------------------------------------------------------------------------------------------------------------------------------------------------------------------------------------------------------------------------------------------------------------------------------------------------------------------------------------------------------------------------------------------------------------------------------------------------------------------------------------------------------------------------------------------------------------------------------------------------------------------------------------------------------------------------------------------------------------------------------------------------------------------------------------------------------------------------------------------------------------------------------------------------------------------------------------------------------------------------------------------------------------------------------------------------------------------------------------------------------------------------------------------------------------------------------------------------------------------------------------------
>GEUJ01009644.1.p1_Alatina_alata
---MK----LS--KATL--CLIA----------------------------------------CFVAASYV---------------------------------------------------------SC----------FAVTD-------------------------------------------------LVSV------------ISKLQKALKKLPG-------------------K----TDDAVK----ALDKIPTDG------------SKDP----DE-S----SKTTKLLE-MIEPAIKKLGSGNGYLVASGCLD----VLAGISMTFG--GP-VGLAVGAVASFVSSILTMVNS-------Q-TV-GPAESLIDSALKRYREE-SFIMQAQGAKREFAESTAFIEV------LKKS-------------------KN-ITNTKLG--ILAANVPIYRFSAFFGSLEYYISKGSV-------------------------------ERDIK--KANRTVEIILLYSQLVVMREALLTDLVILYKRS-GKAD---------------------------------------DIAEAVANAIKVHKR-F------AKEHLQ------------------------------------F--------------------LSNV-------------------------------GADNAVIASLY-------------------F--PAKHSFTSQSIWAYK-NY-----------------------------------------FGVP--ELSNY----------------VAPGN-YIFR---------------------NVYWERYSICS----KYIAE--------------------------------KSIF----------------RA------------------------------CLNEK----------R---------KYIEVIPLA------NGYN---------------Q-----------------LR-------------SAK-----------G--------------------------------------------------------------------------------------------------------------------------------------------------------------------------------------------ETMYIS--STQ---------------------EG-------W-------AWGTT------------KSDPG----------------------------------------------------D-AGY-MN--------------------------------------FIPL------------------------------------RT---------------------G-N----YLIA---------------------------------------------------------------SKKWPDYFLYMESS-----------------------VSGFIRCWR----------------------------------------GNPGPQ-GY-----------------------------------------------------------------------------------------------------------------------------------------------------------------------------------------------------------------WD-----------------------------------------LV----------------------------------------------------------------------------------------N-------------------------------------------------------------------------------------------------------------------------------------------------------------------------------------------------------------------------------------------------------------------------
>GEUJ01016115.1.p1_Alatina_alata
---ME----CS--RCMP--VLLA----------------------------------------ILSAFTIFN--P-----------------------------------------------------AC----------CSQPK-------------------------------------------------LHSI------------VSDIKQGLKAVPG-------------------D----ASGAIN----ALDNAVKAL------------DSNE----EE-K----SKLPEFLEKYVRPAVKKMMTGNGYLIVSGCLD----ILSGIAKTYG--GP-YGLVVSQVSSFVSSLFTMMNK-------K-GADNPSVSVLDEAMRKYREK-SFIIKAEGAKREFAESTAFLEV------LKRS-------------------KN-ITNTKLA--ILAANVPIYRFSAFLGSLEYFISEGSV-------------------------------ANDLH--AANKTIDFVLLYSQLVVMREVLLTDLCIMYKKT-GKAD---------------------------------------DIADAVANAISVNKK-F------AKEHLR------------------------------------F--------------------LYEI-------------------------------GPDHVIIASLF-------------------Y--PVRHTFVTQSIWAYT-KY-----------------------------------------FGVP--KPPNH----------------IAPGY-YRFQ---------------------NVYWNQYSICS----RWWSI--------------------------------SSIF----------------RS------------------------------CEHLQ----------E---------RNIQVIALA------NGYY---------------K-----------------LR-------------DRK-----------M--------------------------------------------------------------------------------------------------------------------------------------------------------------------------------------------RNLYIT--HSK---------------------EG-------W-------VWGTT------------DDDPG----------------------------------------------------D-EGY-IN--------------------------------------FIPL------------------------------------RT---------------------G-N----YLLS---------------------------------------------------------------TKKWPDYFMYMESS-----------------------ANGYIRSWQ----------------------------------------GNPGPQ-GY-----------------------------------------------------------------------------------------------------------------------------------------------------------------------------------------------------------------WD-----------------------------------------LI----------------------------------------------------------------------------------------K-------------------------------------------------------------------------------------------------------------------------------------------------------------------------------------------------------------------------------------------------------------------------
>GEUJ01027400.1.p1_Alatina_alata
---MGYLVAPKTLQFFL--VLTC----------------------------------------LFLRYC-------------------------------------------------------KSDVDP----------ELKNK-------------------------------------------------MDTAVSNVGF------ATSIAKKMLSDDITKSFLAGGPKQ-----IEEK----VKKVKA----KFSE---AVKQSY-------KKDPEG-NAER-IA---GAVTGIGE-AVGPIINSIKNKDWKGGVQSVLG----LISSVAALA---GP-TGMVVSAILSFVSSLFDLFGGGE----AEESMDSKIERIVSEQIGIARKK-DLEEAVQGFKIAYGSLSTSVRQ------FRTS-------------------GE-LDEDQAR--ELYGH--AFVELPIFGKLKGRVDELCDD--------------------------VK----IYK--DATKCLAVLTMYAEVAVVRQFLLTELAALIADV-HERKYG--VYRE---------------------GITGETSGLLAVSNNIMNLIKNEQE-R------DRSFLN------------------------------------F--------------------MTDPF-----------------------------NHHSRRYIIGVF-------------------FANVHKYSSLQFYIRSFR-TE---------------------------DN------------KNVF--KDY----VMICK-------EQVLQGSCFALK-KGS----------YRNLTKYPQGWG----------KAIRSFYLPLGLQMYAWYGA---------------------DNRGE----------MYG-------------------PFAGPIVHTK-MTADK-------------TW-----QAIEIQETI-------------------------RDADEE------------VLFCQE--------MYMA-----L-----GPCDTLLPNT-----------FNL---------EGFH-------------------------------------------------------------------------------------------------------------------------------------SYH-WQKK----------LRSMYIP--------------------------LG---------------LTVEGFTA---------INEGG---------------------------------------------------RR-YIG-YDG------PSTYN-----------RVFNENS-----W-KSIKV----------IT------------------------TG---------------------G-DAREKVQVCDEPNFKGHCVVTAV-----------SNNQL-NHLGG-------------TNFE---LKV---KSLRIPGGF--------------------------------HVTGFT-----------------------------------------DHNQR-GTGI----------------------------------------------------GPYKG---------------------------------------PAAIV--------------------------------------------------NV-DEG------------------------------------------------TTWK-----------------------------------------------------------------------------------------------------------------------------------SLLVEKFGKP-----------LSG--------------------------------------------------------------------------------------------------------------------------------------------------------------------------------------------------------------------------------------------------
>c48598_g1_i1.p1_Alatina_alata
---MQS------LLVVC--LILS----------------------------------------MLLCGI-------------------------------------------------------KATLSP----------ELKEK-------------------------------------------------LDRAEIKMRT------VQDIAKSMAEDENTKAYVTGDSKT-----IRSK----VENFGK----KWVE---TAKLEY-------AEDKEG-LSER-VG---GAISGVGD-GVVGFVNGVKNNDWKSGVQGALT----IISSLVALA---GP-AGVIASSVLSLVSSLFDLFGGSQ----ETESMDAKIERIVKEQINIARMK-DLKADFEGLKVAYQSLSASVQH------FRES-------------------KN-LEEDQAN--ELYNH--AFLELPVFGKIKAMINEICDV--------------------------KEIGADGYD--KAKECLDTIQMYAEASILRQLLITNMASLMADV-HEKDHG--IYVE-----------------DNDDATERNSSGLLIVSNNLLNLIKKEQE-N------DRTAFR------------------------------------F--------------------FGDPL-----------------------------DHPSKRFVIGVF-------------------FRDVHKFPTLQTYLRSLD-KE---------------------------DS------------GSIF--KQY----TMLCT-------GLDLRGDCIEME-EGD----------YPDLSKNPKNWI----------NAISSFYLPHGLQLTAFDNK---------------------NYGGD----------AWG-------------------PYVGPTVYRR-IKHSN-------------DY-----NSLKIETTE-------------------------RDADKE------------VR----------------------------------------------------------------------------------------------------------------------------------------------------------------------------------------------------------------------------------------------------------------------------------------------------------------------------------------------------------------------------------------------------------------------------------------------------------------------------------------------------------------------------------------------------------------------------------EIYPFT---------------------------------------------------------------------------------------------------------------------------------------------------------------------------------------------------------------------------------------------------------------------------------------------------------------------------------------------------------------------------------------------------------------------------------------------------------------------------------------------------------------------------------------------------------------------------------------------------------------------------------------------------------------------------------
>59399.i1.p1_Alatina_alata
---MGCLVVSKILPIFL--AFTG----------------------------------------LFLKCC-------------------------------------------------------TSDVDP----------ELKKK-------------------------------------------------MTSAEDKVVK------ATSIVKEMANDDTTKSFLSGSSDE-----IDTK----VNKAKT----KFSE---SVKISF-------KKDPEG-NAER-IS---GAVSGIGE-AIGPFIDSIKNKDWKGGIQSVLG----LMSSVAALT---GP-TGMVVSAILSFVSSLFDLFGGGE----AEESMEDKIEKIVVEQIGIARRK-DLEEAVEGFKVAYQSLSGSIRQ------FRAS-------------------GE-LDEGQAN--ELYNH--AFVELAIFGKLKGRVDELCDN--------------------------VK----KYE--DATKCLAVLNLYTDISVIRQLLLTELATLMADV-HEKKYG--IYHK---------------------GLTGKTSGLLAVSNNIMNLIKNEQE-R------DRSFLN------------------------------------F--------------------MTDPF-----------------------------NHDSRRYIIGVF-------------------FANDHKYLSLQSYIRSFR-TE---------------------------DN------------KNVF--KDY----VMICK-------QQVLQGSCFALK-KGS----------YRNLTKYPQGWG----------KAIRSFYLPLGLQMHAWPGA---------------------DRTGF----------SYG-------------------PFAGPIVHTK-MTADK-------------TW-----QGIEIQGSV-------------------------RDADEE------------VLFCQE--------MYMA-----L-----GPCDTLLPNT-----------FNL---------AGFH-------------------------------------------------------------------------------------------------------------------------------------LYH-WENN----------LRSLYIP--------------------------LG---------------LAVEGYPE---------RDAGG---------------------------------------------------RG-YMG-YVG------PSTYN-----------RVFNENS-----W-KSIKV----------IT------------------------TG---------------------G-DAREKVQVCDEPNFKGHCVVTAV-----------SNNQL-NHLGG-------------TNFE---LKV---KSLRIPGGF--------------------------------HVTGFT-----------------------------------------DHNQR-GTGI----------------------------------------------------GPYKG---------------------------------------PAAIV--------------------------------------------------NV-DEG------------------------------------------------TTWK-----------------------------------------------------------------------------------------------------------------------------------SLLVEKFGKP-----------LSG--------------------------------------------------------------------------------------------------------------------------------------------------------------------------------------------------------------------------------------------------
>51210.i1.p1_Alatina_alata
---MVSIKSWKRMLARL--VMML----------------------------------------VLIHCT-------------------------------------------------------KGRVSP----------AVLAK-------------------------------------------------LVSSTRNINI------VKRMANGMGSDANTGAYVGGTG-------IRAK----VGAFGR----KWTK---TAKLEF-------RKDPEG-NAER-IG---EAINGIGD-GIIGFVNGIKNNDWKGGVQGALS----IISSVAAFA---GP-VGMIASSVLSFVSSLFDLFGGSQ----ETESMDDKIERIVAKQINIGRVK-DLQADFQGLKVAYRSLTASIQH------FRES-------------------KK-LEEGQAN--ELYNH--AFLELPVFGKIQAMIKEKCND--------------------------VQDEDDAYT--EANKCLGTIQMYAEASILRQLLLTNMASLMADV-HERENGGEEYVE--------------------GTEKNVTGGLLVVSNNVLNLIKKEQE-A------DRTELR------------------------------------F--------------------LGDPF-----------------------------NNPPRRYVTGVF-------------------FANPYKYPTLRTYLRSLD-KE---------------------------AP------------GSIF--KEY----VMVCR-------EQDLLGSCVTLE-QGE----------YFNLTANPKGWN----------NAIKSFFLPRGLKLTANDDV---------------------NNGGD----------TWG-------------------PFVGPTVHAR-VQQGGT-----------YDF-----SAIKIESTD-------------------------RDADNE------------VRFCEQ--------TNMA-----L-----GLCDSAPVGK-----------HNL---------KNYN-------------------------------------------------------------------------------------------------------------------------------------GRN-WEKK----------LKSMYMP--------------------------LG---------------LEVEGYKR---------ANQRG---------------------------------------------------SP-FVF-YHG------PYTVN-----------KVDGENQ-----W-KSIEV----------KT------------------------TS---------------------A-DASENVEMCDAVNFGGHCIVFGI-----------NTNQL-AHIGG-------------HNFD---KKV---YSMKIPGGV--------------------------------HITGYT-----------------------------------------EIDHG-GVEI----------------------------------------------------GPYHG---------------------------------------PAVLA--------------------------------------------------KM-DEA------------------------------------------------QKWR-----------------------------------------------------------------------------------------------------------------------------------SLKLTKISNG-----------RSG--------------------------------------------------------------------------------------------------------------------------------------------------------------------------------------------------------------------------------------------------
>51210.i2.p1_Alatina_alata
---MVSIKSWKRLLAKL--LLML----------------------------------------VLLHCA-------------------------------------------------------KAEISG----------DLRDK-------------------------------------------------LDRATRNMRV------VQTLANGMGSDENTGAYVGGTG-------IRAK----AQAFGR----KWVN---TAKLEY-------REDPEG-SAER-IG---EGISGVGE-GIIGFVNGIKSNDWKAGVQGALS----IISSVAALA---GP-VGMIASSVLSLVSSLFDMFGGSQ----ETESMDDKIERIVAKQINIGRVK-DLQADFQGLKVAYRSLTASIQH------FRES-------------------GK-LEEEQAN--ELYNH--AFLELPVFGKIQAMIKEKCND--------------------------VQDMKDKYK--DANKCLGTVQMYAEASILRQLLLTNMASLMADV-HERERG--EYAF--------------------RTEKNNTGGLLVVSNNVLNLIKKEQE-A------DRTELR------------------------------------F--------------------LGDPF-----------------------------NNPPRRYVTGVF-------------------FANPYKYPTLRTYLRSLD-KE---------------------------AP------------GSIF--KEY----VMVCR-------EQDLLGSCVTLD-PGQ----------YPNLGDNPKDWN----------DAVNSFFLPRGLKLTAFKHS---------------------FKGG-----------TYG-------------------PYVGPTVHAR-VHNGG-------------DY-----SSAKIENTD-------------------------RDADYE------------VRFCEQ--------ANMG-----L-----GLCDSAPVGE-----------YNL---------KDYN-------------------------------------------------------------------------------------------------------------------------------------GRN-WENK----------LRSMYIP--------------------------LG---------------LEVNGYKS---------ENQAG---------------------------------------------------RA-FIF-YHG------PYTVN-----------KVADENT-----W-KSIKV----------AA------------------------SG---------------------S-DASEDVEMCDAVNFGGHCIVFGI-----------GNNQL-ADMGG-------------HNFA---KKV---NSMKIPGGV--------------------------------HITGYT-----------------------------------------NIDKN-GTKI----------------------------------------------------GPYKG---------------------------------------PAVLN--------------------------------------------------RV-DEP------------------------------------------------TQWM-----------------------------------------------------------------------------------------------------------------------------------SMELTKIPGRQ---------------------------------------------------------------------------------------------------------------------------------------------------------------------------------------------------------------------------------------------------------------
>20874.i2.p1_Atolla_vanhoeffeni
---MLN-------QAIW--LFGL----------------------------------------LLILPFTSG-------------------------------------------------------VTE----------SDKDN-------------------------------------------------AKNE------------IDNLRKAASNAPSL------------------D----TTELET----SLVALTKDMDN--------GEKAKQA-RDDK-L----EKVTTIVN-GAQIAINLFQSDSTEDILSGVLD----MTSLALMTFG--GP-VGAAFASVIQLVSALFSTFMA-------SPATKPSVGEVMKEALVDFRDT-ELFDKMNAFTVVYQGVHEGLVAVINKSKHQTI-------------------RD-LSKEDII--VLNEEVKTFESTLLLEEVKTSIKSKLE-------------------------------SGKAE--DAFKALKTLNVYCKLTAVIELVVLEFVIFIEGK-SIFN--------------------------------------SSLPLFYTLFINTRRK-R------DATYFE------------------------------------F--------------------LHYP-------------------------------EPNHGYVAAIY-------------------QFNPTKYKALKTYI-----HQ-----------------------------------------IKVT--PIPTD--------------TDLADGKGIVLK---------------------NMRHKTFFSYL----SKASSYPL-------------------------------------------------KG------------------------------DESIS----------DVSRF--KLVSSLRRQKMP------DKNY---------------ENANNVF----------RIE-------------SLA-----------S------------------------------------------------------------------------------------------------------------------------------------------------------------------------------GWK---------GYRIVAWKDEDKY-----------------------------------------------CRPQ----HKSPKIVTTVEAKNFQK----------------------------------------R-LMN-MI--------------------------------------------------------------------------------------------------------------------------------------------------------------------------------------------------------------------------------------------------------------------------------------------------------------------------------------------------------------------------------------------------------------------------------------------------------------------------------------------------------------------------------------------------------------------------------------------------------------------------------------------------------------------------------------------------------------------------------------------------------------------------------------------------------------------------------------------------------------------------------------------------------------
>21360.i1.p1_Atolla_vanhoeffeni
---MAS-------MALF--TFLA----------------------------------------TIVLVSAED-------------------------------------------------------VAE----------V-KVK-------------------------------------------------LRAD------------ISNIKTQVQGMQG-------------------N----TDLLTT----SLDAFDNDLDNYI-----KDEDATAD-RTKK-I----KDVTTVVD-GTIKALPKFKSGESSQIVSGILD----MTSMALATFG--GP-HGAAFAVVLNIVSALISLFTS-------SPKSSPAIDKVMRKVLEEFQDE-QLQRKMNSFLATFDKVHYGLVASRKYSRDIEG-------------------KD-LSEDDIT--ALKTEIKTFETSTLLEDVKQSIADNIV-------------------------------SGTVS--DAKKVLKTLNIYCQLTAVIELVIFEFVSYIEDE-QSGS--------------------------------------SVLPTYYHSFVNRKRI-R------DTTYLE------------------------------------F--------------------LHLP-------------------------------DITQAITAAIY-------------------QNKPEDYPALRDYI-----GH-----------------------------------------IKVT--PIP-D--------------SGLTDGQIIYLT---------------------PKKFPTWHLYL----SSESHSAI-------------------------------------------------YG------------------------------SKSTN----------DQNKF------ILRKAQIG------EEGK---------------E-----------------------------------------------------------------------------------------------------------------------------------------------------------------------------------------------------------------------------------------------WKLENKY--------------------YPN-------Y-------FFTASKYSGCMPL-----SHPDTVSHVEGLTMEYIRNLRGSCHKQCLANYKCSGCYANCLSYFKIGRI---RGLR-SVN-YVW------------------------------------RFTKL------------------------------------KS---------------------T-SSCTYYLIS---------------------------------------------------------AI---QEQFGPGYTLLMKDS-----------------------GNANGYLKY----------------------------------------GNPGEN-GK-----------------------------------------------------------------------------------------------------------------------------------------------------------------------------------------------------------------FS-----------------------------------------IT----------------------------------------------------------------------------------------KNA-------------------------------------C---------------------------------------------------------------------------------------------------------------------------------------------------------------------------------------------------------------------------------
>Seg1153.8.p1_Aurelia_coerulea
------------MALRKYPLALA----------------------------------------LLLTGCFLNENAQ-----------------------------------------------GKITFSA----------TQSAS-------------------------------------------------IQSAQTKLLA------VTALAEGMSTNSYTKPLVSSTN-------FGAK----LSAARG----KANAIETKLLGE---------DDAEG-KAER-IS---GALTGVSD-GLVGMIGGIKDGDWVQGVQGALG----MISSMVALA---GP-IGMIASSIMSMVSGFLGLFGGSE-----TESQESMIKRVVEAAINDARHR-DMKEYIEGAKHVYQSLSSSVQN------FRER-------------------GQ-LTSSQAE--ELYNH--AFSELQIFEELKM--------------------------------------AEELQ----------LSLETELYKISEEKLGEVSSYLKIEDIEGKSRI-FIIR----------------------------KIRQEVEKALAVLEGRKA-D------SQDIIQ------------------------------------Y--------------------LGDVLAFVTGKPPPLEDNVDEDRDGDCTDDEESISEAKREYEAMQTEFMEMLSLQEKKLQKAKARFEVPTTDKGVDLELRAVN-NT--------------------------TVP-----------YKGFV--ELD----------------FQLLNGKNLLLK--------------VPFLVT---------------------------------------------------------------------DAEIIN-------------------PIIGYNVIEE-IVKLAKH--------NEDSF-----DSGKTEDNELLTAIENSFQKIDVGAIHTLLNIIVEETNAD------------LSILKSP------KQNFSL---PPNQFTRVICRGNGETS-------NPRTFVL--------------------------------------------------------------------------------FEPD-------------------------------------------------------E------NQQ-WPPGL------EITEKLLAIP--------------------------RGKS-----F------RVKLDVYNSTDHPIMLKSRTVLGRIELLKS-----------------------------------ITPF---DVKQKDGT-WNG------PSNPE-----------EENSPSV-------SQIKV----------TS------------------------TS--------C---------AINS-DSDSYLSQFDLSSLN------------------ADQQKLASKLLIEE----------SDSFSKDDDDIGCAEGLKLPINLS---------------------------DPKPVQKTYTS---------IPKPLYPEVKQHIED--------------LLNKGFI-KRST----------------------------------------------------SNYSS---------------------------------------PVRSNN-----------------SNVQSK-----------------NLYDKRVRTTVLEPGDRVLVRNL---------SERG------------GP---------GKLRSFWERNIH-----------------------------------KVIKRV----------------------------GEDSPVHQ--------------------------------VISEH-----------DPSSKIRTLHRNLLLPCDELPLEDLTQNDQKQQRKKKETAGRTDQVKPQQSDDSDSEEEIFACVRPKTSEWKLARPPTPHPVRGTVSDYAEVVNDTPSQDCMEHVESLQNSDIERDTEQDFGYDARSNGRNYDTTRPEQTRLSPASSLSA-DSPVLQESLASPPAAST---------PEE-YVRP------------------------RRLR----QPPAYLQYPSFGNPISYPISNNMIQARCGQPLFCHNTPFAAHQIPAWHKIR
>Seg2604.6.p1_Aurelia_coerulea
---ML-------VKASI--VAVL----------------------------------------QLILVITAQ--------------------------------------------------------HN----------IFNDD-----------------------------------------------------------------LKMLGDLLKGE---------------------------FNVTA----NIENLRQFV------------AGNP----SK-I----EIIRKTVP-NLNTGIPKLRAVDSMELVKGVLE----INAAITKYIK-----ADVSVPALTSLISSTIGLVKA-------A-TVSNIIHKGVHDLSQVVSDE-ILENKATLSASRLAMGYSYLLT-------KHK-------------------HE-LDYHDVM--RIMKNVRINSGHSILEYLAKQITATST-------------------------------SSTSE--DSSLCLKYSIFFAKIAAVRDLVMNDVIIQFKRA-GEAA----------------------------------------AAKSYANAKGEFIA-T------YRRIFG------------------------------------F--------------------LQSP-------------------------------SLANVDVVSLY-------------------H--PPSHSKETALLNYFL-EQ-----------------------------------------MATS--------------------KNLYPNGK-YVLF---------------------SVKWPSYHVYL----DN-----------------------------------DGYVKLTNRD--------------------------------------------VFS----------T---------SQITFHKRK------DGYM---------------E-----------------LK--------------QN-----------G--------------------------------------------------------------------------------------------------------------------------------------------------------------------------------------------KWLKID--DKY---------------------QD-------Y-------IASQ-------------TSPPG--------------------------------------------------DDP-NGH-FV--------------------------------------VVKY-----------------------------------------------------------S-NT-DIITIT---------------------------------------------------------------SKKTPGKFWKGVKH------------------------TYYMRFRE----------------------------------------GYTGTD-SQ-----------------------------------------------------------------------------------------------------------------------------------------------------------------------------------------------------------------FR-----------------------------------------IK----------------------------------------------------------------------------------------LCKKDSRDANR-----------------------------C------------------------------------------------------------------------------------------------------------------------------------------IV-------------------------------------------------------------------------------------
>Seg274.9.p1_Aurelia_coerulea
------------MIFKI--SVFL----------------------------------------FLASFALCHG-------------------------------------------------------NV----------PTDAE-------------------------------------------------VEEA------------FKDLERQLNDR---------------------------AELKQ----MIKEIKDEV------------KKGP----DY-A----SNALGMAK-SLARAVPKLKSDNPLTIAEGALM----VISGIAENFP--G---GMVVATIASLVSSVIGIFTP-------Q-KAGNAIKDTMEEVIKEASDQ-DLADSIEAFRSKLTLIMGYIQE-------KKK-------------------QD-LDLNDVE--YLVDQIPSHIGAVQFSLLGSRIARRSK-------------------------------ASSAT--EAKRGYQFCVLYAQLAAYRSLVIKDLAIVFRKA-NEPD----------------------------------------EASTYENVDSLLSY-E------HGQRLK------------------------------------F--------------------LHEP-------------------------------KPEHAGAVVHY-------------------Y--PPGHSEGSRYLKQFL-KK-----------------------------------------NGVR--DPPVW-----------------LPTQ-YMMI---------------------SAYWPSWHLYF----KAHDS-----------------------GGQNIIHT-TYYLSFQNSY--------------------------------------------ARS----------T---------NKMHFRQRG------DGYW---------------T-----------------LS--------------IG-----------S--------------------------------------------------------------------------------------------------------------------------------------------------------------------------------------------KTAVVQ--DASQ--------------------PH-------W-------IVGK-------------KWVNL--------------------------------------------------NDQ-NSH-FI--------------------------------------VIQY-----------------------------------------------------------P-GT-DIVTVS---------------------------------------------------------------CRKWPSKFLSGEKN------------------------KYSVILKD----------------------------------------GNTGKP-IQ-----------------------------------------------------------------------------------------------------------------------------------------------------------------------------------------------------------------FY-----------------------------------------AD----------------------------------------------------------------------------------------ECK---------------------KTASAQSHPLEGY--YCPPFTP-----------------------------------------------------MKTKRSLE---------------------------------------------------------------------------------------------------------------------------------------------------------------
>Seg4224.1.p1_Aurelia_coerulea
---MT-------MKLLF--LGLL----------------------------------------VTALIAITK--------------------------------------------------------QQ----------DLDAE-------------------------------------------------LDDI------------FTQIEAKLKDR---------------------------QEVKD----LIKEVKDEV------------TKKP----DI-T----ARALGMAK-AMNLAIPKFQTGRATDIAQGVLA----IVAGVAENLP-----FGQFIAPIASFVAFVIGIVSG-------P-KADNAMRNVIEEVVRQESDH-VLSSAATASRQELSAAFNYITS-------KHS-------------------QV-LDNEDVT--RMVGQIPVTTGVGILALLESRIRDRAT-------------------------------TSSAD--EARQCYKFVLLYAQLASFRDMVLNDLIFQLRRA-GDQD----------------------------------------EASSYEDTMKSHIN-N------YKNALN------------------------------------F--------------------LHHP-------------------------------QLEQAGVVSLY-------------------Q--PPKHSLDSEYIYNFT-KL-----------------------------------------AGIK--PIQKL-----------------GGSA-HILQ---------------------DVKSPKYHAFL----ES-----------------------------------GGYVRLAQGL--------------------------------------------VTV----------F---------AKVSFVPTS------DGFY---------------H-----------------LK--------------LK-----------A--------------------------------------------------------------------------------------------------------------------------------------------------------------------------------------------QWLWID--ESDD--------------------DT-------Y-------VSAKHRD----------SEKP----------------------------------------------------DE-RGQ-FV--------------------------------------VVKY-----------------------------------------------------------P-N--NIITIA---------------------------------------------------------------SRKWPTKFWKEESG------------------------TFYVRVRE----------------------------------------GNTGED-TR-----------------------------------------------------------------------------------------------------------------------------------------------------------------------------------------------------------------FR-----------------------------------------LR----------------------------------------------------------------------------------------PCE---------------------DRGQAGR---------CFNIK-----------------------------------------------------------------------------------------------------------------------------------------------------------------------------------------------------------------------------
>GBRG01138048.1.p1_Aurelia_aurita
---MVSSAAV--MAVQR--LALV----------------------------------------LLLTGCLLTANAQ-----------------------------------------------GKITFSG----------EQSES-------------------------------------------------IKSAQTKLLA------VTALAEGMSTNSYTKSLVSSIN-------FGDK----LREAKT----KANAIETKLLGE---------DDAEG-KAER-IS---GALTGVSD-GLVGMIGGIKDGDWVQGVQGALG----IISSVVALA---GP-IGMVASSIMSMVSGFLGLFGGSE-----TESQESMIKRVVEAAINDARHK-DMKEYIEGAKHVYQSLSSSVQN------FRER-------------------KQ-LTTSQAE--ELYNH--AFAELEVFGQLKARIAEVCTKP------------------------------DDTT--KATTCLDFLQLYAEMSILRQLILADMASLLSE---------------------------------------PEINLESTGNNLLHLIKKEQE-S------DKAVIG------------------------------------P--------------------YADPL-----------------------------NNPEKRHAIALL-------------------FGSPETYSLLNTYMRTLH-DV---------------------------VD------------GDIF--RDF----VVVCD-------DRMLGKFCSGLE-TKE----------YSNLN--DDSWN----------DMIASMYIPRGKEVTAWVDP---------------------NFAGD----------ELG-------------------PFVGPVVHGL-VPSHD-------------KW-----SSMKIVDTT-------------------------ESIEEQ------------VRFCEQ--------ENMN-----PD----GLCDSAKPTK---------GVIFLTKRVR----SNYH-------------------------------------------------------------------------------------------------------------------------------------GTD-WGNK----------IKSLYVP--------------------------AG---------------LNISGFDS---------SGSSS-------------------------------------------------EATL-FGP-YYG------PQRVN-----------NVCSKDG---KLW-DSIAVPGKQIDTD-------------------------EAEPP---------------------K-DARRMVQFCDRENLKGMCLRDDE-----------TRTSL-KELKG------------SCNFE---SKI---KSAKIPGGF--------------------------------QVTAYG-----------------------------------------GTDHT-GRMY----------------------------------------------------GPYIG---------------------------------------PVTLN--------------------------------------------------YV-DAP------------------------------------------------ATWK-----------------------------------------------------------------------------------------------------------------------------------SYKIESTIVE-----------GTTTSGKKSKGEVSF--------------------------------------------------------------------------------------------------------------------------------------------------------------------------------------------------------------------------------------
>GBRG01100531.1.p1_Aurelia_aurita
---MTRDPK---MNVL---VGIF----------------------------------------VVFGCCFLNVNSED----------------------------------------------DKITFNK----------EQNAK-------------------------------------------------IQGAKTKLLD------VTKMAEEMSDSSHKKPLLSSKN-------FRGK----VEAAKT----KVANIEKKLLGE---------SDAEG-KAER-IS---GALSGVGD-GLLGIIQGYQDGDWVQAVQGALG----MITSVVALA---GP-IGMVASSILSLVSGFLGLFGGSQ-----SESQESMIKRVVEAAINDFRHK-DLKEEIEGAKHVYRSLSSSIQN------FREE-------------------KQ-LDKDQAK--ELYNH--AFRQIAVFGKLKTRIGELCDKP------------------------------KDTE--AAKTCLDFVQLYAELSILRQLILADMASLLSE---------------------------------------PEINLEGTGNNILHMIKQEQV-S------DQGILA------------------------------------P--------------------FADPL-----------------------------NNPDKRRAISYL-------------------FGTPEKYELLYSYMRTLH-DN---------------------------VD------------GGVF--KDM----VVVCD-------NRLLGDFCVGLD-EEE----------YPKLS--DLSLD----------KVIASAFIPKGKKLTAWNQD---------------------SFSGH----------EYG-------------------PFVGRVVHGL-VAGFD-------------TW-----KSLKIEATT-------------------------EDIDKH------------VRFCEK--------EDMD-----PY----EVCDSMAEIA---------GYKQFNDL------DNYH-------------------------------------------------------------------------------------------------------------------------------------GTN-WAKK---------TIRSLYVP--------------------------VG---------------LQAHGAIF---------QEGGG--------------------------------------------------GES-FGT-FFG------PQLVS-----------KVCYPTG---KRFAHGLNVKGLRGYKSF-DG------------------------TP---------------------K-DARKMVQFCDENNLQGHCIRADR-----------SKPSL-ERSGGY-----------GCTLN---QKI---KSMKVPGGL--------------------------------KVYGYK-----------------------------------------GTDYK-DRRY----------------------------------------------------GPYNG---------------------------------------PVILN--------------------------------------------------TV-DAP------------------------------------------------GTWK-----------------------------------------------------------------------------------------------------------------------------------SYKIEKIQNK-----------KARKRGFYKIHKRKH---------------------------------------------------------------REGLKNHKEEMARKMT---------------------------------------DE--------------------------------------------------------------------------------------------------------------
>GBRG01161483.1.p1_Aurelia_aurita
------------MEVRK--AVQF----------------------------------------IFLMCCAVKINGQGD------------------------------------------GAPDLTFLNT----------EQKAV-------------------------------------------------VRRSKTKLQL------ATEIAESMAQNAYTQVLVSANN-------FGDK----LSAAKT----KVKDLEKNILGSS-------EDDAEG-KAER-IS---GALEGVGD-GLVGMIQGIKGGDWVQGVQGALG----IVSSIVALA---GP-IGMVASSILSMMSSFFGLFGGSE-----TESQESMIKRVVEAAISDFRDK-DMKEDIEGVKQVYQSLSSSVQN------FRER-------------------KAEMSASQAE--ELYNQ--IFMGLPVFGKLKTRIGEKCEKPG--------------------------SKAEDNA--KVTACLNFVKLYSEVSILRQLILADMASLLSEL-SELK--------------------------------TTQAHLKTTGNNILHIIKKEQE-N------DKAILA------------------------------------P--------------------FADPV-----------------------------NQKEKRYTIAIL-------------------YTTIEEYKVLNSYMQTLH-EK---------------------------KDGIKKTGDTNVVGGSIF--KEY----VLGCV-------DRMLQGICVRFDTTAE----------YKKLS--EIDMD----------KKVSSVFIPRGRSITAYKGE---------------------DLAGG----------TLG-------------------PFVGPVVHGK-VDGED-------------NW-----RSLKVEATT-------------------------DSIDTQ------------VRFCEK--------ENMD-----AS----ERCDSIKHAG-------GIQEIDLS--------SALE-------------------------------------------------------------------------------------------------------------------------------------RFASWSNK----------IQSIYVP--------------------------PG---------------LMVTGFTR---------KGA-----------------------------------------------------DP-YGP-YIG------PQLVN-----------KVCHPTT---SKW-NFLSI----------GS------------------------TD---------------------I-DAQTLVLFCESTNLKGKCYRDQA----------SARFVL-TEVLG------------ICNVK---DKI---QSLKIPGGK--------------------------------QVTGYN-----------------------------------------KERLT-GQAY----------------------------------------------------GPYIG---------------------------------------PITVN--------------------------------------------------EV-DAK------------------------------------------------TAWE-----------------------------------------------------------------------------------------------------------------------------------SYKIEDTPPI-----------ATG-KKKKAARRF--------KFKELGHG-------------------------------------------------KKRKKHHEESE------------------------------------------------------------------EE----------------------------------------------------------------------------------------
>GBRG01105533.1.p1_Aurelia_aurita
---MM-------LTTSF--VLLV----------------------------------------QLTLVVTTQ--------------------------------------------------------NN----------TFEDD-----------------------------------------------------------------LKTLGKLLKGE---------------------------LNVTA----NIEILQQFV------------AGNP----SK-V----EIIRKTVQ-KLNNGIPKLRAVDNIELVKGVLE----INKAITKYIK-----EETSVAALTSLISSTIGLVKA-------K-TVSNIFYKGVHDLSQVVSDE-VLESKVALGASRLAMGFSYLLT-------KHE-------------------HE-LDYHDVM--RIMKNVRINSGHAILEYLAKKITPKGV-------------------------------SSTSK--DASLCLKYSLFFAQIAAVRDLVINDVIIQMKRA-GDDA----------------------------------------AAKSYANAIGEFIG-T------YPKIFR------------------------------------F--------------------LQSP-------------------------------SLVNAEVVSLF-------------------Y--PPSHSKETALLGYFL-DT--------------------------------------------P--------------------GNLYPNGN-YVLY---------------------SVKWPAYHVYL----DN-----------------------------------NGYVKLTNGD--------------------------------------------RSS----------T---------SQITFHQRN------DGYM---------------E-----------------IQ--------------QN-----------G--------------------------------------------------------------------------------------------------------------------------------------------------------------------------------------------KWLRTD--DKY---------------------PD-------Y-------IASQ-------------TSPPG---------------------------------------------------NP-QGN-FV--------------------------------------VVKY-----------------------------------------------------------P-NT-DIITVA---------------------------------------------------------------SRKYPGKFWKGVKH------------------------SYYMRLRD----------------------------------------GYTGTD-SQ-----------------------------------------------------------------------------------------------------------------------------------------------------------------------------------------------------------------FH-----------------------------------------IK----------------------------------------------------------------------------------------QCKKVSADANR-----------------------------C------------------------------------------------------------------------------------------------------------------------------------------VV-------------------------------------------------------------------------------------
>GHAG01010390.1.p1_Aurelia_aurita_Baltic
------------MLLKG--GILL----------------------------------------LFVIAVFCD--------------------------------------------------------DV----------PTDEE-------------------------------------------------VDEA------------FKQLEKALNDR---------------------------AELKQ----MIGEVKEAIVSPK------PTEESPKPTVDY-K----VKALAIAK-SLTTAVPKLKSDDPYTIAEGALI----MISSIAENIP--G---GMMVSIFAQFMAGVIGYFSP-------K-KAKDTIRDTMKKVLQESKDK-DIQSKINAFEAKLTALQSFAEP-------FAS-------------------QE-LTQTDIL--ILADHIKATTAVTCLSHLEQRFRDSDY-------------------------------KKDAA--EAKRSFQFAVMYAKLATIRELVLNQAIMIL-KA-KEVA----------------------------------------AADGYINTNNNLVD-T------HKRALS------------------------------------F--------------------FHET-------------------------------KPEDAAILVHY-------------------Y--PIDHSKDSLYLHLYM-KR-----------------------------------------LGIS--EPREW-----------------MATS-YLLR---------------------SVYWPTSHVEY----KSYSS-----------------------GGGRVMSSETWYSGFSYGT--------------------------------------------ANS----------G---------DKLAFVKRG------DGYF---------------N-----------------LR--------------SG-----------K----------------------------------------------------------------------------------------------------G-------------------------------------------------------------------R-----------------YVRYATVE--KPAK--------------------PY-------Y-------IVRK-------------DGYPS-------------------------------------------------GGDH-NSQ-FI--------------------------------------VINY-----------------------------------------------------------P-GT-DIITVS---------------------------------------------------------------CRKSRSKFFSGVGG------------------------NNYVVLSD----------------------------------------GNIGKA-MQ-----------------------------------------------------------------------------------------------------------------------------------------------------------------------------------------------------------------FN-----------------------------------------TD----------------------------------------------------------------------------------------MCM---------------------QTKDATVGLGGVY--DCPDYKP-----------------------------------------------------SDASSDLE---------------------------------------------------------------------------------------------------------------------------------------------------------------
>GHAG01036572.1.p1_Aurelia_aurita_Baltic
---MA-------LKLLF--LLLL-------------------------------------------TFLVTN--------------------------------------------------------GN----------VTDQE-------------------------------------------------LDDA------------FNELERQLNYK---------------------------QEVKD----LIKEVKDEV------------TKKP----DI-T----ARTLGMAK-ALNLAVPKFQTGRSVDIAQGILN----VVSGIAENLP-----FGQFIAPIASLISSIIGIISG-------A-KAETTMRDVIQEVVRQESDH-VLASQAHASRQELTAAFSYITS-------KHK-------------------QT-LDQHDVT--RMVSQVPVTTGVGILAELESRIRNRAT-------------------------------TSNDR--EAKQCLRFCVLYAQIASFRDLVISDLIYQIRRA-GDDD----------------------------------------EAYSYEIAKAGFIN-R------YKIALK------------------------------------F--------------------LHHP-------------------------------IPEQAGVVHLY-------------------R--PPGHSAESKYLQDFM-KM-----------------------------------------SGVA--PIQNM-----------------GRSA-HILQ---------------------DVKLPQYHAFL----HG-----------------------------------SGFVRLAMGL--------------------------------------------VLT----------R---------QLVTFIPRS------DGFW---------------N-----------------LQ--------------LD-----------G--------------------------------------------------------------------------------------------------------------------------------------------------------------------------------------------KWLWID--DGYD--------------------TS-------Y-------VSSK-------------SVEP----------------------------------------------------DQ-RGQ-FV--------------------------------------VVTY-----------------------------------------------------------P-N--NIVTIA---------------------------------------------------------------SRKWPNKFWKDESG------------------------SYYVRVRD----------------------------------------GNTGAD-SR-----------------------------------------------------------------------------------------------------------------------------------------------------------------------------------------------------------------FR-----------------------------------------LR----------------------------------------------------------------------------------------PCD---------------------DRGQGGR---------CFNIVSS---------------------------------------------------------------------------------------------------------------------------------------------------------------------------------------------------------------------------
>GHAG01088146.1.p1_Aurelia_aurita_Baltic
------------MAVHRYPLALA----------------------------------------LLFTFYFLNANA------------------------------------------------TKITFST----------EQSAN-------------------------------------------------IKSAQTKLLA------VTALAEGMSTNSYTKPLVSSVS-------IAGK----ISEART----KANDIEKKLLGE---------DDAEG-KAER-IS---GALTGVSD-GLVGMIGGIKDGDWVQGVQGALG----IISSVVALA---GP-IGMVASSIMSMVSGFLSLFGGSE-----TESQESMIKRVVEAAINDARHK-DMKEYIEGAKHVYQSLSSSVQN------FRER-------------------KQ-LTSSQAE--ELYNH--AFAELEVFGQLKARIAEVCTKP------------------------------DDTT--KATTCLDFLQLYAEMSILRQLILADMASLLSE---------------------------------------PQINLQSTGNNLLHLIKKEQE-S------DRAVIG------------------------------------P--------------------YADPL-----------------------------NNPEKRHAIALL-------------------FGSPETYSLLNAYMRTLH-DV---------------------------VD------------GDIF--RDF----VVVCD-------GRMLGQFCSGLE-TND----------Y-KLS--DVSWN----------NIIASMYIPKGKMVTAWDSD---------------------DFTGD----------ALG-------------------PFVGPVVHGL-VPSFD-------------KW-----SSMKIVDTT-------------------------ESIEEQ------------VRFCEN--------ENMN-----PN----GMCDSVKPSE---------RAIFLTKKVK----KNYH-------------------------------------------------------------------------------------------------------------------------------------GTD-WGNK----------IKSIYVP--------------------------AG---------------LNISGYDT---------STTGI-------------------------------------------------NAAQ-FGP-YYG------PQKVN-----------KVCSTKD--GKLW-DALGVFVTIGEKDA-EG---------------------KVLPP---------------------K-DARRMVQFCDGENLKGMCLRDDE-----------DRKSL-TELKG------------SCNFE---TKI---KSMKIPGGF--------------------------------QVTGYR-----------------------------------------GADHS-DRRY----------------------------------------------------GPYIG---------------------------------------PVTLN--------------------------------------------------YV-DAP------------------------------------------------GTWK-----------------------------------------------------------------------------------------------------------------------------------SYKIESTIVE-----------DGTTSRKKAKKKAHSK-----KSHKKIHR---------------------------------------------LFAKKKFVKDYGS--------------------------------------------------------------------------------------------------------------------------------------------------------------
>GHAS01089849.1.p1_Aurelia_aurita_Kuji
------------MALQEYPLALA----------------------------------------LLLTGCFLNVNAQ-----------------------------------------------DKIKFST----------TQSAS-------------------------------------------------IKSAQTKLLA------VTALAEGMSTDSYTKSLVSSTN-------FGAK----LNAARG----KANEIETKLLG---------EEDAEG-KAER-IS---GALTGVSD-GLVGMIGGIKDGDWVQGVQGALG----IISSVVALA---GP-IGMVASSIMSMVSGFLGMFGGSE-----TESQESMIKRVVEAAINDARHR-DMKEYIEGAKHVYQSLSSSVQN------FRER-------------------KADMSASQAE--ELYNQ--IFMGLPVFGKLKARIGEKCEKPG--------------------------NAHTDNA--KVTACLNFVKLYSEVSILRQLILADMASLLSEL-SELK--------------------------------TSQAHLKITGNNILHIIKKEQE-S------DKAILA------------------------------------P--------------------FADPL-----------------------------NHKQKRYTIAIL-------------------YTSIEEYKILNSYMQTLH-EK---------------------------KNGIKKTGDANVAGGSIF--KDY----VLGCV-------DRMLQGICVRFDTTTE----------YKKLS--DIEMN----------SKISSVFIPRGRLIKAWQGD---------------------DFSAL----------EVG-------------------PFIGPVVHGL-VVGDD-------------SW-----KSLKVEATT-------------------------DSIDTH------------VRFCEN--------ENMD-----AS----KRCDSLDV----------IEKVYLSPSVRGRDSDKIH-------------------------------------------------------------------------------------------------------------------------------------GSSTWDNK----------ISSIYVP--------------------------AG---------------KRVVGFTS---------ESSG----------------------------------------------------EL-FGY-YFG------PQLVK-----------KVCSSSS---SKW-NIMEIFG--------ST------------------------SN---------------------D-DANKMVLFCDEVDLKGRCYRDNA----------LARLVL-SQVLG------------NCNVK---NKI---KSLKIPGGK--------------------------------QVTGYN-----------------------------------------KEQLK-GQPY----------------------------------------------------GPYIG---------------------------------------PITVN--------------------------------------------------EV-DGS------------------------------------------------SGWQ-----------------------------------------------------------------------------------------------------------------------------------SYKIGDTP-------------ATGDKKKKAARKS--------GIKKLLY---------------------------------------------------KQRPDFEESERGEN----------------------------------------AEI------------------GEE-----------------------------P----------------------------------------------------------
>GHAS01078821.1.p1_Aurelia_aurita_Kuji
---MTRDQR---LSAV---VCIL----------------------------------------IVVGWCFLDVDCEDS-------------------------------------------EGDKVTFNK----------EQDAK-------------------------------------------------IQDAKTKLLT------VTNIAEGMSSSSHK--MMSPKN-------FQGK----LQAAKT----KVQNIEKKLLGE---------KDAEG-KAER-IT---GALSGVGE-GLIGIIQGYKDGDWVQAVQGALG----MITSVVALA---GP-IGMVASSILSLVSGFLALFGGSQ-----PESQESMIKRVIEAAINDFRHK-DLKEDIEGAKHVYRSLSSSIQN------LREE-------------------RR-ISTSQAE--KLYNQ--AFTQLEIFGKLKTRIRELCKKP------------------------------KDSQ--AAKTCLDFVQLYAELSILRQLILADMASLLSE---------------------------------------PEINLEGTGNNILHMIKQEQI-S------DQAIVA------------------------------------P--------------------FADPL-----------------------------NNPDHRRAISYL-------------------FGTPEKYALLYTYMKTLH-DS---------------------------LD------------GGVF--KDV----VVVCN-------ERLLGDFCVPME-ETE----------YPKLS--EQSLN----------NVITSAFIPKGKQLRAWNKD---------------------EFQGE----------EYG-------------------PFVGRVVHGL-VAGFD-------------TW-----KSLKIETTN-------------------------ENIDEQ------------VRFCEK--------EDMD-----PY----ELCDSMKEIA---------GNEQFNEM------INYH-------------------------------------------------------------------------------------------------------------------------------------GTN-WVKK---------TIRSLYVP--------------------------TG---------------LLVHGAQF---------GDGGG--------------------------------------------------GHS-FGT-IFG------PQLVS-----------KICYPTE---KRFSHGLSVKGIKGFKSIVDG------------------------SP---------------------I-DARKMVQFCDENDLQGYCIRDQR-----------SRSEL-RDDVY------------GCRLD---KKI---KSMKVPGGL--------------------------------KVTGYK-----------------------------------------ERDHK-DRRY----------------------------------------------------GPYIG---------------------------------------PVILN--------------------------------------------------TV-DAP------------------------------------------------GTWR-----------------------------------------------------------------------------------------------------------------------------------SYKIEVIQDI-----------KSNKGGFYKIQKTKHV----KRLKK----------------------------------------------------YGKKLKNYEENMAMNTS---------------------------------------SEQ------------------TEE-----------------------------R----------------------------------------------------------
>GHAI01061375.1.p1_Aurelia_aurita_Roscoff
---ML-------MKASI--VAVL----------------------------------------QLILVITAQ--------------------------------------------------------NN----------IFNDD-----------------------------------------------------------------LKMLGDLLKGE---------------------------FNVTA----NIENLRQFV------------AGNP----SK-I----EIIRKIVQ-NLNTGIPKLRAVDSMELVKGVLE----INTGITKYIK-----ADVSVPALTSLISSTIGLVKA-------A-TVSNIIHKGEHDLSQVVSDE-ILENKATLSASQLAMGYSYLLT-------KHK-------------------HE-LDNHDVM--RIVKNVRINSGHAILEYLAKQITTTAT-------------------------------SSTSN--DASLCLKYSIFFAKIAAVRDLVMNDVIIQFKRA-GDAA----------------------------------------AAESYANTNGEYIA-T------YRRIFG------------------------------------F--------------------LQSP-------------------------------SLAYVEVVSLY-------------------H--PPSHSKETALLNYFL-EQ-----------------------------------------MATS--------------------KNLYPNGK-YVLF---------------------SVKWPSYHVYL----EN-----------------------------------DGYVKLTNGD--------------------------------------------VFS----------T---------SQITFHKRK------DGYM---------------E-----------------LQ--------------QN-----------E--------------------------------------------------------------------------------------------------------------------------------------------------------------------------------------------KWLKID--DKY---------------------PD-------Y-------IASQ-------------TSPPG--------------------------------------------------DDP-NGH-FV--------------------------------------VVKY-----------------------------------------------------------P-NI-DIITIT---------------------------------------------------------------SKKTPGKFWKGVKH------------------------TYYIRFRE----------------------------------------GYTGTD-SQ-----------------------------------------------------------------------------------------------------------------------------------------------------------------------------------------------------------------FR-----------------------------------------IK----------------------------------------------------------------------------------------LCKKDSRDANR-----------------------------C------------------------------------------------------------------------------------------------------------------------------------------VV-------------------------------------------------------------------------------------
>GHAI01134692.1.p1_Aurelia_aurita_Roscoff
------------MEVCK---------------------------------------------AIFLLCCVAKINA--------------------------------------------------VTFTE----------EQTAV-------------------------------------------------VRRSQTKLQL------AATVAESMASNAYTQVLVASSA-------FSEK----LSTARG----KVNNLERKLLGDT-------DDDAEG-KAER-IS---GALEGVGD-GLVGMIQGIKGGDWVQGVQGALG----IVSSIVALA---GP-IGMVASSILSMMSSFFGLFGGSE-----TESQESMIKRVVEAAISDFRDK-DMKEDIEGVKQVYQSLSSSVQN------FRER-------------------KRDMSASQAE--ELYNQ--IFMGLPVFGKLKARIGEKCEKPG--------------------------NEAKDNA--KVTACLNFVKLYSEVSILRQLILADMASLLSEL-SELK--------------------------------TSQAHLKITGNNILHIIKKEQE-S------DKAILA------------------------------------P--------------------FADPL-----------------------------NHKQKRYTIAIL-------------------YTSIEEYKILNSYMQTLH-EK---------------------------KNGIKKTGDANVAGGSIF--KDY----VLGCV-------DRMLQGICVRFDTTTE----------YKKLS--DIEMN----------SKISSVFIPRGRLIKAWQGD---------------------DFSAL----------EVG-------------------PFIGPVVHGL-VVGDD-------------SW-----KSLKVEATT-------------------------DSIDTH------------VRFCEN--------ENMD-----AS----KRCDSLDV----------IETVYLSPSVRGRDSDKIH-------------------------------------------------------------------------------------------------------------------------------------GSSTWNNK----------ISSIYVP--------------------------AG---------------KRVVGFTS---------ESSG----------------------------------------------------EL-FGY-YFG------PQLVK-----------KVCTSSS---SKW-NIMEIFG--------ST------------------------SN---------------------D-DANKMVLFCDEVDLKGRCYRDNS----------LARLKL-SQVLG------------NCNVK---NKI---KSLKIPGGK--------------------------------QVTGYN-----------------------------------------KEQLK-GQPY----------------------------------------------------GPYIG---------------------------------------PITVN--------------------------------------------------EV-DGS------------------------------------------------SGWQ-----------------------------------------------------------------------------------------------------------------------------------SYKIGDTP-------------ATGDKKKKAARKS--------GIKKLLY---------------------------------------------------KQRPDFEESERGEN----------------------------------------AEI------------------GEE-----------------------------P----------------------------------------------------------
>GHAI01134695.1.p1_Aurelia_aurita_Roscoff
------------MEFRK--AVHF----------------------------------------IFLMCCAVKINGEDE------------------------------------------APPDLTFLST----------EQKEV-------------------------------------------------VRKSKSKLEL------AATIADSLAQSAYTQVLVSANS-------FSEK----LSTAKS----KVRNLEKNILGDS-------GDDAEG-KAER-IS---GALEGVGD-GLVGMIQGIKGGDWVQGVQGALG----IVSSIVALA---GP-IGMIASSILSMMSSFFGLFGGSE-----TESQESMIKRVVEAAISDFRDK-DMKEDIEGVKQVYQSLSSSVQN------FRER-------------------KRDMSASQAE--ELYNQ--IFMGLPVFGKLKARIGEKCEKPG--------------------------NEAKDNA--KVTACLNFVKLYSEVSILRQLILADMASLLSEL-SELK--------------------------------TSQAHLKITGNNILHIIKKEQE-S------DKAILA------------------------------------P--------------------FADPL-----------------------------NHKQKRYTIAIL-------------------YTSIEEYKILNSYMQTLH-EK---------------------------KNGIKKTGDANVAGGSIF--KDY----VLGCV-------DRMLQGICVRFDTTTE----------YKKLS--DIEMN----------SKISSVFIPRGRLIKAWQGD---------------------DFSAL----------EVG-------------------PFIGPVVHGL-VVGDD-------------SW-----KSLKVEATT-------------------------DSIDTH------------VRFCEN--------ENMD-----AS----KRCDSLDV----------IETVYLSPSVRGRDSDKIH-------------------------------------------------------------------------------------------------------------------------------------GSSTWNNK----------ISSIYVP--------------------------AG---------------KMVVGFVS---------ESSG----------------------------------------------------EL-FGP-YFG------PQLVK-----------KVCSSSG---SKW-NIMRI----------LR------------------------SN---------------------E-DANKMVLFCDEVDLKGRCYRDNA----------LARLVL-SQVLG------------HCNVQ---KKI---KSLKIPGGK--------------------------------QVTGYN-----------------------------------------KARRT-GQMY----------------------------------------------------GPYIG---------------------------------------PITVN--------------------------------------------------EV-DGS------------------------------------------------SSWQ-----------------------------------------------------------------------------------------------------------------------------------SYEIGDTP-------------TTDEKKKKATRKS--------GVKELFH---------------------------------------------------KQMPHLGRIERKEN----------------------------------------EKLKRRHKEKEE---SYDEENSEE-----------------------------GS--------------------------------------------------------T
>GHAI01134696.1.p1_Aurelia_aurita_Roscoff
------------MEFRK--AVHF----------------------------------------IFLMCCAVKINGEDE------------------------------------------APPDLTFLST----------EQKEV-------------------------------------------------VRKSKSKLEL------AATIADSLAQSAYTQVLVSANS-------FSEK----LSTAKS----KVRNLEKNILGDS-------GDDAEG-KAER-IS---GALEGVGD-GLVGMIQGIKGGDWVQGVQGALG----IVSSIVALA---GP-IGMIASSILSMMSSFFGLFGGSE-----TESQESMIKRVVEAAISDFRDK-DMKEDIEGVKQVYQSLSSSVQN------FRER-------------------KRDMSASQAE--ELYNQ--IFMGLPVFGKLKARIGEKCEKPG--------------------------NEAKDNA--KVTACLNFVKLYSEVSILRQLILADMASLLSEL-SELS--------------------------------PSQAHLKTTGNNILHIIKKEQE-N------DKAILA------------------------------------P--------------------FADPV-----------------------------NHKEKRYTIAIL-------------------YTSIEEYKVLNSYMQSLH-EK---------------------------RDGIKKTGDTNVLGGSIF--KEY----VLGCE-------HRMLQGVCVRFDTTAE----------YKKLS--EIDMD----------KKVSSVFIPRGRSITAYKGE---------------------NFGGG----------ELG-------------------PFIGAVVHGQ-VDGED-------------NW-----RSLKVEATT-------------------------ESIDTQ------------IRFCEN--------ENMD-----AS----LRCDSIKQES-------PIQDIDLS--------TSLQ-------------------------------------------------------------------------------------------------------------------------------------RFTTWSNK----------IQSIYVP--------------------------AG---------------KMVTGFTT---------KDA-----------------------------------------------------DP-YGP-YIG------PQLVN-----------KVCHPSS---SKW-KFLKL----------GQ------------------------TE---------------------F-DAQTLVLFCESTNLKGKCYRDQA----------IARFKL-DKVLG------------ECNVK---DKI---QSLKIPGGK--------------------------------QVTGFN-----------------------------------------REDLT-GQAY----------------------------------------------------GPYIG---------------------------------------PITVN--------------------------------------------------EV-DAK------------------------------------------------TSWK-----------------------------------------------------------------------------------------------------------------------------------SYKIDNTPPI-----------TTGKKKKKAARRL--------NVKELSHR-------------------------------------------------KKHKENQEESE------------------------------------------------------------------EE----------------------------------------------------------------------------------------
>GHAI01160323.1.p1_Aurelia_aurita_Roscoff
------------MALQKYPLALA----------------------------------------LLLTGCFLNVNSQ-----------------------------------------------DKIKFST----------TQSAS-------------------------------------------------IKSAQTKLLA------VTALAEGMSTDSYTKSLVSSTN-------FGAK----LNAARG----KANEIETKLLGE---------EDAEG-KAER-IS---GALTGVSD-GLVGMIGGIKDGDWVQGVQGALG----IISSVVALA---GP-IGMVASSIMSMVSGFLGMFGGSE-----TESQESMIKRVVEAAINDARHR-DMKEYIEGAKHVYQSLSSSVQN------FRER-------------------GQ-LTTSQAE--ELYNH--AFAELEIFGQLKARIAEVCTKP------------------------------DDTT--KATTCLDFLQLYAEMSILRQLILADMASLLSE---------------------------------------PEINLLSTGNNLLHLIKKEQE-S------DKAVIG------------------------------------P--------------------YADPL-----------------------------NNPEKRRAIALL-------------------FGSPETYSLLNAYMRTLH-DV---------------------------VD------------GEIF--RDF----VVVCD-------NRMLGDFCSGLE-TKE----------YKKLS--DVSWN----------DIIASIYIPRGKEVTAWVHN---------------------DFQGD----------ALG-------------------PFVGPVVHGL-VPSHD-------------QW-----SSMKIVDTT-------------------------DNIEEQ------------VRFCAS--------ENMN-----PD----GLCDSTKPSN---------RLIWLTGGGR----RNFH-------------------------------------------------------------------------------------------------------------------------------------GTD-WGNK----------IKSLYVP--------------------------AG---------------LNISGYDS---------SGSSS-------------------------------------------------VADQ-FGP-YYG------PQRVN-----------KVCSNAA--NKLW-DSIAVFVTKGETDA-EGK--------------------EITPP---------------------K-DARRMVQFCVEENLKGMCLRDDE-----------TRKSL-KKLKG------------SCNFE---QKI---KSIKVPGGL--------------------------------QVTAYR-----------------------------------------GADHT-DRRY----------------------------------------------------GPYIG---------------------------------------PVTLN--------------------------------------------------YV-DAP------------------------------------------------ATWK-----------------------------------------------------------------------------------------------------------------------------------SYKIESTIAE-----------TETTSGKKAKKKSRSK-----KSQKKINR---------------------------------------------KFAKKQLAKEYGS--------------------------------------------------------------------------------------------------------------------------------------------------------------
>GHAK01112335.1.p1_Aurelia_aurita_White_sea
------------MEVCK--AVQF----------------------------------------IFLVCCAVKINGQEE------------------------------------------QPPDLTFLST----------EQKVV-------------------------------------------------VARSKSKLEL------AATIAESMAQNAYTQVLVSANS-------FSSK----LATAKD----KVKNLEKNILGSS-------EDDAEG-KAER-IS---GALEGVGD-GLVGMIQGIKGGDWVQGVQGALG----IVSSIVALA---GP-IGMIASSILSMMSSFFGLFGGSE-----TESQESMVKRVVEAAISDFRDK-DMKEDIEGVKQVYQSLSSSVQN------FRER-------------------KADMSASQAE--ELYNQ--IFMGLPVFGKLKARIGEKCEKPG--------------------------QTFGDETIPKVTTCLNFVKLYSEASILRQLILADMASLLSEL-SEEK--------------------------------PNQAHLKITGNNILHIIKKEQE-N------DKAILA------------------------------------P--------------------FADPL-----------------------------NHKEKRYTITIL-------------------YTSIEEYKVLNSYMQTLH-EK---------------------------KNGVKKTEDANVVGGSIF--KDY----VLGCE-------HRMLQGMCVMFDSTTE----------YMKLA--DIEMD----------RTISSVFIPRGRSITAYKGE---------------------DLGGG----------ELG-------------------PFVGPVVHGQ-VDGED-------------IW-----RSLKVETTT-------------------------DSIDTH------------IRFCEN--------ENMH-----PS----KRCDSIKDTG---------NDIDLS--------TILH-------------------------------------------------------------------------------------------------------------------------------------RATPWSNK----------IQSIYVP--------------------------PG---------------KMVAGFTV---------KSA-----------------------------------------------------DP-YGP-YIG------PQLVN-----------KVCHPSS---SKW-KFLSI----------SS------------------------TT---------------------I-DAQTLVLFCELPNLKGTCYRDQA----------IAYYKL-DKVLG------------NCNVK---NKI---QSLKIPGGK--------------------------------QVTGYH-----------------------------------------REKLE-GRPY----------------------------------------------------GPYIG---------------------------------------PITIN--------------------------------------------------EV-DGKDG---------------------------------------------SAAWQ-----------------------------------------------------------------------------------------------------------------------------------SYKTADTPA------------ITRKKKKKAARRF--------RVKERNHG-------------------------------------------------KKQKKHHEESE------------------------------------------------------------------EE----------------------------------------------------------------------------------------
>GHAK01047221.1.p1_Aurelia_aurita_White_sea
---MT-------TKLPY--LCLL----------------------------------------LVALVVITK--------------------------------------------------------QQ----------DLDPE-------------------------------------------------LDDI------------FNQLQTKLNDR---------------------------EELKG----IITEVKDAV------------TKKP----DI-T----ARTLGMVK-ALNLAVPKFISGSPTDIAQGVLA----VVAGVAENLP-----FGQFIAPLATLVAAIIGIVSG-------T-KADNTMRTVIQEVVREESDH-TLSSAATASRQELSAAFNYITS-------KHT-------------------QE-LDKDDVT--RMVGQIPVTTGVGILGLLESRIHNRAT-------------------------------TSNAD--EAEQCYRFVLLYAQLASFRDIVMNDLIFQLRRA-GDED----------------------------------------EASSYEAAMKSFTS-K------YKNALN------------------------------------F--------------------LHRP-------------------------------EAAQAGVVSLY-------------------R--PPKHDQDSEYIFNFT-KM-----------------------------------------AGIP--PVQKM-----------------SASQ-HILQ---------------------DVKSPKYHAFL----GS-----------------------------------DLYVSLSQGL--------------------------------------------VTA----------F---------QLFRFAPTD------DGFF---------------K-----------------IK--------------VK-----------G--------------------------------------------------------------------------------------------------------------------------------------------------------------------------------------------KWLFID--DKND--------------------AT-------Y-------VFSK-------------SEEPN--------------------------------------------------TDQ-RGH-FV--------------------------------------VVKY-----------------------------------------------------------A-N--NIITIA---------------------------------------------------------------CRKWPTRLWKEESG------------------------TNYVRVRE----------------------------------------GNTGED-TR-----------------------------------------------------------------------------------------------------------------------------------------------------------------------------------------------------------------FR-----------------------------------------LR----------------------------------------------------------------------------------------PCK---------------------DRGQSGR---------CFNI------------------------------------------------------------------------------------------------------------------------------------------------------------------------------------------------------------------------------
>GHAK01058267.1.p1_Aurelia_aurita_White_sea
---MF-------LQTSI--VLLV----------------------------------------QLILVITAQ--------------------------------------------------------NN----------PFDDD-----------------------------------------------------------------LERLGKLLKGE---------------------------FNVTA----NIEILRQFP------------AGNP----SK-L----EIIGKTVQ-NLNKGIPSLRAVDSIELVKGVLG----INMAIAEYIK-----HGVSIPALTSLISSTIGLVKA-------E-TVSNIIHKGVHDLSQVISDE-VLDSKATLSASRLSMGYSYLLT-------KHE-------------------HE-LDYHQVM--RIMTNVRINSGHAILEYLAKQITTTAT-------------------------------SSTSK--DASLCLKYSLFFAKIAAARDLVINDVIIQFKRA-GDDD----------------------------------------AAKSYANANDEFIA-T------YRKIFA------------------------------------F--------------------LLSP-------------------------------SLANAEVVSLY-------------------Y--PPSHSKETALLNYFL-EQ-----------------------------------------MENS--------------------KNLYPNGN-YILF---------------------SVKWPSYHVYL----DD-----------------------------------NGYVKLTNGD--------------------------------------------VFS----------T---------SQVTFHMRQ------DGYM---------------E-----------------LQ--------------QS-----------G--------------------------------------------------------------------------------------------------------------------------------------------------------------------------------------------KGLKIN--GEY---------------------PD-------Y-------ISSQ-------------TSPPG--------------------------------------------------NDP-KGH-FV--------------------------------------VVKY-----------------------------------------------------------P-NT-DIITVA---------------------------------------------------------------SRKYPGKFWKGVKH------------------------TYYMRFRE----------------------------------------GYTGTD-SQ-----------------------------------------------------------------------------------------------------------------------------------------------------------------------------------------------------------------FR-----------------------------------------IK----------------------------------------------------------------------------------------PCKKDSGNANN-----------------------------C------------------------------------------------------------------------------------------------------------------------------------------VG-------------------------------------------------------------------------------------
>GHAK01112336.1.p1_Aurelia_aurita_White_sea
------------MEVCK--AMKL----------------------------------------IFLLCCVAKI--------------------------------------------------DAVAFTE----------DQTAV-------------------------------------------------VKSSQRKLLL------AATVAESMSSNAFTQVLVASNA-------FSTK----LSTARD----KVNNLERKLLGEA-------DGDAEG-KAER-IS---GALEGVGT-GLVGMVQGIKAGNWVEGVQGALG----IVSSIVALA---GP-IGMIASSILSMMSSFFGLFGGSE-----TESQESMVKRVVEAAISDFRDK-DMKEDIEGVKQVYQSLSSSVQN------FRER-------------------KADMSASQAE--ELYNQ--IFMGLPVFGKLKARIGEKCEKPG--------------------------QTFGDETIPKVTTCLNFVKLYSEASILRQLILADMASLLSEL-SEEK--------------------------------PNQAHLKITGNNILHIIKKEQE-N------DKAILA------------------------------------P--------------------FADPL-----------------------------HHKEKRYTIAIL-------------------YASIEEYKVLNSYMQTLH-EK---------------------------KDGVKKTGDAYL--GSIF--KDY----VLGCN-------RGMLQGICMRFDTTTE----------YNKLA--DIDFS----------SQIYSVFIPRGRLVKAWQGD---------------------NFTGQ----------EIG-------------------PFVGPVVHGQ-VVGEL-------------TW-----KSLKVETTT-------------------------DSIETH------------VRFCEK--------ENMH-----PG----KRCDSLDG----------IGKFYLGTSVRSNSTDKIH-------------------------------------------------------------------------------------------------------------------------------------GSSMWNNR----------ISSIYVP--------------------------AG---------------KLVKGLVV---------EGV------------------------------------------------------R-YGP-YFG------PQLVN-----------KVCSASD---SKW-NIMEI----------ST------------------------TI---------------------Y-YSNTMVVFCDEVSLKGRCYKDSD----------QDRLVL-STVLE------------HCNFK---NKI---KSLKIPGGK--------------------------------QVIGFS-----------------------------------------KEQLK-GKIY----------------------------------------------------GPYIG---------------------------------------PITIN--------------------------------------------------EV-DGE------------------------------------------------SSWQ-----------------------------------------------------------------------------------------------------------------------------------SYTMENTP-------------TTGKKKKKAARKA--------GIKEVLD---------------------------------------------------KQTPDLGGIERKED----------------------------------------GKLKSRHTKKHK---KHVEESKED----------------------------------------------------------------------------------------
>GHAK01112338.1.p1_Aurelia_aurita_White_sea
------------MAVHRYPLALA----------------------------------------LLFTLYFVNENA------------------------------------------------ADITFSP----------KQSAN-------------------------------------------------IKSAQTKLLA------VTALAEGMSTNSYTKPLVSSVN-------IASK----ISEART----KANEIETKLLGE---------DDAEG-KAER-IS---GALTGVSD-GLVGMIGGIKAGDWVQGVQGALG----IISSVVALA---GP-IGMVASSIMSMVSGFLSLFGGSE-----TESQESMIKRVVEAAINSARHK-DMKEYIEGAKHVYQSLSSSVQN------FRER-------------------KQ-LTTSQAE--ELYNH--AFAELEVFGQLKARIAEVCTKP------------------------------DDTT--KATTCLDFLQLYAEMSILRQLILADMASLLSE---------------------------------------PEIKLQSTGNNLLHLIKKEQE-S------DRAVIG------------------------------------P--------------------YADPL-----------------------------NNPEKRHAIALL-------------------FGSPETYSLLNAYMSTLH-DV---------------------------VD------------GDIF--RDF----VVVCD-------DRMLGEFCSGLE-TKD----------F-KLA--DVAWN----------NKIASMYIPKGKMVTAWDND---------------------DFTGV----------ALG-------------------PFVGPVVHGL-VPSAD-------------KW-----SSMKIVDTT-------------------------ESIDEQ------------VRFCVN--------ENMN-----PN----GLCDSVKPSD---------RAIFLTETVR----DNYH-------------------------------------------------------------------------------------------------------------------------------------GTD-WGNK----------IKSIYVP--------------------------AG---------------LNISGYDT---------SVSGG-------------------------------------------------TAAQ-FGP-YYG------PQKVN-----------KVCFKKD--GKLW-DALGVFETIGEKDA-EG---------------------KVLPP---------------------K-DARRMVQFCDGENLKGMCLRDDE-----------DRKSL-KELKG------------SCNFE---TKI---KSMKIPGGF--------------------------------QVTGYR-----------------------------------------GTDHS-DRRY----------------------------------------------------GPYIG---------------------------------------PVTLN--------------------------------------------------YV-DAP------------------------------------------------GTWK-----------------------------------------------------------------------------------------------------------------------------------SYKIESTIVE-----------DGTTSRKKAKKKAHSK-----KSHKKIHR---------------------------------------------LFAKKQFVKDYGS--------------------------------------------------------------------------------------------------------------------------------------------------------------
>TR14353_c0_g1_i1.p1_Chironex_fleckeri
---MA----RYSTQMLL--VKCLIFTACSSFVFKVGNSQDQGIVSNDRFAVGVSDRFNGQAQPALDVNEVADSRS-----------------------------------------------------------------------------------------------------------------------SRSI------------VDSMASLVDASTT-------------------A----GRKLVE----TIQSAKTSV------------ETALT-NETQ-R----ASVGKVIS-AISTALPNLQSGEGTKIASGCLD----ILAGIAGEID--KL-AR--FSPILSILSMVIGLFTP-------T-KVKESVGQAAERVLRMLSDQ-DLQEALHGVKREYEISKAFLDGV-----RKET-------------------SQ-LTASEVA--AVAANIPVYQGVRFIGMVVQRIERTKP-------------------------------KTS-A--EAERLMALMELLADLISYRDIIIYDMYQMVLAT-GNSP---------------------------------------NIAAGIQRVKNIDRN-D------YKRVID-----------------------------------KK--------------------MKND-------------------------------DMDNFFFLSYL-------------------L--PRQGSEQLKKIYKFF-DL-----------------------------------------IKVD--PISRA--------------DEDISGD-KNIV---------------------TLRFPTFRACPRDRQHYLAS---------------------------------------------FC----RMG------------------------------AQWND----------E---------SKIRFRKLS------NGYY---------------T-----------------IK--------------GKR----------S--------------------------------------------------------------------------------------------------------------------------------------------------------------------------------------------GNLRSC--YSD---------------------GN-------Y-------VGMST------------SHAGD------------------------------------------------------NRQ-FN--------------------------------------LIPV------------------------------------KV---------------------D-GK-DCYLIT---------------------------------------------------------------NKAYPGKFAYTSSQ-----------------------RAGMYTFVD----------------------------------------GAPREG-DVGS------------------------------------------------------------------------------------------------------------------------------------------------------------------------------------------------------------LGYFV-----------------------------------------IT----------------------------------------------------------------------------------------DAA-----------------------------------------------------------------------------------------------------------------------------------------------------------------------------------------------------------------------------------------------------------------------
>GHAX01026669.1.p1_Chironex_yamaguchii
---MKSFFPYA--------VVCL----------------------------------------ALLVVLTTG----------------------------------------------------------------------EDD-------------------------------------------------PATT------------INNVQNSLGPD--------------------------QQELKD----SLAEIKGLLTK----------EEKP----DY-T----SKVVSVVK-SVGTALPKLNSGDGIQIAQGALD----IVAAIAGNFP--G--IGTAVSVVASLISSILGLFTG-------A-KIQKSTADIVREAVREVSDE-ELRGEVNGAKEVLASAMDYLRP-------KKN-------------------TV-LSKEQAQ--GLASILHIHTGLSVIGKVAYRIGTRKN-------------------------------SNVKR--EAEQAIKMSMLYCQLLTMRDIVYRDMIELVKKS-EYPE----------------------------------------EADSLVSVRDGRFP-T------YKETMK------------------------------------F--------------------LTEP-------------------------------EGSNAPAVSFY-------------------Y--PPGRDIQSSYVKTCL-KF-----------------------------------------IGLSTEPPSVN----------------HLSGTPYQLV---------------------TMRYPSKVNSM----KWDSPW-------------------------------YGYMQVVNKR------------------------------------------SPPQY----------A---------QMNAFVKTS------DGFW---------------K-----------------IK--------------IG-----------K------------------------------------------------------------------------------------------------------------------------------------------------------------------------------------------KIRYACTD--------------------------GT-------W-------MNTG-------------DSDGG----------------------------------------------------D-KCT-FV--------------------------------------IIKL------------------------------------KN--------------------------GAVAIS---------------------------------------------------------------PKNHGGKFLQVQGS--------------------------WVGLVE----------------------------------------GNPGDQ-GY-----------------------------------------------------------------------------------------------------------------------------------------------------------------------------------------------------------------FK-----------------------------------------PV----------------------------------------------------------------------------------------SFRKKA--------------------------------------------------------------------------------------------------------------------------------------------------------------------------------------------------------------------------------------------------------------------
>GHAX01055979.1.p1_Chironex_yamaguchii
---ME----CK--HILY--VFLL---------------------------------------CLIAAFGSCARAR-----------------------------------------------------KR----------DLTTD-------------------------------------------------LVVE------------IDSISENLRRVQG-------------------D----TQAVQD----SLNSLKSSL------------TSTG---TPN-V----EKAATVVK-AFGASLTKLRSSDPFTIASGCLD----VLASVASTFG--GP-HGIAFGAVASLVSSIISLFAT-------N-GANNSLKKVIDEAFRRHRDE-ELEDLVNGAFRKFSDVEAFLKG------VSES-------------------QN-LTEAKLE--IVSNNVPVYEFSSMLGVLESRINRGST-------------------------------TTDAS--HAQRTVQFVLFYLQLAAKRKALLSQTILIFDRI-DSYS---------------------------------------DISASIQRSLDNTDR-A------TKECLE------------------------------------F--------------------MHAM-------------------------------EAKNAVVGAHY-------------------Y--PIHHSNVTRSIYMLM-KS-----------------------------------------FGLA--EPPPF----------------SLNGL-YQLE---------------------CRNWDSWFLCM----NAFV---------------------------------NNWW----------------RG------------------------------CHGQG----------Q---------YYIRIVTLD------NGYL---------------S-----------------IR------------TSRN-----------S--------------------------------------------------------------------------------------------------------------------------------------------------------------------------------------------ERMYIE--SSA---------------------LG-------R-------GLSTR------------D-DPG----------------------------------------------------E-QGY-FI--------------------------------------FVPL------------------------------------TN---------------------G-Y----HMIS---------------------------------------------------------------TKKWPTWFVMMDST-----------------------SHGYLKSWK----------------------------------------DNPGFQ-GQ-----------------------------------------------------------------------------------------------------------------------------------------------------------------------------------------------------------------WK-----------------------------------------LH------------------------------------------------------------------------------------------------------------------------------------------------------------------------------------------------------------------------------------------------------------------------------------------------------------------------------------------------------------------
>GHAX01067296.1.p1_Chironex_yamaguchii
---MDSRT-CS--RLRI--LLLL---------------------------------------FSVIFIADGIPNR-----------------------------------------------------AK----------RSSSE-------------------------------------------------INAE------------IDGLIKQLTTVNA-------------------D----TGRIQE----ALTELKTTV------------STTP----SR-I----SQVSAVLK-SVGSSLEKFKSGDPYNIVSGCLD----ILSSVATTYN--GP-YGVGIGAVASFLSSVIGLFAE-------N-GFKQSLKSIVDEAFKRYRDE-ELQGQLRGASRTFNDVIGTLKNL-----TDKD-------------------TA-VTDLEFS--LATSSVSVSQFSNMLGIIESRINTGST-------------------------------STDLA--EAKRTVDFIFLYLELAVMRETLLTQLILFTKRL-GKFE---------------------------------------NYANGISASIDANKQ-A------VHDTIL------------------------------------F--------------------LHQM-------------------------------EPKNAVCGAYY-------------------Y--PIHHSNVSEGIFAFT-RY-----------------------------------------FGLP--DPPRN----------------TFQGV-YKIQ---------------------NRYWPSWYICK----ESYMG--------------------------------NHMF----------------RG------------------------------CSYIK----------H---------PGVHISALD------NGYL---------------K-----------------MN--------------LK-----------G--------------------------------------------------------------------------------------------------------------------------------------------------------------------------------------------KNMYIT--KHA---------------------QG-------W-------AWGTA------------DSDPG----------------------------------------------------E-QGY-FV--------------------------------------FVPL------------------------------------KS---------------------G-Y----YMIS---------------------------------------------------------------TKKWPNYFVYMESS-----------------------ASGYIRSWH----------------------------------------NNPGLQ-GH-----------------------------------------------------------------------------------------------------------------------------------------------------------------------------------------------------------------WK-----------------------------------------IL------------------------------------------------------------------------------------------------------------------------------------------------------------------------------------------------------------------------------------------------------------------------------------------------------------------------------------------------------------------
>GHAX01074225.1.p1_Chironex_yamaguchii
M-TMF--------SSIR--FCLL---------------------------------------VLLLAPLCFAVLL-----------------------------------------------------HR----------RTTEE-------------------------------------------------VEGD------------IESVSRKVQGNSQ-------------------N----ANSLRQ----KLSNLKNEM------------KTTWN-DEDN-R----EKISSVIS-AIGDSIGKLQSDDPFEIATGCLD----LLAGITENLG--PL-SA--IAPIFSIISMVVGLFGG-------S-KVQESVGDIVKKALQEQRDD-ELEAEAFGTQREFTVSKAFLDGV-----RKEP-------------------SQ-LTEMEVA--SLSANVPIYKGVKFLAILVQRIKSAEP-------------------------------TDS-Q--GAKRILNFMELLADLCSIRDVILLDLYQLVSSA-GHSP---------------------------------------NIASGILEVKNVGRG-E------FKMALE-----------------------------------PL--------------------FKGD-------------------------------NPKHYLLLSHL-------------------Y--PKDRSIQTKKIFKFF-KN-----------------------------------------IGLS--DIPRI--------------DRDISGR-HFLA---------------------PIAYPRNCLSS-NNDEYLRG--------------------------------DYII---------------GNR------------------------------EYLRK----------Q---------CNVNLQKLP------DGFY---------------A-----------------VT--------------VY-----------Q------------------------------------N----------------------------------------------------------------------------------------------------------------------------------------------------------RKA--YST---------------------EE-------Y-------MMSQP------------GRPND----------------------------------------------------K-LSK-FN--------------------------------------FLPL------------------------------------KK---------------------D-GD-TFYVIS---------------------------------------------------------------SCEWPDRFAYMKAN-----------------------ERGTITFVQ----------------------------------------GSPDQS-GYQT------------------------------------------------------------------------------------------------------------------------------------------------------------------------------------------------------------KAFWK-----------------------------------------IM------------------------------------------------------------------------------------------------------------------------------------------------------------------------------------------------------------------------------------------------------------------------------------------------------------------------------------------------------------------
>GHAX01078050.1.p1_Chironex_yamaguchii
---MA--------NMLY--FSLL---------------------------------------ALLFMTGIASEGT-----------------------------------------------------------------------------------------------------------------------ISSG------------LASLKAKIDAKRP-------------------S----GKQLFD----KVANMQKQI------------EEKFS-NDDE-R----AKVMGAIG-SLSTAVGKFQSGDPAKIASGCLD----ILVGISSVLK--DF-AK--FSPIFSILSMVVGLFSG-------T-KAEESVGSVVKKVVQEQSDQ-ELQEALYGVKREYAVSKAFLDGV-----RNET-------------------SD-LSPTEVS--ALGANVPVYQGVRFIAMVVQRIKYIKP-------------------------------RTE-S--EIKRMLTMLELFTDLCSLRDLILLDLHQLIATP-GHSP---------------------------------------NIASGIKEVTSLGRE-E------YQRVFE-----------------------------------DL--------------------LKTD-------------------------------DEETFLFLSYL-------------------Y--PKERNEQSRKIFKFF-DL-----------------------------------------IEVK--YDDRF--------------NLDLSGG-QALS---------------------TLEWPNYYLCPSN--DYLAN------------------------------------------------------------------------------------NCHDV----------R---------VGLKLEKLS------DGYY---------------T-----------------IK--------------TY-----------A--------------------------------------------------------------------------------------------------------------------------------------------------------------------------------------------RDPRTC--YST---------------------DD-------Y-------VKISS------------TNNGD------------------------------------------------------LEK-FN--------------------------------------LVPV------------------------------------QV---------------------K-GQ-KVYLLS---------------------------------------------------------------TKKWPHNFAYSQKT-----------------------TSGLLSILK----------------------------------------DVPSKL-GYGN------------------------------------------------------------------------------------------------------------------------------------------------------------------------------------------------------------QGFFT-----------------------------------------LA----------------------------------------------------------------------------------------TYSNRKNKQA----------------------------------------------------------------------------------------------------------------------------------------------------------------------------------------------------------------------------------------------------------------
>GHAX01078051.1.p1_Chironex_yamaguchii
M-VMI--------KMIL--LPLL---------------------------------------LLLFMTGIAGEST-----------------------------------------------------------------------------------------------------------------------ISSG------------LSSLKAKIDIKKP-------------------T----GKQLLQ----KVKSMEQDI------------DKKFS-DDDE-R----AKVMGAIG-SLGTAIGKFQSGDPASIASGCLD----ILVGISSVLK--DF-AK--FSPIFSILSMVVGLFSG-------T-KAEESVGSVVKKVVQEQSDQ-ELQEALYGVKREYAVSKAFLDGV-----RNET-------------------SD-LSPTEVS--ALGANVPVYQGVRFIAMVVQRIKNRKP-------------------------------RTE-S--EIKRVLSMLELFTDLCSLRDLILLDLYQLVATP-GHSP---------------------------------------NIASGIKEVSNLGRE-E------YKKVFE-----------------------------------DL--------------------LKTN-------------------------------DKETYLFLSYL-------------------Y--PRERNEQSQKIFKFF-DL-----------------------------------------MKVK--YDDRL--------------KQDLTGI-QVFS---------------------SLHWPNYFLCSSK--DYLAL------------------------------------------------------------------------------------ICTKP----------Y---------GSLRLDKLN------DGFY---------------S-----------------IK--------------TT-----------Q--------------------------------------------------------------------------------------------------------------------------------------------------------------------------------------------SNPKVC--HRY---------------------GE-------Y-------ILFTH------------DRNDD------------------------------------------------------LEK-FN--------------------------------------FVPV------------------------------------KL---------------------G-ER-KIYLLS---------------------------------------------------------------SKASPNKFAYVPKT-----------------------AKGDLFFVD----------------------------------------GIPSQL-GYGN------------------------------------------------------------------------------------------------------------------------------------------------------------------------------------------------------------QGYFT-----------------------------------------LA----------------------------------------------------------------------------------------TDENEQT-------------------------------------------------------------------------------------------------------------------------------------------------------------------------------------------------------------------------------------------------------------------
>GHAX01078052.1.p1_Chironex_yamaguchii
---MA--------NMLF--FSLL---------------------------------------PFLFMTGIAGEST-----------------------------------------------------------------------------------------------------------------------ISSG------------LASLKAKIDAKKP-------------------S----GKQLLE----KVQNMQRDI------------EAKFS-NDKE-R----DKVMAAIG-SLGTAVKKFQSGDPASIASGCLD----ILVGISGTLE--KF-AK--FSPIFSILSLVVGLFSG-------T-KTEKSVSSVVKKAVQEQSDQ-ELIEALYGVKKEYSVSKAFLDGV-----RNEK-------------------SD-LSPTEVS--ALAANVPIYQGVRFIAMVVQRIKNIKP-------------------------------RTE-G--EIKRMLSMLELFTDLCSLRDLILLDLYQLVATP-GHSP---------------------------------------NIASGIKEVTTLGRE-E------YKKVFE-----------------------------------DL--------------------MKTD-------------------------------NKETFVFLSYL-------------------Y--PKERNEQSQKIFKFF-DL-----------------------------------------MNVK--YDDRF--------------NQDLTGA-QTFS---------------------TLQWPDYYLCPHN--DYLAN------------------------------------------------------------------------------------HCHKH----------R---------YGLMLEKLN------DGYY---------------T-----------------IK--------------TA-----------G--------------------------------------------------------------------------------------------------------------------------------------------------------------------------------------------ENPKTC--YCN---------------------AD-------Y-------VQISS------------TSNGE------------------------------------------------------LEK-FS--------------------------------------FVPV------------------------------------QV---------------------E-GQ-KVYLLS---------------------------------------------------------------TKKWPHNFAYSQKT-----------------------TNGVLSILT----------------------------------------DVPSKL-GYGN------------------------------------------------------------------------------------------------------------------------------------------------------------------------------------------------------------QGFFT-----------------------------------------LA----------------------------------------------------------------------------------------TKSASRNKQT-----------------------------------------------------------------------------------------ERKRSPAEDLVRK--L----------------------F--------------------------------------------------------------------------------------------------------------------------------
>GHAX01078053.1.p1_Chironex_yamaguchii
M-VMI--------KMIL--LPLL---------------------------------------LLLFMTGIAGEST-----------------------------------------------------------------------------------------------------------------------ISSG------------LSSLKAKIDIKKP-------------------T----GKQLLQ----KVKSMEQDI------------DKKFS-DDDE-R----AKVMGAIG-SLGTAIGKFQSGDPASIASGCLD----ILVGISSVLK--DF-AK--FSPIFSILSLVVGLFSG-------T-KTEKSVSSVVKKAVQEQSDQ-ELIEALYGVKKEYSVSKAFLDGV-----RNEE-------------------SD-LRPTEVS--ALAANIPVYQGVRFIAMVVQRIKYIKP-------------------------------RTE-S--EIKRMLTMLELFTDLCSLRDLILLDLHQLIATP-GHSP---------------------------------------NIASGIKEVTSLGRE-E------YQRVFE-----------------------------------DL--------------------LKTD-------------------------------DEETFLFLSYL-------------------Y--PKERNEQSRKIFKFF-DL-----------------------------------------IEVK--YDDRF--------------NLDLSGG-QALS---------------------TLEWPNYYLCPSN--DYLAN------------------------------------------------------------------------------------NCHDV----------R---------VGLKLEKLS------DGYY---------------T-----------------IK--------------TY-----------A--------------------------------------------------------------------------------------------------------------------------------------------------------------------------------------------RDPRTC--YST---------------------DD-------Y-------VKISS------------TNNGD------------------------------------------------------LEK-FN--------------------------------------LVPV------------------------------------QV---------------------K-GQ-KVYLLS---------------------------------------------------------------TKKWPHNFAYSQKT-----------------------ANGLLSILK----------------------------------------DVPSKL-GYGN------------------------------------------------------------------------------------------------------------------------------------------------------------------------------------------------------------QGFFT-----------------------------------------LA----------------------------------------------------------------------------------------KYSNRKNKQA----------------------------------------------------------------------------------------------------------------------------------------------------------------------------------------------------------------------------------------------------------------
>GHAX01078054.1.p1_Chironex_yamaguchii
---MI--------KMIL--LPLL---------------------------------------LLLFMTGIAGEST-----------------------------------------------------------------------------------------------------------------------ISSR------------LSSLKAKIDIKKP-------------------T----GKQLLQ----KVKSMEQAL------------DKKFS-DDDE-R----AKVMGAIG-SLSTAVGKFQSGDPAKIASGCLD----ILVGISSVLK--DF-AK--FSPIFSILSMVVGLFSG-------T-KAEESVGSVVKKAVQEQSDQ-ELQEALYGVKREYAVSKAFLDGV-----RNET-------------------SD-LSPTEVS--ALGANIPVYQGVRFIAMVVQRIKNRKP-------------------------------RTE-S--EIKRVLAMLELFTDLCSLRDLILLDLYQLVATP-GHSP---------------------------------------NIASGIKEVSNLGRE-E------YRKVFE-----------------------------------DL--------------------LKTD-------------------------------DKETYLFLSYL-------------------Y--PREKNEQSQKIFNFF-DL-----------------------------------------MNVK--YDDRL--------------KQDLTGI-QIFS---------------------NVYWSNYYLCSNN--DYLAL------------------------------------------------------------------------------------KCSIS----------D---------GALKLDKLK------DGYY---------------S-----------------IK--------------TT-----------D--------------------------------------------------------------------------------------------------------------------------------------------------------------------------------------------RNPKIC--HRY---------------------GE-------Y-------ILFTH------------QRKED------------------------------------------------------LEK-FN--------------------------------------FVPV------------------------------------KL---------------------G-ER-EIFLLS---------------------------------------------------------------SKESPNKFAYAPKT-----------------------ADGALYFVN----------------------------------------GIPSQL-GYGN------------------------------------------------------------------------------------------------------------------------------------------------------------------------------------------------------------QGFFT-----------------------------------------LF----------------------------------------------------------------------------------------STRNKQT-------------------------------------------------------------------------------------------------------------------------------------------------------------------------------------------------------------------------------------------------------------------
>GHAX01078073.1.p1_Chironex_yamaguchii
---MM----LL--LCCC--VLLL----------------------------------------CNVTTALH---------------------------------------------------------SV----------DKRED-------------------------------------------------FQSV------------YDKVKESLVSVQA-------------------N----TKTALE----SLESLKEYA------------KKVP----SK-S----GKIKSIFK-IVKSSLGKLKSGDPATIVSGCLD----IVSGIATTFG--GP-VGMGIGAVASFISSIISMLNGGN-----S-DGKSPVEKLIDEVMRRYRDQ-DLNDEAAGAKRDFAESSAFIET------LKKS-------------------KQ-ITSTKLS--ILAANVPIYKFSAFLGKLESRISLGAV-------------------------------TNDLA--EARRTMDFIVLYCQLVVMRETLLMDLYFLYKIP-GTAD---------------------------------------DIAEAVNNANKVNRK-F------AKEHLS------------------------------------F--------------------LHDV-------------------------------KVENALIASLY-------------------Y--PINHTQVTKSIQSYA-DY-----------------------------------------FGVK--K-PIL----------------PTIGR-HRFQ---------------------NVYFDKWSICS----EQNVN--------------------------------SWMF----------------RG------------------------------CPNMK----------V---------QNILVSRLP------NWHF---------------T-----------------MT-------------NRE-----------N--------------------------------------------------------------------------------------------------------------------------------------------------------------------------------------------KTLFIA--NVA---------------------EG-------W-------AWGTS------------KRDPG----------------------------------------------------P-SGY-LK--------------------------------------FIPL------------------------------------SS---------------------G-S----YMIS---------------------------------------------------------------TQRWPDFFLYMESS-----------------------TSGFIRSWK----------------------------------------GNPGPQ-GY-----------------------------------------------------------------------------------------------------------------------------------------------------------------------------------------------------------------WK-----------------------------------------IL------------------------------------------------------------------------------------------------------------------------------------------------------------------------------------------------------------------------------------------------------------------------------------------------------------------------------------------------------------------
>GHAX01078074.1.p1_Chironex_yamaguchii
---MN----LS--LLLF--VLLC----------------------------------------CNITSALQ---------------------------------------------------------SI----------NKRED-------------------------------------------------FESV------------YDKVKKSLVSVQG-------------------H----TKTALE----SLETLKGYA------------KKVP----SK-S----DKIKSILG-TVESSLGKLKSGDAATVVSGCLD----IVSGIATTFG--GP-VGIGIGAVASFISSIISMFSGGG-----G-GGKSPVEKIIEDAMKRYRDQ-DLNDEAAGAKRDFAESTAFIEI------LKKS-------------------KK-ITSTKLS--ILAANVPIYKFSSFLGKLESRISLGAV-------------------------------TNDLA--EARRTMDFIVLYCQLVVMRETLLMDLYFLYKIP-GTAD---------------------------------------DIAEAVNNANKVNRK-F------AKEHLS------------------------------------F--------------------LHNV-------------------------------KAENALIASLY-------------------Y--PINHSEKTKGILAYA-YY-----------------------------------------FGVQ--KPPSL----------------PFPGH-HRFQ---------------------NVYFDKWSICS----EAYMN--------------------------------NWMF----------------RG------------------------------CPHRT----------K---------RNILVSRRP------NGYY---------------T-----------------MA-------------NWK-----------K--------------------------------------------------------------------------------------------------------------------------------------------------------------------------------------------KTLYIT--KHQ---------------------QG-------W-------AWGTS------------SNDPG----------------------------------------------------P-QGY-LN--------------------------------------FIPL------------------------------------TS---------------------G-N----YMIS---------------------------------------------------------------TQKWPDFFIYMESS-----------------------ANGYVRSWK----------------------------------------GNPGPQ-GY-----------------------------------------------------------------------------------------------------------------------------------------------------------------------------------------------------------------WK-----------------------------------------II------------------------------------------------------------------------------------------------------------------------------------------------------------------------------------------------------------------------------------------------------------------------------------------------------------------------------------------------------------------
>TCONS_00024575.p1_Clytia_hemispherica
---MWR-------------FSVL----------------------------------------VFLVYCLLASNLTNGEVK-----------------------------------------------------------NGKKE-----------------------------------PVDPGT------PSVQASINIINDVKNSKIVEDASKEMKDSGVLQETKESKKA--------------KEDLKE----AKEELAKTFEAEK-------KEFTLK-EGTQ-IAN--AIATGISK-GLGNLVKGFKTKSPYYFFSGLLN----ILTSVTTVM---GP-YGALAGPILTIISTVLDIFGKPA-----EEGQEGMIKRL----LEEMSIK-DLQAEARGMEMYYSLLQGQVRL------LSEQKNFKDDKK-----------KD-VSVGEISLEEIHVL--TYNNFRVFGRIEDKIKSTCFITEDPTST-------------------ADVKGRVDV--KVKQCMGLLKLYCELSLGRQMLLAQLSSLARKK-----------------------------------------KLWVLSESLLNLVAESQK-L------DQKVLK------------------------------------F--------------------LTKPL-----------------------------ENPAARYTIYKL-------------------YTHQEDNPVVVAYIKKLD-KKE---------------DFDVLLEKEVQIE------------VEFD--KQH----VLLCS-------KVYLQGACRLFR---EG---------SPLVEGFPKNWG----------AYTKSLFIPPGLLVNGKIDPSL---------------FKTLTMTAK-------EPVRLG-------------------PLIGLGVFSD------------------EKL--TKVKDLRVNKYL------------------------AGKNRNM------------VIICKGAED--------------------DWCQKVEDMT---------GEQEL---------DQLG-------------------------------------------------------------------------------------------------------------------------------------GRD-FTQP-----------SSILIP--------------------------DG---------------FEVILIGD---------NNV--------------------------------------------------------LGP-VYG------HQVLK------SSKTSKICGGAK-----W-KYIIARRV-------DP------------------------EK---------------------K-SSAQKVVACEEKNFGGFCIQMGSEFLSGTDFKPVSITDV-PSTYS------KTPKAKGCGI----PKV---QSVKIPAAF--------------------------------HLYLFD-----------------------------------------DSKET--------------------------------------------------RLN----GPFSG---------------------------------------PLEMA-----------------------------------------------------DLA---------------------------------------------------------------------------------------------VE----------------------------------------GITLNKALIIP-------------------------------------SATLGQRSDIE--------EGINATEKS-----------IIDESAQ------------------------------------------------NDAPVNKTAPASD-------------------------------VVLPAKR---------HQLHRHHHRNLNKVVQ------------------------------------------------------------------------------------------------
>GHBG01153289.1.p1_Copula_sivickisi
--------------MRW--PLLF----------------------------------------IPLLWI-------------------------------------------------------TKSNAL----------TMNEA-------------------------------------------------FNKTGQKLET------IKTLAQNMASDVRTKITMAAGGIN-----VQSK----IDVVQK----KWE----AAKVTY-------NNDRAA-GASK-IK---DAVSGVGT-GLVGFVSGVKDGDWAKGVQGALT----IISSVVALA---GP-VGVIASGILSFLSSIFGIFGGAK----KPESTESIVERVVSKQIDIARQK-ELEGAVQGVKVAYETLSNSIQD------FREG-------------------RE-LETDQAN--ELYNQ--AFIGLSVFGRIQKRVAEICDD--------------------------LS----DHV--NASKCLLTVQLYADVAIARQLVLTDMAALLSDV-YHRKVDAEPILEEIPAEDAIADVGEEVSSDDPATKRAKARGILVVSNNILHMIKKDQE-K------DRRFLR------------------------------------F--------------------FGDPV-----------------------------NYPRRRYIISLY-------------------FASPDLYPSLKAYIRTLD-ST---------------------------VP------------GGFF--PEE----ALICT-------EESLQGMCKPLT-IRI----------YNQI---PALWI----------DKVKSFYVPLGVQVTAYQHDR-------------------LNTGGK----------VYG-------------------PFYGPIAHNK-APGGM-------------DW-----SSAKIERTT-------------------------RDAELQ------------VRICSE--------ENFK-----P-----GYCDTVERTS----------AKNL---------WNHH-------------------------------------------------------------------------------------------------------------------------------------GFD-WDDK----------IQSMYVP--------------------------EG---------------TAVDAYTR---------INKEG---------------------------------------------------NK-YEW-FVG------PHLIN-----------IVFDQKK-----W-RSLEI----------RD------------------------AGED-------------------I-TSSNQVIFCDQEKLKGRCKTTWK-----------SLYYL-QGSFG-------------MNWM---GKI---LSLKIPGGY--------------------------------KVRGYA-----------------------------------------EINHR-GHSF----------------------------------------------------GPYSG---------------------------------------PALID--------------------------------------------------RV-DGG------------------------------------------------DKWK-----------------------------------------------------------------------------------------------------------------------------------SMTLTKFTRV-----------VPADDGVQGQSKT----------------------------------------------------------------------------------------------------------------------------------------------------------------------------------------------------------------------------------------
>GHBG01140777.1.p1_Copula_sivickisi
---MALRVDA--ITAGS--FTLL----------------------------------------VLLSSAFTFPSDDD--------------------------------------------PQPPSSFSQ----------SNRQK-------------------------------------------------IAQGEQSMNT------IKFLVQRMKRDSSTSNMIPGTSSS-----LTSK----VGALGT----KWKA---QVRDAY-------RADSEG-TAER-IS---GAISGVGT-GMVEIANGIKNKDWKAGIKGALT----IASSVAQLA---GP-AGMIAASVLSFFSSMLDLFGGSA----QTESMDDKIERIVKEQIDIGREK-DLKAEVEGIKLEFTSISTSLQH------FRES-------------------RQ-LERTEAT--ELYNV--AFNGLVVFGKLRARVNEICDVDV------------------------SK--SDKET--AAKKCLGIVNLLCEVSILRQLILTDMASVLADV-HSDN---------------------------------SRGGLLIVANNILNIIKKEQE-S------DSKFLS------------------------------------F--------------------VTDPF-----------------------------NNPDRRYVSAIF-------------------FGAPSQYATLISYIQTLN-EA---------------------------IP------------GGMY--HNY----VMLCK-------GSFFTGVCNVFS-EKN----------YADLNIEPKEWK----------QIAVSMFVPPLLKVTGYSHP---------------------DFRGDT--------GQWG-------------------PYVGPSAYEF-SNGQGR-----------SDF-----DSMKVERST-------------------------RNALEE------------VRICEK--------KKLA-----P-----GRCHTLPIGK-----------HNL---------NSVD-------------------------------------------------------------------------------------------------------------------------------------GLN-FEGK----------TASMHIP--------------------------LG---------------IGVHGHTE---------TNQGG---------------------------------------------------NT-YAY-FIG------EDTVN-----------DVYDHGH-----W-KSVEI----------FQ------------------------ADTT-------------------S-PASEHVKFCSEEKLKGQCKTTWT-----------GTNWF-HDFFG-------------MNFQ----KV---RSLKIPGGI--------------------------------KVTGYS-----------------------------------------DRDKR-GSTY----------------------------------------------------GPYTG---------------------------------------PALIS--------------------------------------------------KV-DPL------------------------------------------------DKWK-----------------------------------------------------------------------------------------------------------------------------------SMTVEEFGEE-----------KGESSK-----------------------------------------------------------------------------------------------------------------------------------------------------------------------------------------------------------------------------------------------
>GHBG01140207.1.p1_Copula_sivickisi
---MGLSKNP--LVRGC--FFLL----------------------------------------VILATVAAFPEPD---------------------------------------------PPQPSTFSS----------RGAAL-------------------------------------------------IQRGRRSMEQ------AKSLVQRMKAHPSTSHMIPGPVRR-----VTEK----VSEVGN----KWRT---QLRDAY-------NEDNEG-VAER-IA---GAISGVGE-GVVGMISGIKNKDWKEGLKGALT----IVSSLAEMA---GP-VGMIAASVLSFFSSMLDLFGGSA----KTESMDDKIERIVKQQVDIGREK-DLKAEVEGVKLEFTSISASLQH------YRES-------------------KK-LERNEAT--ELYNL--AFEGLTVFGKLRARVDEICDIDL------------------------SKEEAEKQK--AAKKCLGIANLLSEVSILRQLIMADMAAVLSDV-HCSKYDC------------------------NNKSNQETGGLLIVANNVLNVIKKEQE-N------DASFLS------------------------------------F--------------------LTDPF-----------------------------NNPKRRYITAIF-------------------FGAPSQYTTTMSYIESLD-ET---------------------------VS------------GGMF--KDY----VMLCQ-------GTFLTGVCNVFE-KKD----------YPDFHDDPGEWR----------NKGKSFFVPRSIELTAWQSP---------------------NYGTTH-----MGKKVWG-------------------PYVGPSAYET-ADRQGL-----------DDW-----DAMKVKTTA-------------------------RDALKE------------VRICEQ--------KNLG-----P-----GRCHTLPVGE-----------YNL---------NDIA-------------------------------------------------------------------------------------------------------------------------------------KLD-FDGK----------VASMYIP--------------------------GD---------------LAVSGFTD---------RNKGG---------------------------------------------------KK-YVY-YTG------EDTIN-----------EVFDYAN-----W-KSIKI----------EP------------------------RSGVIG-----------------T-DAAELVKYCSKEDLKGMCRTTWI-----------SINGF-ESNFG-------------MKFD----KV---QSLKIPGGL--------------------------------KVTGYS-----------------------------------------VDSQR-GTRY----------------------------------------------------GPYTG---------------------------------------PALIS--------------------------------------------------KV-DPI------------------------------------------------DKWK-----------------------------------------------------------------------------------------------------------------------------------SMKVEEFGEE-----------KTSNVKQS---------------------------------------------------------------------------------------------------------------------------------------------------------------------------------------------------------------------------------------------
>GHBG01140210.1.p1_Copula_sivickisi
---MGLSKNP--LVRGC--FFLL----------------------------------------VILATVAAFPEPD---------------------------------------------PPQPSTFSS----------RGAAL-------------------------------------------------IQRGRRSMEQ------AKSLVQRMKAHPSTSHMIPGPVRR-----VTEK----VSEVGN----KWRT---QLRDAY-------NEDNEG-VAER-IA---GAISGVGE-GVVGMISGIKNKDWKEGLKGALT----IVSSLAEMA---GP-VGMIAASVLSFFSSMLDLFGGSA----KTESMDDKIERIVKQQVDIGREK-DLKAEVEGVKLEFTSISASLQH------YRES-------------------KK-LERNEAT--ELYNL--AFEGLTVFGKLRARVDEICDIDL------------------------SKEEAEKQK--AAKKCLGIANLLSEVSILRQLIMADMAAVLSDV-HCSKYNC------------------------NDKSNQETGGLLVVANNILNIVKKEQQ-N------DATFLS------------------------------------F--------------------LTDPY-----------------------------NHPKRRYIAALL-------------------FGAPNLYPTIMSYIESLD-DI---------------------------VP------------DGMF--KDY----VVLCK-------GPFLTGECAVFE-KKD----------HADFGADPGGWR----------NKPKSVFVPRSTQVTAFQYP---------------------SLNARQ--------KVWG-------------------PYIGPGAYEL-SSGQGR-----------NDW-----DSMKVGATT-------------------------RNALEE------------VRICEK--------KSFA-----P-----GRCHTLALGD-----------HNL---------NDVG-------------------------------------------------------------------------------------------------------------------------------------KLN-FEGK----------VASMYIP--------------------------RG---------------VAVSGYTA---------SGKKG---------------------------------------------------KK-YAH-FIG------EDSVN-----------EVYDHEH-----W-KSMAV----------YP------------------------SRQIVGD----------------E-DASEELKYCTEEDLKGMCRTTWL-----------SINDF-TSHFG-------------MKFE----KI---RSIKIPGGL--------------------------------KVTGYS-----------------------------------------RDSKR-GSRY----------------------------------------------------GPYTG---------------------------------------PALIS--------------------------------------------------KV-DPI------------------------------------------------DKWK-----------------------------------------------------------------------------------------------------------------------------------SIRIEQFGEE-----------ISSAMSEV---------------------------------------------------------------------------------------------------------------------------------------------------------------------------------------------------------------------------------------------
>GHBG01139715.1.p1_Copula_sivickisi
---MG----TK-YLVRL--VPVL----------------------------------------ATIVCVFL---------------------------------------------------------SS----------THADD-------------------------------------------------LDGA------------IAKVENELKGVPG-------------------D----SKGILS----ALKSLKTDL------------GINS----DR-I----GKAKQMLG-TVSSSLKKLKSKDTAQVISGCLD----IVAGIASTFG--GP-VGLGIGAVASFVSAILGLFTG-------K-SGQSSIASAIDSALKNFRDD-ALERDGAGAKRDFAESVAFLQI------LKSK-------------------KD-LSSVDLT--ILAANVPVFKFSHFLGTLESRILRGAP-------------------------------TSDLT--EATRTLDLILLYSQLVVMRETILIELSLLYRKP-GTAN---------------------------------------HIADSVDNANKVNKD-F------AKDTLT------------------------------------F--------------------LHNL-------------------------------IPDNALVGSLY-------------------Y--PIQNSDRSQQIAKYA-AY-----------------------------------------FGVS--SPPRV----------------PYTAW-YRFE---------------------NVYWKGWSMCS----EAYMG--------------------------------NYMF----------------RG------------------------------CSHVK----------Y---------ANMNVNKLS------SGYY---------------T-----------------LA-------------NRR-----------K--------------------------------------------------------------------------------------------------------------------------------------------------------------------------------------------RKLYVT--KHN---------------------EG-------W-------GWGTL------------NDDPG----------------------------------------------------P-QGH-LN--------------------------------------FIPL------------------------------------KS---------------------G-R----YLIS---------------------------------------------------------------TEKWPNWFMYMESS-----------------------ISGYIRSYE----------------------------------------GNPGGQ-GL-----------------------------------------------------------------------------------------------------------------------------------------------------------------------------------------------------------------WN-----------------------------------------II------------------------------------------------------------------------------------------------------------------------------------------------------------------------------------------------------------------------------------------------------------------------------------------------------------------------------------------------------------------
>GHBG01139711.1.p1_Copula_sivickisi
---MD----VR-HSIKL--TEIL----------------------------------------VTLICVCL---------------------------------------------------------VS----------TYADD-------------------------------------------------LDGA------------IAKVQNELKGVPG-------------------D----SNGILS----ALKSLKTDL------------GINS----DR-I----GKAKLMLG-TVSASLKKLKSKNTAKVISGCLD----IVAGIASTFG--GP-VGLGVGAVASFVSAILGLFSG-------K-AGQSSIASAIDSALKNFRDD-ALERDGAGAKRDFAESVAFLQI------LKSK-------------------KD-LSSVDLT--ILAANVPVFKFSHFLGTLESRILRGAP-------------------------------TSDLT--EATRTLDLILLYSQLVVMRETILIELSLLYRKP-GTAN---------------------------------------HIADSVDNANKVNKD-F------AKDTLT------------------------------------F--------------------LHNL-------------------------------IPDNALVGSLY-------------------Y--PIQNSDRSQQIAKYA-AY-----------------------------------------FGVS--SPPSL----------------PYTAW-YRFE---------------------NVYWKGWSMCS----EAYMG--------------------------------NYMF----------------RG------------------------------CSHVK----------Y---------ANMNVNKLS------SGYY---------------T-----------------LA-------------NRR-----------K--------------------------------------------------------------------------------------------------------------------------------------------------------------------------------------------RKLYVT--KHN---------------------EG-------W-------GWGTL------------NDDPG----------------------------------------------------P-QGH-LN--------------------------------------FIPL------------------------------------KS---------------------G-N----YLIS---------------------------------------------------------------TEKWPNWFIYMESS-----------------------ASGYIRSYQ----------------------------------------GNPGGQ-GL-----------------------------------------------------------------------------------------------------------------------------------------------------------------------------------------------------------------WK-----------------------------------------II------------------------------------------------------------------------------------------------------------------------------------------------------------------------------------------------------------------------------------------------------------------------------------------------------------------------------------------------------------------
>GHBG01136171.1.p1_Copula_sivickisi
--------------MRC--CIFL----------------------------------------ILSIWI-------------------------------------------------------TYSQAL----------TMQQA-------------------------------------------------FNKTGQKLET------IKTLATNMANDVRTKVSMAGAGIN-----VQAK----VAVVQK----KWE----AAKVEY-------NNDRAA-AAGK-IK---DAVSGVGT-GLVGFVNGVKNGDWAKGVSGALT----IISSVVALA---GP-VGVIASGILSLLSSIFGIFGGAK----KPESTESKVERVVRQQIDIARQK-DLEAAVQGVKVSYETLSNSIQD------FREG-------------------KE-LETEQAN--ELYNQ--AFVGLSVFGRIQNRIKEICDD--------------------------LK----DHV--NGSKCLKTVQLYADVAITRQLVISDMAALLADV-YHRKVDDEPIIEEIPVEDAVAEAAEVGSEEDKATKILKAKGLLVVSNNLLHLIKKDQE-K------DRKFLR------------------------------------F--------------------FGDPF-----------------------------NHPLRRYVISLY-------------------FASPDLYPSLKAYIRTLH-DS---------------------------VP------------GGLF--THE----ALICN-------QESLQGWCKPLP-KGE----------YNRL---PSFWR----------DAVGSLYVPLGLEITAYEHER-------------------LNAESR----------TYG-------------------PFYGPIAHNK-APGGS-------------DW-----SSAKVSETS-------------------------KDAELE------------ARICSE--------ENFK-----P-----GYCDTVEKAD----------LINL---------WNHH-------------------------------------------------------------------------------------------------------------------------------------GFN-WNDK----------ISSMYIP--------------------------EG---------------VAVDGYTE---------INKEG---------------------------------------------------NH-YEM-FVG------PHIIN-----------IVYDQNK-----W-KSLWV----------RD------------------------AGEE-------------------I-DGSNQVVFCAQEKLEGQCKTTWK-----------SLYYL-RGSYN-------------MNWE---NKI---YSMKIPGGY--------------------------------QVTGYT-----------------------------------------DISHQ-GISF----------------------------------------------------GPYSG---------------------------------------PAVID--------------------------------------------------RV-DGG------------------------------------------------NNWK-----------------------------------------------------------------------------------------------------------------------------------SMKLTEFTQD-----------LPDSNPTKTKATQKEA--------------------------------------------------------------KKEKKQKRKEKGKEK----------------------------------------QRQF------------------------------------------------------------------------------------------------------------
>GHBG01125002.1.p1_Copula_sivickisi
---MG----SI-HLLKL--LVIA----------------------------------------TTLKSAIS---------------------------------------------------------AS----------TNPND-------------------------------------------------LDGA------------IIKVENELKGVPG-------------------D----SKGVLA----ALKSLKSDL------------GIDS----DK-I----GKAKQMLG-TVSSALGKLKSKDTAKIISGCLD----IVAGIASTFG--GP-VGLGVGAVASFVSAILGLFSG-------K-AGQSSIASVIDSALKNHRDD-ALERDGAGAKRDFAESIAFIKV------LKSA-------------------SD-LSKIDLS--ILAANVPIYKFSQLLGTLESRILKGAV-------------------------------TTDYS--EAKRTLDLILLYSQLAVMRETILIELSLLYRKP-GTAD---------------------------------------VIANAVDNANTVNKQ-F------ARDTLN------------------------------------F--------------------LHNL-------------------------------IPDNALVGSLY-------------------Y--PVQNSDRSQQINKYA-AY-----------------------------------------FGVS--AQPQL----------------PYSAR-YRFE---------------------NVYWKGWSMCN----MVYIG--------------------------------TYQF----------------EG------------------------------CQYLK----------Y---------ANMVVKKLS------SGFY---------------T-----------------LE-------------NRR-----------K--------------------------------------------------------------------------------------------------------------------------------------------------------------------------------------------IKLFIS--THK---------------------EG-------W-------GLGTL------------AQDPG----------------------------------------------------P-QGH-FN--------------------------------------FIPM------------------------------------KS---------------------G-S----YLIS---------------------------------------------------------------TEKWPNWFMYMDSN-----------------------AIGRIRSWE----------------------------------------GNPGGQ-GL-----------------------------------------------------------------------------------------------------------------------------------------------------------------------------------------------------------------WK-----------------------------------------II------------------------------------------------------------------------------------------------------------------------------------------------------------------------------------------------------------------------------------------------------------------------------------------------------------------------------------------------------------------
>GHBG01104533.1.p1_Copula_sivickisi
---ME----AK--HVAT--RAIL---------------------------------------LCFLVTLLLW--------------------------------------------------------KI----------SDAAD-------------------------------------------------VDSM------------FNQVQNSLKEVQG-------------------D----TQTALA----ALNDLKNEV------------KTKP----DR-V----GQASKILG-SVGSALIKLRSKNTVRIISGCLD----IISGIATTFG--GP-VGIGVGALASFVSSILTLFSG-------S-PMKNSVNAVVDAALKKYRDQ-DLQRQASGAKRDFAESAAFIEV------IKGY-------------------DD-LTKTDLA--ILASNVPIYKMSNMLGILEGRIAQGAV-------------------------------TMDLI--DAHKTLDFVLLYSQLVVMRELLLTDLSILYRRP-GTAD---------------------------------------HLADAIDNVIKVNRE-S------AKHALT------------------------------------F--------------------LHNL-------------------------------EPENVMVGALY-------------------H--PIQNSEVSQGILEYA-TY-----------------------------------------FGVT--KPPRV----------------LNGGW-YKFD---------------------NVYWKGWSICS----ESYAG--------------------------------NHMF----------------RG------------------------------CTGIR----------R---------GNIRVDQIG------NGYY---------------T-----------------ME-------------NKK-----------R--------------------------------------------------------------------------------------------------------------------------------------------------------------------------------------------RKLYIT--KHD---------------------QG-------W-------AWGTQ------------DKDPG----------------------------------------------------E-QGH-LI--------------------------------------FVPL------------------------------------KS---------------------G-N----FMIS---------------------------------------------------------------PRKWTNWFMYMESS-----------------------LSGYIRSWQ----------------------------------------GNPGAQ-GQ-----------------------------------------------------------------------------------------------------------------------------------------------------------------------------------------------------------------WR-----------------------------------------IV------------------------------------------------------------------------------------------------------------------------------------------------------------------------------------------------------------------------------------------------------------------------------------------------------------------------------------------------------------------
>GHBG01094004.1.p1_Copula_sivickisi
---MF--------KHFF--ALCL---------------------------------------ALSMWTHVEGAND-----------------------------------------------------KQ----------RTVAE-------------------------------------------------VEAT------------INAAIGKVKGDSA-------------------N----AQGLIT----TLTKVKDDL------------RTKWK-SNEN-M----KKIMDIVT-SVSNSLAELQSMHPIEIAAGCLE----LLSGLGETLG--PL-SG--IAPFFSILSLAIGLFGG-------E-KVQASVAAAVKKAPKDQ----DLEAEIFATQREFTISKAFLDGI-----RKEP-------------------KG-LTEMEVA--SLSANVPIYKGVKFLAILVQKIKNAAP-------------------------------KTA-E--EAQMILSLMELLADLCSVRDVIILDLYQLVSSA-GHSP---------------------------------------NIAAGILEVYNVGKA-E------YRNALQ-----------------------------------EL--------------------FRGN-------------------------------NPKHWVLYSSL-------------------Y--PKNSSSQTKKIHKFL-KT-----------------------------------------LGIV--DIPRI--------------DDDISGN-KTIS---------------------ALAYPEYCMASPFSSTFMQG--------------------------------SY------------------KK------------------------------SIYKK----------E---------CTIMINKRP------DGFY---------------T-----------------LI--------------VH-----------G------------------------------------G----------------------------------------------------------------------------------------------------------------------------------------------------------RMA--YAS---------------------DS-------Y-------IFLKY------------NRKVD----------------------------------------------------K-LSK-FN--------------------------------------FIPV------------------------------------KL---------------------G-DK-EFYIIS---------------------------------------------------------------TCEWSDHYAYEMAM-----------------------KMGWIAFHK----------------------------------------GNPNDS-GYQE------------------------------------------------------------------------------------------------------------------------------------------------------------------------------------------------------------KAFWK-----------------------------------------IE-------------------------------------------------------------------------------------------------------------------------------------------------------------------------------------------------------------------------------------------------------------------------------------------------NA---------------------------------------------------------------
>GHBG01066990.1.p1_Copula_sivickisi
---MKTLV-----------FLIL----------------------------------------VIIKSSVTSLRLDDG------------------------------------------GARPTNKFKA----------AAREE-------------------------------------------------ITNARNKVDG------IFDIVEKMKADRLSGSSIPGSRVA-----LAEK----IQIVRT----KWKT---QLREAY-------KADSEG-MAEK-IS---GAISGGGQ-GAVDMINGIKNKDWKAGVKGALT----LGGSLAQLG---GP-PGMIVASVLSFISSLLDLFGGSS----NTESMDDKIERIVKEQIDIARER-DLKEKVRGVMNVLTHASTRLQR------YREK-------------------KD-LTEGIAR--GLNRW--VLRGLAAFGELKARINEICDITS----------------------------YNEKM--RIRKCLQMIDLFCELKIMHQLFMTDLATVLADV-HALRYKG-----------------------------RNESELMTLVKDNIHSLKEEQK-R------DARFLR------------------------------------F--------------------IVDPF-----------------------------NYRNRRVISAKF-------------------FVAPYRYSTLQAYLETLD-ES---------------------------IE------------GGIF--PKE----AMMCT-------SWFLVGDCITLP-VKD----------YPDFGKDPGGMN----------NEVHSLYVPRRIQVTAHDYV---------------------GYRND----------KWG-------------------PYVGPTMFYP-LEGQGQ-----------EDW-----EAAEVKNTS-------------------------RDAFKE------------VHICRE--------YPHD-----TA----GNCHTLTEGE-----------YRL---------GELD-------------------------------------------------------------------------------------------------------------------------------------GMS-FAGN----------VYSVHIP--------------------------SG---------------MYISGCTG---------STVQG---------------------------------------------------SS-TCYNYYG------QSTVN-----------EVYSYSD-----W-ESLKV----------AS------------------------TEKGLRALEVCKKGGFKELRAPVK-DASELVKFCTEENLGGECQTTFE-----------SIKDL-ENICT-------------MKFS----SI---ESLKLPGGI--------------------------------TVHGFS-----------------------------------------KVNFD-GNRL----------------------------------------------------GSYKG---------------------------------------PAVIS--------------------------------------------------KV-DFA------------------------------------------------GKWR-----------------------------------------------------------------------------------------------------------------------------------SMKISEFKKDL---------------------------------------------------------------------------------------------------------------------------------------------------------------------------------------------------------------------------------------------------------------
>TR83857_c0_g1_i1.p1_Craspedacusta_sowerbyi
---MEHWKR----------ISLL---------------------------------------AFVIVTAFQH---------------------------------------------------SLCAITE----------KAENN-------------------------------------------------LIQAQNTGQA------LTETIDGMTNSLTLSKLLSATR-------DKAKAKELISEAKT----KVSTMARTTKEKL-------LDEDEG-VAER-VS---GSVNGAME-GLVGMVNGIKNGDWVEGVQGALG----IVSSLAALA---GPGIGTMISGVLSAISTFLSLFGGSE-----SESQESMVKRVVEGAIKEFRDK-DMKEDVEGLQHLYQSISLSIQQ------FRES-------------------GK-LTTSQAE--EFYTT--AFEDLMVFGRLKTRIGELCEKP------------------------------KDDN--HARNCVDFIKLYADLSILRQLIMADMASLMSEP---------------------------------------KINLVGTAENILHVLKKEQE-N------DFNLLQ------------------------------------F--------------------LGDPV-----------------------------SNPSKRLVIATM-------------------FGYPETYEVLLSYLHSLH-KQ---------------------------FD------------EGLW--KKD----LLICT-------DRMLKGECSGIS-YADKDHIS-----FANLS--AIYMN----------DKVLSFFVPMKGKVTLWTVE---------------------NFSGE----------IRG-------------------PYVGPALHGY--SGSA-------------IH-----SSLKYEKTD-------------------------ETNEGS------------VRFCNA--------NNLD-----PK----SMCDYWPVNKDAY----SETVLTL---------NKYH-------------------------------------------------------------------------------------------------------------------------------------GLP-WEKK----------VGSFYVP--------------------------AK---------------TVLYGYGD---------KN------------------------------------------------------KK-YGP-FYG------PQQAG-----------KICGSST--SADW-TKVEI----------RR------------------------SK---------------------W-DARKMVQFCDMENLKGSCFYTFN-----------SLTDL-TKIME------------QCNFD---KQI---RSVKIPGGL--------------------------------EVTGYQ-----------------------------------------DKNFK-VEFA----------------------------------------------------GPYHG---------------------------------------PVTIG--------------------------------------------------RV-DWS------------------------------------------------PLWR-----------------------------------------------------------------------------------------------------------------------------------SIKITGQAAE-----------DVKLEKEVSIRS----------------------------------------------------------------DLNQETSKTSSGASSRK----------------------------------------QNFLFHHKSQYH----------------------------------------------------------------------------------------------------
>TR42511_c0_g1_i1.p1_Craspedacusta_sowerbyi
---MEGWKT----------FSTL---------------------------------------YIALLITSWH---------------------------------------------------RVHALSD----------KASSE-------------------------------------------------LDRAQGTGAA------LTDTIEAMTQSPTLSKLLSATR-------DKEKAKELISEAKT----KVSAMASSTKAKL-------MDEDEG-VAER-VS---GSVNGAME-GLVGMVNGIKNGDWVEGVQGALG----IVSSFAALA---GPGIGTLISGVLSAISTFLSLFGGSE-----AESEESMVKRVVEAAIKDLREK-DMKEDVEGVQHLYQSMSLSIQQ------FREA-------------------KK-LTTSQAE--EFFTT--AFQDLSVFGRLKTRIGELCDKP------------------------------KIDD--DAKKCVDFIKLYADLSILRQLILADMASLMTEP---------------------------------------EIGLEGTADNILHVIRKEQE-N------DLNLLQ------------------------------------F--------------------LGDPG-----------------------------SNPGKRLVIATM-------------------FGYPENYEVLISYLHTLH-KQ---------------------------FD------------EGIW--KKD----LVICT-------GRMLKNECVGIS-YAEQGE-------YKALD--ELFMN----------DKIQSFFVPLQGSVSFYDAK---------------------DFAGA----------KKG-------------------PYIGPALHGY--SGSA-------------IY-----SSLKYEKTD-------------------------ETNEGS------------VRYCES--------DALH-----PN----SLCDYWPLKKEPE----AVTEIAL---------SGYH-------------------------------------------------------------------------------------------------------------------------------------GFP-WAKK----------IGSFYVP--------------------------AK---------------TVLYGFGE---------GD------------------------------------------------------KK-YGP-FYG------PQQVD-----------KICGTST--KADW-VKITL----------KR------------------------SK---------------------W-DARKMVQVCELEDLKGSCFRTFN-----------SLTDL-TKIMG------------QCNFE---KKV---RSIKIPGGL--------------------------------EVTGYQ-----------------------------------------SKEHK-IRFA----------------------------------------------------GPYRG---------------------------------------PITIG--------------------------------------------------RV-DWS------------------------------------------------PLWA-----------------------------------------------------------------------------------------------------------------------------------SIKITGQAEE-----------DINLEKEASTRSI-------------------------------------------------------------EDPFRADSDELTDESLIRK----------------------------------------SKLHRRHHSSRSRKPAKHATNINE----------------------------------------------------------------------------------------
>TR57099_c0_g1_i2.p1_Craspedacusta_sowerbyi
------------MKVSKMRVAIA----------------------------------------CIILCALQL---------------------------------------------------PSYIHAS----------KATEL-------------------------------------------------FSKAVEVGTG------LANTMEHFYQSKSLSKVIAPTF-------DAQKIAGLVGSAKE----KVRFMVTDTKAKL-------KAKDQA-TLER-VA---GAMGNSMK-GLVGIVNGIKNGDWVEGIQGALG----LVSAIAALA---PPGIGTLISGALSAISTFMGLFGGSQ-----AESEESMVKRVIETAISEFRNK-DMKEDVEGVQHVYQSLSASIQQ------FRES-------------------GD-LDSTQAE--ELYTM--VFHELSAFGRLKARIAELCSNP------------------------------NTIS--KAETCIDFAKLYAELSILRQLIMTDLASLLSEP---------------------------------------TIDLEVLSRNILNSIRKEQE-S------DLKTFS------------------------------------F--------------------LGSPV-----------------------------SNPSKRLAFATM-------------------FGNPERYSTLISYLNSLH-HE---------------------------YD------------FGFW--DDS----MIFCT-------ELMLQGECLGVERMVD----------VENSI--PSLGN----------HYAKSFFVPLYGRVEFWDQP---------------------FSRGT----------SFG-------------------PFNGPALYGN--SVSD-------------RF-----ASLSFTSSD-------------------------DENDGS------------IRFCEG--------ESLN-----PT----RPCGYWSIPKNTA----TL-RIDL---------SSYQ-------------------------------------------------------------------------------------------------------------------------------------GYN-WQGK----------VGSFYLP--------------------------PG---------------RSLQALSS---------SN------------------------------------------------------KA-YGP-FVG------PYTAN-----------KICKPANGQKDEW-KTVII----------ER------------------------TN---------------------S-DARSMIEYCDEEDLRGNCFRSDR-----------ANPRL-NEVYG------------QCDFS---NKI---RSIKIPAGY--------------------------------AVRGFE-----------------------------------------DASQS-VDAA----------------------------------------------------GPYFG---------------------------------------PVTIG--------------------------------------------------KV-DKA------------------------------------------------AKWR-----------------------------------------------------------------------------------------------------------------------------------SVLVTQDTAR-----------HASTRSSQEGNHMHLTSYYRSSRKK-------------------------------------------------LD--WKEFDRNQTAAFKSK----------------------------------------QANRLSHKKREE----------------------------------------------------------------------------------------------------
>TR108646_c0_g1_i1.p1_Craspedacusta_sowerbyi
------------MRFVIG-LALL----------------------------------------LSLGAAIPKVIQERD-------------------------------------------PSETASRKR---SL----DELKND-------------------------------------------------VNVAYSKLQNE-GLKDIISLGEKMEKSNLLGK---------DKIGIKEK----LAALKS----KAGEKMKPIDIQG------TSEKLSG-KLDT-LS---TGITAVSS-GFGSMKQAFESGNWLDFAVAGLD----MASSLSSLA---GP-MGAVVGQVLGMFSMILGLFQDSP----KEETQEEMMRRVIKEELESFREE-DLLARGNGFIRAFSILSKSIQH------FRDKD------------------AE-ISNDIAS--ELFNK--AFDGLEIYGELESYMDTWCTSTMADIDKYRETFKNRGEYGSPKWTEWTNAKEVVVN--AATRCLKLVNVYSQLSIMRQLMLVNMASLLSTS--------------------------------------NCKVCQKLQTNLLYTVKAEQD-V------DRSILN------------------------------------Y--------------------FADPV-----------------------------REWRRRFAVSYY-------------------FSNPENYPIIKAYLNKLD-ES---------------------------VQ------------GDMY--GDG----ILICS-------EKELLADCLKLR-FSDKTNQGDGS--VKNMN--LHGW-----------NNIRSVFVPRGYRLYNGNPDT-----------------------------------STQ-------------------TITGPNMINV----------------D-ETW-----KSIHMERTT-------------------------SDIAA-------------VRLCSS--------AHLA-----AS----SSCLIIPEGV--------------------------------------------------------------------------------------------T-------------------------------------------------------------------NLN-VKGK----------VSSMAIP--------------------------AG---------------LQVTGRGA----------------------------------------------------------------GKE-WGP-FIG------PQIIQ-----------GACEKEK-----W-ETIDV----------TG------------------------TP---------------------M-RSTNMIKICKREMFRDDCEYVSES------------TTL-QKLHGCEDTFWRSP-VGGNKYK---MRF---KSIEIPSGV--------------------------------QVLLYT-----------------------------------------NNDFT-GKLL----------------------------------------------------GNYIG---------------------------------------PLKVK--------------------------------------------------DV-DSY------------------------------------------------PNYG-----------------------------------------------------------------------------------------------------------------------------------SMKVVSLVGD-----------DGDTNK-----------------------------------------------------------------------------------------------------------------VPFS--------------------------------------------------------------------------------------------------------------------------
>TRINITY_DN11496_c0_g1_i1.p1_Cyanea_nozakii
--------------MKL--FAIL----------------------------------------VIVLAFVAK--------------------------------------------------------SY----------TQTEE-------------------------------------------------LDRV------------FSQLEGALTHD---------------------------NQISNKIDSAKKEILAEI------------NKDP----GK-G----AKVLEAAK-TLNTAVKKLQNTDPWVVTQGALD----VVAGIAALFP--K---GQVFAAIISVISSVIGIVTG-------Q-KAEQTLTAVVTSAVRDESDS-QLIGTAKGAQQEIATAYTALTT-------YIN-------------------KK-IDDKAAA--FLTTQIKMDKGIAALEMLAHRIGERKT-------------------------------STDGN--QQLNCYRLSLLYAQLATMRDMVINNLVMQLKIS-EHED----------------------------------------FAQAYSNSLKANKG-R------YKNAIG------------------------------------F--------------------LADP-------------------------------EIAEAGVAHLF-------------------Y--PPDHSKASMYIKQFLARL-----------------------------------------AGVTVQQRSVN-----------------LPAR-TMVF---------------------SKHWTHDFLAL----DSILN-----------------------IG-------SYYLAFDNAVNML---------------------------------------ANSDG----------P---------SHFSFHKLS------NGYW---------------N-----------------IK--------------VG-----------E--------------------------------------------------------------------------------------------------------------------------------------------------------------------------------------------YWLVLS--DK-------------------------------Y-------LATK-------------TRTFR-------------------------------------------------STQA-EGQ-FL--------------------------------------IMAY-----------------------------------------------------------K-DP-KIFTIS---------------------------------------------------------------SKKSPGYFWKGESG------------------------QSYVIVTK----------------------------------------GYSGEK-SQ-----------------------------------------------------------------------------------------------------------------------------------------------------------------------------------------------------------------FT-----------------------------------------YK------------------------------------------------------------------------------------------------------------------------------------------------------------------------------------------------------------------------------------------------------------------------------------------------------------------------------------------------------------------
>TRINITY_DN13911_c0_g2_i1.p2_Cyanea_nozakii
--------------MKF--LAVL----------------------------------------FMIGALVAN--------------------------------------------------------S-----------TQDAE-------------------------------------------------IDDL------------FDQLESALKQD---------------------------ANIANKIDKAKEDIKAEI------------GKAP----QK-R----ARFLGAAK-ALNGAVVKLQSNDPWVITQGVLN----VVAGIAEFVP--G---GVIISSVISVISSVIGIMTG-------Q-KAEQTLSVVVSSAVRDESDS-ELIGLSKAAKQELVSAFSPLET-------YKD-------------------QE-LDDKAAN--FLTNQIKVNTGISILEMLAHRIGERKR-------------------------------STEGN--QQLNCYRLSLLYAQIASLRDWIINDLIMQLRNS-KHER----------------------------------------FADSYAHSLENHMR-T------YKDVLG------------------------------------F--------------------YADP-------------------------------KISESGVVHFV-------------------Y--PLGHSNDSIFIQDFI-KM-----------------------------------------AGVTLEPRNLA-----------------IPGL-HSVY---------------------SKYWSTQYLSL----ESLTI-----------------------FN-------AYYLAFRRGL---------------------------------------------DG----------L---------WRFRFEKRS------DGFW---------------I-----------------IK--------------VE-----------D--------------------------------------------------------------------------------------------------------------------------------------------------------------------------------------------YWMKLT--DG-------------------------------Y-------VGVQ-------------DNKPT-------------------------------------------------DKQV-ECH-FQ--------------------------------------IMSF-----------------------------------------------------------KEDP-KIITIS---------------------------------------------------------------SRKTPGYFWKGVSG------------------------DQFLVVSK----------------------------------------GYDGEP-TQ-----------------------------------------------------------------------------------------------------------------------------------------------------------------------------------------------------------------FL-----------------------------------------LE----------------------------------------------------------------------------------------KEA--E-------------------GSKKKSKKS------RFNKKK-----------------------------------------------------RNKRDNVKSRQIRKNR--------------------------------------------------------------------------------------------------------------------------------------------VEDEELLRI--
>TRINITY_DN11889_c1_g1_i2.p1_Cyanea_nozakii
------------MAFVS--MLLL----------------------------------------LLAGVVLCQ--------------------------------------------------------GD----------AVGDE-------------------------------------------------AVKT------------LGEVGNLLGDS---------------------------QEIKD----ALAEIKKEV------------SKGP----EV-S----ARLLGMGK-ALKLAVPKLKSSNTADVAQGVLD----VVAGVAEFVP--G---GAFIAPLATLVSSAIGLLSS-------T-KVDNTIRDVVRDVVRETSDR-ELEGEASASRAELTAAMNYLLS-------KHS-------------------QQ-LDSDDVT--RMTSQIKVTTGAGILEMLATRIRYRSK-------------------------------ASSAK--ESKQCLQFSLLYAQIASFRDMVFNDLIIQIRRA-GDND----------------------------------------EANGYENVKTDFIN-S------YYRTLK------------------------------------F--------------------LNHP-------------------------------EPSQAGVVHLF-------------------H--PTNQSKAAKYIHKFM-KM-----------------------------------------AKIE--ETEPW-----------------QPSS-YILL---------------------PVKWPEWVTFM----HP-----------------------------------DGYIRLRSGY--------------------------------------------PSS----------D---------DLITFQKRS------DDYW---------------E-----------------LK--------------MK-----------G--------------------------------------------------------------------------------------------------------------------------------------------------------------------------------------------KWLTID--TTY---------------------PD-------Y-------IGST-------------TESPE--------------------------------------------------SNQ-RSH-FF--------------------------------------VMKY-----------------------------------------------------------P-NK-NIITIS---------------------------------------------------------------CRKWPDKFWKGLDN------------------------GYYVRLRE----------------------------------------GNFDTD-AQ-----------------------------------------------------------------------------------------------------------------------------------------------------------------------------------------------------------------FK-----------------------------------------IV----------------------------------------------------------------------------------------THR---------------------SQG-----------------------------------------------------------------------------------------------------------------------------------------------------------------------------------------------------------------------------------------------
>c33656_g1_i1.p1_Ectopleura_larynx
---ME-------WHHPV--IALL----------------------------------------CLLVVVCNAVDDETFS-------------------------------------------------------------------------------------------------------------------FEQD------------ILDAATAVNPAGGEK--------------FEKK----KLGVKT----GLKAAKTQLKTA-------------G-ENED-LQ---GGVEDIGG-GLVQVVQGIASGSWSDMIIGALG----LVGSLASLA---GP-LGASLATVLSIVSMVFGLFGGAE---EAEESQQDMMKRVITEALTKAKAD-DLRADGESLKKVVSSIRNSVNQ------FREE-------------------SS-LSRDQAT--ELYNK--AFQGLQFFGKLKFYIDKFCDCSVPNPAD-------------------QEAVSKARS--DAKRCLEFVNLYADTSILRQLLIADIASLAGAV-----------------------------------------GLNGTATNLLYLTDKEKT-S------DKDIMM------------------------------------F--------------------LLDPI-----------------------------GNRAQRFCIAQY-------------------FGTPNDYPTVKAYLKVLS-KQ---------------------------KD------------GKQV--SKN----VMVCS-------QPELTGMCYRLE-PKN----------YRKSA--LKDWAKD--------GNIKSIYVSEGLSVTGYSKD---------------------NFRGA----------SYG-------------------PIPGPTVIGI-VP---------------GKW-----VSMKIKKIP--------------------------PGLSY------------VRVCEK--------EALS-----QE----GRCDELSIKE----------YPDL---------NMISGQSETV---------------ITEEKKQCLFPFQ----DKK----GVTHNKCAY-DDDENKYWCAWKTKNAG----------------------------------------------LGWETFYDEWDWCDFPQT-WEEK----------VTSMSIP--------------------------RN---------------TEVYLYSQ---------EKFQG---------------------------------------------------RR-FGP-FYG------PGTID-----------KVCGGNT-----V-KSIKI----------QK------------------------SD---------------------K-KVSNMVKVCRGEAFSDVCDFIEL----------GNYRRM-M-AHG-------------CYYNKETTKI---KSVQVPGGL--------------------------------AVYLFT-----------------------------------------KDSYN-GLAL----------------------------------------------------GPYIG---------------------------------------PISVP--------------------------------------------------VI-DAGEASS-----------------------------------------EETDKSQ-----------------------------------------VK----------------------------------------------------------------------------------------SMKIIKYSRS-----------VEQPLRKSFIRR---------------------------------------------------------LN------------------------------------------------------------------------------------------------------------------------------------------------------------------------------
>GAOL01016183.1.p1_Hydra_magnipappilatta
---M--------FLLPL--LTIF----------------------------------------LTLAIKTTTGN------------------------------------------------------------------------------------------------------------------------FMTSMAK---------VAEKATKYTSN------------------VGDK----VGKFKN----TVKDFNEVLKSDE------------G-KLEK-IT---GAIDSVGG-GAVKLVEGVINGSWQDMIVGALG----IIGGLASLA---GP-VGAIISSVLSVISMLFGLFGGEQ---KAEESQESMLKRVINEALTNARAE-ELKADGEGLKKMMLSIRNSINQ------FRESG---------------------VTEDQAN--ELYTQ--VFTGLDFFGKLKYEINKYCDCSISEVVI-------------------TNEIRDTNI-KKSEKCLQFLNLYSDLSIYRLLLIADMASLFNSI-EDPE---------------------------------GV-GLDKT---ILLLSEKERA-S------DAEILA------------------------------------F--------------------LFDPI-----------------------------NNIRQRFCISLY-------------------HGAPNKYPTIMAYTDVLK-KK-----------------------------------------EMKS--SKD----VTICS-------EKELLGVCHNLN-VTEKKE-------YKTIED-LHGWG----------DKIKSIYVPEHLTVSGFSRA---------------------YFKEP----------NFG-------------------WYTGPTVIGT-VPHNR-----------DGKW-----NSFKVDPTP-------------------------TLAHQM------------IRLCLK--------QNFE-----QN----GFCHQLEPYTNAG------HSANL---------RLIS-------------------------------------------------------------------------------------------------------------------------------------VET-FEKK----------VESVMIP--------------------------EG---------------LQAEFFSE---------INQGG---------------------------------------------------TK-YGP-FYG------PNSID-----------NFCIKDK-----V-VSIRI----------LY------------------------SQ---------------------K-EVSQMVKICKGESFSHQCEYLDK----------GAYPSL-T-ING-------------CDYTNKDEKI---KSMIVPAGL--------------------------------KVLMWT-----------------------------------------EKNCQ-GMDL----------------------------------------------------GPYVG---------------------------------------PLSLS--------------------------------------------------AI-EGV-----------------------------------------------GSKLK-----------------------------------------VM----------------------------------------------------------------------------------------SLIVKDTEDT-----------SVTECKA--------------------------------------------------------------------------------------------------------------------------------------------------------V-------------------------------------------------------------------------------------
>TR6397_c0_g2_i6.p1_Hydra_viridissima
---M--------FSLSL--ITFF----------------------------------------VGITLTAGKRVPHRSSALQHSA--------------------------------VHRATSQKVPLST--R-------------------------------------------------------------FGSFMQD---------VKQQAGHIKSTAEEKYKK-----------FDEK----LGPFRT----KLESTEKDIKGQV------------E-KTEK-LT---AAIEKVGG-ASVTLVSGIVNGKWQDMITGALG----IIGGLAALA---GP-VGALISSILSVISMLFGLFGGSQ---EAEESQEAMLKRVIDEALTKARAE-ELKADAEGLKKLIMSIRNSINQ------YRES-------------------EN-VSQAQAN--ELYNQ--VFTGLTFFGKLKYEINKYCDCSVTD----------------------TKKLTEART--KSNRCLEFLNLYSDLSIYRLLLITDMASLFSSV-----------------------------------------GLNTTSNNLLSLTEKEKL-P------DKDVIM------------------------------------F--------------------LFDPI-----------------------------NNHRQRFCISQY-------------------FGAPGKYPTIQAYSDALK-AT---------------------------PG------------GKNF--SKDV---VVVCS-------NRELLELCHKLE-DQE----------YLSSS--LDEWAH---------NKIKSLFVADKFQVIGYSED---------------------NYQGV----------VYG-------------------PFVGPTVIGS-TP---------------GTW-----KSIKISKTE-------------------------KDAQNM------------VRICES--------SNFE-----QS----SRCDQLDIFN----------YPDL---------KMIRAFGGKN--VAAINNR-------TDTKENCMFPFKLG---------DTEFNYCTKSKDKHNRYWCATEVNPDTREAISIGFCLSGSDILTNNNDKAKCRIPFKYQNELYTYCTYEGKYTTPWCYTDGNWGYCAFDQN-WEKN----------IASVSIP--------------------------EN---------------VQIELYTN---------EEFEG---------------------------------------------------EK-FGP-FYG------PNAMD-----------KICGQKT-----A-KSIKI----------SY------------------------HN---------------------K-KISEMVKICKGQSFSQHCDYLEV----------GDYNEP-K-FHG-------------CSYSGTEEKI---KSMSIPLGQ--------------------------------MVELWT-----------------------------------------KKDFK-GMLL----------------------------------------------------GPYIG---------------------------------------PVSLP--------------------------------------------------VV-DAGETT--------------------------------------------ESSYE-----------------------------------------IK----------------------------------------------------------------------------------------SMKISRVQNE-------------------------------------------------------------------------------------------------------------------------------------------------------------------------AV-------------------------------------------------------------------------------------
>GEVZ01004121.1.p1_Hydra_vulgaris
---MSSK------------ILLL----------------------------------------AAITLVFCKS----------------------------------------------RVFGQQTPAAT--N------PTIAIK-------------------------------------------------FDNFMNQ---------VKTKANEVKSIAEKSYKDNYGK-------LDQK----IAPFRK----ELVAKDAELKDKA------------D-KSEK-LS---AAIEKVGG-ASVTLVKGIVNGNWQDLITGALG----IIGGLAALA---GP-VGALISSILSVISMLFGLFGGSQ---EAEESQEAMLKRVIDEALTKARAE-ELKADGEGLKKLIMSIRNSLNQ------FRES-------------------EK-ITADQAN--ELYTQ--VFTGLTFFGKLKYEINKYCDCSIKD----------------------NNKIKEAKE--KSSRCLEFINLYSDLSIYRMLLITDMTSLFSSV-----------------------------------------ELNDTSNNLLLLLEKEQI-S------DKDVIM------------------------------------F--------------------LFDPI-----------------------------HNHRQRLCISQY-------------------FGAPNKYPTIQAYSDLLK-TV---------------------------PK------------GKVV--PSD----VVICS-------SEELRGLCHKLD-AKM----------FKAND--LGKWS----------ESIKSLFISDKLQVTGYSGD---------------------N-EGV----------QYG-------------------PFYGPTVIGV-LP---------------GAW-----KSITVAPTD-------------------------KHAQNM------------VRVCME--------YNLD-----QV----SRCDQLDVID----------YPDL---------KKIHAFDGDVRAYEFISKRDYEDEKVSSNEVKCVFPFNMTFQDKNKVTIEKEYKHCTDDGDEFKRYWCATQVSQDRK-VLKKGYCIPNGDILTTKG-YGKCKFPFIQDKRVYTYCTY-GGYSYKWCRTEDSWQECEFDQS-WELK----------IASLVIP--------------------------DK---------------VQVEIFSE---------EEFEG---------------------------------------------------HK-IGP-LYG------PNVID-----------RICGEKN-----A-KSIKV----------SY------------------------HN---------------------K-NVSDMVKICNGESFSQYCDYLDV----------GKYGNI-T-FHG-------------CTLSGS-DKI---KSMTIPSGK--------------------------------KVELWT-----------------------------------------EYDYK-GFSL----------------------------------------------------GPYAG---------------------------------------PVSMP--------------------------------------------------VI-DAGASI--------------------------------------------DTSYE-----------------------------------------VK----------------------------------------------------------------------------------------SMEITNIELTK--------AVDLLPTNSTIILEKKKTKKHGYQKKPT------------------------------------------AIN------------------------------------------------------------------------------------------------------------------------------------------------------------------------------
>GEVZ01006272.1.p1_Hydra_vulgaris
---MV-------FRLYI--VVFC----------------------------------------WLVIYTANAKDQSEILSPD----------------------------------------------------------------------------------------------------------------FDEV------------IIEKSNSLNPKGGSK--------------YEKK----KENFKE----SVKNAKEKVKEI-------------G-NNEK-FAEIIEGISGVGD-GLTQLVGGISSGSWQDMLLGGLS----IVGTLASLA---GP-MGAALSTILSLVSMVFGLFGGSQ---EAEESQEGMLKRVIDDALTRARAD-ELKAEAEGLKKAISSIRNSVNQ------FREE-------------------NS-ISENQAT--ELYNQ--AFRGLTFFGLLKYQIDKYCDCAVENPND-------------------EEKVRKAKE--NSDRCLEFLNLYADLSILRQLLIADMASLVGSV-----------------------------------------GLNSTAINLLSLTEKEKI-S------DKEIIL------------------------------------F--------------------LLDPL-----------------------------NNINQRFCIAQY-------------------FGVPDKYPTLQAYLASLT-EL---------------------------ST------------GEIA--SKQ----VVICS-------QKLLLGLCYKLE-PKN----------YYQKD--LLGWA----------SAIRSIYVSDGLVAYGYSSD---------------------QLKGA----------SYG-------------------PFPGATVIGL-TP---------------GDW-----KSIKISPLT--------------------------EKKKY------------VRVCEN--------EKLS-----QD----GRCDELAVND----------YPDL---------KIVSGTDGDV---------------MTESNNRCKFPFKFE---------GKLHNKCL---KDGDKYWCATDLKSD---------------------------------------------------LTYNSWDNCVFPQT-WSGK----------ILSISIP--------------------------EN---------------VKVWLYTE---------EDYKG---------------------------------------------------TT-YGP-FYG------ANTID-----------EVCGGAT-----T-KSMKV----------SN------------------------TH---------------------M-KSSEMVKICRGPSFSQMCDFIET----------KLYPKL-L-IHG-------------CLWSSEENKI---KSMRVPGGL--------------------------------AVYMWT-----------------------------------------DENYK-GIPL----------------------------------------------------GPYIG---------------------------------------PVSVS--------------------------------------------------VV-DGGDP----------------------------------------------SESQ-----------------------------------------IK----------------------------------------------------------------------------------------SLKIVEYKPA-----------AVDSVKRKFSKGKSYETDSN---------------------------------------------------------------------------------------------------------------------------------------------------------------------------------------------------------------------------------
>GEVZ01006697.1.p1_Hydra_vulgaris
---MA-------FRLYI--VIFC----------------------------------------WLVIYTANAKEAPKISSPN----------------------------------------------------------------------------------------------------------------FADA------------IIEKSNLLNPKGGSK--------------YEKK----KESFKA----SAGKAKEAIVKF-------------G-NNDK-IA---EGISGVGD-GLTQLVGGISSGSWQDMLLGGLS----IVGTLASLA---GP-MGAALSTILSLVSMVFGLFGGSQ---EAEESQEGMLKRVIDDALTRARAD-ELRAEAEGLKKAINSIRNSVNQ------FREE-------------------NS-ITENQAT--ELYNQ--GFRGLTFFGLLKFQINKYCDCAVEKSED-------------------GEEVKKAKE--NSDRCLEFLNLYADLSILRQLLIADMASLVGSV-----------------------------------------GLNATAINLLSLTEKEKI-S------DKEILL------------------------------------F--------------------LLDPI-----------------------------NNKNQRFCIAQY-------------------FGVPGKYLTLQAYLASLT-ET---------------------------SI------------GEIA--TKH----VVICS-------KEQLLGVCHKLE-VKN----------YDYGN--LSGWG----------GHIKSIYVSDGLFVYGYSHD---------------------KQKGV----------SYG-------------------AFVGPTVIGL-IP---------------GNW-----YSVKVDLIL--------------------------KKVKR------------VRVCEK--------EKLS-----QD----GRCDDLSIKE----------YPDL---------KIVSGTGKNI---------------LTVNRKKCVFPFYYN---------NKEYDKCV---KFRNTYQCATTVVDK---------------------------------------------------IS-SGYEDCDFPQT-WSEK----------IVSLSIP--------------------------EN---------------VQVMLYAE---------EDFKG---------------------------------------------------KM-FGP-FIG------ANTID-----------KVCEDAK-----T-KSMKV----------SE------------------------TN---------------------L-KSSEMVKICRGASFSEMCDYINT----------GNYRKL-V-IHG-------------CDWSKNETKI---KSMHVPGGL--------------------------------VVYMWL-----------------------------------------KENLS-GQEV----------------------------------------------------GPYTG---------------------------------------PISVP--------------------------------------------------VV-DGGEP---------------------------------------------ESNYR-----------------------------------------IM----------------------------------------------------------------------------------------SLKIVKKKPV-----------AFNSVKRKFSDRNLKIIHIR---------------------------------------------------------------------------------------------------------------------------------------------------------------------------------------------------------------------------------
>HAAC01018750.1.p1_Hydra_vulgaris
---M--------YFLTL--LTIT----------------------------------------VLVVFGTTAGKRTLVRKNLIE--------------------------------------------------------NISNS-------------------------------------------------FQNN------------IDELKQKLPAPSKLKE------------GLDKK----VNNFRN----ELVKVNENVKNQV------------E-STEK-LS---GAITSIGG-SVVKFADGYINGKWQDMVVGVLG----VIGGIAALT---GP-IGALVSSVLSVISMVIGLFGGSQ---KAEESQESILKRVITEALDKARSE-ELKADAEGLKKMMLSIRTSVNQ------FRDA-------------------GN-VSQFQAY--EMYTQ--VFTGLDFFGKLKYEINKFCDITIEESPP-------------------DNKFEIYGE--RADKCLLFLNLYSDLSIYRMYLITDMASLFSDF-----------------------------------------NLTETAKNLISLGEKERI-L------DREILM------------------------------------F--------------------LYDPI-----------------------------NNHLRRFCVSQY-------------------FTAPSKYKTIMVYSNLLH-TI---------------------------PT------------EKLP--SKD----IIVCS-------GQAMLGVCYKLK-LEEKKSTEESDNIYYESN--VANWIK---------KGFESMYISDTFEVTGYSQE---------------------SHKGD----------MYG-------------------PFVGPTVVGV-ITR--------------DLW-----QSILIKKTK-------------------------KGSQDM------------VRVCVK--------PYFN-----VS----GACGQLDIGE----------YPNML-----LKSKLFE-------------------------------------------------------------------------------------------------------------------------------------DQS-YFEK----------IQSISIP--------------------------DN---------------VQIEIFKE---------TDFQG---------------------------------------------------DS-YS--LPG------PNLID-----------DFCQKSI-----T-KSMKI----------SH------------------------HN---------------------K-KVSDMVMICKGISLSKQCEYLEK----------DEYET--TDING-------------CSYSGK-DEI---KSMFVPNGK--------------------------------RVEMWS-----------------------------------------DKNFG-GMEL----------------------------------------------------GPYIG---------------------------------------PLTMK--------------------------------------------------AV-DGV-----------------------------------------------LSNYS-----------------------------------------ID----------------------------------------------------------------------------------------SLKVFEEDLT-----------KNRRRKK--------------------------------------------------------------------------------------------------------------------------------------------------------I-------------------------------------------------------------------------------------
>TR31713_c0_g2_i1.p1_Hydractinia_polyclina
---MQS------NCFKL--VFLL----------------------------------------QFFLWQYAHGR------------------------------------------------------------------SDLED-------------------------------------------------FKKFKDNGLL-----TMSQIAVDMSNAGVLGATPS----------IKEK----LTQLAV----VVDEVEKEIELSE-------KDE----RDKD-LI---GNIYDILS-GLEVLTNGIHRGSWQELVLGGLE----IAVPLATMA---DL-NDPLTEVILSLVSSVFDTFGGST---GGEIKTERMIQRIILFALDRANAT-QLDLDVSSTKRLYSSLSNNILQ------LRDG-------------------GS-INKNQAM--EFFNQ--AFEEMAIFGKVEEVISSSCYIGDITK---------------------YEDENELNE--QTEKCLEFLNLYSSLSIIRQLLITDMASLVGEA-----------------------------------------GLNSTALYLLKLVRKKQE-I------NKNILN------------------------------------F--------------------IVDPI-----------------------------NFIGERYAVSYF-------------------YASPERWPTLKAYIHRLD-VM---------------------------TN------------GKYL--RAH----VIVCS-------KQQLQGECFQMM-MGK----------YTTND--LMGWR----------SSISSIYIGGNLKVTGFDQD---------------------KFKGT----------TFG-------------------PFIGPTVIGT-IPGRN-------------EW-----ESMYVLATK-------------------------KDASRY------------LRVCEE--------KNLR-----QK----SPCDMLPMGL----------YKRL---------DDVH-------------------------------------------------------------------------------------------------------------------------------------NND-WSSR----------INSISIP--------------------------AN---------------MKVTAYDD---------FNFQG---------------------------------------------------SM-FGP-LQG------PDTIG-----------KLCHSGE-----W-KSLKL----------ER------------------------TT---------------------K-KPSEMIRICREENFDGYCDLLEE----------GNFQNL-SSIHG-------------CSWNTAATKL---KSMRIPAGL--------------------------------RVYLWS-----------------------------------------EDNYD-GLPL----------------------------------------------------GPYTG---------------------------------------PSLVR--------------------------------------------------LV-DGA------------------------------------------------ETQR----------------------------------------VIR----------------------------------------------------------------------------------------SLKIKQLY------------------------------------------------------------------------------------------------------------------------------------------------------------------------------------------------------------------------------------------------------------------
>TR67431_c1_g2_i3.p1_Hydractinia_polyclina
---MAKQMI---KKFMI--LILL---------------------------------------NILPIRCHQREGMKHRKSHVRPS------------------------------------NTHQRVLAR----------QAAVD-------------------DVLDG-------------------------FKNTVSR--------TVITPLRTMKQAGFQNSAPPSN--------AQDK----MDTKIG----RIKTKVSNFESS---------------KKHA-AA---GALASVFG-GVPSIVSGYKDGDWKTVMSGVLG----VASGIASMF---GP-VGSVVGTVLSLLSSIFSWFGGSST--TPVESEEDMMKRVVETAIEENEIR-LLKEEIAGVRNVYTSLSNSLNN------FREQN-VEPEKKRDATADENVEVQR-ISDLQGV--QFFNQ--AFQELVPFGKLKEAINKYCAAGFLREGTNPQ--------------EKTKNDEEVIR--KAKNCATFVRLYCGIALQRQFLLIDMAAVINDA--------------------------------------GSPILKQTGINFAYMIKKEQE-K------DQEVLR------------------------------------F--------------------LVDPI-----------------------------NFPNQRYAVAYF-------------------FDEPNSNNLAEIYIKTLG-DT----------------------------------------FPGSY--KPG----VMACK-------KYKLQGRCISLE-------------KVPFLVK----------------EDFSSVFVPYGKKITKVTVQ---------------------RSSSD--------DVELSH------------------RCLGASVCND-VLKLD------------TEYRNRASAYLHVEETD-------------------------ESVSDE------------VKLCKA--------EQEDS----PTKIKYRLCRTFGKIG----------HTS----------LDFG-------------------------------------------------------------------------------------------------------------------------------------TIS-FVGH----------VDLVTIP--------------------------EK---------------LYLNVAT---------------------------------------------------------------------IGN-FAG------PDTIL-----------NVCDKSN-----W-RFFVI----------RD------------------------ID-----------------------EGIKFVKVCSEVNLRGVCFRIPVPTLKD-----DNFKAL-TALLT------------KCKI----NVI---KSMQIPKAI--------------------------------EVTLYK-----------------------------------------DKDTI-KDSA----------------------------------------------------GPFVG---------------------------------------PATIS--------------------------------------------------KVPDAV------------------------------------------------GNTH----------------------------------------FVKIVDRLQPSIEICEEEFFLKNCVQMPLEDYNGGDQYIAQRSPMTHFKSAKIPPGVKVQLYEEKDKGGDAFYTADKQGYWSSSE--KVARSMKVET---------------------------------------------------------------------------------------------------------------------------------------------------------------------------------------------------N----------------------------------------------------------------
>TR97882_c0_g1_i1.p1_Hydractinia_polyclina
---MK----ITTAWMLC--VALL----------------------------------------LFINYASCHSR------------------------------------------------DMIPSMKA----------KLDEE-------------------------------------------------TDQI------------FEELQKQLDELETLKN-------------DERT----KKSVTD----GAEDSKNAIKK----------LNDP----NH-I----MKALDAVK-GIGPSLVKFKSGDPYDIAEGAFA----IIATVTAALP--PP-VGPALSAVASLVSGIIPLFKP-------AAKDKQIIATMLKNILREENDE-LLKSEVNGFKEELESALAAIST-------TTE-------------------FE--SDASMR--ASVNQIPSNFGANILGKVGDRISKRAG-------------------------------DDTKS--GGKSAYGLAIAFAQLATYRDLGLIKMMTVLLKS-GETG--------------------------------------KEIAGRYQNVLDHNRDTV------YQRHLS------------------------------------F--------------------FSCT-------------------------------ILS-----------------------------------------------------------------------------------------SGTN--------------------------------------------------------------------------------------------------------------------------------------------------------------------------------------------------------------------------------------------------------------------------------------------------------------------------------------------------------------------------------------------------------------------------------------------------------------------------------------------------------------------------------------------------------------------------------------------------HGS---------------------------------------------------------------------------------------------------------------------------------------------------------------------------------------------------------------------------------------------------------------------------------------------------------------------------------------------------------------------------------------------------------------------------------------------------------------------------------------------------------------------------------------------LL----------------------------------------------------------------------------------------STRA----------------------------------------------------------------------------------------------------------------------------------------------------------------------------------------------------------------------------------------------------------------------
>SRR923509_TR76866_c0_g1_i1.p1_Hydractinia_polyclina
MEKML----VKKTSMFL--ALFL----------------------------------------FAFSCVLCDRK------------------------------------------------DMTAEVKT----------EMDDE-------------------------------------------------TDQL------------FSDLKKQLEELDEFKK----------------N----EKAITE----SLETSKDAVKK----------LDDP----NY-V----AKAIDVLK-GIGPSLAKFKTGDPYDIAEGSFA----IISTVTAAFP--AP-VGPGLSALATLISSIIPLFKP-------TPDATATLTSTLKEVLREETDL-TLLGELKGITDKISQALNALGS-------ETE-------------------FE--SKDTQD--AATREISHTAGTVVLGKVGKRIMDRAK-------------------------------DKTKK--GGECAFGLAVAFAQLATHRDIALLKIMTMLINS-EKTG----------------------------------------LATYYQRVLESNKRDI------YERYLG------------------------------------F--------------------FHNP-------------------------------ESAVASTMIHY-------------------Y--PPGHNAKSKYLHSFL-RK-----------------------------------------NGIR--NPITV-----------------PTGQ-YIFK---------------------SQNWPKYYLTS----DSQAGET-HTDYSVNNHEDT--------------AIALYSLDYKFAS------------------------------------------SVPTS----------S---------ERILVTKTA------EGYY---------------N-----------------FE--------------LQ-----------N------------------------------------------------------------------------------------------------------------------------------------------------------------------------------TDH---------DYKYITYN--DKYA-------------------KTN-------Y-------VRLS-------------NNRPS----------------------------------------------------S-DGD-FV--------------------------------------MIRY------------------------------------ND---------------------Q-NG--VVSIS---------------------------------------------------------------GRNSPTKFWNGKTN------------------------RHAVYPLA----------------------------------------KTEANK-KYIT---------------------------------------------------------------------------------------------------------------------------------------------------------------------------------------------------------------FK-----------------------------------------LY----------------------------------------------------------------------------------------ECAV---------------------GSDET----------CPDFYN--------------------------------------------------------------------------------------------REDPWA--------------------------------------------------------------------------------------------------------------------------
>GCHW01003789.1.p1_Hydractinia_symbiolongicarpus
---MQS------NCFKL--VFLL----------------------------------------QFFLWQYSHGR------------------------------------------------------------------SDLED-------------------------------------------------FKKFKDNGLL-----TLSQIAVDMSNAGVLGAIPS----------IKEK----LTQLAV----VVDEVEKEIELSE-------KDE----RDKD-LI---GNIYDILS-GLEVLTNGIHRGSWQELVLGGLE----IAVPLATMA---DL-NDPLTEVILSLVSSVFDTFGGST---GGEIKTERMIQRIILFALDRANAT-QLDLDVSSTKRLYSSLSNNILQ------LRDG-------------------GS-INKNQAM--EFFNQ--AFEEMAIFGKVEEVISSSCYIGDITK---------------------YEDENELNE--QTEKCLEFLNLYSSLSIIRQLLITDMASLVGEA-----------------------------------------GLNSTALYLLKLVRKKQE-I------NKNILN------------------------------------F--------------------IVDPI-----------------------------NFIGERYAVSYF-------------------YASPERWPTLKAYIHRLD-VM---------------------------TN------------GKYL--RAH----VIVCS-------KQQLQGECFQMM-MGK----------YTTND--LMGWR----------SSISSIYIGGNLKVTGFDQD---------------------KFKGT----------TFG-------------------PFIGPTVIGT-IPGRN-------------EW-----ESMYVLATK-------------------------KDASRY------------LRVCEE--------KNLR-----QK----SPCDMLPMGL----------YKRL---------DDVH-------------------------------------------------------------------------------------------------------------------------------------NND-WSSR----------INSISIP--------------------------AN---------------MKVTAYDD---------FNFQG---------------------------------------------------SM-FGP-LQG------PDTIG-----------KLCHSGE-----W-KSLKL----------ER------------------------TT---------------------K-KPSEMIRICREENFDGYCDLLEE----------GNFQNL-SSIHG-------------CSWNTAATKL---KSMRIPAGL--------------------------------RVYLWS-----------------------------------------EDNYD-GLPL----------------------------------------------------GPYTG---------------------------------------PSLVR--------------------------------------------------LV-DGA------------------------------------------------ETQR----------------------------------------VIR----------------------------------------------------------------------------------------SLKIKQLY------------------------------------------------------------------------------------------------------------------------------------------------------------------------------------------------------------------------------------------------------------------
>GCHW01004545.1.p1_Hydractinia_symbiolongicarpus
---ML----VKKTSMFL--ALFL----------------------------------------FTFSCVLCDRK------------------------------------------------DMTAEVKT----------DLDEE-------------------------------------------------TDQL------------FSDLKKQLEELDEFKK----------------N----EKSIKE----SLDTSKDAVKK----------LDDP----NY-V----AKAFDVVK-GIGPSLAKFKTGDPFDIAEGSFA----IISTITAAFP--AP-VGPGLSALATLISSIIPLFKP-------TPDATAKLASTLKEVLREENDL-ILLGEVKGITDKLSQALNALGS-------ETK-------------------FE--SQNTLD--AATREISHTAGTVVLGKVGKRILDRAK-------------------------------DKTKK--GGECAFGLAVAFAQLATHRDVALLKIMTMLINS-EKEG----------------------------------------LAAYYQRVLEANKKEI------YERYLG------------------------------------F--------------------FHNP-------------------------------ESAVASTMIHY-------------------Y--PPGHNAKSKYLYSFL-RK-----------------------------------------NGIR--KPITI-----------------PTGQ-YIFK---------------------SQNWPKYYLTS----NSQPGET-HTDYSEYNHEDT--------------AIALYSLDYKFAS------------------------------------------SVPTS----------S---------ERILVTKTA------EGYY---------------N-----------------FE--------------LQ-----------N------------------------------------------------------------------------------------------------------------------------------------------------------------------------------TDH---------AYKYIYYD--DNYA-------------------KTK-------Y-------VRLS-------------KNRPS----------------------------------------------------L-DGD-FV--------------------------------------MIRY------------------------------------ND---------------------Q-NG--VVTIS---------------------------------------------------------------GRNSPTKFWNGKSN------------------------KHAVYPLA----------------------------------------ITEANK-KYIT---------------------------------------------------------------------------------------------------------------------------------------------------------------------------------------------------------------FK-----------------------------------------LY----------------------------------------------------------------------------------------ECAV---------------------DSDET----------CPDFYN--------------------------------------------------------------------------------------------REDPWA--------------------------------------------------------------------------------------------------------------------------
>GCHW01011460.1.p1_Hydractinia_symbiolongicarpus
---MK----IPTAWMLC--VALL----------------------------------------LFINYASCHTR------------------------------------------------DMTPSMKA----------KLEEK-------------------------------------------------TDQV------------FAEIQKQLDELEILKN-------------DERT----KKSVTD----GAEESKDAIKK----------LNDP----NH-I----MKALDAVR-GIGPSLGKFKSGDPYDAAEAAFA----LIATVSAALP--SP-AGPALSAVASVISAIIPLFKP-------AKNDLEILGNLLQKIIREENDG-LLKSKLNGFKEELEAALAAISE-------TTE-------------------FK--SDETLR--ASVKQIPSNYGAYILGLVGDRIRDRAG-------------------------------DNTNS--GGKGAYDLAIAFAQLATYRDVGLIKMMTVLLKS-GEKG--------------------------------------NELAGQYQTLLGHNRD-V------YQRHLS------------------------------------F--------------------FHTP-------------------------------SLAVAQTMVHY-------------------Y--PPGHNNRSRFLYSFI-KA-----------------------------------------NGIR--EPDAV-----------------PTGH-YVIR---------------------SKYWPGYYLRR----SLSSAI---------IPHD----------------RIVYSVSYNWG--------------------------------------------TPTT----------N---------DKIHVTKKS------DGYY---------------S-----------------FE--------------LV-----------D--------------------------------PRFS------------------------------------------------------------------------------------------------------------------------------------------EDK---------SYRHPFYTYVSIGS-------------------SNQ-------Y-------VQVS-------------DSNNP----------------------------------------------------S-HAN-FI--------------------------------------IIKY------------------------------------MA---------------------P-EG-IVVTIA---------------------------------------------------------------EKDTKTRAWNGLKD------------------------KWAVYPEE----------------------------------------LTKSNK-DKAP---------------------------------------------------------------------------------------------------------------------------------------------------------------------------------------------------------------FI-----------------------------------------LL----------------------------------------------------------------------------------------TCKAP--------------------EEGSI----------CPDWNK----------------------------------------------------------------------------------------------------------------------------------------------------------------------------------------------------------------------------
>GCHW01017147.1.p1_Hydractinia_symbiolongicarpus
---MAKQMI---KKFMI--LILL---------------------------------------NILPIRCHQREGMKHRKSHVRLS------------------------------------NTHPRILPR----------QEAVD-------------------DVLNG-------------------------FKNTVSR--------TVITPLRTMKQAGFQNSAPPSN--------AQDK----INTKIG----RIKTKVSNFESS---------------KKHA-AA---GALASVFS-GVPSIVNGYKDGDWKTVMSGVLG----VASGIASMF---GP-IGSVVGTVLSLLSSIFSWFGGSSS--TPVESQEDMMKRVVETAIEENEIR-LLKEEIAGVRNVYTSLSNSLNN------FREQN-VEPEKKRDATGDENAEPQR-ISDLQGV--QFFNQ--AFQELVPFGKLKEAISKYCAAGYLQEGTDSH--------------EKTKNDKEVIR--KAKNCATFVRLYCGIALQRQFLLIDMAAVINDA--------------------------------------DSPTLRQTGINFVYMLTKEQE-K------DQEVLR------------------------------------F--------------------LVDPI-----------------------------NFPSRRYAVAYF-------------------FDEPNSNNLAEIYIKKLG-DT----------------------------------------FPGSY--KPG----VMACK-------NYKLQGRCISLE-------------KVPFLVK----------------DDFSSVFVPYGKKITKVTVQ---------------------RSSSD--------EVELNH------------------RCLGASVCNN-VLKLN------------STYPDRVSAYLHVEETD-------------------------ESVSDE------------VKFCKA--------EEEDS----STKIKYRLCRTIGKTS---------SHRT----------LDFG-------------------------------------------------------------------------------------------------------------------------------------TIN-FVGH----------VDLVTIP--------------------------EN---------------LCLLVAR---------------------------------------------------------------------VGQ-HAG------PDKIS-----------NVCAKSS-----W-KYFQI----------ME------------------------KD-----------------------EGMKFVKVCSEVNLGGVCYRMLVPKLKN-----DNFITI-TTSLT------------SCEI----NVI---KSMQIPKAI--------------------------------EVTLYT-----------------------------------------DKNKI-KDSA----------------------------------------------------GPFVG---------------------------------------PATIS--------------------------------------------------KVAHAD------------------------------------------------GNTN----------------------------------------TVKIVDRMQPSIEICEEEFFLKNCVQLPLEDYNGGDHYDPQTTPMTHFKSAKFPPGVKVQLYEEKDKGGDAFYTADSQGYWSSSE--KVARSMKVET---------------------------------------------------------------------------------------------------------------------------------------------------------------------------------------------------H----------------------------------------------------------------
>HyS0072.32_Hydractinia_symbiolongicarpus
---MK----VTKIRTLY--LILC----------------------------------------FAIKHCNGHIK------------------------------------------------DMTQSLKT----------QLDEE-------------------------------------------------TDQI------------FAELQKQLDELETLKK-------------DDRT----GKSIKD----GAEESKDAIKK----------LNDP----NH-M----TKALDAVK-GIGPSLAKFKSGDPYDIAEGAFA----IVGTVTAALP--PP-VGPALSAVAALVSGIIPLFKP-------APKEKEIIAKMLKNILREENDE-LLKSEINGFKEELESALAAIST-------LKK-------------------FD--SDASMR--SSVNQIPANFGANILGKVGDRIRKRAG-------------------------------DDTKS--GGKGAYGLAVAFAQLATYRDIGLTKMMTLLLQT-GKTG--------------------------------------KDLAEQYQNVLDHNRDTV------YQRHLA------------------------------------F--------------------FHTP-------------------------------ALAMAQTMVYY-------------------Y--PPGHDKQSNYLYSFI-KA-----------------------------------------NGID--EPSTI-----------------PTGH-YVIK---------------------SKYWPAYYLRR----SFSSGYKTEISYS-PMPFNKKQ------------GRVLYSVSYNAD--------------------------------------------TPTT----------E---------DRIRVTKKS------NGYY---------------S-----------------FK--------------LD-----------D--------------------------------PRYT------------------------------------------------------------------------------------------------------------------------------------------THS---------DYRYVYYN--SKDK-------------------DVS-------Y-------VNIV-------------TRPPS----------------------------------------------------N-YGE-FI--------------------------------------IIKY------------------------------------ME---------------------P-KG-TVITIS---------------------------------------------------------------EKDSVSKFWNGLSN------------------------RWGVYPTE----------------------------------------LDESNK-KSIP---------------------------------------------------------------------------------------------------------------------------------------------------------------------------------------------------------------FI-----------------------------------------LL----------------------------------------------------------------------------------------KCET---------------------TAGSE----------CPDWKR----------------------------------------------------------------------------------------------------------------------------------------------------------------------------------------------------------------------------
>HyS0015.123_Hydractinia_symbiolongicarpus
---MK----ITTAWMLC--VALL----------------------------------------LFINYASCHTR------------------------------------------------DLIPSTKA----------KFDED-------------------------------------------------TDQI------------FTELQKQLDELETLKN-------------DERT----KKSVTD----GAEDSKDAIKK----------LNDP----NH-I----MKALDVVK-GIGPNLAKFKSGDSYDIAEGAFG----IIAAVTAALP--PP-VGPALSAVASLVSGIIPLFKP-------AAKDKQIIATMLKNILREENDE-LLKSEVNGFKEELESALAAIST-------TTE-------------------FE--SDTSMR--LYTNKIPPNYGANILGKVGHRIQDRAG-------------------------------DDTTS--GGKGAYGLAIAFVQLATYRDLGLMKMMTILVKS-GETG--------------------------------------KEIAGGYQNALDQNRDTF------YQRHLS------------------------------------F--------------------FHAP-------------------------------SLAVAQTMVHY-------------------Y--PPGHNRQSKFLYSFL-KA-----------------------------------------NGIN--EPSTV-----------------PTGN-YVIK---------------------SKYWPAYYLRR----SFTADFTDGLSI-----------------------RILYSVSYNSD--------------------------------------------TPTT----------K---------DKILLTKKH------NGYY---------------S-----------------FK--------------FV-----------D--------------------------------PRFT------------------------------------------------------------------------------------------------------------------------------------------EHE---------TYRYATYN--SRDK-------------------FLP-------Y-------VRVA-------------ENPPS----------------------------------------------------T-YGD-FV--------------------------------------IIKY------------------------------------AD---------------------P-KG-TVVTIA---------------------------------------------------------------EKRSPTKLWNGGSN------------------------KWAVYPAE----------------------------------------LDEENK-NKAP---------------------------------------------------------------------------------------------------------------------------------------------------------------------------------------------------------------FI-----------------------------------------LL----------------------------------------------------------------------------------------NCNT---------------------SEGSE----------CPDWN-----------------------------------------------------------------------------------------------------------------------------------------------------------------------------------------------------------------------------
>GHAF01068209.1.p1_Morbakka_virulenta
---MD----LH--TELG--CYFL----------------------------------------IILCFATM---P-----------------------------------------------------SY----------SVEEA-------------------------------------------------INSN------------LKRVQNLLESIEQ-------------------D----TKPALK----ALAKLQSDL------------KSNP----DQ-E----RKISSILA-SIETGLKDFKIENPAQRISGCLK----IASCIEYEYQ--GT-GKFGTSIAANLMSSLLILFTG-------E-KAISAINAIIDSVLEKYPEEMDFQKEAPKAKRDFKESTSLIKS------TKMK-------------------AE-ITEMDIT--FLSSEIPIFKFGGILLLLENKILHLAP-------------------------------TLDSK--KANEALDFILLYSQLVTMRDLIFKDLSLLIRES-GKAN---------------------------------------HIADAVDNANKVNRN-L------AKDAIG------------------------------------F--------------------LHKL-------------------------------LPEQAIIGIMY-------------------H--PIEHSNRSKSIFTFT-RY-----------------------------------------FNIP--DIPRI----------------KFPAS-YNFQ---------------------NCYWHDYIMCA----KSYLG--------------------------------NYIF----------------LG------------------------------CAVPK----------EE-------PKNIKVNKLI------SGHY---------------T-----------------IE--------------IQ-----------E--------------------------------------------------------------------------------------------------------------------------------------------------------------------------------------------RKMYIT--KHA---------------------EG-------W-------AWGTL------------VEDPG----------------------------------------------------P-QGH-LI--------------------------------------FVPL------------------------------------KS---------------------G-D----YLIS---------------------------------------------------------------TEKWPEYFIYMESS-----------------------VSGFIRSWK----------------------------------------GYPGPG-GL-----------------------------------------------------------------------------------------------------------------------------------------------------------------------------------------------------------------WK-----------------------------------------IN------------------------------------------------------------------------------------------------------------------------------------------------------------------------------------------------------------------------------------------------------------------------------------------------------------------------------------------------------------------
>GHAF01039423.1.p1_Morbakka_virulenta
---MA--------KLLI--FVFL---------------------------------------CLLCNNVLVS--------------------------------------------------------AA----------PEDDL-------------------------------------------------IAAE------------LEKIKVTINGMPAGK-----------------E----KDLLLK----GFGTTSQDT------------NNKVT-GIVQ-K----TKVKDMLA-SINSAMPKFQSGEPTKILSGCGD----VLFGIALSVG--GP-YGLAFAAVASLFSAVMNMISP-------Q-KVEKSLESIIEEALKKQRDS-ELKDEAHGITTLFRNYKAAQDRFR-ISLFNAN-------------------DT-VTDSDIL--ALAPHDKIYEPTKFTGILSRRIN-----------------------------------TATEK--NAESTLEFVILSAQLCKLHLSILIDVKTLIDLS-GRMP---------------------------------------ATASMVGGVIEQSKI-D------CRDNID------------------------------------FL------------------RLENM-------------------------------DGSFYRLLGFY-------------------Y--PPKQSPRTEEVDRFL-DI-----------------------------------------LQVP--PIVPF--------------EFTENYR-YVLS---------------------PETYQGIVMCG----VVVDDFS----------LDN-----------------VGIMETKRTI----------EG------------------------------CNGEN----------NK-------HVRNTISPVE------NGYF---------------E-----------------IT--------------VG-----------T-------------------------------------------------------------------------------------------------------------------------------------------------------------------------------------------VVWATSD--KQVNQDTRSRLCAYEEYGDILFTQKA-------W-------NNNAC-------------------------------------------------------------------QGN-NIK-FS--------------------------------------FVPI------------------------------------DT---------------------S-AN-K-FLIE---------------------------------------------------------------PKIKPGSFLYLPAK-----------------------IDKVLKVAS----------------------------------------KDPGKK-GY-----------------------------------------------------------------------------------------------------------------------------------------------------------------------------------------------------------------WM-----------------------------------------DS----------------------------------------------------------------------------------------S-------------------------------------------------------------------------------------------------------------------------------------------------------------------------------------------------------------------------------------------------------------------------
>GHAF01028107.1.p1_Morbakka_virulenta
---MN----LK--CLRW--FAFY----------------------------------------ALVSSVLLT--------------------------------------------------------EI----------RARKN-------------------------------------------------IASV------------VQKVQSTLKGVRG-------------------N----TKGVLT----SLSKLKDDL------------VKNP----DR-A----EKAGELLE-KVDSALGKFNEGKAIEIVSGCLD----IVAGIASAFG--GP-IGLGIGAVASFISSILSLFTG---------EASESVGEIIDSALRKHGDN-VLHRDASGAKRDFRESAAFINI------VKKK-------------------VK-PTELDLS--VIAANVPIYKFSAMLGTLESRILQGAA-------------------------------TSDLT--HAERTVDFILLYCQLVVMRETLLLDLVMIYRRS-GVAT---------------------------------------HIADAVADANRVNKK-I------AKESLT------------------------------------F--------------------LHNL-------------------------------HPQQAVLGAVY-------------------H--PIQNSKRSQAILAYS-KY-----------------------------------------FGVP--PTPKS----------------LDGRY-YRFQ---------------------NVYWPSWSICT----EAYMG--------------------------------NYMF----------------RG------------------------------CPNIG----------F---------ANLLLKKYD------GGYY---------------T-----------------LQ-------------NRK-----------K--------------------------------------------------------------------------------------------------------------------------------------------------------------------------------------------RKLYIT--KHK---------------------EG-------W-------GWGTI------------KNDPG----------------------------------------------------P-QGH-LI--------------------------------------FVPL------------------------------------KS---------------------G-H----YMVS---------------------------------------------------------------TEKWPDYFMYMSAS-----------------------ASGYIKSYQ----------------------------------------GNPGPE-GH-----------------------------------------------------------------------------------------------------------------------------------------------------------------------------------------------------------------WK-----------------------------------------LY------------------------------------------------------------------------------------------------------------------------------------------------------------------------------------------------------------------------------------------------------------------------------------------------------------------------------------------------------------------
>GHAF01022044.1.p1_Morbakka_virulenta
---MAS------TKFCLV-LFFL---------------------------------------FLIIQDPVYGRRR-----------------------------------------------------NS----------QRRKK-------------------------------------------------SKPT------------IDSTMRKVKDDTP-------------------A----GKKLKS----QLASLKDKA----------------N-SEEN-Q----ESVDAGLS-AVSDSVEGLQSQDPAKIALACLE----IISAVAGAFD--QL-GA--IGMVLGLVSTLISMFSG-------G-EVQESMEDCIKRALKEQRDD-ELEAEAYGTKRIFTVSKAFLDGI-----RETE-------------------IP-LSTQEVA--ALSANVPIYQGVKFIAMLVQRIGNAEP-------------------------------KDE-N--GAKRVLTFMELLVDLCSVRDVLLMDMYRVVASA-KHSP---------------------------------------SIAAGIKGVQQLGRK-E------FRKTFQ-----------------------------------KL--------------------LLGN-------------------------------NPKHWVLLSYL-------------------Y--PRDRSTQTIKIHTFL-EY-----------------------------------------LEVD--DLPRI--------------DVDLSGQ-QIIS---------------------SLKYPNHCIAAQSDTEELRG--------------------------------DY------------------WK------------------------------EEQGK----------N---------CKATLTQTN------DGFY---------------T-----------------IS--------------FP-----------E--------------------------------------------------------------------------------------------------------------------------------------------------------------------------------------------VGNANA--YAT---------------------EA-------Y-------AKQSP------------GRTPD----------------------------------------------------K-LSK-FN--------------------------------------LIPV------------------------------------SQ---------------------N-NR-QFYLWS---------------------------------------------------------------SCEWPNKFFYSQAN-----------------------KEGYIASYE----------------------------------------GNPNTG-GYQS------------------------------------------------------------------------------------------------------------------------------------------------------------------------------------------------------------KAYFT-----------------------------------------IQ----------------------------------------------------------------------------------------SPS-------------------------------------------------------------------------------------------K---------------------------------------------------------------------------------------------------------------------------------------------------------------------------
>GHAF01021660.1.p1_Morbakka_virulenta
------------MNPKL--FILF----------------------------------------TLILFVMADED------------------------------------------------------------------DINAK-------------------------------------------------VIKADSQISN------IKTLTGNLVADPFTKRYLPSVGTG-----IADK----LATVTV----KWNRAKIKAVEAY-------NQASEV-DADK-IS---GAIEGVGG-GFVGFVNGVKNGDWVEGVQGALQ----IISAAAQLA---GP-VGMIVSSILSVVSSLFSLFGGGA----AVESMDDKMERIVAEQIDIGRRK-NLDADVRGLKAAYTAISTSIQH------FRDS-------------------GK-LDENQAN--ELYNH--AFTELPIFGKLRARIDEICDDKE------------------------TGTRDEKNE--HSYSCLDVVQQYTDVSIIRQLIITDMASLLVEI-YEDK-------------------------NFNNTNNEVAAGLKAVGNNLLNLVKQEQE-A------DRTFLG------------------------------------F--------------------MGDPF-----------------------------NHGTKRNSIALF-------------------YQNPYRYPTLKSYIRNLH-AN---------------------------IP------------GGLF--REY----TMICV-------DTSLGGFCDILG-IND----------FPNLLTNPGSWA----------NSITSVYIPLGMQIEGYQFV---------------------NYENR----------KWG-------------------PYVGPTVLVQ-IAVND-------------MW-----RSMKVKSTT-------------------------RDADKE------------VKICRL--------KNMS-----P-----HFCDTVQIGT-----------HDL---------ENLN-------------------------------------------------------------------------------------------------------------------------------------GFN-WENK----------VNSMHVP--------------------------KG---------------LTVNGYSE---------ANQLG---------------------------------------------------SQ-YLH-YSG------PITIN-----------DVYRGNT-----W-KSIKV----------YK------------------------TSDYNG-----------------K-DAIDQVLLCIDIKLNAACTTTYT-----------SLPNL-NQVHG------------SMNFA---GRV---KSMKIPGGF--------------------------------RVTLYS-----------------------------------------ATNYT-GAKL----------------------------------------------------GPYSG---------------------------------------PITIH--------------------------------------------------KV-NTL------------------------------------------------ISWQ-----------------------------------------------------------------------------------------------------------------------------------SLKISRFNTE-----------LNAENVSENPPSMKKA--------------------------------------------------------------GKKKGAYHSSAKKHY----------------------------------------PSFYFSN---------------------------------------------------------------------------------------------------------
>GHAF01023352.1.p1_Morbakka_virulenta
---MEVSFKSACSMIAL--VATI----------------------------------------LSLSFVVCA----------------------------------------------------------------------DAD-------------------------------------------------SSNA------------VSAIEGLIAKV---------------------D----DQGLMN----SLKEIKQLVQG----------PESG----GT-T----DKVLGVIN-AVGTALPKLSSGDGLEIAIGVLE----IVKSIAEAFP--G--KGTAIAAVIGLVANILGLFTS-------T-KLVRSTEDIVKEALRENSDA-ELEGEIEGAKLALSAAMDYLKP-------KIN-------------------HN-LTLSDAS--GLASKVHITLALRPIGMVKTRIEQRKF-------------------------------TNTIS--EGKQAIKFVSLFCQLFTMRTLVYTQMVSIVKKS-GHDG----------------------------------------EAESLASVRDGQLP-K------YKGTLK------------------------------------F--------------------LTES-------------------------------DESTATTLSFY-------------------Y--PPGKDQQSIYIQTCL-KY-----------------------------------------LDLSSEAPSME--------------FLVRNKG-YTLS---------------------SLKWPTYINSF----DNSNE----------------------------------YIEARSHR------------------------------------------GRPIY----------A---------MRHYFDAQE------NGYF---------------V-----------------IR--------------ISI----------N------------------------------------------------------------------------------------------------------------------------------------------------------------------------------------------PILYLASD--------------------------GT-------W-------VYAT-------------KTNDG----------------------------------------------------A-KNE-FL--------------------------------------IFKR------------------------------------KD--------------------------NSILIT---------------------------------------------------------------PREYLGKFFQVQGH--------------------------YVGLTE----------------------------------------GNPSEQ-GY-----------------------------------------------------------------------------------------------------------------------------------------------------------------------------------------------------------------FK-----------------------------------------VQ----------------------------------------------------------------------------------------SFSTGKRNNK----------------------------------------------------------------------------------------------------------------------------------------------------------------------------------------------------------------------------------------------------------------
>GHAF01026513.1.p1_Morbakka_virulenta
---METSLKSRSLFQVL--IGTI----------------------------------------LLLIFVSCA----------------------------------------------------------------------NAD-------------------------------------------------ASSA------------TTAIDSLIGKT---------------------D----DQNLKD----HLEKVKTLLNE----------PTSG----EN-S----KKVIGIVN-AVGKALPKLNSGDGLQIAIGALE----ILKPIAEAFP--G--AGPTVGAIIGLVSSVLGLFSS-------T-KVSRSTDDIVREALNDVSDN-ELEGEIEGAKLALSTAMDYLKP-------KIN-------------------EN-LTKSEAD--GLASKIHITLALRPIGMVKTRIERRKA-------------------------------SNVAE--EGRRAIKFVALFCQLFTMRDLVYRQMISIVKSS-GHDG----------------------------------------EAKSFTSARDGQLP-T------YKETLK------------------------------------F--------------------LTEP-------------------------------DESTATAISFY-------------------Y--PPGKDRQSKYIQSCL-KF-----------------------------------------LSLSPDSPSME--------------FIHFERG-TALS---------------------NLKWPKYYNSI----KIDNPY-------------------------------QGYLEVDSPG------------------------------------------KSRIY----------A---------MRHFFHAED------DKYY---------------V-----------------IR--------------MGN----------K------------------------------------------------------------------------------------------------------------------------------------------------------------------------------------------DLKFLTTD--------------------------GT-------W-------LYTT-------------EKKEG----------------------------------------------------D-KSE-FL--------------------------------------IMKV------------------------------------GS--------------------------NIIMIS---------------------------------------------------------------PKEYPGKFFQVQGH--------------------------YVGLVE----------------------------------------GNPGKE-GH-----------------------------------------------------------------------------------------------------------------------------------------------------------------------------------------------------------------FK-----------------------------------------PE----------------------------------------------------------------------------------------AFS--KRNKRS---------FMQHTRGKMVN-------------------------------------------------------------------------------------------------------------------------------------------------------------------------------------------------------------------------------------------
>GHAF01031713.1.p1_Morbakka_virulenta
---MG----CN--VILL--VYGV----------------------------------------VILLASQVS--------------------------------------------------------------------ETESS-------------------------------------------------ITSL------------ITDVTKSLEGVSG-------------------S----D-GAVD----ALAKLVKGG------------KYDK----DG-K------LSKLLG-SIKPAVKKIASGDGYQIASGCLD----VLSGIAKAYG--GP-LGVPIGAVADLISNVLSMMNG-------K-GSKNPSESMIDTALKKFREK-SLRMQANGAKREFTESIAFVET------LKKS-------------------KT-ITVTQLG--ILASNVPIYRASAFLGALEYHISHGAV-------------------------------ANDVK--EANKTVDIMLLYSELIVMREALLTDLCILYKR--GNQD---------------------------------------DIALAISNTIKINRK-Y------ADQHLK------------------------------------F--------------------LNDV-------------------------------SPDNAVIASLY-------------------Y--PVKHSFASEAIGAYK-HF-----------------------------------------FGAT--EEYST----------------VWSGY-YTIS---------------------NVYYKGWSICN----KGIKA----------------------------------IF----------------RS------------------------------CKKPH----------E---------QKIQIIPMK------DGYS---------------K-----------------LR-------------SKS-----------N--------------------------------------------------------------------------------------------------------------------------------------------------------------------------------------------FYLFVT--ATS---------------------EG-------W-------VWGTK------------SEDPG----------------------------------------------------D-DGY-FN--------------------------------------FIPL------------------------------------NS---------------------G-S----YLIS---------------------------------------------------------------TKKWPGYFVYMEAS-----------------------MKGFIRSWH----------------------------------------GNPGPS-GQ-----------------------------------------------------------------------------------------------------------------------------------------------------------------------------------------------------------------WN-----------------------------------------LI----------------------------------------------------------------------------------------P-------------------------------------------------------------------------------------------------------------------------------------------------------------------------------------------------------------------------------------------------------------------------
>GHAF01038696.1.p1_Morbakka_virulenta
---MK----MK--VCYF--GLHL----------------------------------------LIIYCMLLS--G-----------------------------------------------------SH----------AKGLS-------------------------------------------------IGSL------------LQKIKRTLKQLPT-------------------D----TKSVLE----TLKGAAGDF------------QSK-----DK-K----EENGKLLE-HVHAALEKLGTGDAMNIAAGCLK----VVSGIASSFG--GP-VGLGIGAVASFISSILGLFT--------D-AGKESIGDIIDSALKKYGDE-QLRRQAAGAKRDFVESSAFISA------IKKR-------------------KK-LSESDLS--IIAANVPIYKFSKLLGTLESRILKGSV-------------------------------TNKLK--EAKKTVDFILLYSQLVVMRETILLDLSILYRKS-GTTN---------------------------------------HIADAVDNANRANKN-F------AKKTLF------------------------------------F--------------------LHNL-------------------------------LPEHIMVGAVY-------------------H--PIENSKTSQSILKYA-KY-----------------------------------------FGVN--DVSKS----------------VKLGM-HRFQ---------------------NLYWKKWYICS----SSFMG--------------------------------NYMF----------------KG------------------------------CKNLK----------D---------LNIRVGRQT------RGYY---------------T-----------------ME-------------NHY-----------A--------------------------------------------------------------------------------------------------------------------------------------------------------------------------------------------RKLYVT--KHA---------------------EG-------W-------AWGTS------------EKDPG----------------------------------------------------P-QGH-LC--------------------------------------FIPL------------------------------------KT---------------------G-Y----YMIT---------------------------------------------------------------TEKWPNYFLYMESS-----------------------AHAYIRSWK----------------------------------------GSPGLQ-GI-----------------------------------------------------------------------------------------------------------------------------------------------------------------------------------------------------------------WN-----------------------------------------II------------------------------------------------------------------------------------------------------------------------------------------------------------------------------------------------------------------------------------------------------------------------------------------------------------------------------------------------------------------
>GHAF01039071.1.p1_Morbakka_virulenta
---MD-------YGQKY--LTII---------------------------------------GILLLCAVHCRFE-----------------------------------------------------DP----------PSIED-------------------------------------------------IKTA------------ISDLESKVKGDSE-------------------E----VLQVKS----QLNELKTFVGK----------ESKSNAKAET-Y----KNIGASVK-SLTLSIPKIQSGDVTLAIIGFLD----IISGFAGLRQ--SL-VG--TSVLFGIFSSVFAFLTG-------Q-EVSKTVDTMIAEALKEDNDE-ELRREAFGTQKMFKISKAFLDGV-----RKDK-------------------RP-LTESEVS--SLSANFPIYKGVKFMAILGKYISENNP-------------------------------KSD-A--EATRAVKLIEAYCKLCGTRMILLSDLLSVISAA-EHSP---------------------------------------HIAEGIQQVILESRE-E------FKVPLK-----------------------------------DI--------------------MTGA-------------------------------EKEKYGILMAL-------------------Y--PKQ---QNPLIFSFF-QS----------------------------------------------------------------------------------------------------------------------------------------------------------------------------------------------------------------------------------------------------------------------S---------------------------------------------------------------------------------------------------------------------------------------------------------------------------------------------------------------------------------------------------------------------------EH------------------------------------------------------------------------------------------------------------------------------------------------------------------------------------------------------T--------------------------------------------------------------------------------------------------------------------------------------------------------------------------------------------------------------------------------------------------------------------------------------------------------------------------------------------------------------------------------------------------------------------------------------------------------------------------------------------------------------------------------------------------------------------------------------------------------------------------------------------------------------------------------------------------------------------------------------------------------------------------------------------------------
>GHAF01039424.1.p1_Morbakka_virulenta
---MA--------KLLI--FYLV---------------------------------------CFLCKAIIVS--------------------------------------------------------AT----------EEDDS-------------------------------------------------IAVE------------LGKLKETITDLPDGK-----------------E----KNILLK----AFDSTEQEK------------VGRVK-EMSQ-K----IKVKDMLA-AINGVIPKFRSNKTEDILAGCGD----LLLGISMAVG--GP-YGMAFSVVASMFSAVMGMISP-------K-KVEKSMASIIEDALKKQRDS-ELKDEAHGIKTLFRNYKAAQDRFR-DSLFNSS-------------------EN-ISDGDIL--ALAPHDKIYEPTKFTGILSRRIN-----------------------------------TATEK--NAESTLEFVILSAQLCKLHLSILIDVKTLIDLS-GRMK---------------------------------------ATANMVGGVIEQSKT-E------CRENID------------------------------------FL------------------RLENM-------------------------------DQSYYRLLGFY-------------------Y--PPKQSQRTMEVERML-NT-----------------------------------------LQVP--PVTPF--------------FFKAKFR-YVIS---------------------PEAYKGTVLCA----ASF--VS----------FDN-----------------YGVLKELNEI----------QG------------------------------CPGQT----------NK-------KLWNRISPVE------NGFY---------------E-----------------IQ--------------IA-----------T--------------------------------------------------------------------------------------------------------------------------------------------------------------------------------------------RYTTLE--RKVTYFALSRLCAVKQGNYTSLTIQE-------W-------SKGAC-------------------------------------------------------------------KGD-NIK-FT--------------------------------------LVPI------------------------------------VS---------------------S-GS-K-FLLE---------------------------------------------------------------PKITKGSFIYLPGK-----------------------ADQEAKLID----------------------------------------KDPGNK-GY-----------------------------------------------------------------------------------------------------------------------------------------------------------------------------------------------------------------WK-----------------------------------------NS----------------------------------------------------------------------------------------E-------------------------------------------------------------------------------------------------------------------------------------------------------------------------------------------------------------------------------------------------------------------------
>GHAF01073040.1.p1_Morbakka_virulenta
---MR----LD--SVIL--IFGS----------------------------------------ALLFISQIQ--S-----------------------------------------------------KI----------QYEND-------------------------------------------------VTSL------------LSDIRENINGIPG-------------------D----NQGVLD----ALDNVEDEV------------TFKP----EM-K----KNITELLG-FIKPAAKKLMSGNGYLIASGCLD----ILSGIAKAYG--GP-LGVPIGAVADLVSNILSMVNG-------K-GTRSPSESMIDMALSKYREK-SLRMKANGAKREFTESIAFIET------LKKS-------------------KN-ITVTKLG--ILASNVPIYRFSAFLGSLEYFISQGSV-------------------------------TRDLK--QANKTIDFILLYAQLVVMRESILTDLCLLYNR--GKMY---------------------------------------DIGKALSNAIKVNRR-F------AREHLE------------------------------------F--------------------FNKV-------------------------------GPEHVVIASLY-------------------Y--PPGNSHASKYIQTFK-QF-----------------------------------------FGVP--DQPP-----------------VLPGY-YTIT---------------------NVFWDKWAICS----RWWTA--------------------------------RIIF----------------QG------------------------------CRDAK----------K---------SNIKIIRLK------NGYS---------------L-----------------LR-------------SRS-----------K--------------------------------------------------------------------------------------------------------------------------------------------------------------------------------------------KTLYVS--RTD---------------------AG-------W-------VWGTS------------DKDPG----------------------------------------------------E-KGY-MN--------------------------------------FIRL------------------------------------RT---------------------G-N----YVLS---------------------------------------------------------------TKKWPHHFLYMESS-----------------------VSGYIRTWQ----------------------------------------GNPGPQ-GY-----------------------------------------------------------------------------------------------------------------------------------------------------------------------------------------------------------------WN-----------------------------------------LS-------------------------------------------------------------------------------------------------------------------------------------------------------------------------------------------------------------------------------------P----------------------------------------------------------------------------------------------------------------------------
>c63382_g1_i1.p1_Physalia_physalis
---MFRL-----VSINI--FILG----------------------------------------IGLLLQDVHPSLLSSPEII----------------------------------------------------------KNEEDIEASGDDG---------------------NLGRRDDEPE------APKTFAGNVDE---------VIKIKNSMENAGLIRDNTGVV--------NRIK----TSKTVE----KLKEKTKAIDSD---------------QADS-AV---EGITGAGE-GLLKLVEGIKGGSWVDIVTGGLD----MISSVLGML---GP-MSVLASSVLSIFSMVFGLFGGAT---GGEESTEDMMTRVIEKALLESKTE-ELKSEVNGIKRLLKSFSSSIAN------FRET-------------------NN-ITYDQAL--AFYDQ--GFRGVPTFGVLEHYIGQWCSVGDANTYDT------------------DVKKTDLKD--KVTRCLDMVNLYCDLSVLRQLMLADMASLIAEV-----------------------------------------GIKGTPEVFMHLLRKEQK-S------DKSLLK------------------------------------F--------------------LLDPA-----------------------------NNRDKRFVINKY-------------------FTSLNKYSTITSYLKKLS-QLDIPVIKKKKTTR-----------AEVTQE------------QRIY-EKKF----VLVCT-------DVQLKGDCFEFDTLGT----------KQQLS--MKGWT----------NKIVSIYVSDGVEVQGFHRD---------------------TLDGS----------LFG-------------------PYFGPSVFGK-VMGQK-------------EW-----KSMNIIAST-------------------------KNALNH------------MRFCEK--------ENMD-----TE----GVCESIEMKN----------YPNL---------GAMDIRGTAN---SYVS--------VTSNREKC-------------------VDACR--WHRKGYYWC-YYKGNS--------------------------------------------------------WDYCLIGRN-WNEK----------IKSIYIP--------------------------SG---------------YYIHGYTE---------TNYKG---------------------------------------------------TR-YGP-YYG------PSTIL-----------SVQPAAK-----W-RSLDI----------KP------------------------TS---------------------L-TTAKMVQICTEEGLKGFCYYIKNW---------ARFKRL-NSVYG-------------TNWETD-KRI---KSMVVPGGT--------------------------------TAHIFS-----------------------------------------EKNYK-GIAM----------------------------------------------------GPYVG---------------------------------------PSTIN--------------------------------------------------KV-DGA-----------------------------------------------DGENR-----------------------------------------IK----------------------------------------------------------------------------------------SFYFEKNY------------------------------------------------------------------------------------------------------------------------------------------------------------------------------------------------------------------------------------------------------------------
>GCHV01003105.1.p1_Podocoryna_carnea
---MVQ------FKLII--FILL---------------------------------------SVILKVKLAEAKVTNNAEELQEDEKPWKIKLESNFNDVITPKFMDTSEHNLGVSGSTNEKEVKNSKSKLENSVD--DINTSEELVKNGTERDTTKRT----------N-GKKEPVKKETKKPGET---KTGETETNEEKLKK--SKEIMKNAEENDYDTTTAKKMQETGEIK-----VDDK---KIDLLKK----KKTDLTKGF-----------SEFDVR-DGAN-IAN--AVATGVSK-GLPDLVKGIKTKNWYYITVGALN----MLTALTAVVG--GP-YGAIAGSVLSIIVTVLQIFGAPA-----TESQEDMFKRI----LTDVEVE-RLKTEVSGVKMYMETLQSVVTK------FRERS------------------AE-FDKGEAT--ALFIL--SLDHVEIFGKLQERIEKYCFGGPVD----------------------AKTKDAKGA--DVKRCLSLLKAYTKFTIIKQLMLAEMAGLCSEA-NGCT---------------------------------NIKGLNGIQKNLLQMIKDTQK-L------DGKVLG------------------------------------F--------------------LSDPM-----------------------------DSVEARYTIYNL-------------------YIKPYENMEVIEYLRRMN-MNE---------------DND-----NTEMD------------KLFY--END----ILLCA-------EEYLQGLCQLVR-KKSTS---------------LPNW-----------KETKSLFIPPGLSLRGTVGTT-----------------------------------SVG-------------------PFQGLAVYSS-ATTLA-------------KL-----DQVNIMASN-------------------------GNFSAS------------VRICTKD----------------------GWCDRIEEIA---------TIQDLG---K----ESLH-------------------------------------------------------------------------------------------------------------------------------------GVK------------MTQIESLSVP--------------------------SG---------------MQVTLIND---------DKSKV------------------------------------------------------AGP-LYG------DITLK------GMSTI-----------KWKEILAT----------SS------------------------PD---------------------K-TAADVVLVCEEENFQGFCQQLGPDFESDT---PVKFSEL-KSKDG-----YKILGV---------KKV---LSMKVPAGI--------------------------------RIKLFA-----------------------------------------------GKVM--------------------------------------------S-------GPYTG---------------------------------------PLEIS--------------------------------------------------KLPDAG---------------------------------------------------------------------------------------------VD----------------------------------------------------------------------------------------SVTTKSTLTDI-------GKKRDNNNKEDGGVVGAGNDGKANAAKQ------------------------------------------------PNKPLSKQDKAYQDLRRHRIA----------------------KFRKPTK--------------------------KIGKIFEN----------------------------------------------------------------------------------------
>GCHV01009776.1.p1_Podocoryna_carnea
---MWN------IYFNL--FFLQ----------------------------------------TFFLWQASCTR------------------------------------------------------------------SDLDD-------------------------------------------------FRKFKDNALL-----TMSQIAVDMSNAGVLGSTSS----------IKEK----LTQLAV----VVDQVEKEIQQAE-------QDD----REKE-LI---GNIHDILL-GLELLTNGIHRGSWQDLVLGGLE----IAVPLATMA---EL-NDPLTEVVLSLVSSIFDTFGGST---GGEIKTERMIQRIILFALDRANST-QLDLDVSSTKRLYSSLSNNILQ------LRDG-------------------GS-INKNQVM--EFFNQ--AFEEMAIFGKVEEVISSSCYIGDITK---------------------FEDETELNS--QTEKCLEFLNLYCSLSIIRQLLITDMASLVDEA-----------------------------------------GLNSTALYLLKLVRKKQE-I------NKNILN------------------------------------F--------------------VVDPI-----------------------------NFIGERYAVNYF-------------------YSSPERWPTLKAYIHRLD-VM---------------------------TN------------GKYL--RAH----VVVCS-------KQQLQGECFQIM-MGK----------FKSND--LMGWR----------SAISSIYIGGNLKVTGFDQD---------------------KFEGT----------TFG-------------------PFIGPTVIGT-IPGRN-------------EW-----ESMHVLATK-------------------------KDASRY------------LRICEE--------KNLR-----QK----SPCDLLPLGI----------YKRL---------DDVH-------------------------------------------------------------------------------------------------------------------------------------NND-WSSK----------INSISIP--------------------------SN---------------MQVTAYDD---------FNFQG---------------------------------------------------SV-FGP-FRG------PDTIG-----------KLCHSGE-----W-KSLKL----------EK------------------------TT---------------------L-KPSEMIKICREENFDGYCDLLEE----------GNFPNL-TSIHG-------------CSWNTAATKL---KSMRIPAGL--------------------------------RVYLWS-----------------------------------------EDNYD-GLPL----------------------------------------------------GPYTG---------------------------------------PSLVR--------------------------------------------------LV-DGA------------------------------------------------ETQR----------------------------------------IIR----------------------------------------------------------------------------------------SLKIKELY------------------------------------------------------------------------------------------------------------------------------------------------------------------------------------------------------------------------------------------------------------------
>GCHV01015653.1.p1_Podocoryna_carnea
---MM----LN--------AVLV----------------------------------------FCYLLAIASVKPQEPEEPA-------------------------------------NDDSVTDSLMA----------DFITE-------------------------------------------------AEKK------------FDEIQDSIDVLEKLKK-------------VGRY----EKQIKD----SIEECKKNIQE----------LKDP----NE-L----AKALDTVK-AIEKNLHKIKDGDCYDIAEAVFS----IVSLTSVLLP--PP-IGDALNAVSPLLSSILPLFKI-------SAKEEERLTEKLRNTLKEHGDY-RLKVEIVAFRDGLEASLAAIEH-------QTT-------------------FT--SDVAME--QALEHIPTHIGARTLDRLGDRIINRAS-------------------------------DNTRE--GGKSAYFLAILFAQLATNRDKALTKMMTILLKY-GKKS----------------------------------------WATRYQNAIIHNRDVI------YHKHLA------------------------------------F--------------------FHAP-------------------------------PLSTASAMIHY-------------------Y--PRGHNDESEYLYSFL-NA-----------------------------------------NGIA--EPTLV-----------------PSGD-YVIR---------------------SRNWHAYHLRR----SSLMG--------------------------------MHSLSFIAE--------------------------------------------KATA----------R---------DKIHVNVTS------EGYY---------------N-----------------FE--------------MK-----------S------------------------------------------------------------------------------------------------------G-----------------------------------------------------------------------------------DVKYIYFD-----------------------PAIKG-------Y-------VCID-------------KNKKS-------------------------------------------------------GD-FV--------------------------------------MIRY------------------------------------AE---------------------P-RG-ILVTIS---------------------------------------------------------------AKNSVTKFWSGRTN------------------------KWAVYPQE----------------------------------------ISESTK-DTIA---------------------------------------------------------------------------------------------------------------------------------------------------------------------------------------------------------------FR-----------------------------------------LL----------------------------------------------------------------------------------------KCEV---------------------DGDAE----------CPD------------------------------------------------------------------------------------------------------------------------------------------------------------------------------------------------------------------------------E
>GCHV01016059.1.p1_Podocoryna_carnea
M--MA----FKNNVGHC--IFLL---------------------------------------FMFFKCSQAIKS------------------------------------------------DLKGSLKS----------SLDEE-------------------------------------------------TDKL------------FDQLGEQLDELERLKK-------------LDGT----GPMIKA----ELEDSKDAIKN----------LKDP----SD-Y----TKGLDVLK-AIGPSLVKFKSGDPYGISEGSLA----IVSTVTAALP--PP-AGPALSALAGLLSAIIPLFKP-------TKKEKNHLEKILRNVVREEHDN-ELISEMNGFHDELEAGLVSVGK-------MVK-------------------FA--SERVME--ETMRLIPSNFGANILGNVGHRITVRIK-------------------------------DGTKS--SGTSSYALAVAFCHLATFRDEALAKMMTMLLKS-GDFA--------------------------------------DGLSDTYQNVLNNNQDRV------YHRYLA------------------------------------Q--------------------FHSP-------------------------------TLKMAPAMAQY-------------------H--PPKHDKDSAYLYNFL-IK-----------------------------------------TGIP--EPTLV-----------------PTGK-YVIR---------------------SKYWSAYYLRR----SYTAGESINEGVPLNSPYDNVE------------RRTLYALSYNAS-------------------------------------------PEPKA----------S---------DRILVTKKE------NGYY---------------T-----------------MK--------------LE-----------N------------------------------------------------------------------------------------------------------------------------------------------------------------------------------DDN---------AYRYVAYS--DKDK-------------------VTR-------Y-------VNVI-------------KNAPQ----------------------------------------------------T-IGD-FV--------------------------------------VVQY------------------------------------AV---------------------A-GG-TIVSIC---------------------------------------------------------------EKNSRKKFWNGETN------------------------KWGVYPAE----------------------------------------LTTALS-ATFP---------------------------------------------------------------------------------------------------------------------------------------------------------------------------------------------------------------FK-----------------------------------------LL----------------------------------------------------------------------------------------KCEA---------------------TGSNV----------CPDW------------------------------------------------------------------------------------------------------------------------------------------------------------------------------------------------------------------------------
>GHBA01074797.1.p1_Porpita_porpita
------------MLFKI--NWLL----------------------------------------LLVMLLSSQVFSSRSKVMKG------------------------------------NAKAASLKITK---SL----FSKENNVHNMSNSGDDGSGAYDYA---------GSPSIRRSG---------TRMTFLQAVEK---------VQELHTPENDGSP----------------PGTN----RQSVFD----NLKTKARSIDQD---------------QADS-IQ---AGVTGAAD-GVVKIVKGITSSNWMDVVQGSLD----LIGSIAGML---GP-MGTMVSTLLSVFSSIFGLFGGPT---GKKETQEEMMERVVKAALEEARHD-ELKAEIMGAKDQFNTISDTINI------FREQ-------------------GD-LTSDQAL--SFYEI--SLEGIQIFGILEHYINKWCAIGNVDDD----------------------NEDEAKT--NTKYCLGICNLYADLSIYRQILLTDMASILAKA-----------------------------------------NLGSTSDVFIKLIKKEKK-K------DAKMFR------------------------------------F--------------------FLDPL-----------------------------HFRKHRFVVASY-------------------YSQIQNYATLTMYLKEIT-YADITHDEKAVLNRYIGDPYNEGNFQAAKKL------------LHKT--RAM----VLVCS-------RNSLLGNCYQIS-FSERIMTRTGN--YASTRD------H---------LGKQSVYISCGFSIHALFGD------------------------------------KYV-------------------KYYGPSVYNF-----------------NGEL---RSKTYYFNALL-------------------------ATANDK------------VRICEN--------EKMG-----MD----GPCMSLEKRD----------YGI----------DELR-------------------------------------------------------------------------------------------------------------------------------------NYG-LNDK----------IESLYVP--------------------------KG---------------VKVEAFEH---------RLTDN---------------------------------------------------TSFAGR-FYG------PATYM-----------KVYKPNL-----W-SSLKI----------ST------------------------SS---------------------V-TTSNMLKLCAETDLNGPCIYWPI-----------IYDTWITTDPM------------LKQFYYPLRRV---KSMKIQASH--------------------------------KVTIKG-----------------------------------------EDEYK-DAAY------------------------------------------------------YYG---------------------------------------PTIVT--------------------------------------------------KT------------------------------------------------------------------------------------------------ELET--------------------------------------------------------------------------------------FKLKVEKINQ-----------------------------------------------------------------------------------------------------------------------------------------------------------------------------------------------------------------------------------------------------------------
>GHBA01065152.1.p1_Porpita_porpita
---ME-------MKLKI--TILL----------------------------------------VFLLNGGNHKVQSRGSDHFI--------------------------------------PRNTRIFGV--ESL----QKVNED-----NDGGEESGAFEDGVDSINK-----PGSKKEDVQE------KKLTFKMAVEK---------VKSQHNEDNDGSP----------------VGTD----ITSSFT----KIQQKAEQLDE----------------KLGK-YS---DAAMGAAN-GIIKMVSGITTNSWQDIVTGSLD----MIGAVAGML---GP-IGSVVSTVLSFFSSIIGLFGGPT---GKKESQEDMMKRVVKAALEEAKND-ELKAQIRGAKDMFGTVSDAINI------FREE-------------------GS-LTYDQAL--SFYEQ--SFQNIEIFGILEYYIDKWCAGVGTITD---------------------SNKQKAED--YAQYCLSICNLYADLSIYRQILLTDMASVIASA-----------------------------------------GLNGTSDVFLKLIIKEKK-K------DASIFK------------------------------------F--------------------FLDPV-----------------------------HDSERRYAIAKY-------------------YSEIHRYQTLTIYIKEIV-YSDVRYQERVEYTKYL--QHSPGMRREVKKT------------MERV--KAM----ALLCN-------KRELQGTCYQIS-FSEFGLHDLN---YFN----FHHLK----------MNKGSFYISSGFKFT-----------------------------------------VGG------------------LTYYGPSVYGV----------------G-DNF--L--SFSMFNSTL-------------------------TAASER------------VRICKE--------ESLG-----MK----GECATLEIKT----------YTP----------KDLR-------------------------------------------------------------------------------------------------------------------------------------NIG-WYQN----------IKSVYVP--------------------------EG---------------ILVTAYLN---------RYVRF--------------------------------------------------R---ANI-MYG------PATYS-----------KV-SSTF-----W-ETLEI----------EP------------------------TE---------------------M-KTNLMIKLCIDPYFANICIFIEN-----------KSKNY-TVSNL-------------KFYNHGFSRI---NSIKLPNKC--------------------------------KLI--------------------------------------------GKDKN-KDVL----------------------------------------------------GVYIG---------------------------------------PAVVN--------------------------------------------------QTPD-------------------------------------------------LPNFE-----------------------------------------IKA--------------------------------------------------------------------------------------L--------------------------------------------------------------------------------------------------------------------------------------------------------------------------------------------------------------------------------------------------------------------------
>GHBA01073157.1.p1_Porpita_porpita
------------MLLKI--ILLM----------------------------------------IFITLTTGYKHRRSS-------------------------------------------NSTTRKINS----------KTYQR-------SDENTGT--------------------------------GRTFKGAVEA---------VQAAARLSNKGKEAP---------------KNK----------F--DKFKLQAEDIDK-----------------TEF-IA---GSAEGTIG-GLMTVIGGIQSGSWVDIATGSLD----MITSIVGMM---GP-TGAIIGAVLSLISSLIGLFGGST---GDEESQEQMMERIVKAALDEARSE-ELKAEVNGAKEFFSTLSDTINI------FREK-------------------DT-MTYEQAL--SFYQL--SFEGVRIFGILEHYINSWCAVGQVDSK----------------------NMKVKDP--TSKRCLSALTLYCDLSIFRQILLADMAGVVAKA-----------------------------------------GLDSTAIVFLELIEKEKK-K------DMTILN------------------------------------F--------------------LEEPF-----------------------------ENRDHRYVIAQY-------------------YSKKNDYPTIAMYLKDIM-KS---------------------------RST----------FGSPNWKPRA----AMECQ-------LWELQGSCRQII-LEKLHQR------YPICV--RLMW-----------RIQSSIFIPDGFRLER-------------------------RFSRT----------VID-------------------RFYGPSVYGA-SISKE------------T-----PETNLCFDTLN-------------------------KHANDR------------VRICEG--------ERMS-----LT----AKCASLALKS----------YDQ----------PELS-------------------------------------------------------------------------------------------------------------------------------------TME-WENR----------IKSVYVP--------------------------KG---------------IVFTGYVD---------RNFGG---------------------------------------------------E--SNT-FYG------PATYM-----------LVTKPNA-----Y-SSLKI----------EK------------------------TQ---------------------K-KTSDMVQLCTETNLNGNCMFYEF----------TLATKY-TTKDL-------------KRLNSAFTFT---KSMKVPSNL--------------------------------TVNMFT-----------------------------------------WFNDR-DVFY----------------------------------------------------GKYVG---------------------------------------PVTIA--------------------------------------------------ET-----------------------------------------------------EFP-----------------------------------------LS----------------------------------------------------------------------------------------GIQVDKSV------------------------------------------------------------------------------------------------------------------------------------------------------------------------------------------------------------------------------------------------------------------
>GHBA01073158.1.p1_Porpita_porpita
------------MLSKI--ILLM----------------------------------------VFITLTTGYIIRRSS-------------------------------------------NSQTRNIDS----------TTSQR-------SDENTGS--------------------------------GRSFKGAVEA---------VQAAARLSNKGKAAP---------------ESK----------F--SKFKLQADEIDK-----------------TEF-IS---GAAEGTIG-GLMTVIGGIQSGSWVDIATGSLD----MITSIVGMM---GP-TGAIIGAVLSLISSLIGLFGGST---GDEESQEQMMERIVKAALDEARSE-ELKAEVNGAKEFFSTLSDTINI------FREK-------------------DT-MTYEQAL--SFYQL--SFEGVRIFGILEHYINSWCAVGQVDSK----------------------NMKVKDP--TSKRCLSALTLYCDLSIFRQILLADMAGVVAKA-----------------------------------------GLDSTAIVFLELIEKEKK-K------DMTILN------------------------------------F--------------------LEEPF-----------------------------ENRDHRYVIAQY-------------------YSKKNDYPTIAMYLKDIM-KS---------------------------KHD----------DESVTSKPAA----AMECQ-------LWELQGSCRQII-LEKLHQR------YPICV--RLMW-----------RIQSSIFIPDGFRLER-------------------------RFSRT----------VID-------------------RFYGPSVYGA-SISKE------------T-----PETNLCFDTLN-------------------------KHANDR------------VRICEG--------ERMS-----LT----GKCASLALKS----------YDQ----------PELS-------------------------------------------------------------------------------------------------------------------------------------TME-WENR----------IKSVYVP--------------------------KG---------------IVFTGYVD---------RNFGG---------------------------------------------------E--SNT-FYG------PATYM-----------LVTKPNA-----Y-SSLKI----------EK------------------------TQ---------------------K-KTSDMVQLCTETNLNGNCMFHDF----------ALETKH-TLDDI-------------KKLNAAFTFT---MSMKVPSKL--------------------------------TVTMFT-----------------------------------------WFNDR-DIYF----------------------------------------------------GKYYG---------------------------------------PFTVS--------------------------------------------------ET-----------------------------------------------------EFP-----------------------------------------FS----------------------------------------------------------------------------------------GIVVRKSVK-----------------------------------------------------------------------------------------------------------------------------------------------------------------------------------------------------------------------------------------------------------------
>GHBA01074788.1.p1_Porpita_porpita
------------MLYKI--TWLL----------------------------------------QLFMLLGTHVFSSHSNVMKR------------------------------------NAKQASLSISK---SL----FSKENNVHNMSNSEDEVSGAYEFP---------ESPSIRRSD---------TQMTFRAAVEK---------VQELHTPENDGSP----------------PGTN----TQNEFN----SLKTKAAALDQT---------------RADS-LK---AGITGAAN-GVVKVIKGITSSNWIEIVQGSLD----LIGSIAGML---GP-MGTMVSTLLSVFSSIFGLFGGPT---GKKETQEEMMERVVKAALEEARHD-ELKAEIMGAKDQFNTISDTINI------FREQ-------------------GD-LTSDQAL--SFYEI--SLEGIQIFGILEHYINKWCAIGNVDDD----------------------NEDEAKT--NTKYCLGICNLYADLSIYRQILLTDMASILAKA-----------------------------------------NLGSTSDVFIKLIKKEKK-K------DAKMFR------------------------------------F--------------------FLDPL-----------------------------HFRKHRFVVASY-------------------YSQIQNYATLTMYLKEIT-YADITHDEKAVLNRYIGDPYNEGNFQAAKKL------------LHKT--RAM----VLVCS-------RNSLLGNCYQIS-FSERIMTRTGN--YASTRD------H---------LGKQSVYISCGFSIHALFGD------------------------------------KYV-------------------KYYGPSVYNF-----------------NGEL---RSKTYYFNALL-------------------------ATANDK------------VRICEN--------EKMG-----MD----GPCMSLEKRD----------YGI----------DELR-------------------------------------------------------------------------------------------------------------------------------------NYG-LNDK----------IESLYVP--------------------------KG---------------VKVEAFEH---------RLTDN---------------------------------------------------TSFAGR-FYG------PATYM-----------KVYKPNL-----W-SSLKI----------ST------------------------SS---------------------V-TTSNMLKLCAETDLNGPCIYWPI-----------IYDTWITTDPM------------LKQFYYPLRRV---KSMKIQASH--------------------------------KVTIKG-----------------------------------------EDEYK-DAAY------------------------------------------------------YYG---------------------------------------PTTVT--------------------------------------------------ET------------------------------------------------------------------------------------------------EVEN--------------------------------------------------------------------------------------FSLKVEKINQ-----------------------------------------------------------------------------------------------------------------------------------------------------------------------------------------------------------------------------------------------------------------
>GHBA01074938.1.p1_Porpita_porpita
---MFKL-----FSINI--FILG----------------------------------------ITLLVQDVHPSQVSSPGII----------------------------------------------------------ADEDDLNISGDDG---------------------DLEKRNS--V------APKSFGENVAE---------VIKIKDSMENAGLIRDNTGVV--------NKVK----TSKTVE----KIKAKAQSIDTD---------------KINS-AV---EGIKGAGE-GLLKLVEGIKGGSWVDIVTGGLD----MISSVLGML---GP-MGALASSVLSIFSMIFGLFGGAT---GGEESTEDMMTRVIKKALLESKTE-ELKSEVNGIKRLLKSFSSSIAN------FRET-------------------NN-ITYDQAL--AFYDQ--GFRGVPTFGVLEHYIGQWCSVGDANTYGS------------------AAEKADLND--KVTRCLDMVNLYCDLSVLRQIMLADMASLIAEV-----------------------------------------GIKGTPEVFMHLLRKEQK-Y------DKSLLK------------------------------------F--------------------LLDPV-----------------------------NNRDKRFVINKY-------------------FTSLNKYSTITSYLKKLS-QVDVRAIKKKATRA-----------EVTTQE------------QKIY-EKKF----ALVCT-------DVQLKGDCFQFDTLGT----------KQGLS--MKGWI----------NKIVSLYVSDGVEVKGYHRD---------------------DLSGS----------LFG-------------------PYFGPSVYGK-VMGQK-------------EW-----KSMNIIAST-------------------------MNALNH------------MRFCEK--------ENMD-----TE----GVCESIEIKD----------YPNL---------GAMDIRGTQD---SLVS--------VTSNRAKC-------------------ISRCK--WHHKGYFWC-YYRRDN--------------------------------------------------------WDYCLIGRN-WSNK----------IKSMYIP--------------------------SG---------------YYVFGYTQ---------TSYRG---------------------------------------------------TR-YGP-FYG------PSTIL-----------SVHPSAR-----W-QSLKI----------TK------------------------TE---------------------V-TTSKMVQVCSEEGLKGFCDYFRIN---------TGFSSL-NNVHG-------------INWETD-KRI---KSMMIPGGV--------------------------------TAHIYS-----------------------------------------GENYE-GIAM----------------------------------------------------GPYVG---------------------------------------PSTIN--------------------------------------------------KV-DGA-----------------------------------------------DGENR-----------------------------------------IK----------------------------------------------------------------------------------------SMRLTEDY------------------------------------------------------------------------------------------------------------------------------------------------------------------------------------------------------------------------------------------------------------------
>TRINITY_DN5075_c0_g2_i3.p1_Sanderia_malayensis
---MRSV-----ISPCI--HVLA----------------------------------------VLLACSVAEK--------------------------------------------------STITFTE----------EQKNM-------------------------------------------------MARAKTKLLS------VTAVSSSMSENAYTQPLVSSNG-------FSEK----LTQAKS----KINGLEAKLLGDT-------SEDREG-RAER-IS---GALEGVGN-GLVGMVGGIKSGNWIQGVQGALG----IVTSIVALA---GP-IGMIASSILSMISSLFSLFGGSQ-----SESQESMIKRVVETAISEFRDK-DMKENIEGAKQVYQSLSSSIQN------FRER-------------------KNYTSVSQAE--ELYNH--IFSGLPVFGVLKTRIAEKCEKP-----------------------------SKDKN--KARNCLNFVKLYAELSILRQLILTDMASLLSEM-AETD---------------------------------GQESLEATGNNILHMIKKEQE-S------DKTVFA------------------------------------P--------------------FADPL-----------------------------NQMYKRYTIAIL-------------------FSSVEEYAVLNAYMNTLH-QM---------------------------RDGLKVAEDANTDGGAIF--RDY----VLGCI-------DPMLQGTCAKFE-TKE----------YSNLA--DIEMD----------RRISSVFIPKGRSLTAGRAR----------------------STDA----------AVG-------------------PFIGPVVHGQ-VLMDD-------------LW-----TSLTVSTTT-------------------------DSIDKY------------VRVCEK--------EGMD-----AT----GRCDYIKNTQ---------RTQEFVLS------SGIH-------------------------------------------------------------------------------------------------------------------------------------GSGSWSNK----------ITSMYVP--------------------------AG---------------KMVLGYVA---------DTKWA------------------------------------------------------RGP-YYG------PQLYN-----------KVCFLTS--TSKW-TKIEV----------WD------------------------AN---------------------H-TIAENALFCDQTDLKGRCFRDRR-----------NRDTL-DQIPV------------VCKVK---DKV---KSLKIPGGK--------------------------------QVTGFS-----------------------------------------KEEYT-GQVY----------------------------------------------------GPYIG---------------------------------------PATIN--------------------------------------------------QV-DGS------------------------------------------------SNWE-----------------------------------------------------------------------------------------------------------------------------------SYKIEDTVAN--------------ADDKKAAKRFHPQ-----HRRE---------------------------------------------------------------------IG------------------------------------IDELEISSS--------------------------------------------------------------------------------------------------------
>GHAZ01117941.1.p1_Velella_velella
---MLKS-----VSINI--AALI----------------------------------------IAILIHGGYSIPQENLRI-----------------------------------------------------------NEYDDV----SDSDDASGQY--------------AGTKRVQNET------NGESFDEYIKD---------VIEDKNKMEKVGLVLNMQGKV--------DPKK----TKEIEN----KVTSKTSKIEG-----------------AVK-KG---KAILEAGK-GIKTMVDGIKKGAWIEVVTGGLD----IIASILSLM---GP-KAQLAGEILSIFSMIFSFFGGAT---GGQESTESMMTRVIDKALADAKVE-ELQSEANGVKRLFQSFTSSIAN------FREK-------------------GN-ITQDQAM--EFYDQ--GFRGVRTFGVLEHYIRKWCSVGDANTYND------------------KLKKKKLND--KTSRCLTLVNLYCDLSIFRQIMLTDMSSLMAEA-----------------------------------------NINGSAETFMYLIRREQE-F------DKNFLK------------------------------------F--------------------FMDPI-----------------------------NHRDKRFVVNAY-------------------FSSISKYPTITTYLKNLL-AS----ARQLSDNK-----------TEVAQQ------------KKLY-EKKF----VMVCN-------DIQLKGDCFEFNFTSDM----------------PTGWK----------NKIASLYVSDGVMVTAHHQ------------------------SGP----------HFG-------------------PYYGPSVYSK-VSG--------------KLW-----DTITVHASQ-------------------------TNALDL------------VRICEK--------ENMD-----TE----GECMTLNTQE----------YWNF---------GDYT-------------------------------------------------------RYNKGKWIGRRIDK----------------------------------------------------------------GRI-WIDE----------IKSMDIP--------------------------KG---------------LEVIGFEE---------RNFKG---------------------------------------------------NV-YGP-YYG------PFTIS-----------TVHPSAK-----W-NSMRI----------ME------------------------TS---------------------E-TTTNMVQICSEEGLKGYCDFVGP----------RKNFLM-SKFHG-------------IDWDKD-VRL---KSMKIPGGF--------------------------------TVKLST-----------------------------------------NFDPSLGAQM----------------------------------------------------GPYEG---------------------------------------PSIIA--------------------------------------------------KV-DGA-----------------------------------------------DGDNK-----------------------------------------IK----------------------------------------------------------------------------------------SISVEKIY------------------------------------------------------------------------------------------------------------------------------------------------------------------------------------------------------------------------------------------------------------------
>GHAZ01126836.1.p1_Velella_velella
------------MLLKI--ISVV----------------------------------------LFVTSLDGYEIGHRISLERNTQ----------------------------------HDVAQQNIFKM----------EMEED--TSGDDGNETNRTITD--DTTNNDKSKFHSLKRVNMQLPSLPSLPSFSFTEAIDK---------VETMFKSSVQASPVATPQENTK-------EKEK----KEGTIS----KLKDKARKIDND---------------QATS-IK---DGVTGAAT-GMIKFVKGIQAGKWTDIVQGSLD----VIGSIAGML---GP-AGIMVSTVLSVLSTVIGLFGGPT---GKKESQEGMMERVIKSALLDARND-ELTSQVNGAKEIFNTISDTINI------FREM-------------------EE-KNLPDIL--SFYEL--SFEGIEIFGILEHYIKKWCAIENVLSKAEKDKLKD---------DKKKKEQSEKRD--MATRCLRITNLYCDLSIYRQILIADMAGVLSDA-----------------------------------------NINTTSDAFLKLIEKERQ-K------DGVILK------------------------------------F--------------------LWDPL-----------------------------NFRDRRFVVSKY-------------------YSEIHNFPTITTYMNTVV-KANKEFQEIVQNTP----NGHGRMDNENNEK------------FKKT--LPM----ALECQ-------KQELQGNCVQVP-FSRIAFSHGTN---------PVYMY----------NSAGSIYVSDGFYLQV-------------------------RINGE----------TNAE-----------------MKFYGPSVYYI-GIQKD-------------NG-----NTFKYILTE-------------------------SSAKDF------------VRVCEH--------RNMA-----MN----GKCLTLERRD----------YQF----------SELD-------------------------------------------------------------------------------------------------------------------------------------RIG-WNDK----------ISSLYVP--------------------------EG---------------LKLIAYEA---------SSFKA---------------------------------------------------KV-PID-YYG------PATYN-----------MISKEKT-----W-SSIKM----------EL------------------------TE---------------------L-RTTDMIKLCSNYKLGGICFYFEA-----------KAGKF-TKDDL-------------ISTKKDIHQI---RSMEVPGNV--------------------------------TVIAYT-----------------------------------------NSMMQPKHFL----------------------------------------------------AVYKG---------------------------------------PKVVS--------------------------------------------------ET-EQA-----------------------------------------------DPHLE----------------------------------------I------------------------------------------------------------------------------------------ELKI----------------------------------------------------------------------------------------------------------------------------------------------------------------------------------------------------------------------------------------------------------------------
>GHAZ01114813.1.p1_Velella_velella
---MFKS-----LTISI--SVLT----------------------------------------FILLFQEGSSSPVVAANST----------------------------------------------------------NNAANATILIEED---------------------ESNKRQE--T------EPKSFSDDIED---------VIKIKDSMENAGLIRDNTGAV--------NKAK----TSRIAG----KLREKARSIDSD---------------SADS-AT---EGVSGAGE-GLLTLVEGIKGGNWVDIVTGGLD----MISSVLGML---GP-MSVIASSVLSLFSMAFGLFGGAT---GGEESTEDMMTRVIEKALLEAKAE-ELRSEVNGIKRLLQSFSSSIAN------FRET-------------------NS-LTQEQAL--TLYDQ--GFRGVAQFGVLEHYIEKWCAVGDPNTYDT------------------PVKKGELND--MVSRCLDMVNLYCDLSVFRQIMLADMASLIAEV-----------------------------------------GIEGTPEVFMHLLRKEQK-S------DKKLLK------------------------------------F--------------------LMDPA-----------------------------NNRDKRFVITKY-------------------FTSLTKYTTITAYLKKLS-TLDLSDVETKKSAR-----------AEISKD------------EKFF-DKKF----TLVCT-------DIELRGNCFQFSELGA----------KRDAS--LKGWK----------KKVVSLYVSDGVEVQGFHRP---------------------DLQGS----------LFG-------------------PYYGPAVYGK-VSGSK-------------DW-----ESMNILASE-------------------------TSALDL------------LRVCEN--------ENMD-----TE----GVCEAIETKN----------YPNL---------GAMDKRGTAM---YYVS--------TIRKKAKC------------------RYSKCD--VWNTGKWWCERSKRRD--------------------------------------------------------WEECLIGRY-WSER----------IKSMTIP--------------------------KG---------------YKIYGYSE---------TDYGG---------------------------------------------------VE-YGP-LYG------PSTVL-----------KVHPSAA-----W-KSLKM----------VK------------------------TT---------------------Q-STTKMVQMCSEEGLKGFCDYFIAN---------SGQTDL-SNVHG-------------VNWDSD-KRI---KSMMVPGSI--------------------------------TVYTYS-----------------------------------------EKSYG-GMEM----------------------------------------------------GPYDG---------------------------------------PVTIT--------------------------------------------------KV-DGA-----------------------------------------------DGEEQ-----------------------------------------IK----------------------------------------------------------------------------------------SFKIMRRY------------------------------------------------------------------------------------------------------------------------------------------------------------------------------------------------------------------------------------------------------------------
>GHAQ01030441.1.p1_Tripedalia_cystophora
-------------------MILL---------------------------------------GVVLWLSLAWRSTA----------------------------------------------------------------DGEEE-------------------------------------------------LKTL------------IKDVKSKLNKENK-------------------G----TEGVKS----SLDNLLTSFKE-----------------GNVDF----TVYSGVLT-TLMKSVESIQSDDPATVIIGFLN----IMSSVSGVIP--GL---QAYSPLFGALSSIFGLFES-------E-KAQKSVDVIIKEALDAQQAD-ELKREAYGTKKVYDMSKAFLDGV-----RQGD-------------------TS-LKGWEVS--ALSANFPIYSGAKFLAILWKYIEETTP-------------------------------SSK-E--ECLRVIKLLDSYCKLWGLRKMLLYDLYSTISAA-GNSP---------------------------------------NIAEGTKKVYDMSDA-E------FKEPLT-----------------------------------SL--------------------LKGD-------------------------------NKDKFALLMTL-------------------Y--PKE---QNPAIFGFL-NA-----------------------------------------SEIP--DPEGY--------------QDDYSGK-YYIT---------------------NLKWPKYYLAMYVPQTSRSG----------------------------------------------------------------------------GEKVI---GGTKQ----------K---------ISIELTRLE------DGYY---------------T-----------------LG--------------FN----------------------------------------------------------------------------------------------------------------------------------------------------------------------------------------------------------------------------------------DN-------YIGVWGS-LGMSRSDK---------SKISD------------------------------------------------------KSR-FH--------------------------------------LLPF------------------------------------QD---------------------D-GK-SFYILK--------------------------------------------------------FKC---QTDCLSNEYLYMKRN-----------------------TDGSIR--------------------------------------------EDTYE-GMGD------------------------------------------------------------------------------------------------------------------------------------------------------------------------------------------------------------QGKWT-----------------------------------------LN---------------------------------------------------------------------------------L----VGKKSIMRKRRGI---------------------------------------------------------------------------------------------------------------------------------FPPG--------A-------------------------------------------------------------------------------------------------EGR-------------
>GHAQ01079010.1.p1_Tripedalia_cystophora
---MA--------RYIA--LFCL---------------------------------------AVALWPSADSALL-----------------------------------------------------HR----------RTTAE-------------------------------------------------IEGD------------IDQASQKVKGDSV-------------------N----AKALKA----KLSNLKTEL------------NTKWN-TEDN-R----EKLVGVVS-TITESIGKLQSNDPIDIATGCLD----LLAGLAENLG--PL-AG--IAPLFSVLSMVIGLFGG-------E-QVQESVGDVVKKALKEQRDD-ELEAEAFGTQREFTVSKAFLDGI-----RKEP-------------------KT-LTEMEVA--SLSANVPIYKGVKFLAILTQRIKKAAP-------------------------------TNA-E--EAKKVLAFMELLADLCSIRDVIILDLYQLVSSA-GHSP---------------------------------------NIAAGILEVKNVGRG-E------FRDALQ-----------------------------------DL--------------------FKGN-------------------------------DPKHWILYSSL-------------------Y--PKNRSPQTKKIHKFL-KT-----------------------------------------IGIT--DLPRI--------------DDDISGR-KIIS---------------------ALAYPEYCMASPSGGESMQG--------------------------------NY------------------AK------------------------------ASYKR----------E---------CTITLRKEQ------DGFY---------------T-----------------MR--------------VY-----------E------------------------------------R----------------------------------------------------------------------------------------------------------------------------------------------------------RIA--YAS---------------------EE-------Y-------VLLRP------------NSNVD----------------------------------------------------K-LSK-FN--------------------------------------FVPV------------------------------------KL---------------------N-NN-EFYIVS---------------------------------------------------------------TCEWPDRYAYEMAN-----------------------EKGWIAFYE----------------------------------------GNPNNS-GYQD------------------------------------------------------------------------------------------------------------------------------------------------------------------------------------------------------------KAFWK-----------------------------------------VH-------------------------------------------------------------------------------------------------------------------------------------------------------------------------------------------------------------------------------------------------------------------------------------------------NA---------------------------------------------------------------
>TRINITY_DN23185_c0_g1_i1.p1_Turritopsis
---MKL-------------LVLI---------------------------------------SVFVTSALTTNVTHHKAHYFQKR----------------------------------GRHSGIGTIGK----------QNAVD-------------------------------------------------FDEVFNVFDP----NLITGPIEDMFKSGYNKKKIHRQS-------ANTK----INTLLSKAKTKFKEKAPKWDEQ---------------HKMA-AA---GAISTVVG-GAESLVNGIRQDDIMTAISGALG----IASAVASIM---GP-VGSIVGTVLTLISTIFSFFGGSSA--KPKESEEDMMKRIVSAELEESQYN-ALRNEISGVQFLYSTMSSSIAD------LRKQN-EELD-------------EE-LTLSHGS--AMYNL--AFKELVPFGVLKQYINKFCEAGFIISEDDRD----------------DKVVDKIKL--YAKRCGVLVRLYCTLSIQRQFLLTDLAALLNGD-GESQ-------------------------------ESDALALRKISKNIVHMLNREQE-L------DHDFLR------------------------------------F--------------------LNDPI-----------------------------NYPRRRYAVYRL-------------------FDEPEKNKLVVSYLAALN-KN---------------------------FP----------YYPGFY--KPP----IIACR-------DVMLQDHCAAIYHLKP----------VQDLLK-------------------SSIFVPHGTKVYSMYLNGD-------------------NKEER----------TDA-------------------EMLGAGVFHK-VTNIYYR-----MASEGLDWV-KTFTLLYHQDLT-------------------------KDAQAE------------IRICGTATAL----TGKDDP---------DYCREFEAAT----------------PDQ----PRFQ-------------------------------------------------------------------------------------------------------------------------------------EIN-LRTK------IFESVKSVNIP--------------------------AN---------------RTVTLYDQ---------------------------------------------------------------NDDV-VRT-FHG------PDFIK-----------EVCVPRE-----WINAAKV----------KF------------------------EK---------------------S-NNVRQVKVCEGHDLSGKCHNVRVPAHKES--VYFDMQDP-TAMGG-------------CDF----GIV---RSIQIPSGM--------------------------------EVQIRI----------------------------------------RKSG---GGSM----------------------------------------------------GPFVG---------------------------------------PTTIGN------------------------------------------------FGILRES----------------------------------------------HLDDFR----------------------------------------YGKIFDRTEKAVEICEGDDFDGECIVYKEMNYAGNDANFP----LTEMKSAKVPSGVGIKLYSDRNFLGRVIDVKGPEAFWSGSS----FKSFKVAEIDVKEVVELD--------------------------------------------------------------------------------------------------------------------------AVEPVTSP------------------------------------------------------------------------------------------------------------------------
>TRINITY_DN17801_c0_g1_i1.p1_Turritopsis
---MLK------KIFTIW-VVST----------------------------------------ILLCFAISS--------------------------------------------------------------------NVIAN-------------------DPINR-------------------------LEDVATN--------TITQPLDEMRQAGYQDDMVEKNE-------ADEK----ISSKLG----NFKKVFEKLDDD---------------QKEA-AV---TAVSSVVS-GSGTLVNGIRNDDVFSAISGGLE----IAAAVVSLA---GP-VGSVIGTVLQLASTIFSFFGGSSA--PAQKKEEPKFKQIVEEAIEEANVN-ELKIQIAGVKSLYKTVSASVAE------YRKQ--IERG-------------TH-LSAGAGL--ELYDH--AFKELVAFGVLREVIDKFCDD--------------------------ASEDNHQDT--YASRCGTFIRLYCNLAIQRKLLLLDIATVLSNN----------------------------------------TELTQVTDNILFLMKRQLE-D------DHTFLR------------------------------------F--------------------LSDPI-----------------------------NFPKRRYAVHQI-------------------FQKPQDNKFIIMYLKFLK-KT---------------------------FP----------HYPGFY--KPP----VVGCS-------KMQLQGTCVALF----------NEI--------PARFM----------NPGGSIFVPLGVKVIKEEVL---------------------DNSDSIPK---TVEVTKED------------------VLLGAATHHI-SHNLH------------QNL-----LRLTYEETS-------------------------TDASEH------------IVICGK--------KGNND----------NMCKVFEKHEDRA--------------------VAYN-------------------------------------------------------------------------------------------------------------------------------------FKD-LFDE----------VKTVLLP--------------------------HH---------------YKLSLLDK---------------------------------------------------------------DGKE-KRS-ILG------PDYLQ-----------VVCNQNE-----WTNAVKI----------KI------------------------EK---------------------E-VSTKKVKLCSEADLGGKCQSIVIPKHYQF----NPVYDITTGRDG------------ACPI----TEI---KSMKVPEGV--------------------------------EVLIYE-----------------------------------YEEWVLNENSK---------------------------------------------------------GPFTG---------------------------------------PITVN----------------------------------------------------------------------------------------------------VKEDSHWK----------------------------------------FVKVYDLTLSPFLFCTDVDLKGTCYQY-MEEYNGEWSQIA-----SFLKSMRVPKGKTVNLCTRQLYQGTKKRVVGPKRLTN-----FKFRSYEVVDVKKKR------CALPKKAKKKS--------------------------------------------------------------------------------------------------------------IQFPGKK--------------------------------------------------------N----------------------------------------------------------------
