# Supplementary material for: Phylogenetic and Selection Analysis of an Expanded Family of Putatively Pore-Forming Jellyfish Toxins (Cnidaria: Medusozoa)
Source: Genome Biol Evol. 2021 Apr 23;13(6):evab081. doi: 10.1093/gbe/evab081 (PMC8214413; doi:10.1093/gbe/evab081)
Supplement: evab081_Supplementary_Data [file evab081_supplementary_data.zip › File_S3.fa]

>Cry4Aa_Bacillus_thuringiensis_spP16480
-------MN---------------------------------------------------------------------------------------------------------------------------PY--------------------------QNKNEYET-------------------------------------------------LNASQK--------------------------------------------------------------------KLNISNNYT----------------------------RYPI------------ENSPKQ-------------LLQSTNYKDWLNM------CQQNQ--------------------QYGGDFETFI-DSGE----LSAYTIVVGTVLTGFGFTTP-----LGLALIGFGTLIPVLFP---AQDQSNTWSDFITQTKNIIKKEIASTYIS-NANKILNRSFNVISTYHNHLKT-----WEN-----N---------------------PNPQNTQ--DVRTQ---------IQLVHYHFQNVIPELV-------------------------NSCPPNPSD--CDYYNILVLSSYAQAANLHLTVLNQAVKFEAYL-KNNRQF------------------------------DYLEPLPTAIDYYPVLTKAIEDYTNYCVTTYKKGLN-L---IKTTP------------DSNLDG-------------------NINWNTYNTYRTKMTTAV-------------------------LD---------L--VALF--PNYDVGKYPIGVQSELTREIYQVLNFEESPYKYYD-----FQYQEDSLTRRPHLFTWLDSLNF------YEKAQTT------PNNFF---------TSHYNMF-----------------------------------HYTLDNISQKSSVFGNH-NVTD----KLKSLGLATNIYIFLLNVISLDNKYLN----DYNNISKMDFFITN-------GTRLLEKEL--TAGSGQITYD-VNKNIF------GLPILKRR-ENQGNPT-----------------------------------------------------------LFPTYD----------------------------------------------------------------------------------------------------NYSHILSFIKSLSI----PATYKTQVYTFAWTHS----SVDPKNTIYT----H-----LTTQIPAVKANSLGTASKVVQGPGHTGGDLIDFKDHF-KITCQH-----SNFQQSYFIRIRYASNGSANTRAVINLSIPGVAELGMALNPTFSGTDYTNLKY-------KDFQYL-EFSNEVK------------------FAPNQNISLVFNRSDVY--TNTTVLIDKIEFLPITRSIREDREKQKLETVQQIINTFYANPIKNTLQSELTDYDIDQAANLVECISEELYPKEKMLLLDEVKNAKQL-SQSRN----------VLQNGDFESAT----LGWTTSDNITIQEDDPIFKGHYLHMSGARDIDGTIFPTYIFQKIDESKLKPYT-----RY-LVRGFVGSSKDVELVVSRYGEEIDAIMNVPAD-LNYLYPSTFDCEGSNRC-ETSAVPANIGNTSDMLYSCQYDTGKKHVVCQDSHQFSFTIDTGALDTNENIGVWVMFKISSPD--------------------------------GYASL-------------------------------DNLEVIE------------------------------------------EGPIDGEALSR---VKHMEKKWNDQMEAKRSETQQAYDVAKQAIDALFTNVQDEALQFDTTLAQIQYAEY------LVQSIPYVYNDWLSDVPGMNYDIYVELDARVAQARY--LYDTRNIIKNGDFTQGVMG-WHVTG----NADVQQIDGV-SVLVLS-N----WSAGVSQNVHLQHNHGYVLRVIAKKEGPGNGYVTLMDCEENQEKLTFTSCEE--------------------------------------------------------------------------GYITKTVDVFPDTDRVRIEIGETEGSF---------------YIESIELICMNE
>Cry2Aa_Bacillus_thuringiensis_spP0A377
-------MNNV--------------------------------------------------------------------------------------------------------------------------------------------------------------------------------------------------------------LNSG----------------------------------------------------------------------RTTICDAYN--------VVAHDPFSF---------EHK----------------------------------SLDTIQKEWME---W----------------------------------------KRTDHSLYVAPVVGTVSSFLLKK------VGSLIGK--RILSELWGIIFP---SGS-TNLMQDILRETEQFLNQRLNTDTLA-RVNAELIGLQANIREFNQQVDN-----FLN---------------------------PTQNPVPL-SITSS---------VNTMQQLFLNRLPQFQ------------------------------------IQGYQLLLLPLFAQAANMHLSFIRDVILNADEW-GISAA--------------------------------------TLRTYRDYLRNYTRDYSNYCINTYQTAFRGLNTRLHDML---------------------------------------------EFRTYMFLNV-------------------------FE---------Y--VSIW--SLFKYQSLMVSSGANLYAS----------------GSGP-QQTQSFT-----------------------------------AQNWPFLYSLFQVNSNYILSGISGTRLSITFPNIGGLPGSTTTHSLNSARV-----NYSGG---VSSGLIGAT-NLNH----NFNCSTVLPPLSTPFVRS-WLDSGTDREGVATSTNWQTESFQTTLSLRCGA-FSARGNSNY--FP-DYFIR------NIS------GVPLVIRN-EDLTRPL---------------------------------------------------------------------------------------------------------------------------------------------------------------------HYN-----------------------------------QIRNI-ESPS----GTPGGARAYLVSVHNRKNNIYAANE-NGT-------------------------------------------------MIHLA----------------PEDYTGFTI-----------------SPIHAT----------------QVNNQTRTFISEKFGNQ--G------DSL----------------------------------------------------------------------------RF-EQSNTT------------------------------ARYTLRGNGN----------------------------------SYN-----LYLRVSSIGNSTIRVTI-----------------------------------------------------------------------------------------------------------------------------------NGRVYT------------------------------VSNV----------------------------------------------NTTTNNDGVND------NGARFS-----------------------------------DINIGNIVASDNTNV----------------------------------------------------------------------TLDINVTLNSGTPFDLM-N----------------------------------------------------------------------------------------------------------------------------------------IMFVPTN------------------------LPPLY------------
>Cry1Aa_Bacillus_thuringiensis_spP0A366
-------MDN-------------------------------------------------------------------------------------------------------------------------NP----------------------------------N-------------------------------------------------INEC----------------------------------------------------------------------------------------------------------IPYN--------------------------------CLSNPEVEVLGGE------------------------------------------RIETGYTPIDISLSLTQFLLSEF---VP----GAGFVLGLVDIIWGIFGP--------SQWDAFPVQIEQLINQRIEEFARN-QAISRLEGLSNLYQIYAESFRE-----WEA-----D---------------------PTNPALRE-EMRIQ---------FNDMNSALTTAIPLLA------------------------------------VQNYQVPLLSVYVQAANLHLSVLRDVSVFGQRW-GFDAA--------------------------------------TINSRYNDLTRLIGNYTDYAVRWYNTGLE----RVWGPD-------------------------------------SRDWVRYNQFRRELTLTV-------------------------LD---------I--VALF--SNYDSRRYPIRTVSQLTREIYTNPVLE-NFDGSF--RGMAQRIEQN--IRQPHLMDILNSITI------YTDVHRG------FNYWS---------GHQITAS-----------------------------------PVGFSGPEFAFPLFGNAGNAAPPVLVSLTGLGIFRTLSSPLYRRIILGSGPNNQ---ELFVLDGTEFSFAS-----------LTTNL-----PSTI-YR-QRGTVD------SLDVIPPQ-DNS----------------------------------------------------------------VPPRA----------------------------------------------------------------------------------------------------GFSHRLSHVTMLS--QAAGAVYTLRAPTFSWQHR----SAEFNNIIPS----S-----QITQIPLTKSTNLGSGTSVVKGPGFTGGDILRRTSPG-QISTLRVNIT-APLSQRYRVRIRYASTTNLQ----FHTSIDGRPINQGNFSATM--SSGSNLQS-------GSFRTV-GFTTPFN------------------FSNGSSVFTLSAHVFNS--G-NEVYIDRIEFVPAEVTFEAE---YDLERAQKAVNELFTSSNQIGLKTDVTDYHIDQVSNLVECLSDEFCLDEKQELSEKVKHAKRL-SDERN----------LLQDPNFRGINRQLDRGWRGSTDITIQGGDDVFKENYVTLLGT---FDECYPTYLYQKIDESKLKAYT-----RY-QLRGYIEDSQDLEIYLIRYNAKHETV-NVPG--TGSLWPLSAQ-SPIGKCGEPNRCAPHLEWNPDLDCSCRDGEKCAH----HSHHFSLDIDVGCTDLNEDLGVWVIFKIKTQD--------------------------------GHARL-------------------------------GNLEFLE------------------------------------------EKPLVGEALAR---VKRAEKKWRDKREKLEWETNIVYKEAKESVDALFVNSQYDQLQADTNIAMIHAADK------RVHSIREAYLPELSVIPGVNAAIFEELEGRIFTAFS--LYDARNVIKNGDFNNGLSC-WNVKG----HVDVEEQNNQRSVLVVP-E----WEAEVSQEVRVCPGRGYILRVTAYKEGYGEGCVTIHEIENNTDELKFSNCVEEEIYPNNTVTCNDYTVNQEEYGGAYTSRNRGYNEAPSVPADYASVYEEKSYTDGRRENPCEFNRGYRDYTPLPVGYVTKELEYFPETDKVWIEIGETEGTF---------------IVDSVELLLMEE
>Cry3Bb_Bacillus_thuringiensis_spQ06117
-------MN---------------------------------------------------------------------------------------------------------------------------P---------------------------NNRSEHDT-------------------------------------------------IKVTP---------------------------------------------------------------------NSELQTNHN----------------------------QYPL------------ADNPNS-------------TLEELNYKEFLRM------TEDSS-----------TEVL----------------DNSTVKDAVGTGISVVGQILGVVG--VP----FAGALTSFYQSFLNTIWP---SD--ADPWKAFMAQVEVLIDKKIEEYAKS-KALAELQGLQNNFEDYVNALNS-----WKK-----T-----------------PLS-LRSKRSQD-RIREL---------FSQAESHFRNSMPSFA------------------------------------VSKFEVLFLPTYAQAANTHLLLLKDAQVFGEEW-GYSSE--------------------------------------DVAEFYHRQLKLTQQYTDHCVNWYNVGLN----GLRGST-------------------------------------YDAWVKFNRFRREMTLTV-------------------------LD---------L--IVLF--PFYDIRLYSKGVKTELTRDIFTDPIFSLNTLQE---YGPTFLSIENS-IRKPHLFDYLQGIEF------HTRLQPGYFGKDSFNYWS---------GNYVETR-----------------------------------PSIGSSKTITSPFYGDK-STEPVQKLSFDGQKVYRTIANT-----DVAAWPNGK---VYLGVTKVDFSQYD-----------DQKNE-----TSTQTYD-SKRNNGHVSAQDSIDQLPPETTD-----------------------------------------------------------------EPLEK----------------------------------------------------------------------------------------------------AYSHQLNYAECFLMQDRRG-----TIPFFTWTHR----SVDFFNTIDA----E-----KITQLPVVKAYALSSGASIIEGPGFTGGNLLFLKESSNSIAKFKVTLNSAALLQRYRVRIRYASTTNLR----LFVQNSNNDFLVIYINKTM--NKDDDLTY-------QTFDLA-TTNSNMG------------------FSGDKNELIIGAESFVS--N-EKIYIDKIEFIPV-----------------------------------------------------------------------QL---------------------------------------------------------------------------------------------------------------------------------------------------------------------------------------------------------------------------------------------------------------------------------------------------------------------------------------------------------------------------------------------------------------------------------------------------------------------------------------------------------------------------------------------------------------------------------------------------------------------------------------------------------------------------------------------
>Cry8Ea1_Bacillus_thuringiensis_trB3LEP7
-------MS---------------------------------------------------------------------------------------------------------------------------P---------------------------NNQNEYEI-------------------------------------------------IDMAP---------------------------------------------------------------------STSVSNDSN----------------------------RYPF------------ASDPTN-------------ALQNMNYKEYLRM------SEGYD-----------SEYSGSPE------------VLISERDAVKTAISLVGTILGKLG--VP----LVGPIVSLYSTLIDVLWP---GG--KSQWEIFMEQVEALINQKIAEYARA-KALAELEGLGNNYQLYLTALEE-----WQE-----N---------------------PSSTRVLR-DVRNR---------FEILDSLFTQYMPSFR------------------------------------VTGYEVPLLSVYAQAANLHLLLLKDASIFGEEW-GFSTT--------------------------------------AINNYYNRQMSLIAQYSDHCVQWYRTGLD----RLKGSN-------------------------------------AKQWVEYNRFRREMTLSV-------------------------LD---------I--MTLF--PMYDMRTYPMETKAQLTREVYTDPIGAIGAQGSWYDSAPSFNTLESTFIRGKHLFDFITRLSI------YTG-RSSFSASNYLKKWI---------GHQISSQ-----------------------------------PIGGSIQTQTYGTTSGS-SVIATQQIGFTGFDVYKTLSTA-----GVLFAYTS----KYYGVSKVVFDAIY-----------PDNKY-----KTTFTYNPGSEGIGAQE-KDSEVELPPETLD-----------------------------------------------------------------QPNYE----------------------------------------------------------------------------------------------------AYSHRLNYVTFI----RNP-----DVPVFSWTHR----SADRTNTVYS----D-----KITQIPVVKASDGPK-PSANEVGHYLGGDPISFNSSG-STGVIRLNIN-SPLSQKYRVRIRYCSSVDFD----LDVVRGGTTVNNGRFNKSAPNVGWQSLKY-------ENFKFA-SFSTPFT------------------FNQAQDTLKISVRNFSSIVGGSVVYIDRIELIPVNATYEAE---QDLDSAKKAVNTLFTNT-KDGLRPGVTDYEVNQAANLVECLSDDLYPNEKRLLFDAVKEAKRL-SEARN----------LLQDPDFQEINGE--NGWTASTGIEVVEGDALFKGRYLRLPGAREMDTETYPTYLYQKVEEGVLKPYT-----RY-RLRGFVGSSQGLEISTIRHQTN-RIVKNVPDDLLPDVPPVNSD-GRINRCSEQKYVNSRLEGERGLPNGNRSA---------EAHEFSLPIDIGELDYNENAGIWVGFKITDPE--------------------------------GYATL-------------------------------GNLELVE------------------------------------------EGPLSGDALER---LQREEQQWKLQMTKRREETDRKYTAAKQAVDRLYADYQDQQLNPNVEITDITAAQN------LIQSIPYVYNEMFPEIQGMNYTKYTELTNRLQQAWG--LYDQRNAIPNGDFRNELSN-WNTTS----GVNVQQINNT-SVLVMP-N----WDGQVSQQFTVQPNQRYVLRVTARKEGVGNGYVSIRDGGNQTETLTFSAS--------------DYNTD-SVYNTQVSNTNGLYNEQ--------------------------------------TGYTTKTVTFIPYTDQVWIEMSETEGMF---------------YIESVELIVDVE
>Cry3Aa_Bacillus_thuringiensis_spP0A379
-------MN---------------------------------------------------------------------------------------------------------------------------P---------------------------NNRSEHDT-------------------------------------------------IKTTE---------------------------------------------------------------------NNEVPTNHV----------------------------QYPL------------AETPNP-------------TLEDLNYKEFLRM------TADNN-----------TEAL----------------DSSTTKDVIQKGISVVGDLLGVVG--FP----FGGALVSFYTNFLNTIWP---SE---DPWKAFMEQVEALMDQKIADYAKN-KALAELQGLQNNVEDYVSALSS-----WQK-----N-----------------PVS-SRNPHSQG-RIREL---------FSQAESHFRNSMPSFA------------------------------------ISGYEVLFLTTYAQAANTHLFLLKDAQIYGEEW-GYEKE--------------------------------------DIAEFYKRQLKLTQEYTDHCVKWYNVGLD----KLRGSS-------------------------------------YESWVNFNRYRREMTLTV-------------------------LD---------L--IALF--PLYDVRLYPKEVKTELTRDVLTDPIVGVNNLRG---YGTTFSNIENY-IRKPHLFDYLHRIQF------HTRFQPGYYGNDSFNYWS---------GNYVSTR-----------------------------------PSIGSNDIITSPFYGNK-SSEPVQNLEFNGEKVYRAVANT-----NLAVWPSA----VYSGVTKVEFSQYN-----------DQTDE-----ASTQTYD-SKRNVGAVS-WDSIDQLPPETTD-----------------------------------------------------------------EPLEK----------------------------------------------------------------------------------------------------GYSHQLNYVMCFLMQGSRG-----TIPVLTWTHK----SVDFFNMIDS----K-----KITQLPLVKAYKLQSGASVVAGPRFTGGDIIQCTENG-SAATIYVTPD-VSYSQKYRARIHYASTSQIT----FTLSLDGAPFNQYYFDKTI--NKGDTLTY-------NSFNLA-SFSTPFE------------------LSGN--NLQIGVTGLSA--G-DKVYIDKIEFIPVN---------------------------------------------------------------------------------------------------------------------------------------------------------------------------------------------------------------------------------------------------------------------------------------------------------------------------------------------------------------------------------------------------------------------------------------------------------------------------------------------------------------------------------------------------------------------------------------------------------------------------------------------------------------------------------------------------------------------------------------------------------------------
>CrTX1_Carybdea_brevipedalia_spQ9GV72
-------MI----LK--HLPWLFIV---------------------------------------LAITS----------------------------A--------------------------------------------------------------KHGKR-SD-------------------------------------------------VNSL----------------------------------------------------------------------LTKVETALK--------EASG----------------S---------------NEAALE-------------ALEGLKGEI----------QTKP----DRV-----GQATKILG-SVGSALGKL--NSGDATKIISGCLDIVAGIATTFG--GP-VGMGIGAVASFVSSILSLFTG---S--------SAKNSVAAVIDRALSKHRDE-AIQRHAAGAKRDFAESSAFIQV-----MKQ-----Q------------------SN-LTDSDLS--IIAANVPVYKFSNFIGQLESRISQGAATTS--------------------------------LS--DAKRAVDFILLYCQLVVMRETLLVDLAILYRK--GNAE---------------------------------------HVASAVENANRVNKE-L------AADTLD-F---LHKL------------------------IPEQALIGAVYH--PISASETSKAILNYT-KY---------------------------------------FGVP--DVPRP---------IG--------------------NRR-YKFTNS--------------------------------------YWN----------TYSICS---------------------------E---------------------------------AYMG---------------------------------NYMF-----------RGCSNVRN-------PNIR-------------------VSKM-SD--------------------------------------------------------------------------------------------------------------------------------------------------------------------------GF----------------------------YT-------ME---NSDR----------RKLYIT--KHD-----------------------------------------------------------------------------------QGWGWGTL-------DE--------DPG---------------------DQGHMRFI-----------------------------------------------------------------------------------------------PL-RHGK----------------------------------YMVS--------------------SKRWPNWF----------MYM--------------ESSAS---------------------------------------------------------------------------------------------------------------------------------------GYIRS-------------------------------W------------------------------------------------ENNPGPQGH------------WS-----------------------------------------IT----------------------------------------------------------------------------------------------------------------------------------------------------------------------------------------------------------------------------------------------------------------------------------------
>CaTXA_Alatinia_alata_spQ9GNN8
-------MS-R-GYSLHLVLFLVLS---------------------------------------TAFPS----------------------------QARLSRYR--------------------------------------------------------RSAA-DA-------------------------------------------------VSTD----------------------------------------------------------------------IDGIIGQLN--------DLGT----------------D---------------TKRLKE-------------ALQGVQEAV----------KKEP---ATTI-----AKVSTIVG-SVGGSLSKF--KSGDPFDVASGCLDIIASVATTFG--GP-YGIAIGAVASLISSILSLFSG---N--------SMGSAIKQVIDDAFKKYRDQ-ELEDNVKGAKRTFNAVITFVNS-----VSK-----T------------------EN-LTEVHLD--SVRDAVRVDAFTNMLGVLESRINRGSVSTD--------------------------------NN--EAMRTINFIFLYLQLSVMRETLLTQVILLYKRAGGAYD---------------------------------------ELALSLSLTSDQNKE-A------TRETVT-F---LHQM------------------------ETKYSLCGSYYY--PIDHSKAAIGILKLT-KF---------------------------------------FGVP--DPARY---------TF--------------------DGLYYRMQNR--------------------------------------AWN----------RYSICK---------------------------E---------------------------------SYAG---------------------------------NHMF-----------RGCKDSSY-------HGIR-------------------IKKL-EN--------------------------------------------------------------------------------------------------------------------------------------------------------------------------GY----------------------------HT-------IT----LRS----------KAMYVT--KHA-----------------------------------------------------------------------------------QGWGWGTA-------DE--------DPG---------------------EQGYFTFI-----------------------------------------------------------------------------------------------PL-TNGF----------------------------------YMVS--------------------TKKWPDYF----------VYM--------------ESSAH---------------------------------------------------------------------------------------------------------------------------------------GYIRS-------------------------------W------------------------------------------------HYNPDPQGQ------------WK-----------------------------------------IL----------------------------------------------------------------------------------------------------------------------------------------------------------------------------------------------------------------------------------------------------------------------------------------
>CqTXA_Chironex_yamaguchii_spP58762
-------MA--------NMLYFSLL---------------------------------------ALLFM----------------------------TGIASEGT----------------------------------------------------------------------------------------------------------------ISSG----------------------------------------------------------------------LASLKAKID--------AKRP----------------S---------------GKQLFD-------------KVANMQKQI----------EEKFS-NDDER-----AKVMGAIG-SLSTAVGKF--QSGDPAKIASGCLDILVGISSVLK--DF---AKFSPIFSILSMVVGLFSG---T--------KAEESVGSVVKKVVQEQSDQ-ELQEALYGVKREYAVSKAFLDGV----RNE-----T------------------SD-LSPTEVS--ALGANVPVYQGVRFIAMVVQRIKNRKPRTE---------------------------------S--EIKRVLSMLELFTDLCSLRDLILLDLYQLVATP-GHSP---------------------------------------NIASGIKEVSNLGRE-E------YKKVFEDL---LKTN------------------------DKETYLFLSYLY--PRERNEQSQKIFKFF-DL---------------------------------------MKVK--YDDRL-------KQDL--------------------TGI-QVFSSL--------------------------------------HWP----------NYFLCS--------------SK----------------------------------------------------------------------------------DYLALICT------------KPY-------GSLR-------------------LDKL-ND--------------------------------------------------------------------------------------------------------------------------------------------------------------------------GF----------------------------YS-------IK----TTQ----------SNPKVC--HRY-----------------------------------------------------------------------------------GEYILFTH-------DR------------------------------NDDLEKFNFV-----------------------------------------------------------------------------------------------PV-KLGER-------------------------------KIYLLS--------------------SKASPNKF----------AYV--------------PKTAK---------------------------------------------------------------------------------------------------------------------------------------GDLFF-------------------------------V------------------------------------------------DGIPSQLGYGN-------QGYFT-----------------------------------------LA-----------------------------------------------------------------------------TDENEQT----------------------------------------------------------------------------------------------------------------------------------------------------------------------------------------------------
>CfTX1_Chironex_fleceri_spA7L035
-------MV--------KMLFFAFL---------------------------------------PLLFM----------------------------TGIAAEST----------------------------------------------------------------------------------------------------------------ISSG----------------------------------------------------------------------LNSLKTKID--------AKMP----------------S---------------GKQLFD-------------KVVEMQKQI----------DAKFS-NDDER-----AKVMGAIG-SLSTAVGKF--QSGDPAKIASGCLDILVGISSVLK--DF---AKFSPIFSILSLVVGLFSG---T--------KAEESVGSVVKKAVQEQSDQ-ELQEALYGVKREYAVSKAFLDGV----RNE-----T------------------SD-LSPTEVS--ALAANVPIYQGVRFIAMVVQRIKYIKPKTE---------------------------------S--EIKRMLTMLELFTDLCSLRDLILLDLYQLVATP-GHSP---------------------------------------NIASGIKEVSNLGRE-E------YKKVFEDL---LKND------------------------DKETYLFLSYLY--PREKNEQSRKIFNFF-DL---------------------------------------MKVK--YDDRL-------KQDL--------------------TGV-KIFSNV--------------------------------------HWP----------NYFMCS--------------SN----------------------------------------------------------------------------------DYLALICT------------KPY-------GSLK-------------------LDKL-ND--------------------------------------------------------------------------------------------------------------------------------------------------------------------------GY----------------------------YS-------IK----TTQ----------HDPKIC--HRY-----------------------------------------------------------------------------------GNYILFTH-------KR------------------------------NDDLEKFNFV-----------------------------------------------------------------------------------------------PV-KLEKR-------------------------------EIYLLS--------------------SKESPNKF----------AYV--------------PQNAD---------------------------------------------------------------------------------------------------------------------------------------GALFF-------------------------------V------------------------------------------------DGIPSKVGYGN-------QGYFT-----------------------------------------LV-----------------------------------------------------------------------------E----------------------------------------------------------------------------------------------------------------------------------------------------------------------------------------------------------
>CfTX2_Chironex_fleceri_spA7L036
------------------MILVSLL---------------------------------------PLLFM----------------------------TGIASEST----------------------------------------------------------------------------------------------------------------ISSG----------------------------------------------------------------------LASLKAKID--------IKKP----------------T---------------GKQLFD-------------KVKSMEQAL----------ENKFS-DDDER-----AKVMGAIG-SLGTAIGKF--QSGDPASIASGCLDILVGISSVLK--DF---AKFSPVFSILSLVVGLFSG---T--------KAEESVSSVVTKAIQEQSDQ-ELQEALYGVKREFAVSKAFLDGV----RNE-----E------------------SD-LRPTEVS--ALAANIPVYQGVRFIAMVVQRIKYIKPKTE---------------------------------S--EIKRMLTMLELFTDLCSIRDLILLDLHQLIATP-GHSP---------------------------------------NIASGIKEVTSLGRE-E------YQRVFEDL---LKTD------------------------DEETFLFLSYLY--PKEKNEQSRKIFKFF-DL---------------------------------------IEVK--YDDRF-------KLDL--------------------SGG-QALSTL--------------------------------------QWP----------NYYLCP--------------HN----------------------------------------------------------------------------------DYLANNCH------------DLR-------VGLK-------------------LEKL-SD--------------------------------------------------------------------------------------------------------------------------------------------------------------------------GF----------------------------YT-------IK----TYG----------RDPRTC--YWT-----------------------------------------------------------------------------------DDYVKISS-------TS------------------------------NGELEKFSFV-----------------------------------------------------------------------------------------------PV-QVKGQ-------------------------------KAYLLS--------------------TKKWPHNF----------AYS--------------QKTAN---------------------------------------------------------------------------------------------------------------------------------------GLLSI-------------------------------L------------------------------------------------KDVPSKLGYGN-------QGFFT-----------------------------------------IS-----------------------------------------------------------------------------TYSNPKNRHA-------------------------------------------------------------------------------------------------------------------------------------------------------------------------------------------------
>Toxin_A_Chironex_fleckeri_trT1PRE3
-------MD---------YAFIVFL---------------------------------------VCFVS----------------------------GTLGNRRR-------------------------------------------------------AKRDV-DE-------------------------------------------------VTSG----------------------------------------------------------------------INQLVNQLN--------NVQQ----------------D---------------TAAIKS-------------ALEELKTEV----------SASP----STV-----SQVSEVVN-TVGSSLTKF--TSGDAFNIVSGCLDLLSTVASTFG--GP-YGIAISAVISLVSSILSLFAG---D--------GFDSATRKVIEEAFKTHRDQ-ELRDSVNGARRTFNDVIAFLKG-----ASK-----H------------------GN-VTEQELE--VISKGVPLTKLSDTLGILESRINRGSTSTD--------------------------------AA--EAERTVEFIFLYLQLATMRDTLITNFILILKQV-PAAD---------------------------------------TYANAVSISLDANKE-S------VRETID-F---LHNM------------------------EAKNAVCGAYYY--PIYHSEMTKSILSFA-KF---------------------------------------FGLP--DPPRN---------TF--------------------GGV-YRVQNR--------------------------------------YWP----------TWYICK---------------------------E---------------------------------SYMG---------------------------------NHMF-----------RGCSNVRS-------PSVQ-------------------IRAL-EN--------------------------------------------------------------------------------------------------------------------------------------------------------------------------GY----------------------------QK-------IN----LRG----------KNMYIT--KHA-----------------------------------------------------------------------------------QGWAWGTA-------DN--------DPG---------------------EQGYFVFV-----------------------------------------------------------------------------------------------PL-KSGY----------------------------------YMIS--------------------TKKWPNYF----------VYM--------------ESSAS---------------------------------------------------------------------------------------------------------------------------------------GYIRS-------------------------------W------------------------------------------------NHNPGLQGH------------WR-----------------------------------------IL----------------------------------------------------------------------------------------------------------------------------------------------------------------------------------------------------------------------------------------------------------------------------------------
>Toxin_B_Chironex_fleceri_trT1PQV6
-------MDPR-ISS--RLRALALL---------------------------------------VFVIS----------------------------ITDGIPNR-------------------------------------------------------AKRSS-SE-------------------------------------------------INAE----------------------------------------------------------------------IDGLIQQLT--------TVDA----------------D---------------TKGIQE-------------TLTELKTTV----------SANP----SRI-----SQVSAVVK-SVGSSLAKF--KTGDPYNIVSGCLDILSSIATTYN--GP-YGVGLGAVASLLSSVIGLFAQ---D--------GFKNSLKSIVDEAFKRYRDE-ELQGQLKGASRTFNDVIGTLKNL----TDK-----D------------------TA-VTDLEFS--LATSSVSVSQFSNMLGIIESRINTGSTTTD--------------------------------LA--EAKRTVDFIFLYLELAVMRETLLTQLILFTKKL-GKFE---------------------------------------NYANGISASIDANKQ-A------VHDTIL-F---LHQM------------------------EPKNAVCGAYYY--PVHHSDVSEGIFTFT-RY---------------------------------------FGLP--DPPRN---------TF--------------------QGV-YRVENR--------------------------------------YWP----------AWHICK---------------------------E---------------------------------SYMG---------------------------------NHMF-----------RGCSYIKS-------AGVH-------------------ISAL-DN--------------------------------------------------------------------------------------------------------------------------------------------------------------------------GY----------------------------LK-------LN----LKG----------KNMYIT--KHA-----------------------------------------------------------------------------------QGWAWGTA-------DN--------DPG---------------------EQGYFIFV-----------------------------------------------------------------------------------------------PL-KSGY----------------------------------YMIS--------------------TKKWPNYF----------VYM--------------ESSAS---------------------------------------------------------------------------------------------------------------------------------------GYIRS-------------------------------W------------------------------------------------HNNPGLQGH------------WK-----------------------------------------LT----------------------------------------------------------------------------------------------------------------------------------------------------------------------------------------------------------------------------------------------------------------------------------------
>Toxin_TX1_Aurelia_aurita_tr3VAS1
-------MK-------LLLKGAYLL----------------------------------------FLVS----------------------------FVLSD----------------------------------------------------------DVPTD-EE-------------------------------------------------VDEA----------------------------------------------------------------------FRELDRQLN----------DR---------------------------------AELKQ-------------MIQEVKDEV----------KKGP----DYA-----KNALGMAK-ALSTAVPKL--KSDNPLTIAEGALSLISGIAENFP--G---GMVVATIASLVSSVIGIFTP---R--------KASNAIKDTMEEVIKESSDQ-DLADSIEAFRSKLTLIMGYIQE------KK-----K------------------QE-LDRNDVE--YLIDQIPSHIGGEQFSLLGSRIHRRAKASS--------------------------------TS--EGERGYQFCVMYAQLAAYRTLVIKDLAILFRKA-EDAD----------------------------------------EASAYENVDSQLGF-E------HGQRLK-F---LNAP------------------------KPEQAGTVVHYY--PPGHSAGSKYLKNFL-KK---------------------------------------YGGG--DPPVW----------L--------------------PTS-YMMISV--------------------------------------EWP----------NWHLYF---------------------------K---------------------------------AHDTGGPNSGSS-------------------------TYYLAFQQ----SY-----TKSN-------EKMH-------------------FGLR-GD--------------------------------------------------------------------------------------------------------------------------------------------------------------------------GY----------------------------WT-------LK----IGS----------RYASVE--KPS----------------------------------------------------------------------------------APHWLVGN--------SR--------FDT-------------------NNQNGHFVVI-----------------------------------------------------------------------------------------------QY-P--GT-------------------------------DILTVS--------------------CRKWPSTF----------LSG--------------EGG-K---------------------------------------------------------------------------------------------------------------------------------------FSVIL-------------------------------K------------------------------------------------QGNSGKPVQ------------WY-----------------------------------------AD-----------------------------------------------------------------------------ECK--K------------------TSKSESTPWG-----------------GYYCGDY----TPKPTRRSFE-----------------------------------------------------------------------------------------------------------------------------------
>Toxin_TX2_Aurelia_aurita_trT3VAS2
--------------MALKLLFLLLL-------------------------------------------T----------------------------FLVTN----------------------------------------------------------GNVTD-QE-------------------------------------------------LDDA----------------------------------------------------------------------FNELERQLN----------YK---------------------------------QEVKD-------------LIKEIKDEV----------TKKP----DIT-----ARTLGMAK-ALNLAVPKF--QTGRSVDIAQGILNVVSGIAENLP--F---GQFIAPIASLISSIIGIISG---A--------KAEATMRDVIQEVVRQESGH-VLSSAAAASRQELTAAFSYITS------KH-----K------------------QT-LDKHDVT--RMVSQVPVTTGVGILALLESRIQNRATTTV--------------------------------ES--EAKQCFRFCVLYAQIASFRDMVISDLIYQIRRA-GDND----------------------------------------EAHSYEIAKAGFIN-R------YKLALQ-F---LNHP------------------------KPEQAGVVHLFR--PVGHSAESKYLQAFM-KM---------------------------------------SGVA--PIQKM----------G--------------------RSA-HILQDV--------------------------------------KSP----------KYHAFL---------------------------H---------------------------------N------------------------------------SGFVRLSM----GL-----VIKS-------QLVT-------------------FIPR-SD--------------------------------------------------------------------------------------------------------------------------------------------------------------------------GY----------------------------WN-------LK----LKG----------KWLWIN--DGY----------------------------------------------------------------------------------DTSYVAAK--------SS--------EP---------------------DQRGQFVVV-----------------------------------------------------------------------------------------------TY-P--N--------------------------------NIVTIA--------------------NRKWPNKF----------WKD--------------ESG-S---------------------------------------------------------------------------------------------------------------------------------------YYVRV-------------------------------R------------------------------------------------DGSSGVDTR------------FR-----------------------------------------LR-----------------------------------------------------------------------------PCN--D------------------RGTGGR------------------------CFNN-------------------------------------------------------------------------------------------------------------------------------------------------
>CfusTX1_Chrysaora_fuscescens_trA0A165TKZ8
----------------MKLAITLWL----------------------------------------FLVG----------------------------IHASQ----------------------------------------------------------GTVTD-AE-------------------------------------------------VEAA----------------------------------------------------------------------FDELEKMLT----------NN---------------------------------QNIIDK---------INGAKADIIKET----------TKGP----AKK-----ARLLGMAK-ALNLAVPKL--KSSDSAEVAQGVLNVVAGIAEFVP--G---GVFVASFMSIISSIIGLVSG---T--------KADNTIRDIVSAAVRESADE-EMEGKAAASRAELTAAMQYLLS------KH-----D------------------KE-LDADDVT--RMTTQIRVTTGIGILEMLANRIKHRSKSTN--------------------------------KA--EQQQCYNFCLLYAQIASIRDMIMIDLIYQLRRA-GDND----------------------------------------EADGYENVKLNNIN-A------YRRTLQ-F---LNDP------------------------EPAQAGVVHLYH--PPGHSTTAKYIHDFM-KM---------------------------------------AKVA--PATAY----------L--------------------SAS-YNLRSV--------------------------------------KWP----------QWRVYA--------------------------------------------------------------------------------------------------GSYMEFSK----NV-----APFR-------TWMD-------------------FTKR-DD--------------------------------------------------------------------------------------------------------------------------------------------------------------------------GY----------------------------WR-------IS----KAK----------YRMVVT--EKY-----------------------------------------------------------------------------------PKYVTVK--------ES--------VPD-------------------NNERSHFVVM-----------------------------------------------------------------------------------------------RY-A--GS-------------------------------QIVTIS--------------------CRKWPEKF----------WKG--------------ESG-T---------------------------------------------------------------------------------------------------------------------------------------EYLVL-------------------------------R------------------------------------------------DGFTGDDTQ------------LT-----------------------------------------MA-----------------------------------------------------------------------------PSPRVDTDYN------------IIEG---------------------------------------------------------------------------------------------------------------------------------------------------------------------------------
>XP_012556076_Hydra_vulgaris
-------MV-----------WLVLV---------------------------------------IFLTT----------------------------IEKNQCNQPKS----------------------------------------------SKFFKRNDLLK-------------------------DTFNKL---------------------FQDVP------------LKEKLPEY-------------------------------------------------ILDSQNEIYSQVKEQFDVADDISKKLDEMSKLPNTQQK---------------LEMLIN-------------EASKKNKKIQEIKNIYDTVMKLSNDKNLPEIV---DGVVALGG-SLMEVVDGV--VRGHWQDMLEGGLNIVQSLLVLA---GP-MGSIISTAMSLVSAIFGLFGGSVGSK---KVSENQEGMIKRVIDDALKRSRAK-ELKSDAEGLKKEINSVRNSINQ-----FRE-----E------------------SS-ITEDQAT--LLYNQ--AFLGVSFFGKLKVYIDEYCDCTSYK-----------------------GDEDSKRGE--FSGRCLEFLNLYSDISILRQLLIADMASVIGSF----------------------------------------NNMDKLAVNLLKLTDKEKV-S------DKEILT-F---FLDPI----------------------NNRAQRFCISQYFGAPNRYPTIQLYLSKLS-KI-------------------------PE------------GKPI--PGK----AVICSAKEL--------------------LGLCQELE-LT-----------Q----------Y---DD-------LKDWE----------NKVKSL--------------YVPQGVLVYGFSQR-------FQNGA-------SFG-----------PFPGPTVIGLTP---------------------GEWKSILIVENK-------------NDI-----NQFVR-------------------ICEA-ENME-----QTGRCDFLKVQE--------YPFLQMALGTDHGV---------------WTKQGKKCIFPFK----DK-----DGLHYSCV-----DGATQFWCAIDVKSD---------------------------------------------------LVYSDYGECLFPET---------------------------WENK-----VESI-SIPD----G-------IQVEMFSDVQFKG--KK-IGP-FYGPNTIN----------------------------KLCG-----------------------------GKETKSMKV-------SK--------TD---------------------VKTAGMVLICSEKSFS--G--------------------------------------------------------------MCDYIEP------------EKYSKL--IFHG--------------CNWNE------------KKASI--------------------KSIRVPDGL---------------------AVAMWTKVDFE---------------------------------------------------------------------------------------GMPFGPYT----------------------------------------GPVSV-------------------------------PEV----------------------------------------------DDGYT-------------ANEFQ-----------------------------------------IN-----------------------------------------------------------------------------SMNIEKFTKSDLVYE---------KSDFSEKRSKTLSYSKI------------------------------------------------------------------------------------------------------------SKISRV------------------------------------------------
>XP_002156857_Hydra_vulgaris
-------MT--------FWFYIVVF---------------------------------------CWLVI----------------------------YTANAKDESKI-----------------------------------------------------------------------------------SSPN----------------------FADA----------------------------------------------------------------------IIEKSNSLNPKGGSKY-------------------EKK---------------KESFKA-------------SVGNAKEKIK-EF------------GNNDKVA---EGISGVGD-GLTQLVGGI--SSGSWQDMLLGGLSIVGTLASLA---GP-MGAALSTILSLVSMVFGLFGG---SQ---EAEESQEGMLKRVIDDALTRARAD-ELKAEAEGLKKAISSIRNSVNQ-----FRE-----E------------------NS-ISENQAT--ELYNQ--AFRGLTFFGLLKYQIDKYCDCAVENPND--------------------EEKVRKAKE--NSDRCLEFLNLYADLSILRQLLIADMASLVGSV-----------------------------------------GLNGTAINLLSLTEKEKI-S------DKDILF-F---LLDPI----------------------NNKDQRFCIAQYFGVPGKYPTLQAYLGSLT-QA-------------------------ST------------GEIV--TKH----VVICSQKQL--------------------LGLCYKLE-PK-----------N----------YDE-KD-------LLGWA----------NDIKSI--------------YVSDGLVVYGYSSD-------QRKGA-------SYG-----------PFPGATVIGLTP---------------------GDWKSIKINPLT-------------EIK------KRVR-------------------VCEK-ERLS-----QDGRCDELAVND--------YPDLKMVSGTDGDI---------------LTRESNKCIFPFTFN---------NVRYNKCTN----KDGKDYWCATSVNS---------------------------------------------------DLSYNKWDYCVFPQT---------------------------WSEK-----ILSI-SIPE----S-------VQVWLYTEENYKG--TA-YGP-FIGANTID----------------------------KVCG-----------------------------GAKTKSMKV-------SN--------SD---------------------KKSSEMVKICRGASFS--Q--------------------------------------------------------------MCDFIET------------NAYPNL--VIHG--------------CYWHN------------EGTKI--------------------KSMRVPGGL---------------------AVYMWTGENYK---------------------------------------------------------------------------------------GRPIGPYF----------------------------------------GPVSV-------------------------------SVV----------------------------------------------DGGEPSEEP---------NDKSQ-----------------------------------------IK-----------------------------------------------------------------------------SLKIVPYKPVAVDSV---------KRKFSKGKSKNHKE---------------------------------------------------------------------------------------------------------------------------------------------------------------------
>CassTXB_Cassiopea_xamachana_trA0A679PN56
------------------MRLLAVL----------------------------------------CILG----------------------------FTLSNGRG-------------------------------------------------------DTTLD-AE-------------------------------------------------TEAI----------------------------------------------------------------------FTQLETSLN----------DKQQN-----------KEN---------------QEEIKK-------------LIQDVKDEL---------TKKDP----EYG-----KKVLGMTK-SLAGAVPKL--KSTNELTVAEGALLVVAGVAEHFP--PP-VGIVVASLATLVSSVLGYLTP---Q--------KTNKAIKDAMTSVLNDARDK-DVKETLEGYQAELLTIKSYLAP------KK-----K------------------QT-LDRDDVN--NIVSNVNVHTGARELASLARRIQERAVSTD--------------------------------KN--EAKRAFDFCVLYTKIATYRDAVLEEVIELFTKA-GNTN----------------------------------------EAESYLNVKVTNIQ-Q------YKTALR-F---LHEP------------------------EASKAGALVHYY--PLGHSKDS---------------------------------------------------------------------------------------------------------------------------------------------------------------------------------------------------------------------------------------------------------------------------------------------------------------------------------------------------------------------------------------------------------------------------------------------------------------------------------------------------------------------------------------------------------------------------------------------------------------------------------------------------------------------------------------------------------------------------------------------------------------------------------------------------------------------------------------------------------------------------------------------------------------------------------------------------------------------------------------------------------------------------------------------------------------------------------------------------------------------------------------------------------------------------------------------------------------------------------------------------------------------------------------------------------------------------------------------------------------------------------------------------------------------------------------------------------------------------------------------------------------------
>SRR1324943_TR19593_c0_g1_i1.p1_Eunicella_cavolinii
-------MK-----------WSLIL---------------------------------------ILTLFGLSIP-S----------HCQASK---RRNELSAGLTRDQSTQGEMMKQRNLTSLNDEEVNSTKPLKVKAEK------P---PDGFSYNHNNGGDED-YE-------------------------------------------------I--------LTEEGQEGWMEKLLKRVK----------TKNKIKKPSTNQEHKNNEERRHFGNAFHNDIPAAT--LTALTDGFA--------ALGR----------------K---------------ANGAKN-------------GLNQLKSHW----------NSFS---FGDR-----AVMTQTLQ-SAASNIGKITKAGDDPLGAIQGAINMVAQFAALA---GP-TGQIVSVALSFVSGFLSLFGDGG-KK----K-KSVGEIVREEIDAALDKYYEK-TLSNEANGIVSTFDASKAYVDYL----AQR-----G------------------KK-LTVDQAL--SLKISVPLWQGLPLMGTLASEIRNLLRANK--------------------------------KA--DAKKALRYIELYTKIAVMKDMILQETAALMPDE------------------------------------------LAPNRYALLATQVELRN-T------QKRLLK-F---LYKS------------------------DL-RNNVVPFFD--PDVNPVTDSYLNTIL-KI---------------------------------------TNYD---------------RSL--------------------AGI-WCLTPNI----------RDRPHK-------------------PLSWS----------DKESSL---------------------------M---------------------------------K-DG---------------------------------HPYIT---------------LKNE-----GCFWK-------------------LIPH-GK--------------------------------------------------------------------------------------------------------------------------------------------------------------------------NL----------------------------FT-------V-----QNVDKC---------------PGHSH-------------------------------------------------C-------------------------------GQYLKTDA----------------------------------------TGSNMKNRA-----------------------------------------------------------------------------------------------AI-EQY-P-------------------------------DIWEIDG-----------------TQQRRIRSKW----------GCS--------------SGG--------------------------------------------EWCNMQLGPQ--------------------------------IE---WYGWFNN----YK---A-----------------------------ITFAL-------------------------------R---------------------------------------------------KDNVGY-----------VWY-----------------------------------------IT-----------------------------------------------------------------------------KKPMKGKYN--------------------------------------------------------------------------------------------------------------------------------------------------------------------------------------------------
>SRR1324943_TR28666_c1_g2_i1.p1_Eunicella_cavolinii
-------MKV------STLLVSFIL---------------------------------------AVVSG-------------------------------------------------------------------------------SYGNVDEIMNAIDDGTS--D-------------------------------------------------I--------LEQEGQPDWFEKILALGEKFE------KECKNDDHGFSKSGNSSEKRGFNSERTKRGKAPSLA--QTKLSSAFN--------EIGP----------------E---------------ANAAKK-------------GLARINEKW----------NEIS---SDDR-----SALVLAFQ-VSAGHFDKFARADEDPVGAVKATIDIVSRFTALA---GP-SGQIVSVALSFVSGFLSLFGIGK-TK---AKKPDFSKIIRKEIDDALNRYYDK-VLHDEVAGTLHNFVISKAYVDSL----SRS-----G------------------GK-LTEHQAL--TLQTNVPLWSGLKFLGKLDFRIRELLGKNE--------------------------------RN--SVDKLLTYIELYTKVASFKDLILLQSITLLPDQ--------------------------------------------RNQAALLAAQLALRN-K------QKKLLE-F---LFNA------------------------KVNSKLAVRYFD--PDLYPVTDKYLSSLL-KV---------------------------------------PDFD---------------RSM--------------------AGV-WCITRRG------------------------------------GMWSRSHPV-GFM-MMYRQL-------------------------------------------------------------MKDG---------------------------------HPYLM---------------SGGT-----TCRWK-------------------LVPH-GN--------------------------------------------------------------------------------------------------------------------------------------------------------------------------DL----------------------------YT-------I----VANDWRC---------------RHKRGN------------------------------------------------C-------------------------------GQYLSHDT----------------------------------------IDSHKMRMT--------------------------------------------------------------------------------------------------VESDA-------------------------------DFWEITG-----------------DKYKRIRSKW----------GCD--------------SGN--------------------------------------------AFCNTGPVFFS----------------------------------ERVKRPYRL----VSDPPI-----------------------------SVLYL--------------------------------------------------------------------------------SKHHRGGGY-----------EWE-----------------------------------------FT-----------------------------------------------------------------------------KRNWG------------------------------------------------------------------------------------------------------------------------------------------------------------------------------------------------------
>SRR1324943_TR28666_c1_g2_i3.p1_Eunicella_cavolinii
-------MKV------STLLVSFIL---------------------------------------AVVSG-------------------------------------------------------------------------------SYGNVDEIMNAIDDGTS--D-------------------------------------------------I--------LEQEGQPDWFEKILALGEKFE------KECKNDDHGFSKSGNSSEKRGFNSERTKRGKAPSLA--QTKLSSAFN--------EIGS----------------E---------------ANAAKT-------------GLARLNEKW----------NELS---SDDR-----SSLVKAFQ-TSAAQFEKFTRADEDAVGAVIATIDIVSQFTALA---GP-TGQIVSVALSFVSGFLSLFGIGK-TK---AKKPDFSKIIRKEIDDALDKYYEK-VLQDQVAGTLHNFVISKAYVDSL----SRS-----G------------------GK-LTKHQAL--TLQTNVPLWSGLTFLGKLEFRIRELLDKNE--------------------------------RK--SANKLLTYVELYTRIASLKDLILLQSITLLPDQ--------------------------------------------RNQAALLAAQLALRN-K------QKKLLE-F---LFNA------------------------KVNSKLAVRYFD--PDLYPVTDKYLSSLL-KV---------------------------------------PDFD---------------RSM--------------------AGV-WCITRRG------------------------------------GMWSRSHPV-GFM-MMYRQL-------------------------------------------------------------MKDG---------------------------------HPYLM---------------SGGT-----TCRWK-------------------LVPH-GN--------------------------------------------------------------------------------------------------------------------------------------------------------------------------DL----------------------------YT-------I----VANDWRC---------------RHKRGN------------------------------------------------C-------------------------------GQYLSHDT----------------------------------------IDSHKMRMT--------------------------------------------------------------------------------------------------VESDA-------------------------------DFWEITG-----------------DKYKRIRSKW----------GCD--------------SGN--------------------------------------------AFCNTGPVFFS----------------------------------ERVKRPYRL----VSDPPI-----------------------------SVLYL--------------------------------------------------------------------------------SKHHRGGGY-----------EWE-----------------------------------------FT-----------------------------------------------------------------------------KRNWG------------------------------------------------------------------------------------------------------------------------------------------------------------------------------------------------------
>SRR1324944_TR5161_c0_g1_i1.p1_Eunicella_verrucosa
-------MK--------ILIFVQIL---------------------------------------CLVNF---------------------------------------------------------------------------------------LNGVQADDG-DD-------------------------------------------------I--------LTNEGSPGWIENLLKEAEK-----------EQDEHPLDGQE----SDESTLGDVYEDGNPPLA--MTKLDDAFN--------KLGA----------------D---------------ATGAKT-------------GLSGLRSKW----------SSLP---YGDR-----NALMISMN-VAAAQIEKIANAGDDPVGAVRGVINMVGALSVAA---GP-MGQIANVAMNFVSGLLSLFGVGG-KK----KQKTMGEIVREQIDEALKKFADR-SLMEEAEGIMEMFDNSKAYVDSL----VKY-----N------------------RK-LTVNEAN--MIANSVPLWQGLKFMGKLSGIILTLMKENE--------------------------------IG--SSRKLLKYVEVYTNVAILKDMLLMETAMLMPEE------------------------------------------LKIHGAAMLVVQRKMRI-K------QKNWFK-F---LFEV------------------------DI-SKPAIHYYD--PDKYPVTDSYLTTML-KV---------------------------------------PNYD---------------RSL--------------------AGT-WCITPHI----------SGKSLI-------------------PLGWS----------RVGENL------------------------------------------------------------FKKYN---------------------------------TPYLT---------------TERA-----GCFFK-------------------LIPH-GN--------------------------------------------------------------------------------------------------------------------------------------------------------------------------HL----------------------------FT-------I-----QNNYGC---------------PSNRY-------------------------------------------------C-------------------------------GQYVSFNI------------------------------------------DKGKARA-----------------------------------------------------------------------------------------------TI-EANDP-------------------------------VFWEIYG-----------------VQQKRIRNKW----------GCK--------------PNGKS-----------------------------------------TKWCNLELAPR--------------------------------VEKAKTKGWWLS----YKYKDV-----------------------------RTFTL-----------------------------------------------------------------------------------RSNVGY-----------VWW-----------------------------------------LT-----------------------------------------------------------------------------KTPM-------------------------------------------------------------------------------------------------------------------------------------------------------------------------------------------------------
>SRR935083_TR81389_c0_g1_i1.p1_Gorgonia_ventalina
-------MK--------ILIFLQII---------------------------------------CFLYF---------------------------------------------------------------------------------------INRAKGEDR-DD-------------------------------------------------I--------LTNEGRPGWIEKLLKEAEK-----------EQDEQHLGGQQ----SDESVLGDAYEDGNPPLV--MTKLDDAFN--------KLGT----------------D---------------ASGAKS-------------GLSGLRSKW----------GSLP---FAER-----NALMTSMN-VAAAQIGAIANAGDDPVGAVRGVINMVGALSVAA---GP-TGMIVNVALNFVSGLLSLFGIGG-KK----KQKTVGEIVREQIDEALDKYADR-SLMEEAEGIMEMFDNSKAYVDSL----VKH-----N------------------RQ-LTVNEAN--MVAVSVPLWQGLKFMGKLSGVILNLIQKNE--------------------------------VK--SSRKLLKYIEVYTNVAILKDMIIMETAMLMPDK------------------------------------------LKIHGAAMLVVQNKMRE-K------QKNWFK-F---LFEA------------------------DI-SKKAIHYYD--PDKYPVTDTYLTTML-KV---------------------------------------SNYD---------------RSL--------------------AGT-WCITPHI----------HGKALT-------------------PLGWS----------TVGENM---------------------------------------------------------------GN---------------------------------KPYIT---------------TENA-----GCFYK-------------------LIPH-GS--------------------------------------------------------------------------------------------------------------------------------------------------------------------------HL----------------------------YT-------I-----QNNYKC---------------PSYRY-------------------------------------------------C-------------------------------GQYVSFDI------------------------------------------VNGKARA-----------------------------------------------------------------------------------------------TI-EDDDP-------------------------------TLWEIYG-----------------HQQKRIRNTW----------GCK--------------PNGKS-----------------------------------------TKWCHLQLGPR--------------------------------TEIARVPGWWLS----KDSKRV-----------------------------TTFTL-----------------------------------------------------------------------------------RSNVGY-----------VWS-----------------------------------------LT-----------------------------------------------------------------------------KTPM-------------------------------------------------------------------------------------------------------------------------------------------------------------------------------------------------------
>SRR935083_TR96297_c0_g1_i1.p1_Gorgonia_ventalina
-------MMV------STIFFVSVL---------------------------------------VAVTG-------------------------------------------------------------------------------SNGDIDKLMNDIEDDTS-FD-------------------------------------------------I--------LAEEGQPGWFEKILAMGQKIQ-------EQRNNDENLKK----NEKRESYFDLEKRGKAPSLA--ETKLSAAFN--------EIGS----------------E---------------ADAAKT-------------GLAKIKSKW----------DEIA---DDQR-----SAIVRAFQ-TSAAQFDKFVKANENPVGAVVATIDIISQFTALA---GP-KGQLISVALSFVSGFLALFGIGK-SK---PQQPDLGKIVRKEIDDALNKYYEK-VLHDQVAGAVYSFEISKAYVDSL----SKT-----G------------------GK-LTEHQAL--SLKIHVPLWKGLGILGKLELRIKELLNENK--------------------------------RE--NVEKVLKYIELYATIASLKDMILLQSIALLPDQ--------------------------------------------RNQAALLSAQLALRM-K------QKTLLE-F---LLNA------------------------QLNSKLAVRYFD--ADRYPITDKYLTAIL-KV---------------------------------------PDID---------------RSM--------------------AGK-WCIYRES-------------------------------------MWTGRQNV-GFS-MRYRQL-------------------------------------------------------------MLNG---------------------------------HPYLV---------------KDGI-----GCVWK-------------------VLPH-GN--------------------------------------------------------------------------------------------------------------------------------------------------------------------------NL----------------------------FT-------I----VVNDWRC---------------SSKRYP------------------------------------------------C--------------------------------QYVSHDL----------------------------------------VGSHSLRMT--------------------------------------------------------------------------------------------------VEPDA-------------------------------DFWEIID----------------QNGLKRIRSKW----------GCD--------------SGN--------------------------------------------KWCNTSPFFRE----------------------------------KSVKRPWRY----VPDPPI-----------------------------WVLYL-----------------------------------------------------------------------------------TAGGRF-----------EWK-----------------------------------------FS-----------------------------------------------------------------------------KSPYHK-----------------------------------------------------------------------------------------------------------------------------------------------------------------------------------------------------
>comp138119_c0_seq1.p1_Madracis_auretenra_Maur
-------MA--------KTIALQIV-----P---------------------------------CLIAL--NIL-----------------------CVRASGYSGGTCAQ-----------------------------------QDSECKDQGSKWMPVTESESND-------------------------------------H------LRTSKVEEA----------------------------------------------------------------------LNSLRSKLA----------------------------------------D---SPEYQD-------------KLDEISDWVKEQ-------KHKSKGKTDKI---PFEDLSKVII-ATLYSVEKF--KSKDALKITTGVSDIVSSVANMVG--KP-YGPGIRALFGIISSLLTENKP---------QQPNVVDQLAKVAHEEIVHFNRR-LHDQKYNGLKRRVTDQVLQLQS-----MKR-----G------------------EK-LDDPKLW----------IDYVQFMGELANRFDSPLPFKY---------------------------ERLMLTEDPDVADFVTAVVTYCEAYCCFMAVLVAARAKYGEL-GITHK--------------------------------------EDEDAVERRLNSQMK-D------AKEKLS-F---LSEKRFLTFL-GR-------L---------------------PHEGGKLTKIVALSR-NV---------RGK-----------SLVEAV------R-SSLDLL--PMQDL-TTVESAASKV--------------------AGQSVKLKLAI-----------------GCSGFLSFLYQLC----AIRNWV----------QFINDV--------------DFPMKI------------------------VSGRVG--------------------------------------------------------------------------WSQGNQLKF--VQ----------D---VGPR-ASCSR-------------------------------------------------------------------------------------------------------------------------------------------------------------GITQFST--AGY------------------------MVIYFNNI-----LSSDVEPPP----GN---------------------------------------------------------------VRVIEF--------------------------ALSFVYFDSKISIQ----DK--------TNDEFTH-------------GLDTYNKRSVEV----------------------------------Q------------------------------------------------------------TL------------------------------------------------------------------------------------------------YFFEGGK---------------------------------------------------------------------------------------------------------------------------------------HYVVQ-------------------------------AEVFVC-----------------------------------------------------------YPDRVWR------------------------FV---------------IQ-----------------------------------------------------------------------------DFDPEAVQN--------------------------------------------------------------------------------------------------------------------------------------------------------------------------------------------------
>GARY01015220.1.p1_Stylophora_pistillata
-------MV--------RMIFLQIA-----P---------------------------------YLVAC--SVL-----------------------CLHASDHSREK-----------------------------------------WKREEGAKLTRATECNSND-----------------------------------------------CQIEEV----------------------------------------------------------------------LDEMLQRFA----------------------------------------G---FPKIQE-------------KIRAFKKK-----------ENEDSFKLDKI---DFKEVNKILT-ATKNSIEKF--RSGDHEKFSEGVLDIVKSLATPLG-AKQ-CGAFIEILVTCYGLLFLERQP----------KESVVEKLANIVHDEFIHFNRR-LLDQKYNGLERRVSEQISQLQK-----MKK-----G------------------EK-LDDPNLW----------TDYAQFLGELAVRLESPLSFKY----------------------------ENNLSEDPHVKDYVTAVVKYSEAHSCFMALLFAAIAKYTEL-GIAHE--------------------------------------DDIATLVRKMQFQEQ-D------AKKKLS-F---LSENRYLTFL-G------------------------------KIEGGKITKIVALSR-RI---------RLG-----------RLVETV------R-HSLGLS--PMPKS-STVESSAKKV--------------------DQQSVTLKPVE----------VE-----NCS--WFSLNQIS----RYRLFI----------QFINDV--------------DLPMKI----------------------------------------------------------------------------------------------------------VSNEVVF--EK----------N---VPPR-ESYRH--EID--------------------------------------------------------------------------------------------------------------------------------------------------------SYFSFSA--YGY------------------------ITLYFSGN----MLSSNEEPPR----KN---------------------------------------------------------------TRVIEF--------------------------AAKSSFFSNKIGMQ----DK--------TYAEFTR--------------GHDTNKRFKDA-----------------------------------------------------------------------V-----------------------PL------------------------------------------------------------------------------------------------YFSENGK---------------------------------------------------------------------------------------------------------------------------------------YYIAT-------------------------------AEISSC-----------------------------------------------------------YRTRTWR------------------------FT---------------IQ-----------------------------------------------------------------------------EFDPEAVH---------------------------------------------------------------------------------------------------------------------------------------------------------------------------------------------------
>GELN01016844.1.p1_Ricordea_yuma
-------MK----LT--YLVILTIL---------------------------------------LVILP----------------------------QQGSFGKKKKQV--------------------------------------------QRLHTKPDGKTD------LH--------------------------------------------MKGL----------RGNWVKEFRKKAKKNTR-----KPSRNEDKEAHNIM---------------DASPPRGA-IDRMKTEFNRMTS----AISDRTDAAAIQ------LRK--------------LVNRTKS-------------GLISLDTRW----------NQTA---PERR-----SAIVGALN-TAASKLSSFKDAGTNPMAAFRGAIEIAATFANLA---GP-HGVIVGVALNFISGFLSLFGQG-----------DSPTPMYMVVREEIEKLYSR-QLTSEAQGAIGDFEISQAFLDGV----ITALGP--D------------------ER-LDDDDAS--DVQINIPVYRNVNFMETLKSEINNLKEANR--------------------------------AI--DADKCLNYIELYARMALLKDIILQRVASIMPES------------------------------------------KAEIRSGLYSVQQSLRT-K------ARNALK-F---LWEA------------------------EI-GNNIIPFFD--PEKNVVVDEYLSTVL-NE---------------------------------------NNYD---------------RSM--------------------TGK-YKIFVEVESGLYGMLGYQGGVPP-------------------VGDWD----------QMANVV----------------------------------------------------------------------------------------------------------------------PGNL-----QFTWK-------------------LVPH-GN--------------------------------------------------------------------------------------------------------------------------------------------------------------------------NL----------------------------FT-------I-----LCQYNCPDG----------------------------------------------------------------IFC-------------------------------GEMLSWTE-------DHA--------------------------------------------------------------------------------------------------------------------------------------YL-KRSDP-------------------------------VLWEITR----------------SGGGYRIRNKT----------GCN--------------TSPPH------------------------------------------AKCNAELKWE-------------------------------------EHGDYRTGR-------------------------------------SWLAVL-----------------------------L----------------------------------------------------TQSGGM-----------TWY-----------------------------------------LR------------------------------------------------------------------------------------------------------------------------------RA--------------------------------------------------------------------------------------------------------------------------------------------------------
>c21177_g1_i1.p1_Exiptasia_pallida
-------MK----DT--RLFSLFVL---------------------------------------LAIAC----------------------------FVVANDETLPE----------------------------------------------SEQNDQSGDSA-TE-------------------------------------------------IDQKLLELAKQEEDTEEWRRKFKKMSQELA------KNISNQDIPVRNDKRYNRQSITQLQAAVRDDIFFGE--VQTKLSAFS----------GP-------------------------------LSSRCKD-------------SLKRLNRSC----------ESLS---TDDK-----LRALRTLS-VISSNIEAYGNAGEDPVSAMKAATNILASISSSF---EP-KGELSSTAQGFVSALLGLFGKGP-KP------KSFDAVIGEQIKDTLAKYPEN-ILSSQKSVLLSAFKRAKAYLDKA----AKS-----G------------------KP-FSTKTVP--LAKKEVQRLQGVKFMGILVNKTSRMFDNNK--------------------------------WA--NASKAIKYCEMYAQLAVYRDIILTQYISMIPTD-AKWQ---------------------------------------TILNETINKQESLTK-T------AEDLLG-K---LYAV------------------------DY-DSAIIPFFD--PDVSVITDAYSTEML-KL---------------------------------------GDYD---------------RSM--------------------TGL-YCLMTER-----------NGRLE-------------------ELVWS----------ETDKHF-------------------------------------------------------------KPAN---------------------------------NPYTILMK---E--------KGND-----NCFWK-------------------IVPH-AG--------------------------------------------------------------------------------------------------------------------------------------------------------------------------NT----------------------------SS-------I-----VNKFKC---------------KEKNQF------------------------------------------------C-------------------------------DWPLSWSM------------------------------------------ADGKAYV-----------------------------------------------------------------------------------------------DI-DANDP-------------------------------ILWEIGG----------------SNDWKYIRNKF----------GCG--------------KMNSK----K-----------------------------------WGKWCNYDIRMK--------------------------------DRT-----------VSQSSTKL-----------------------------VGQLL-----------------------------------------------------------------------------------PGEDKG-----------YWK-----------------------------------------LR------------------------------------------------------------------------------------------------------------------------------KA---C-------------------------------------------------------------------------------------------------------------------------G--------------------------
>c21177_g1_i2.p1_Exiptasia_pallida
-------MK----DT--RLFSLFVL---------------------------------------LAIAC----------------------------FVVANDETLPE----------------------------------------------SEQNDQSGDSA-TE-------------------------------------------------IDQKLLELAKQEEDTEEWRRKFKKMSQELA------KNISNQDIPVRNDKRYNRQSITQLQAAVRDDIFFGE--VQTKLSAFS----------GP----------------L---------------SSRCKD-------------SLKRLNRSC----------ESLS---TDDK-----LRALRTLS-VISSNIEAYGNAGEDPKSAMKAAINILASISSNF---GP-KSQLASKTPGFVPALLGLFGKGR-KP----K--SLDAILVEEIDRLLAEKPKEDAFIRKGYDVLSAFKLTKACFNRA----AQS-----G------------------KP-LSKKEVA--LGANELKRVQGVKFFGELASKISEMFKNNK--------------------------------AA--DARKTIRYCEMYAKLVLYRDIILTQYLCEMPTN-DKESSW------------------------------------QNHINGVLADRELFRR-L------AGAVLG-K---LYAV------------------------DY-NSKIIPYFD--PDVSVITDTYSTEML-NM---------------------------------------GKYD---------------RSM--------------------AGL-HCLMTEV-----------GNVPK-------------------DMIWQ----------QWFDNY-------------------------------------------------------------KVDG---------------------------------NPYIARRN------------HSNI-----NCYWK-------------------LVPH-GN--------------------------------------------------------------------------------------------------------------------------------------------------------------------------NT----------------------------YS-------I-----VNKRRC---------------KEGDEY------------------------------------------------C-------------------------------GALLSWSP------------------------------------------DGDEAFV-----------------------------------------------------------------------------------------------GI-SSDDP-------------------------------VLWEITG-----------------KNLKAIKNKR----------GCG--------------ELQSE-------------------------------------------WCNYYLVLR--------------------------------NKP-----------RNDNNHPLN--------------------------LSVGQLV-------------------------------R----------------------------------------------------AELSH-----------SWE-----------------------------------------IR-----------------------------------------------------------------------------RAPIVT-----------------------------------------------------------------------------------------------------------------------------------------------------------------------------------------------------
>TRINITY_DN25686_c0_g1_i1.p1_Pachycerianthus_borealis
-------MK--------LQLFLTTC---------------------------------------LFI----------------------------------------------------------------------------------------FQGFLTTGQD-ID-------------------------------------------------L--------LTSEGQEGWLQSLLQSSNDDS------KTMVNIEDDSKTAVKDIDVHKRTEEIADIQELPMYKQYIKDLDDKLP--------------------------EDK---------------ATMVKS-------------AVNSMTTNW----------KSKS---YNER-----HAMASCLQ-SAARHVDVFLNTKDDPVRSIQAGMEIVGSFAMVVG--GP-YGQAIGAALSFVSAFLSVFGKGK-AK----PE-PMDVIVKKQIDNALAEFYEL-TLTNEASGAVSEFQLSKAFLDGV----RSK-----A------------------NT-LSDTEAN--ALASHVPVYGGVKFMGILASEIEKIKKENPF------------------------------YST--NRVKCLKYIELYAEMADLKTHILQEMAALLPDS-HS-----------------------------------------NIRNGVLNALKSLHE-G------QKSMIK-F---LYES------------------------DY-TKYMLANYI--PSFYPSTDQYALKVL-KI---------------------------------------SDYD---------------RTL--------------------SGT-WCLKLD------------GAS---------------------YLKWG----------RSYSRL-------------------------------------------------------------MVND---------------------------------RPYTTF--------------NSYK-----DCYWM-------------------LVPH-GK--------------------------------------------------------------------------------------------------------------------------------------------------------------------------NL----------------------------FS-------I-----VNNYHC---------------PGYDF-------------------------------------------------C-------------------------------YSQLNWST----------------------------------------ISSG-VYRA-----------------------------------------------------------------------------------------------YM-KETGG-------------------------------VIWEITK----------------SGSRYRIRNKW----------GCN--------------TGH--------------------------------------------SKCDLELGQQ--------------------------------QEVADYEGDA-GGMMFEVKKPT-----------------------------GGLLP-----------------------------------------------------------------------------------KGSVGY-----------KWQ-----------------------------------------II-----------------------------------------------------------------------------K----------------------------------------------------------------------------------------------------------------------------------------------------------------------------------------------------------
>TRINITY_DN25898_c0_g1_i1.p1_Pachycerianthus_borealis
-------MK--------FTLLFITA---------------------------------------CFT----------------------------------------------------------------------------------------LNGLLTRAQD-IT-------------------------------------------------L--------LTSEGEDGWLQKLTQQSNDDF------KTEMAIDVNKRTTVQDI------EEIP----TPLINNFVKGLDDNLP--------------------------TQK---------------ASIVKQ-------------SVTKMTTNW----------KGKS---YNER-----HAMVSCLK-SAAGNLKVFVSTKDDPVRSIQAVMEIIGSFSMVFG--GP-YGQAIAAGLSFVSAFLSVFGKGK-EK----PE-PMESIVRKQIDQALANFYEL-TLTNEADGAVKEFQLSKAFLDGV----RYK-----T------------------DK-LSESEAN--SLASHVPVYGGVKFMGILAGQIAKLKKENSF------------------------------DGT--KSKKCLKYIELYAEMATLKSEILTQMAALLPES-HS-----------------------------------------NIRSGIMSALKSLQD-S------QKTMIK-F---LYES------------------------DY-NNYILPYYI--PTIYTSTDKYAISVL-KI---------------------------------------PNYS---------------REL--------------------SGT-WCLKYY------------GASKP-------------------YLTWE----------RQYEKL-------------------------------------------------------------MVNN---------------------------------QPYTTF--------------SSSK-----DCYWM-------------------LVPH-GK--------------------------------------------------------------------------------------------------------------------------------------------------------------------------NL----------------------------YS-------I-----VSNYKC---------------PGYDY-------------------------------------------------C-------------------------------YAQLSWTT----------------------------------------IKSGQIYRV-----------------------------------------------------------------------------------------------FM-PRNEG-------------------------------VMWEINK----------------SGSYYRIRSKW----------GCP--------------TDS---------------------------------------------RCNLELGQQ--------------------------------QEEARHIGTMRGGRKVYANEPS-----------------------------GGLLS-------------------------------------------------------------------------------------GKGY-----------YWQ-----------------------------------------II-----------------------------------------------------------------------------K----------------------------------------------------------------------------------------------------------------------------------------------------------------------------------------------------------
>TRINITY_DN40546_c0_g1_i3.p1_Pachycerianthus_maua
-------MM--------RLTFLVLL------C-------------------------------AFLTLS-----QSNVVRKHYKPGSFKNNKEIYRRFHLHKSGRHHKVH-------------------------------------------RHSKKQHDGISD-EE-------------------------------------------------MDKA----------------------------------------------------------------------FADFETKVK--------EWETEELKKATS---PEEREKT-----------ELRFTRFKE-------------TIPQAKSEAVA--------AKNAG-RLETA-----QKFIDAAT-TTVDAIPALIDNDGDPLKITQNVLGLVAGLAPLF---GP-YGEAVSGVLGLVGSIIGMFDQ---T-----AEKSLEETLGEVIDEKLKEYDDD-VMRKKAEGMKNELAEDRVILNVF-VGHTLE-----G------------------KP-ISQRELD--FLHREIKVTEGANFVGYLQEKIRQDCLDYFTTSKRVNTGNSEDILY---LWELKSKDEYAEAWK--LANTCMEFYSFYADVVGMRDVRKLMLYNLYKAN-MENPDE------------------------------T------VIPTAIWESRKASLK-D------AYDFLE-I---LVFP------------------------DRHNYPLAMQYE--PHRYPVVESTL-----KL---------------------------------------AGVD--EVERK-------------------------------------------------------------------------------DWENL-------NKYTLAL--------------LTEANLYKKDPNED---------------------------------DFLGWTAVEE----------------SG---------TIFVVALP----EV------------FP-ETKIK-------------------LHPA-GPL-------------------------------------------------------------------------------------------------------------------------------------------------------------------------GY----------------------------FY-------IEFT-EFPQ----K------------YAKAGKPG------------------------------------------------------------------------------EGTWPRITVE------TK-----ELSQ---------------------LGDEHQFRFI-----------------------------------------------------------------------------------------------PV-RNFGM-------------------------------QFTHIV-------------------SPKTWGANR--------AACYKKGADM---------ESGDKD-----------------------------------------------------------------------------------------------------------------------------------------------------------------------------PKL-------------------------------------------DASSEDLEY-----------VYV-----------------------------------------IDACD------------------------------------NVPQ----------------------------------DFYIINIVDDD------------------------------------------------------------------------------------------------------------------------------------------------------------------------------------------------
>TRINITY_DN19888_c0_g3_i2.p1_Ceriantheomorphe_brasiliensis
-------MM---------LRLVLTG---------------------------------------CLL----------------------------------------------------------------------------------------LQVLETTGQD----------------------------------------------------L--------LTSEGEEGWLEKVLGSRVNDP------ATEDHINISKRAL----------EEAP----VTLINNFVRGLDEELD--------------------------TEK---------------AKLVKD-------------AVNDVKTGW----------KDKS---YNER-----HAMVSCIQ-SASRNMKVFFNTKDDPVSSIQAGMEIVASFAMLF---GP-HGQAAAAGLSFISAFLSLFGKGK-NK----PE-PMEKIVKRQVDQALEEFYER-TLSDEVSGTLTDFQLSKSFLDGV----RSE-----T------------------KT-LSDTEAN--ALASHVPVYKGVKFMGILAGQIEDIKKDNPY------------------------------GGS--KVKKCLKYIELYSQLATLKTEILIEMAALLPDS-HK-----------------------------------------NIRNGIHNVITSLYK-S------QKEMMK-F---LYES------------------------DY-TNYILPFYM--PFIYTSTDKYATSVL-KI---------------------------------------PNYN---------------RDL--------------------SGI-WCLKYY------------GVSDG-------------------YLTWQ----------RQYEKL-------------------------------------------------------------LVGG---------------------------------YPYTSF--------------TSYK-----NCFWR-------------------LVPH-GK--------------------------------------------------------------------------------------------------------------------------------------------------------------------------NL----------------------------YS-------I-----VNNYHC---------------PGYDY-------------------------------------------------C-------------------------------YSLLYWQT----------------------------------------IKDG-VFRV-----------------------------------------------------------------------------------------------YM-HSSKA-------------------------------VMWEIQK----------------RGNYYRIRSKY----------GCK--------------SGD--------------------------------------------WRCNRELGRQ--------------------------------QEPGKPIGIMRGGRKIYENVPT-----------------------------GGLLS-------------------------------------------------------------------------------------GVGY-----------YWQ-----------------------------------------IT-----------------------------------------------------------------------------K----------------------------------------------------------------------------------------------------------------------------------------------------------------------------------------------------------
>GEUJ01009644.1.p1_Alatina_alata
-------MK----LS--KATLCLIA---------------------------------------CFVAA----------------------------SYV------------------------------------------------------------SCFAV-TD-------------------------------------------------LVSV----------------------------------------------------------------------ISKLQKALK--------KLPG----------------K---------------TDDAVK-------------ALDKIPTDG----------SKDP----DES-----SKTTKLLE-MIEPAIKKL--GSGNGYLVASGCLDVLAGISMTFG--GP-VGLAVGAVASFVSSILTMVNS---Q--------TV-GPAESLIDSALKRYREE-SFIMQAQGAKREFAESTAFIEV-----LKK-----S------------------KN-ITNTKLG--ILAANVPIYRFSAFFGSLEYYISKGSVERD--------------------------------IK--KANRTVEIILLYSQLVVMREALLTDLVILYKRS-GKAD---------------------------------------DIAEAVANAIKVHKR-F------AKEHLQ-F---LSNV------------------------GADNAVIASLYF--PAKHSFTSQSIWAYK-NY---------------------------------------FGVP--ELSNY---------VA--------------------PGN-YIFRNV--------------------------------------YWE----------RYSICS---------------------------K---------------------------------YIAE---------------------------------KSIF-----------RACLNEKR-------KYIE-------------------VIPL-AN--------------------------------------------------------------------------------------------------------------------------------------------------------------------------GY----------------------------NQ-------LR---SAKG----------ETMYIS--STQ-----------------------------------------------------------------------------------EGWAWGTT-------KS--------DPG---------------------DAGYMNFI-----------------------------------------------------------------------------------------------PL-RTGN----------------------------------YLIA--------------------SKKWPDYF----------LYM--------------ESSVS---------------------------------------------------------------------------------------------------------------------------------------GFIRC-------------------------------W------------------------------------------------RGNPGPQGY------------WD-----------------------------------------LV-----------------------------------------------------------------------------N----------------------------------------------------------------------------------------------------------------------------------------------------------------------------------------------------------
>GEUJ01016115.1.p1_Alatina_alata
-------ME----CS--RCMPVLLA---------------------------------------ILSAF----------------------------TIFNP----------------------------------------------------------ACCSQ-PK-------------------------------------------------LHSI----------------------------------------------------------------------VSDIKQGLK--------AVPG----------------D---------------ASGAIN-------------ALDNAVKAL----------DSNE----EEK-----SKLPEFLEKYVRPAVKKM--MTGNGYLIVSGCLDILSGIAKTYG--GP-YGLVVSQVSSFVSSLFTMMNK---K--------GADNPSVSVLDEAMRKYREK-SFIIKAEGAKREFAESTAFLEV-----LKR-----S------------------KN-ITNTKLA--ILAANVPIYRFSAFLGSLEYFISEGSVAND--------------------------------LH--AANKTIDFVLLYSQLVVMREVLLTDLCIMYKKT-GKAD---------------------------------------DIADAVANAISVNKK-F------AKEHLR-F---LYEI------------------------GPDHVIIASLFY--PVRHTFVTQSIWAYT-KY---------------------------------------FGVP--KPPNH---------IA--------------------PGY-YRFQNV--------------------------------------YWN----------QYSICS---------------------------R---------------------------------WWSI---------------------------------SSIF-----------RSCEHLQE-------RNIQ-------------------VIAL-AN--------------------------------------------------------------------------------------------------------------------------------------------------------------------------GY----------------------------YK-------LR---DRKM----------RNLYIT--HSK-----------------------------------------------------------------------------------EGWVWGTT-------DD--------DPG---------------------DEGYINFI-----------------------------------------------------------------------------------------------PL-RTGN----------------------------------YLLS--------------------TKKWPDYF----------MYM--------------ESSAN---------------------------------------------------------------------------------------------------------------------------------------GYIRS-------------------------------W------------------------------------------------QGNPGPQGY------------WD-----------------------------------------LI-----------------------------------------------------------------------------K----------------------------------------------------------------------------------------------------------------------------------------------------------------------------------------------------------
>GEUJ01027400.1.p1_Alatina_alata
-------MGYLVAPKTLQFFLVLTC---------------------------------------LFLRY--------------------------------------------------------------------------------------CKSDVDPELK-NK-------------------------------------------------MDTA--------------VSNVGF--------------------------------------------------ATSIAKKMLSDDITKS-FLAGGPKQI---------EEK---------------VKKVKA-------------KFSE---AVKQSY------KKDPE-GNAERIA---GAVTGIGE-AVGPIINSI--KNKDWKGGVQSVLGLISSVAALA---GP-TGMVVSAILSFVSSLFDLFGG---GE----AEESMDSKIERIVSEQIGIARKK-DLEEAVQGFKIAYGSLSTSVRQ-----FRT-----S------------------GE-LDEDQAR--ELYGH--AFVELPIFGKLKGRVDELCDDVK-------------------------------IYK--DATKCLAVLTMYAEVAVVRQFLLTELAALIADV-HERKYG--VYRE---------------------GITGETSGLLAVSNNIMNLIKNEQE-R------DRSFLN-F---MTDPF----------------------NHHSRRYIIGVFFANVHKYSSLQFYIRSFR-TE-------------------------DN------------KNVF--KDY----VMICKEQVL--------------------QGSCFALK-KG-----------S----------YRNLTKY------PQGWG----------KAIRSF--------------YLPLGLQMYAWYGA-------DNRGE-------MYG-----------PFAGPIVHTKMTAD-------------------KTWQAIEIQETI-------------RDA-----DEEVL-------------------FCQE-MYMA------LGPCDTLLPNT--------FNL------------------------------------------------------------------------------------------------------------------------------------EGFH----SYH---------------------------WQKK-----LRSM-YIPL----G-------LTVEGFTAINEGG--RR-YIG-YDGPSTYN----------------------------RVFN-----------------------------ENSWKSIKV-------IT--------TG---------------------GDAREKVQVCDEPNFK--G--------------------------------------------------------------HCVVTAV-------------SNNQL-NHLGG--------------TNFE---------------LKV--------------------KSLRIPGGF---------------------HVTGFTDHNQR---------------------------------------------------------------------------------------GTGIGPYK----------------------------------------GPAAI-------------------------------VNV----------------------------------------------DEG----------------TTWK------------------------------------------------------------------------------------------------------------------------SLLVEKFGKPLSG----------------------------------------------------------------------------------------------------------------------------------------------------------------------------------------------
>c48598_g1_i1.p1_Alatina_alata
-------------MQSLLVVCLILS---------------------------------------MLLCG--------------------------------------------------------------------------------------IKATLSPELK-EK-------------------------------------------------LDRA--------------EIKMRT--------------------------------------------------VQDIAKSMAEDENTKA-YVTGDSKTI---------RSK---------------VENFGK-------------KWVE---TAKLEY------AEDKE-GLSERVG---GAISGVGD-GVVGFVNGV--KNNDWKSGVQGALTIISSLVALA---GP-AGVIASSVLSLVSSLFDLFGG---SQ----ETESMDAKIERIVKEQINIARMK-DLKADFEGLKVAYQSLSASVQH-----FRE-----S------------------KN-LEEDQAN--ELYNH--AFLELPVFGKIKAMINEICDVKE---------------------------IGADGYD--KAKECLDTIQMYAEASILRQLLITNMASLMADV-HEKDHG--IYVED-----------------NDDATERNSSGLLIVSNNLLNLIKKEQE-N------DRTAFR-F---FGDPL----------------------DHPSKRFVIGVFFRDVHKFPTLQTYLRSLD-KE-------------------------DS------------GSIF--KQY----TMLCTGLDL--------------------RGDCIEME-EG-----------D----------YPDLSKN------PKNWI----------NAISSF--------------YLPHGLQLTAFDNK-------NYGGD-------AWG-----------PYVGPTVYRRIKHS-------------------NDYNSLKIETTE-------------RDA-----DKEVR---------------------------------------------------------------------------------------------------------------------------------------------------------------------------------------------------------------------------------------------EI-Y----------------------------------------PFT-----------------------------------------------------------------------------------------------------------------------------------------------------------------------------------------------------------------------------------------------------------------------------------------------------------------------------------------------------------------------------------------------------------------------------------------------------------------------------------------------------------------------------------------------------------------------------------------------------------------------------------------------------------------------------------------------------------------------------------------------------------------------------------------------------------------------------------------------------------------------------------------------------------------------
>59399.i1.p1_Alatina_alata
-------MGCLVVSKILPIFLAFTG---------------------------------------LFLKC--------------------------------------------------------------------------------------CTSDVDPELK-KK-------------------------------------------------MTSA--------------EDKVVK--------------------------------------------------ATSIVKEMANDDTTKS-FLSGSSDEI---------DTK---------------VNKAKT-------------KFSE---SVKISF------KKDPE-GNAERIS---GAVSGIGE-AIGPFIDSI--KNKDWKGGIQSVLGLMSSVAALT---GP-TGMVVSAILSFVSSLFDLFGG---GE----AEESMEDKIEKIVVEQIGIARRK-DLEEAVEGFKVAYQSLSGSIRQ-----FRA-----S------------------GE-LDEGQAN--ELYNH--AFVELAIFGKLKGRVDELCDNVK-------------------------------KYE--DATKCLAVLNLYTDISVIRQLLLTELATLMADV-HEKKYG--IYHK---------------------GLTGKTSGLLAVSNNIMNLIKNEQE-R------DRSFLN-F---MTDPF----------------------NHDSRRYIIGVFFANDHKYLSLQSYIRSFR-TE-------------------------DN------------KNVF--KDY----VMICKQQVL--------------------QGSCFALK-KG-----------S----------YRNLTKY------PQGWG----------KAIRSF--------------YLPLGLQMHAWPGA-------DRTGF-------SYG-----------PFAGPIVHTKMTAD-------------------KTWQGIEIQGSV-------------RDA-----DEEVL-------------------FCQE-MYMA------LGPCDTLLPNT--------FNL------------------------------------------------------------------------------------------------------------------------------------AGFH----LYH---------------------------WENN-----LRSL-YIPL----G-------LAVEGYPERDAGG--RG-YMG-YVGPSTYN----------------------------RVFN-----------------------------ENSWKSIKV-------IT--------TG---------------------GDAREKVQVCDEPNFK--G--------------------------------------------------------------HCVVTAV-------------SNNQL-NHLGG--------------TNFE---------------LKV--------------------KSLRIPGGF---------------------HVTGFTDHNQR---------------------------------------------------------------------------------------GTGIGPYK----------------------------------------GPAAI-------------------------------VNV----------------------------------------------DEG----------------TTWK------------------------------------------------------------------------------------------------------------------------SLLVEKFGKPLSG----------------------------------------------------------------------------------------------------------------------------------------------------------------------------------------------
>51210.i1.p1_Alatina_alata
-------MVSIKSWKRMLARLVMML---------------------------------------VLIHC--------------------------------------------------------------------------------------TKGRVSPAVL-AK-------------------------------------------------LVSS--------------TRNINI--------------------------------------------------VKRMANGMGSDANTGA-YVGGTGI-----------RAK---------------VGAFGR-------------KWTK---TAKLEF------RKDPE-GNAERIG---EAINGIGD-GIIGFVNGI--KNNDWKGGVQGALSIISSVAAFA---GP-VGMIASSVLSFVSSLFDLFGG---SQ----ETESMDDKIERIVAKQINIGRVK-DLQADFQGLKVAYRSLTASIQH-----FRE-----S------------------KK-LEEGQAN--ELYNH--AFLELPVFGKIQAMIKEKCNDVQ---------------------------DEDDAYT--EANKCLGTIQMYAEASILRQLLLTNMASLMADV-HERENGGEEYVEG--------------------TEKNVTGGLLVVSNNVLNLIKKEQE-A------DRTELR-F---LGDPF----------------------NNPPRRYVTGVFFANPYKYPTLRTYLRSLD-KE-------------------------AP------------GSIF--KEY----VMVCREQDL--------------------LGSCVTLE-QG-----------E----------YFNLTAN------PKGWN----------NAIKSF--------------FLPRGLKLTANDDV-------NNGGD-------TWG-----------PFVGPTVHARVQQGG-----------------TYDFSAIKIESTD-------------RDA-----DNEVR-------------------FCEQ-TNMA------LGLCDSAPVGK--------HNL------------------------------------------------------------------------------------------------------------------------------------KNYN----GRN---------------------------WEKK-----LKSM-YMPL----G-------LEVEGYKRANQRG--SP-FVF-YHGPYTVN----------------------------KVDG-----------------------------ENQWKSIEV-------KT--------TS---------------------ADASENVEMCDAVNFG--G--------------------------------------------------------------HCIVFGI-------------NTNQL-AHIGG--------------HNFD---------------KKV--------------------YSMKIPGGV---------------------HITGYTEIDHG---------------------------------------------------------------------------------------GVEIGPYH----------------------------------------GPAVL-------------------------------AKM----------------------------------------------DEA----------------QKWR------------------------------------------------------------------------------------------------------------------------SLKLTKISNGRSG----------------------------------------------------------------------------------------------------------------------------------------------------------------------------------------------
>51210.i2.p1_Alatina_alata
-------MVSIKSWKRLLAKLLLML---------------------------------------VLLHC--------------------------------------------------------------------------------------AKAEISGDLR-DK-------------------------------------------------LDRA--------------TRNMRV--------------------------------------------------VQTLANGMGSDENTGA-YVGGTGI-----------RAK---------------AQAFGR-------------KWVN---TAKLEY------REDPE-GSAERIG---EGISGVGE-GIIGFVNGI--KSNDWKAGVQGALSIISSVAALA---GP-VGMIASSVLSLVSSLFDMFGG---SQ----ETESMDDKIERIVAKQINIGRVK-DLQADFQGLKVAYRSLTASIQH-----FRE-----S------------------GK-LEEEQAN--ELYNH--AFLELPVFGKIQAMIKEKCNDVQ---------------------------DMKDKYK--DANKCLGTVQMYAEASILRQLLLTNMASLMADV-HERERG--EYAFR--------------------TEKNNTGGLLVVSNNVLNLIKKEQE-A------DRTELR-F---LGDPF----------------------NNPPRRYVTGVFFANPYKYPTLRTYLRSLD-KE-------------------------AP------------GSIF--KEY----VMVCREQDL--------------------LGSCVTLD-PG-----------Q----------YPNLGDN------PKDWN----------DAVNSF--------------FLPRGLKLTAFKHS-------FKGG--------TYG-----------PYVGPTVHARVHNG-------------------GDYSSAKIENTD-------------RDA-----DYEVR-------------------FCEQ-ANMG------LGLCDSAPVGE--------YNL------------------------------------------------------------------------------------------------------------------------------------KDYN----GRN---------------------------WENK-----LRSM-YIPL----G-------LEVNGYKSENQAG--RA-FIF-YHGPYTVN----------------------------KVAD-----------------------------ENTWKSIKV-------AA--------SG---------------------SDASEDVEMCDAVNFG--G--------------------------------------------------------------HCIVFGI-------------GNNQL-ADMGG--------------HNFA---------------KKV--------------------NSMKIPGGV---------------------HITGYTNIDKN---------------------------------------------------------------------------------------GTKIGPYK----------------------------------------GPAVL-------------------------------NRV----------------------------------------------DEP----------------TQWM------------------------------------------------------------------------------------------------------------------------SMELTKIPGRQ------------------------------------------------------------------------------------------------------------------------------------------------------------------------------------------------
>20874.i2.p1_Atolla_vanhoeffeni
-------ML---N----QAIWLFGL---------------------------------------LLILP------------------FTSG---------------------------------------------------------------------VTESDKDN-------------------------------------------------AKNE----------------------------------------------------------------------IDNLRKAAS--------NAPSL---------------D---------------TTELET-------------SLVALTKDMDN------GEKAKQA-RDDKL-----EKVTTIVN-GAQIAINLF--QSDSTEDILSGVLDMTSLALMTFG--GP-VGAAFASVIQLVSALFSTFMA---SP-------ATKPSVGEVMKEALVDFRDT-ELFDKMNAFTVVYQGVHEGLVAV----INKSKHQTI------------------RD-LSKEDII--VLNEEVKTFESTLLLEEVKTSIKSKLESGK--------------------------------AE--DAFKALKTLNVYCKLTAVIELVVLEFVIFIEGK-SIFNS--------------------------------------SLPLFYTLFINTRRK-R------DATYFE-F---LHYP------------------------EPNHGYVAAIYQFNPTKYKALKTYIHQI--KV---------------------------------------TPIP--TDTDL----------A--------------------DGKGIVLKNM--------------------------------------RHK----------TFFSYL---------------------------S---------------------------------KASSYPL---------------------------------------------KGDESISDVSRFKLVSSLR-------------------RQKM-PD--------------------------------------------------------------------------------------------------------------------------------------------------------------------------KN----------------------------YENANNVFRIE---SLAS----G-WKGYRIVAWK--DEDKY--------------------------------------------------------------------------------------------CRPQHK--------SPKIVTTVEA---KNFQ--K------RLMNMI----------------------------------------------------------------------------------------------------------------------------------------------------------------------------------------------------------------------------------------------------------------------------------------------------------------------------------------------------------------------------------------------------------------------------------------------------------------------------------------------------------------------------------------------------------------------------------------------------------------------------------------------------------------------------------------------------------------------------------------------------------------------------------------------
>21360.i1.p1_Atolla_vanhoeffeni
-------MA--------SMALFTFL--------------------------------------ATIVLV------------------SAED---------------------------------------------------------------------VAEVK-VK-------------------------------------------------LRAD----------------------------------------------------------------------ISNIKTQVQ--------GMQG----------------N---------------TDLLTT-------------SLDAFDNDLDNYI---KDEDATAD-RTKKI-----KDVTTVVD-GTIKALPKF--KSGESSQIVSGILDMTSMALATFG--GP-HGAAFAVVLNIVSALISLFTS---SP-------KSSPAIDKVMRKVLEEFQDE-QLQRKMNSFLATFDKVHYGLVAS----RKYSRDIEG------------------KD-LSEDDIT--ALKTEIKTFETSTLLEDVKQSIADNIVSGT--------------------------------VS--DAKKVLKTLNIYCQLTAVIELVIFEFVSYIEDE-QSGSS--------------------------------------VLPTYYHSFVNRKRI-R------DTTYLE-F---LHLP------------------------DITQAITAAIYQNKPEDYPALRDYIGHI--KV---------------------------------------TPIP--------------DSGLT-------------------DGQIIYLTPK--------------------------------------KFP----------TWHLYL---------------------------S---------------------------------SESHSAI---------------------------------------------YGSKSTNDQNKF--------------------------ILRK-AQIGEE----------------------------------------------------------------------------------------------------------------------------------------------------------------------GKE---------------------------WK-------LENK-YYPNYFF---------------TASKYSG-----CMP-LSHPDTVSHVEGL-TMEYIR-NLR------------GSCH-----------------------------KQCLANYKC-------SG-----------------------------CYANCLSYFKIGRIRGLR--S-----------------------------------------------------------------------------VNYVWRFTKL-KSTSS------------------------------CTYYLISA-----------------IQEQFGPGYT----------LLMKD------------SGNAN---------------------------------------------------------------------------------------------------------------------------------------GYLKY---------------------------------------------------------------------------------GNPGENGK------------FS-----------------------------------------IT----------------------------------------------------------------------------------------------------------------------------------------------------------------------------------------------------------------KNAC--------------------------------------------------------------------
>GBRG01138048.1.p1_Aurelia_aurita
MVSSAAVMA-------VQR--LALV---------------------------------------LLLTG----------------------------CLLTANAQ--------------------------------------------------GKITFSGEQS-ES-------------------------------------------------IKSA--------------QTKLLA--------------------------------------------------VTALAEGMSTNSYTKS-LVSSINF-----------GDK---------------LREAKT-------------KANAIETKLLG--------EDDAE-GKAERIS---GALTGVSD-GLVGMIGGI--KDGDWVQGVQGALGIISSVVALA---GP-IGMVASSIMSMVSGFLGLFGG---S-----ETESQESMIKRVVEAAINDARHK-DMKEYIEGAKHVYQSLSSSVQN-----FRE-----R------------------KQ-LTTSQAE--ELYNH--AFAELEVFGQLKARIAEVCTKPD-------------------------------DTT--KATTCLDFLQLYAEMSILRQLILADMASLLSEP---------------------------------------EINLESTGNNLLHLIKKEQE-S------DKAVIG-P---YADPL----------------------NNPEKRHAIALLFGSPETYSLLNTYMRTLH-DV-------------------------VD------------GDIF--RDF----VVVCDDRML--------------------GKFCSGLE-TK-----------E----------YSNLND--------DSWN----------DMIASM--------------YIPRGKEVTAWVDP-------NFAGD-------ELG-----------PFVGPVVHGLVPSH-------------------DKWSSMKIVDTT-------------ESI-----EEQVR-------------------FCEQ-ENMN-----PDGLCDSAKPTK------GVIFLTKRVR-------------------------------------------------------------------------------------------------------------------------------SNYH----GTD---------------------------WGNK-----IKSL-YVPA----G-------LNISGFDSSGSSSEATL-FGP-YYGPQRVN----------------------------NVCSKD---------------------------GKLWDSIAVPGK-QIDTD-----EAEPP---------------------KDARRMVQFCDRENLK--G--------------------------------------------------------------MCLRDDE-------------TRTSL-KELKG-------------SCNFE---------------SKI--------------------KSAKIPGGF---------------------QVTAYGGTDHT---------------------------------------------------------------------------------------GRMYGPYI----------------------------------------GPVTL-------------------------------NYV----------------------------------------------DAP----------------ATWK------------------------------------------------------------------------------------------------------------------------SYKIESTIVEGTTTS---------GKKSKGEVSF-------------------------------------------------------------------------------------------------------------------------------------------------------------------------
>GBRG01100531.1.p1_Aurelia_aurita
-------MT----RDPKMNVLVGIF---------------------------------------VVFGC----------------------------CFLNVNSED-------------------------------------------------DKITFNKEQN-AK-------------------------------------------------IQGA--------------KTKLLD--------------------------------------------------VTKMAEEMSDSSHKKP-LLSSKNF-----------RGK---------------VEAAKT-------------KVANIEKKLLG--------ESDAE-GKAERIS---GALSGVGD-GLLGIIQGY--QDGDWVQAVQGALGMITSVVALA---GP-IGMVASSILSLVSGFLGLFGG---S-----QSESQESMIKRVVEAAINDFRHK-DLKEEIEGAKHVYRSLSSSIQN-----FRE-----E------------------KQ-LDKDQAK--ELYNH--AFRQIAVFGKLKTRIGELCDKPK-------------------------------DTE--AAKTCLDFVQLYAELSILRQLILADMASLLSEP---------------------------------------EINLEGTGNNILHMIKQEQV-S------DQGILA-P---FADPL----------------------NNPDKRRAISYLFGTPEKYELLYSYMRTLH-DN-------------------------VD------------GGVF--KDM----VVVCDNRLL--------------------GDFCVGLD-EE-----------E----------YPKLSD--------LSLD----------KVIASA--------------FIPKGKKLTAWNQD-------SFSGH-------EYG-----------PFVGRVVHGLVAGF-------------------DTWKSLKIEATT-------------EDI-----DKHVR-------------------FCEK-EDMD-----PYEVCDSMAEIA----GYKQFND-----------------------------------------------------------------------------------------------------------------------------------LDNYH----GTN---------------------------WAKK----TIRSL-YVPV----G-------LQAHGAIFQEGGG-GES-FGT-FFGPQLVS----------------------------KVCYPTG--------------------------KRFAHGLNVKGL-RGYKSF-DG----TP---------------------KDARKMVQFCDENNLQ--G--------------------------------------------------------------HCIRADR-------------SKPSL-ERSGG------------YGCTLN---------------QKI--------------------KSMKVPGGL---------------------KVYGYKGTDYK---------------------------------------------------------------------------------------DRRYGPYN----------------------------------------GPVIL-------------------------------NTV----------------------------------------------DAP----------------GTWK------------------------------------------------------------------------------------------------------------------------SYKIEKIQNKKARKRGFYKI---HKRKH--------------------------------------------------------------------REGLKNHKEEMARKMTDE-----------------------------------------------------------------------------------------
>GBRG01161483.1.p1_Aurelia_aurita
-------ME-------VRK--AVQF---------------------------------------IFLMC----------------------------CAVKINGQGDG---------------------------------------------APDLTFLNTEQK-AV-------------------------------------------------VRRS--------------KTKLQL--------------------------------------------------ATEIAESMAQNAYTQV-LVSANNF-----------GDK---------------LSAAKT-------------KVKDLEKNILGSS------EDDAE-GKAERIS---GALEGVGD-GLVGMIQGI--KGGDWVQGVQGALGIVSSIVALA---GP-IGMVASSILSMMSSFFGLFGG---S-----ETESQESMIKRVVEAAISDFRDK-DMKEDIEGVKQVYQSLSSSVQN-----FRE-----R------------------KAEMSASQAE--ELYNQ--IFMGLPVFGKLKTRIGEKCEKPG---------------------------SKAEDNA--KVTACLNFVKLYSEVSILRQLILADMASLLSEL-SELKT--------------------------------TQAHLKTTGNNILHIIKKEQE-N------DKAILA-P---FADPV----------------------NQKEKRYTIAILYTTIEEYKVLNSYMQTLH-EK-------------------------KDGIKKTGDTNVVGGSIF--KEY----VLGCVDRML--------------------QGICVRFDTTA-----------E----------YKKLSE--------IDMD----------KKVSSV--------------FIPRGRSITAYKGE-------DLAGG-------TLG-----------PFVGPVVHGKVDGE-------------------DNWRSLKVEATT-------------DSI-----DTQVR-------------------FCEK-ENMD-----ASERCDSIKHAG----GIQEIDL-----------------------------------------------------------------------------------------------------------------------------------SSALE----RFAS--------------------------WSNK-----IQSI-YVPP----G-------LMVTGFTRKGA----DP-YGP-YIGPQLVN----------------------------KVCHPT---------------------------TSKWNFLSI-------GS--------TD---------------------IDAQTLVLFCESTNLK--G--------------------------------------------------------------KCYRDQA------------SARFVL-TEVLG-------------ICNVK---------------DKI--------------------QSLKIPGGK---------------------QVTGYNKERLT---------------------------------------------------------------------------------------GQAYGPYI----------------------------------------GPITV-------------------------------NEV----------------------------------------------DAK----------------TAWE------------------------------------------------------------------------------------------------------------------------SYKIEDTPPIATG-K---------KKKAARRFKFKEL---------------------------------------------------------GHGKKRKKHHEESEEE---------------------------------------------------------------------------------------------
>GBRG01105533.1.p1_Aurelia_aurita
--------------MMLTTSFVLLV----------------------------------------QLTL----------------------------VVTTQ----------------------------------------------------------NNTFE-DD---------------------------------------------------------------------------------------------------------------------------LKTLGKLLK----------GE---------------------------------LNVTA-------------NIEILQQFV----------AGNP----SKV-----EIIRKTVQ-KLNNGIPKL--RAVDNIELVKGVLEINKAITKYIK--E---ETSVAALTSLISSTIGLVKA---K--------TVSNIFYKGVHDLSQVVSDE-VLESKVALGASRLAMGFSYLLT------KH-----E------------------HE-LDYHDVM--RIMKNVRINSGHAILEYLAKKITPKGVSST--------------------------------SK--DASLCLKYSLFFAQIAAVRDLVINDVIIQMKRA-GDDA----------------------------------------AAKSYANAIGEFIG-T------YPKIFR-F---LQSP------------------------SLVNAEVVSLFY--PPSHSKETALLGYFL-DT---------------------------------------------PGNLY----------P--------------------NGN-YVLYSV--------------------------------------KWP----------AYHVYL---------------------------D---------------------------------N------------------------------------NGYVKLTN----GD-----RSST-------SQIT-------------------FHQR-ND--------------------------------------------------------------------------------------------------------------------------------------------------------------------------GY----------------------------ME-------IQ----QNG----------KWLRTD--DKY-----------------------------------------------------------------------------------PDYIASQ--------TS--------PPG--------------------NPQGNFVVV-----------------------------------------------------------------------------------------------KY-P--NT-------------------------------DIITVA--------------------SRKYPGKF----------WKG--------------VKH-S---------------------------------------------------------------------------------------------------------------------------------------YYMRL-------------------------------R------------------------------------------------DGYTGTDSQ------------FH-----------------------------------------IK-----------------------------------------------------------------------------QCK--KV-----------------SADANR------------------------CVV--------------------------------------------------------------------------------------------------------------------------------------------------
>Seg1153.8.p1_Aurelia_coerulea
-------MA-------LRKYPLALA---------------------------------------LLLTG----------------------------CFLNENAQ--------------------------------------------------GKITFSATQS-AS-------------------------------------------------IQSA--------------QTKLLA--------------------------------------------------VTALAEGMSTNSYTKP-LVSSTNF-----------GAK---------------LSAARG-------------KANAIETKLLG--------EDDAE-GKAERIS---GALTGVSD-GLVGMIGGI--KDGDWVQGVQGALGMISSMVALA---GP-IGMIASSIMSMVSGFLGLFGG---S-----ETESQESMIKRVVEAAINDARHR-DMKEYIEGAKHVYQSLSSSVQN-----FRE-----R------------------GQ-LTSSQAE--ELYNH--AFSELQIFEELKMA----------------EELQ---------------------------------LSLETELYKISEEKLGEVSSYLKIEDIEGKSRI-FIIR----------------------------KIRQEVEKALAVLEGRKA-D------SQDIIQ-Y---LGDVL--AFVTGKPPPLEDNVDEDRDGDCTDDEESISE---AKREYEAMQTEFMEML-SL-------------------------QE------------KKLQ--KAK--------ARFEV-------PTTD---------KGVDLELRAVN--------------------------------------------------NTTVPY------------KGFVELDFQLLNGKNLLLKVPFLVTDAE-------IIN-----------PIIGYNVIEEIVKLAKH--------------NEDSFDSGKTEDNE-LLTAI-------ENS-----FQKID-------VGAIHTLLNI--IVEE-TNADLSILKSPKQNFSLPPNQ--------FTRV----------------------------------------------I--------CRGNGETSNPRTFVL------------------------------------FEPDE----------------------------NQQ---------------------------WPPGLEI--TEKLLAIPR----G--KSFR-VKLDVYNSTDHPI---------MLKSRTVLG-----RIELLK----------------SITPFDVKQK-----------------------DGTWNGPSNP------EE--------EN---------------------SPSVSQIKVTST---------------------------------------------------------------------SCAINSD--------SDSYLSQFDL-SSLNADQQKLASKLLIEESDSFSK------------DDDDIGCA-----------------EGLKLPINL--SDPKPVQKTYTSIPKPLYPEVKQHIEDLLN-----------------------------------------------------------------KGF--I----------------KRSTSNYSSPVRSNNSNVQSKNLYDKRVRTTVLEPGDRVLVRNLSERGGPGKLRSFWERNIHKVIKRVGEDSPVHQVISEHDPSSKIRTLHRNLLLPCDELPLED-LTQNDQKQQRKKKETAGRTDQVKPQQSDDSDSEEEIFA--CVRPKTSEWK--------------------------------LARPPTPHPVRGTVS-------------DYAEVVNDTPSQDCMEHVE-----------------------------------------SLQNSDIERDTEQDF-------GYDARSNGRNYDTTRPEQTRLSPASSLSAD--SPVLQE-----------------------------SLASPPAASTPEEYVRPRRLRQPPAY-------------------------------LQYPSFGNPI-SYPISNNM-IQARCGQPLFCHNTPFAAHQIPAWHKIR---------
>Seg2604.6.p1_Aurelia_coerulea
--------------MLVKASIVAVL----------------------------------------QLIL----------------------------VITAQ----------------------------------------------------------HNIFN-DD---------------------------------------------------------------------------------------------------------------------------LKMLGDLLK----------GE---------------------------------FNVTA-------------NIENLRQFV----------AGNP----SKI-----EIIRKTVP-NLNTGIPKL--RAVDSMELVKGVLEINAAITKYIK--A---DVSVPALTSLISSTIGLVKA---A--------TVSNIIHKGVHDLSQVVSDE-ILENKATLSASRLAMGYSYLLT------KH-----K------------------HE-LDYHDVM--RIMKNVRINSGHSILEYLAKQITATSTSST--------------------------------SE--DSSLCLKYSIFFAKIAAVRDLVMNDVIIQFKRA-GEAA----------------------------------------AAKSYANAKGEFIA-T------YRRIFG-F---LQSP------------------------SLANVDVVSLYH--PPSHSKETALLNYFL-EQ---------------------------------------MA---TSKNLY----------P--------------------NGK-YVLFSV--------------------------------------KWP----------SYHVYL---------------------------D---------------------------------N------------------------------------DGYVKLTN----RD-----VFST-------SQIT-------------------FHKR-KD--------------------------------------------------------------------------------------------------------------------------------------------------------------------------GY----------------------------ME-------LK----QNG----------KWLKID--DKY-----------------------------------------------------------------------------------QDYIASQ--------TS--------PPG-------------------DDPNGHFVVV-----------------------------------------------------------------------------------------------KY-S--NT-------------------------------DIITIT--------------------SKKTPGKF----------WKG--------------VKH-T---------------------------------------------------------------------------------------------------------------------------------------YYMRF-------------------------------R------------------------------------------------EGYTGTDSQ------------FR-----------------------------------------IK-----------------------------------------------------------------------------LCK--KD-----------------SRDANR------------------------CIV--------------------------------------------------------------------------------------------------------------------------------------------------
>Seg274.9.p1_Aurelia_coerulea
----------------MIFKISVFL----------------------------------------FLAS----------------------------FALCHG---------------------------------------------------------NVPTD-AE-------------------------------------------------VEEA----------------------------------------------------------------------FKDLERQLN----------DR---------------------------------AELKQ-------------MIKEIKDEV----------KKGP----DYA-----SNALGMAK-SLARAVPKL--KSDNPLTIAEGALMVISGIAENFP--G---GMVVATIASLVSSVIGIFTP---Q--------KAGNAIKDTMEEVIKEASDQ-DLADSIEAFRSKLTLIMGYIQE------KK-----K------------------QD-LDLNDVE--YLVDQIPSHIGAVQFSLLGSRIARRSKASS--------------------------------AT--EAKRGYQFCVLYAQLAAYRSLVIKDLAIVFRKA-NEPD----------------------------------------EASTYENVDSLLSY-E------HGQRLK-F---LHEP------------------------KPEHAGAVVHYY--PPGHSEGSRYLKQFL-KK---------------------------------------NGVR--DPPVW----------L--------------------PTQ-YMMISA--------------------------------------YWP----------SWHLYF---------------------------K---------------------------------AHDSGGQNIIHT-------------------------TYYLSFQN----SY-----ARST-------NKMH-------------------FRQR-GD--------------------------------------------------------------------------------------------------------------------------------------------------------------------------GY----------------------------WT-------LS----IGS----------KTAVVQ--DAS----------------------------------------------------------------------------------QPHWIVGK--------KW--------VNL-------------------NDQNSHFIVI-----------------------------------------------------------------------------------------------QY-P--GT-------------------------------DIVTVS--------------------CRKWPSKF----------LSG--------------EKN-K---------------------------------------------------------------------------------------------------------------------------------------YSVIL-------------------------------K------------------------------------------------DGNTGKPIQ------------FY-----------------------------------------AD-----------------------------------------------------------------------------ECK--K------------------TASAQSHPLE-----------------GYYCPPF----TPMKTKRSLE-----------------------------------------------------------------------------------------------------------------------------------
>Seg4224.1.p1_Aurelia_coerulea
--------------MTMKLLFLGLL----------------------------------------VTAL----------------------------IAITK----------------------------------------------------------QQDLD-AE-------------------------------------------------LDDI----------------------------------------------------------------------FTQIEAKLK----------DR---------------------------------QEVKD-------------LIKEVKDEV----------TKKP----DIT-----ARALGMAK-AMNLAIPKF--QTGRATDIAQGVLAIVAGVAENLP--F---GQFIAPIASFVAFVIGIVSG---P--------KADNAMRNVIEEVVRQESDH-VLSSAATASRQELSAAFNYITS------KH-----S------------------QV-LDNEDVT--RMVGQIPVTTGVGILALLESRIRDRATTSS--------------------------------AD--EARQCYKFVLLYAQLASFRDMVLNDLIFQLRRA-GDQD----------------------------------------EASSYEDTMKSHIN-N------YKNALN-F---LHHP------------------------QLEQAGVVSLYQ--PPKHSLDSEYIYNFT-KL---------------------------------------AGIK--PIQKL----------G--------------------GSA-HILQDV--------------------------------------KSP----------KYHAFL---------------------------E---------------------------------S------------------------------------GGYVRLAQ----GL-----VTVF-------AKVS-------------------FVPT-SD--------------------------------------------------------------------------------------------------------------------------------------------------------------------------GF----------------------------YH-------LK----LKA----------QWLWID--ESD----------------------------------------------------------------------------------DDTYVSAKHR-----DSE--------KP---------------------DERGQFVVV-----------------------------------------------------------------------------------------------KY-P--N--------------------------------NIITIA--------------------SRKWPTKF----------WKE--------------ESG-T---------------------------------------------------------------------------------------------------------------------------------------FYVRV-------------------------------R------------------------------------------------EGNTGEDTR------------FR-----------------------------------------LR-----------------------------------------------------------------------------PCE--D------------------RGQAGR------------------------CFNI----K--------------------------------------------------------------------------------------------------------------------------------------------
>GHAG01010390.1.p1_Aurelia_aurita_Baltic
----------------MLLKGGILL----------------------------------------LFVI----------------------------AVFCD----------------------------------------------------------DVPTD-EE-------------------------------------------------VDEA----------------------------------------------------------------------FKQLEKALN----------DR---------------------------------AELKQ-------------MIGEVKEAIVSPK----PTEESPKPTVDYK-----VKALAIAK-SLTTAVPKL--KSDDPYTIAEGALIMISSIAENIP--G---GMMVSIFAQFMAGVIGYFSP---K--------KAKDTIRDTMKKVLQESKDK-DIQSKINAFEAKLTALQSFAEP------FA-----S------------------QE-LTQTDIL--ILADHIKATTAVTCLSHLEQRFRDSDYKKD--------------------------------AA--EAKRSFQFAVMYAKLATIRELVLNQAIMIL-KA-KEVA----------------------------------------AADGYINTNNNLVD-T------HKRALS-F---FHET------------------------KPEDAAILVHYY--PIDHSKDSLYLHLYM-KR---------------------------------------LGIS--EPREW----------M--------------------ATS-YLLRSV--------------------------------------YWP----------TSHVEY---------------------------K---------------------------------SYSSGGGRVMSSE------------------------TWYSGFSY----GT-----ANSG-------DKLA-------------------FVKR-GD--------------------------------------------------------------------------------------------------------------------------------------------------------------------------GY----------------------------FN-------LR----SGK----G--RYVRYATVE--KPA----------------------------------------------------------------------------------KPYYIVRK--------DG--------YPSG------------------GDHNSQFIVI-----------------------------------------------------------------------------------------------NY-P--GT-------------------------------DIITVS--------------------CRKSRSKF----------FSG--------------VGG-N---------------------------------------------------------------------------------------------------------------------------------------NYVVL-------------------------------S------------------------------------------------DGNIGKAMQ------------FN-----------------------------------------TD-----------------------------------------------------------------------------MCM--Q------------------TKDATVGLGG-----------------VYDCPDY----KPSDASSDLE-----------------------------------------------------------------------------------------------------------------------------------
>GHAG01036572.1.p1_Aurelia_aurita_Baltic
--------------MALKLLFLLLL-------------------------------------------T----------------------------FLVTN----------------------------------------------------------GNVTD-QE-------------------------------------------------LDDA----------------------------------------------------------------------FNELERQLN----------YK---------------------------------QEVKD-------------LIKEVKDEV----------TKKP----DIT-----ARTLGMAK-ALNLAVPKF--QTGRSVDIAQGILNVVSGIAENLP--F---GQFIAPIASLISSIIGIISG---A--------KAETTMRDVIQEVVRQESDH-VLASQAHASRQELTAAFSYITS------KH-----K------------------QT-LDQHDVT--RMVSQVPVTTGVGILAELESRIRNRATTSN--------------------------------DR--EAKQCLRFCVLYAQIASFRDLVISDLIYQIRRA-GDDD----------------------------------------EAYSYEIAKAGFIN-R------YKIALK-F---LHHP------------------------IPEQAGVVHLYR--PPGHSAESKYLQDFM-KM---------------------------------------SGVA--PIQNM----------G--------------------RSA-HILQDV--------------------------------------KLP----------QYHAFL---------------------------H---------------------------------G------------------------------------SGFVRLAM----GL-----VLTR-------QLVT-------------------FIPR-SD--------------------------------------------------------------------------------------------------------------------------------------------------------------------------GF----------------------------WN-------LQ----LDG----------KWLWID--DGY----------------------------------------------------------------------------------DTSYVSSK--------SV--------EP---------------------DQRGQFVVV-----------------------------------------------------------------------------------------------TY-P--N--------------------------------NIVTIA--------------------SRKWPNKF----------WKD--------------ESG-S---------------------------------------------------------------------------------------------------------------------------------------YYVRV-------------------------------R------------------------------------------------DGNTGADSR------------FR-----------------------------------------LR-----------------------------------------------------------------------------PCD--D------------------RGQGGR------------------------CFNI----VSS------------------------------------------------------------------------------------------------------------------------------------------
>GHAG01088146.1.p1_Aurelia_aurita_Baltic
-------MA-------VHRYPLALA---------------------------------------LLFTF----------------------------YFLNANA---------------------------------------------------TKITFSTEQS-AN-------------------------------------------------IKSA--------------QTKLLA--------------------------------------------------VTALAEGMSTNSYTKP-LVSSVSI-----------AGK---------------ISEART-------------KANDIEKKLLG--------EDDAE-GKAERIS---GALTGVSD-GLVGMIGGI--KDGDWVQGVQGALGIISSVVALA---GP-IGMVASSIMSMVSGFLSLFGG---S-----ETESQESMIKRVVEAAINDARHK-DMKEYIEGAKHVYQSLSSSVQN-----FRE-----R------------------KQ-LTSSQAE--ELYNH--AFAELEVFGQLKARIAEVCTKPD-------------------------------DTT--KATTCLDFLQLYAEMSILRQLILADMASLLSEP---------------------------------------QINLQSTGNNLLHLIKKEQE-S------DRAVIG-P---YADPL----------------------NNPEKRHAIALLFGSPETYSLLNAYMRTLH-DV-------------------------VD------------GDIF--RDF----VVVCDGRML--------------------GQFCSGLE-TN-----------D----------Y-KLSD--------VSWN----------NIIASM--------------YIPKGKMVTAWDSD-------DFTGD-------ALG-----------PFVGPVVHGLVPSF-------------------DKWSSMKIVDTT-------------ESI-----EEQVR-------------------FCEN-ENMN-----PNGMCDSVKPSE------RAIFLTKKVK-------------------------------------------------------------------------------------------------------------------------------KNYH----GTD---------------------------WGNK-----IKSI-YVPA----G-------LNISGYDTSTTGINAAQ-FGP-YYGPQKVN----------------------------KVCSTKD--------------------------GKLWDALGVFVT-IGEKDA-EG-KVLPP---------------------KDARRMVQFCDGENLK--G--------------------------------------------------------------MCLRDDE-------------DRKSL-TELKG-------------SCNFE---------------TKI--------------------KSMKIPGGF---------------------QVTGYRGADHS---------------------------------------------------------------------------------------DRRYGPYI----------------------------------------GPVTL-------------------------------NYV----------------------------------------------DAP----------------GTWK------------------------------------------------------------------------------------------------------------------------SYKIESTIVEDGTTS---------RKKAKKKAHSKKS----------------------------------------------------------HKKIHRLFAKKKFVKDYGS-----------------------------------------------------------------------------------------
>GHAS01089849.1.p1_Aurelia_aurita_Kuji
-------MA-------LQEYPLALA---------------------------------------LLLTG----------------------------CFLNVNAQ--------------------------------------------------DKIKFSTTQS-AS-------------------------------------------------IKSA--------------QTKLLA--------------------------------------------------VTALAEGMSTDSYTKS-LVSSTNF-----------GAK---------------LNAARG-------------KANEIETKLLG--------EEDAE-GKAERIS---GALTGVSD-GLVGMIGGI--KDGDWVQGVQGALGIISSVVALA---GP-IGMVASSIMSMVSGFLGMFGG---S-----ETESQESMIKRVVEAAINDARHR-DMKEYIEGAKHVYQSLSSSVQN-----FRE-----R------------------KADMSASQAE--ELYNQ--IFMGLPVFGKLKARIGEKCEKPG---------------------------NAHTDNA--KVTACLNFVKLYSEVSILRQLILADMASLLSEL-SELKT--------------------------------SQAHLKITGNNILHIIKKEQE-S------DKAILA-P---FADPL----------------------NHKQKRYTIAILYTSIEEYKILNSYMQTLH-EK-------------------------KNGIKKTGDANVAGGSIF--KDY----VLGCVDRML--------------------QGICVRFDTTT-----------E----------YKKLSD--------IEMN----------SKISSV--------------FIPRGRLIKAWQGD-------DFSAL-------EVG-----------PFIGPVVHGLVVGD-------------------DSWKSLKVEATT-------------DSI-----DTHVR-------------------FCEN-ENMD-----ASKRCDSLDV-------IEKVYLSPSVRGR---------------------------------------------------------------------------------------------------------------------------DSDKIH----GSST--------------------------WDNK-----ISSI-YVPA----G-------KRVVGFTSESSG---EL-FGY-YFGPQLVK----------------------------KVCSSS---------------------------SSKWNIMEIFG-----ST--------SN---------------------DDANKMVLFCDEVDLK--G--------------------------------------------------------------RCYRDNA------------LARLVL-SQVLG-------------NCNVK---------------NKI--------------------KSLKIPGGK---------------------QVTGYNKEQLK---------------------------------------------------------------------------------------GQPYGPYI----------------------------------------GPITV-------------------------------NEV----------------------------------------------DGS----------------SGWQ------------------------------------------------------------------------------------------------------------------------SYKIGDTP--ATGDK---------KKKAARKSGIKKLLYK------------Q-RPDFEESERGEN-----------------------AEI---------------GEEP--------------------------------------------------------------------------------------------
>GHAS01078821.1.p1_Aurelia_aurita_Kuji
-------MT----RDQRLSAVVCIL---------------------------------------IVVGW----------------------------CFLDVDCEDSE----------------------------------------------GDKVTFNKEQD-AK-------------------------------------------------IQDA--------------KTKLLT--------------------------------------------------VTNIAEGMSSSSHK---MMSPKNF-----------QGK---------------LQAAKT-------------KVQNIEKKLLG--------EKDAE-GKAERIT---GALSGVGE-GLIGIIQGY--KDGDWVQAVQGALGMITSVVALA---GP-IGMVASSILSLVSGFLALFGG---S-----QPESQESMIKRVIEAAINDFRHK-DLKEDIEGAKHVYRSLSSSIQN-----LRE-----E------------------RR-ISTSQAE--KLYNQ--AFTQLEIFGKLKTRIRELCKKPK-------------------------------DSQ--AAKTCLDFVQLYAELSILRQLILADMASLLSEP---------------------------------------EINLEGTGNNILHMIKQEQI-S------DQAIVA-P---FADPL----------------------NNPDHRRAISYLFGTPEKYALLYTYMKTLH-DS-------------------------LD------------GGVF--KDV----VVVCNERLL--------------------GDFCVPME-ET-----------E----------YPKLSE--------QSLN----------NVITSA--------------FIPKGKQLRAWNKD-------EFQGE-------EYG-----------PFVGRVVHGLVAGF-------------------DTWKSLKIETTN-------------ENI-----DEQVR-------------------FCEK-EDMD-----PYELCDSMKEIA----GNEQFNE-----------------------------------------------------------------------------------------------------------------------------------MINYH----GTN---------------------------WVKK----TIRSL-YVPT----G-------LLVHGAQFGDGGG-GHS-FGT-IFGPQLVS----------------------------KICYPTE--------------------------KRFSHGLSVKGI-KGFKSIVDG----SP---------------------IDARKMVQFCDENDLQ--G--------------------------------------------------------------YCIRDQR-------------SRSELRDDVYG--------------CRLD---------------KKI--------------------KSMKVPGGL---------------------KVTGYKERDHK---------------------------------------------------------------------------------------DRRYGPYI----------------------------------------GPVIL-------------------------------NTV----------------------------------------------DAP----------------GTWR------------------------------------------------------------------------------------------------------------------------SYKIEVIQDIKSNKGGFYKI---QKTKHVKRLKK-------------------------------------------------------------YGKKLKNYEENMAMNTSSEQ---------------------------------------------------TEER---------------------------------
>GHAI01061375.1.p1_Aurelia_aurita_Roscoff
--------------MLMKASIVAVL----------------------------------------QLIL----------------------------VITAQ----------------------------------------------------------NNIFN-DD---------------------------------------------------------------------------------------------------------------------------LKMLGDLLK----------GE---------------------------------FNVTA-------------NIENLRQFV----------AGNP----SKI-----EIIRKIVQ-NLNTGIPKL--RAVDSMELVKGVLEINTGITKYIK--A---DVSVPALTSLISSTIGLVKA---A--------TVSNIIHKGEHDLSQVVSDE-ILENKATLSASQLAMGYSYLLT------KH-----K------------------HE-LDNHDVM--RIVKNVRINSGHAILEYLAKQITTTATSST--------------------------------SN--DASLCLKYSIFFAKIAAVRDLVMNDVIIQFKRA-GDAA----------------------------------------AAESYANTNGEYIA-T------YRRIFG-F---LQSP------------------------SLAYVEVVSLYH--PPSHSKETALLNYFL-EQ---------------------------------------MA---TSKNLY----------P--------------------NGK-YVLFSV--------------------------------------KWP----------SYHVYL---------------------------E---------------------------------N------------------------------------DGYVKLTN----GD-----VFST-------SQIT-------------------FHKR-KD--------------------------------------------------------------------------------------------------------------------------------------------------------------------------GY----------------------------ME-------LQ----QNE----------KWLKID--DKY-----------------------------------------------------------------------------------PDYIASQ--------TS--------PPG-------------------DDPNGHFVVV-----------------------------------------------------------------------------------------------KY-P--NI-------------------------------DIITIT--------------------SKKTPGKF----------WKG--------------VKH-T---------------------------------------------------------------------------------------------------------------------------------------YYIRF-------------------------------R------------------------------------------------EGYTGTDSQ------------FR-----------------------------------------IK-----------------------------------------------------------------------------LCK--KD-----------------SRDANR------------------------CVV--------------------------------------------------------------------------------------------------------------------------------------------------
>GHAI01134692.1.p1_Aurelia_aurita_Roscoff
-------ME-------VCK--------------------------------------------AIFLLC----------------------------CVAKINA-----------------------------------------------------VTFTEEQT-AV-------------------------------------------------VRRS--------------QTKLQL--------------------------------------------------AATVAESMASNAYTQV-LVASSAF-----------SEK---------------LSTARG-------------KVNNLERKLLGDT------DDDAE-GKAERIS---GALEGVGD-GLVGMIQGI--KGGDWVQGVQGALGIVSSIVALA---GP-IGMVASSILSMMSSFFGLFGG---S-----ETESQESMIKRVVEAAISDFRDK-DMKEDIEGVKQVYQSLSSSVQN-----FRE-----R------------------KRDMSASQAE--ELYNQ--IFMGLPVFGKLKARIGEKCEKPG---------------------------NEAKDNA--KVTACLNFVKLYSEVSILRQLILADMASLLSEL-SELKT--------------------------------SQAHLKITGNNILHIIKKEQE-S------DKAILA-P---FADPL----------------------NHKQKRYTIAILYTSIEEYKILNSYMQTLH-EK-------------------------KNGIKKTGDANVAGGSIF--KDY----VLGCVDRML--------------------QGICVRFDTTT-----------E----------YKKLSD--------IEMN----------SKISSV--------------FIPRGRLIKAWQGD-------DFSAL-------EVG-----------PFIGPVVHGLVVGD-------------------DSWKSLKVEATT-------------DSI-----DTHVR-------------------FCEN-ENMD-----ASKRCDSLDV-------IETVYLSPSVRGR---------------------------------------------------------------------------------------------------------------------------DSDKIH----GSST--------------------------WNNK-----ISSI-YVPA----G-------KRVVGFTSESSG---EL-FGY-YFGPQLVK----------------------------KVCTSS---------------------------SSKWNIMEIFG-----ST--------SN---------------------DDANKMVLFCDEVDLK--G--------------------------------------------------------------RCYRDNS------------LARLKL-SQVLG-------------NCNVK---------------NKI--------------------KSLKIPGGK---------------------QVTGYNKEQLK---------------------------------------------------------------------------------------GQPYGPYI----------------------------------------GPITV-------------------------------NEV----------------------------------------------DGS----------------SGWQ------------------------------------------------------------------------------------------------------------------------SYKIGDTP--ATGDK---------KKKAARKSGIKKLLYK------------Q-RPDFEESERGEN-----------------------AEI---------------GEEP--------------------------------------------------------------------------------------------
>GHAI01134695.1.p1_Aurelia_aurita_Roscoff
-------ME-------FRK--AVHF---------------------------------------IFLMC----------------------------CAVKINGEDEA---------------------------------------------PPDLTFLSTEQK-EV-------------------------------------------------VRKS--------------KSKLEL--------------------------------------------------AATIADSLAQSAYTQV-LVSANSF-----------SEK---------------LSTAKS-------------KVRNLEKNILGDS------GDDAE-GKAERIS---GALEGVGD-GLVGMIQGI--KGGDWVQGVQGALGIVSSIVALA---GP-IGMIASSILSMMSSFFGLFGG---S-----ETESQESMIKRVVEAAISDFRDK-DMKEDIEGVKQVYQSLSSSVQN-----FRE-----R------------------KRDMSASQAE--ELYNQ--IFMGLPVFGKLKARIGEKCEKPG---------------------------NEAKDNA--KVTACLNFVKLYSEVSILRQLILADMASLLSEL-SELKT--------------------------------SQAHLKITGNNILHIIKKEQE-S------DKAILA-P---FADPL----------------------NHKQKRYTIAILYTSIEEYKILNSYMQTLH-EK-------------------------KNGIKKTGDANVAGGSIF--KDY----VLGCVDRML--------------------QGICVRFDTTT-----------E----------YKKLSD--------IEMN----------SKISSV--------------FIPRGRLIKAWQGD-------DFSAL-------EVG-----------PFIGPVVHGLVVGD-------------------DSWKSLKVEATT-------------DSI-----DTHVR-------------------FCEN-ENMD-----ASKRCDSLDV-------IETVYLSPSVRGR---------------------------------------------------------------------------------------------------------------------------DSDKIH----GSST--------------------------WNNK-----ISSI-YVPA----G-------KMVVGFVSESSG---EL-FGP-YFGPQLVK----------------------------KVCSSS---------------------------GSKWNIMRIL-------R--------SN---------------------EDANKMVLFCDEVDLK--G--------------------------------------------------------------RCYRDNA------------LARLVL-SQVLG-------------HCNVQ---------------KKI--------------------KSLKIPGGK---------------------QVTGYNKARRT---------------------------------------------------------------------------------------GQMYGPYI----------------------------------------GPITV-------------------------------NEV----------------------------------------------DGS----------------SSWQ------------------------------------------------------------------------------------------------------------------------SYEIGDTP--TTDEK---------KKKATRKSGVKELFHK------------Q-MPHLGRIERKEN-----------------------EKLKRRHKEKEESYDEENSEEGST------------------------------------------------------------------------------------------
>GHAI01134696.1.p1_Aurelia_aurita_Roscoff
-------ME-------FRK--AVHF---------------------------------------IFLMC----------------------------CAVKINGEDEA---------------------------------------------PPDLTFLSTEQK-EV-------------------------------------------------VRKS--------------KSKLEL--------------------------------------------------AATIADSLAQSAYTQV-LVSANSF-----------SEK---------------LSTAKS-------------KVRNLEKNILGDS------GDDAE-GKAERIS---GALEGVGD-GLVGMIQGI--KGGDWVQGVQGALGIVSSIVALA---GP-IGMIASSILSMMSSFFGLFGG---S-----ETESQESMIKRVVEAAISDFRDK-DMKEDIEGVKQVYQSLSSSVQN-----FRE-----R------------------KRDMSASQAE--ELYNQ--IFMGLPVFGKLKARIGEKCEKPG---------------------------NEAKDNA--KVTACLNFVKLYSEVSILRQLILADMASLLSEL-SELSP--------------------------------SQAHLKTTGNNILHIIKKEQE-N------DKAILA-P---FADPV----------------------NHKEKRYTIAILYTSIEEYKVLNSYMQSLH-EK-------------------------RDGIKKTGDTNVLGGSIF--KEY----VLGCEHRML--------------------QGVCVRFDTTA-----------E----------YKKLSE--------IDMD----------KKVSSV--------------FIPRGRSITAYKGE-------NFGGG-------ELG-----------PFIGAVVHGQVDGE-------------------DNWRSLKVEATT-------------ESI-----DTQIR-------------------FCEN-ENMD-----ASLRCDSIKQES----PIQDIDL-----------------------------------------------------------------------------------------------------------------------------------STSLQ----RFTT--------------------------WSNK-----IQSI-YVPA----G-------KMVTGFTTKDA----DP-YGP-YIGPQLVN----------------------------KVCHPS---------------------------SSKWKFLKL-------GQ--------TE---------------------FDAQTLVLFCESTNLK--G--------------------------------------------------------------KCYRDQA------------IARFKL-DKVLG-------------ECNVK---------------DKI--------------------QSLKIPGGK---------------------QVTGFNREDLT---------------------------------------------------------------------------------------GQAYGPYI----------------------------------------GPITV-------------------------------NEV----------------------------------------------DAK----------------TSWK------------------------------------------------------------------------------------------------------------------------SYKIDNTPPITTGKK---------KKKAARRLNVKEL---------------------------------------------------------SHRKKHKENQEESEEE---------------------------------------------------------------------------------------------
>GHAI01160323.1.p1_Aurelia_aurita_Roscoff
-------MA-------LQKYPLALA---------------------------------------LLLTG----------------------------CFLNVNSQ--------------------------------------------------DKIKFSTTQS-AS-------------------------------------------------IKSA--------------QTKLLA--------------------------------------------------VTALAEGMSTDSYTKS-LVSSTNF-----------GAK---------------LNAARG-------------KANEIETKLLG--------EEDAE-GKAERIS---GALTGVSD-GLVGMIGGI--KDGDWVQGVQGALGIISSVVALA---GP-IGMVASSIMSMVSGFLGMFGG---S-----ETESQESMIKRVVEAAINDARHR-DMKEYIEGAKHVYQSLSSSVQN-----FRE-----R------------------GQ-LTTSQAE--ELYNH--AFAELEIFGQLKARIAEVCTKPD-------------------------------DTT--KATTCLDFLQLYAEMSILRQLILADMASLLSEP---------------------------------------EINLLSTGNNLLHLIKKEQE-S------DKAVIG-P---YADPL----------------------NNPEKRRAIALLFGSPETYSLLNAYMRTLH-DV-------------------------VD------------GEIF--RDF----VVVCDNRML--------------------GDFCSGLE-TK-----------E----------YKKLSD--------VSWN----------DIIASI--------------YIPRGKEVTAWVHN-------DFQGD-------ALG-----------PFVGPVVHGLVPSH-------------------DQWSSMKIVDTT-------------DNI-----EEQVR-------------------FCAS-ENMN-----PDGLCDSTKPSN------RLIWLTGGGR-------------------------------------------------------------------------------------------------------------------------------RNFH----GTD---------------------------WGNK-----IKSL-YVPA----G-------LNISGYDSSGSSSVADQ-FGP-YYGPQRVN----------------------------KVCSNAA--------------------------NKLWDSIAVFVT-KGETDA-EGKEITPP---------------------KDARRMVQFCVEENLK--G--------------------------------------------------------------MCLRDDE-------------TRKSL-KKLKG-------------SCNFE---------------QKI--------------------KSIKVPGGL---------------------QVTAYRGADHT---------------------------------------------------------------------------------------DRRYGPYI----------------------------------------GPVTL-------------------------------NYV----------------------------------------------DAP----------------ATWK------------------------------------------------------------------------------------------------------------------------SYKIESTIAETETTS---------GKKAKKKSRSKKS----------------------------------------------------------QKKINRKFAKKQLAKEYGS-----------------------------------------------------------------------------------------
>GHAK01112335.1.p1_Aurelia_aurita_White_sea
-------ME-------VCK--AVQF---------------------------------------IFLVC----------------------------CAVKINGQEEQ---------------------------------------------PPDLTFLSTEQK-VV-------------------------------------------------VARS--------------KSKLEL--------------------------------------------------AATIAESMAQNAYTQV-LVSANSF-----------SSK---------------LATAKD-------------KVKNLEKNILGSS------EDDAE-GKAERIS---GALEGVGD-GLVGMIQGI--KGGDWVQGVQGALGIVSSIVALA---GP-IGMIASSILSMMSSFFGLFGG---S-----ETESQESMVKRVVEAAISDFRDK-DMKEDIEGVKQVYQSLSSSVQN-----FRE-----R------------------KADMSASQAE--ELYNQ--IFMGLPVFGKLKARIGEKCEKPG---------------------------QTFGDETIPKVTTCLNFVKLYSEASILRQLILADMASLLSEL-SEEKP--------------------------------NQAHLKITGNNILHIIKKEQE-N------DKAILA-P---FADPL----------------------NHKEKRYTITILYTSIEEYKVLNSYMQTLH-EK-------------------------KNGVKKTEDANVVGGSIF--KDY----VLGCEHRML--------------------QGMCVMFDSTT-----------E----------YMKLAD--------IEMD----------RTISSV--------------FIPRGRSITAYKGE-------DLGGG-------ELG-----------PFVGPVVHGQVDGE-------------------DIWRSLKVETTT-------------DSI-----DTHIR-------------------FCEN-ENMH-----PSKRCDSIKDTG------NDIDL-----------------------------------------------------------------------------------------------------------------------------------STILH----RATP--------------------------WSNK-----IQSI-YVPP----G-------KMVAGFTVKSA----DP-YGP-YIGPQLVN----------------------------KVCHPS---------------------------SSKWKFLSI-------SS--------TT---------------------IDAQTLVLFCELPNLK--G--------------------------------------------------------------TCYRDQA------------IAYYKL-DKVLG-------------NCNVK---------------NKI--------------------QSLKIPGGK---------------------QVTGYHREKLE---------------------------------------------------------------------------------------GRPYGPYI----------------------------------------GPITI-------------------------------NEV----------------------------------------------DGKDG-------------SAAWQ------------------------------------------------------------------------------------------------------------------------SYKTADTPA-ITRKK---------KKKAARRFRVKER---------------------------------------------------------NHGKKQKKHHEESEEE---------------------------------------------------------------------------------------------
>GHAK01047221.1.p1_Aurelia_aurita_White_sea
--------------MTTKLPYLCLL----------------------------------------LVAL----------------------------VVITK----------------------------------------------------------QQDLD-PE-------------------------------------------------LDDI----------------------------------------------------------------------FNQLQTKLN----------DR---------------------------------EELKG-------------IITEVKDAV----------TKKP----DIT-----ARTLGMVK-ALNLAVPKF--ISGSPTDIAQGVLAVVAGVAENLP--F---GQFIAPLATLVAAIIGIVSG---T--------KADNTMRTVIQEVVREESDH-TLSSAATASRQELSAAFNYITS------KH-----T------------------QE-LDKDDVT--RMVGQIPVTTGVGILGLLESRIHNRATTSN--------------------------------AD--EAEQCYRFVLLYAQLASFRDIVMNDLIFQLRRA-GDED----------------------------------------EASSYEAAMKSFTS-K------YKNALN-F---LHRP------------------------EAAQAGVVSLYR--PPKHDQDSEYIFNFT-KM---------------------------------------AGIP--PVQKM----------S--------------------ASQ-HILQDV--------------------------------------KSP----------KYHAFL---------------------------G---------------------------------S------------------------------------DLYVSLSQ----GL-----VTAF-------QLFR-------------------FAPT-DD--------------------------------------------------------------------------------------------------------------------------------------------------------------------------GF----------------------------FK-------IK----VKG----------KWLFID--DKN----------------------------------------------------------------------------------DATYVFSK--------SE--------EPN-------------------TDQRGHFVVV-----------------------------------------------------------------------------------------------KY-A--N--------------------------------NIITIA--------------------CRKWPTRL----------WKE--------------ESG-T---------------------------------------------------------------------------------------------------------------------------------------NYVRV-------------------------------R------------------------------------------------EGNTGEDTR------------FR-----------------------------------------LR-----------------------------------------------------------------------------PCK--D------------------RGQSGR------------------------CFNI-------------------------------------------------------------------------------------------------------------------------------------------------
>GHAK01058267.1.p1_Aurelia_aurita_White_sea
--------------MFLQTSIVLLV----------------------------------------QLIL----------------------------VITAQ----------------------------------------------------------NNPFD-DD---------------------------------------------------------------------------------------------------------------------------LERLGKLLK----------GE---------------------------------FNVTA-------------NIEILRQFP----------AGNP----SKL-----EIIGKTVQ-NLNKGIPSL--RAVDSIELVKGVLGINMAIAEYIK--H---GVSIPALTSLISSTIGLVKA---E--------TVSNIIHKGVHDLSQVISDE-VLDSKATLSASRLSMGYSYLLT------KH-----E------------------HE-LDYHQVM--RIMTNVRINSGHAILEYLAKQITTTATSST--------------------------------SK--DASLCLKYSLFFAKIAAARDLVINDVIIQFKRA-GDDD----------------------------------------AAKSYANANDEFIA-T------YRKIFA-F---LLSP------------------------SLANAEVVSLYY--PPSHSKETALLNYFL-EQ---------------------------------------ME---NSKNLY----------P--------------------NGN-YILFSV--------------------------------------KWP----------SYHVYL---------------------------D---------------------------------D------------------------------------NGYVKLTN----GD-----VFST-------SQVT-------------------FHMR-QD--------------------------------------------------------------------------------------------------------------------------------------------------------------------------GY----------------------------ME-------LQ----QSG----------KGLKIN--GEY-----------------------------------------------------------------------------------PDYISSQ--------TS--------PPG-------------------NDPKGHFVVV-----------------------------------------------------------------------------------------------KY-P--NT-------------------------------DIITVA--------------------SRKYPGKF----------WKG--------------VKH-T---------------------------------------------------------------------------------------------------------------------------------------YYMRF-------------------------------R------------------------------------------------EGYTGTDSQ------------FR-----------------------------------------IK-----------------------------------------------------------------------------PCK--KD-----------------SGNANN------------------------CVG--------------------------------------------------------------------------------------------------------------------------------------------------
>GHAK01112336.1.p1_Aurelia_aurita_White_sea
-------ME-------VCK--AMKL---------------------------------------IFLLC----------------------------CVAKI-----------------------------------------------------DAVAFTEDQT-AV-------------------------------------------------VKSS--------------QRKLLL--------------------------------------------------AATVAESMSSNAFTQV-LVASNAF-----------STK---------------LSTARD-------------KVNNLERKLLGEA------DGDAE-GKAERIS---GALEGVGT-GLVGMVQGI--KAGNWVEGVQGALGIVSSIVALA---GP-IGMIASSILSMMSSFFGLFGG---S-----ETESQESMVKRVVEAAISDFRDK-DMKEDIEGVKQVYQSLSSSVQN-----FRE-----R------------------KADMSASQAE--ELYNQ--IFMGLPVFGKLKARIGEKCEKPG---------------------------QTFGDETIPKVTTCLNFVKLYSEASILRQLILADMASLLSEL-SEEKP--------------------------------NQAHLKITGNNILHIIKKEQE-N------DKAILA-P---FADPL----------------------HHKEKRYTIAILYASIEEYKVLNSYMQTLH-EK-------------------------KDGVKKTGDAYL--GSIF--KDY----VLGCNRGML--------------------QGICMRFDTTT-----------E----------YNKLAD--------IDFS----------SQIYSV--------------FIPRGRLVKAWQGD-------NFTGQ-------EIG-----------PFVGPVVHGQVVGE-------------------LTWKSLKVETTT-------------DSI-----ETHVR-------------------FCEK-ENMH-----PGKRCDSLDG-------IGKFYLGTSVRSN---------------------------------------------------------------------------------------------------------------------------STDKIH----GSSM--------------------------WNNR-----ISSI-YVPA----G-------KLVKGLVVEGV-----R-YGP-YFGPQLVN----------------------------KVCSAS---------------------------DSKWNIMEI-------ST--------TI---------------------YYSNTMVVFCDEVSLK--G--------------------------------------------------------------RCYKDSD------------QDRLVL-STVLE-------------HCNFK---------------NKI--------------------KSLKIPGGK---------------------QVIGFSKEQLK---------------------------------------------------------------------------------------GKIYGPYI----------------------------------------GPITI-------------------------------NEV----------------------------------------------DGE----------------SSWQ------------------------------------------------------------------------------------------------------------------------SYTMENTP--TTGKK---------KKKAARKAGIKEVLDK------------Q-TPDLGGIERKED-----------------------GKLKSRHTKKHKKHVEESKED---------------------------------------------------------------------------------------------
>GHAK01112338.1.p1_Aurelia_aurita_White_sea
-------MA-------VHRYPLALA---------------------------------------LLFTL----------------------------YFVNENA---------------------------------------------------ADITFSPKQS-AN-------------------------------------------------IKSA--------------QTKLLA--------------------------------------------------VTALAEGMSTNSYTKP-LVSSVNI-----------ASK---------------ISEART-------------KANEIETKLLG--------EDDAE-GKAERIS---GALTGVSD-GLVGMIGGI--KAGDWVQGVQGALGIISSVVALA---GP-IGMVASSIMSMVSGFLSLFGG---S-----ETESQESMIKRVVEAAINSARHK-DMKEYIEGAKHVYQSLSSSVQN-----FRE-----R------------------KQ-LTTSQAE--ELYNH--AFAELEVFGQLKARIAEVCTKPD-------------------------------DTT--KATTCLDFLQLYAEMSILRQLILADMASLLSEP---------------------------------------EIKLQSTGNNLLHLIKKEQE-S------DRAVIG-P---YADPL----------------------NNPEKRHAIALLFGSPETYSLLNAYMSTLH-DV-------------------------VD------------GDIF--RDF----VVVCDDRML--------------------GEFCSGLE-TK-----------D----------F-KLAD--------VAWN----------NKIASM--------------YIPKGKMVTAWDND-------DFTGV-------ALG-----------PFVGPVVHGLVPSA-------------------DKWSSMKIVDTT-------------ESI-----DEQVR-------------------FCVN-ENMN-----PNGLCDSVKPSD------RAIFLTETVR-------------------------------------------------------------------------------------------------------------------------------DNYH----GTD---------------------------WGNK-----IKSI-YVPA----G-------LNISGYDTSVSGGTAAQ-FGP-YYGPQKVN----------------------------KVCFKKD--------------------------GKLWDALGVFET-IGEKDA-EG-KVLPP---------------------KDARRMVQFCDGENLK--G--------------------------------------------------------------MCLRDDE-------------DRKSL-KELKG-------------SCNFE---------------TKI--------------------KSMKIPGGF---------------------QVTGYRGTDHS---------------------------------------------------------------------------------------DRRYGPYI----------------------------------------GPVTL-------------------------------NYV----------------------------------------------DAP----------------GTWK------------------------------------------------------------------------------------------------------------------------SYKIESTIVEDGTTS---------RKKAKKKAHSKKS----------------------------------------------------------HKKIHRLFAKKQFVKDYGS-----------------------------------------------------------------------------------------
>TR14353_c0_g1_i1.p1_Chironex_fleckeri
M---ARYST--------QMLLVKCLIFTACSSFVFKVGNSQDQGIVSNDRFAVGVSDRFNGQAQPALDV----------------------------NEVADSRS----------------------------------------------------------------------------------------------------------------SRSI----------------------------------------------------------------------VDSMASLVD--------ASTT----------------A---------------GRKLVE-------------TIQSAKTSV----------ETALT-NETQR-----ASVGKVIS-AISTALPNL--QSGEGTKIASGCLDILAGIAGEID--KL---ARFSPILSILSMVIGLFTP---T--------KVKESVGQAAERVLRMLSDQ-DLQEALHGVKREYEISKAFLDGV----RKE-----T------------------SQ-LTASEVA--AVAANIPVYQGVRFIGMVVQRIERTKPKTS---------------------------------A--EAERLMALMELLADLISYRDIIIYDMYQMVLAT-GNSP---------------------------------------NIAAGIQRVKNIDRN-D------YKRVIDKK---MKND------------------------DMDNFFFLSYLL--PRQGSEQLKKIYKFF-DL---------------------------------------IKVD--PISRA-------DEDI--------------------SGD-KNIVTL--------------------------------------RFP----------TFRACP--------------RDR--------------------------------------------------------------------------------QHYLASFCR-------MGAQWNDE-------SKIR-------------------FRKL-SN--------------------------------------------------------------------------------------------------------------------------------------------------------------------------GY----------------------------YT-------IK---GKRS----------GNLRSC--YSD-----------------------------------------------------------------------------------GNYVGMST-------SH------------------------------AGDNRQFNLI-----------------------------------------------------------------------------------------------PV-KVDGK-------------------------------DCYLIT--------------------NKAYPGKF----------AYT--------------SSQRA---------------------------------------------------------------------------------------------------------------------------------------GMYTF-------------------------------V------------------------------------------------DGAPREGDVGS-------LGYFV-----------------------------------------IT-----------------------------------------------------------------------------DAA--------------------------------------------------------------------------------------------------------------------------------------------------------------------------------------------------------
>GHAX01026669.1.p1_Chironex_yamaguchii
-------------MKSFFPYAVVCL----------------------------------------ALLV----------------------------VLTTG--------------------------------------------------------------E-DD-------------------------------------------------PATT----------------------------------------------------------------------INNVQNSLG--------P-DQ---------------------------------QELKD-------------SLAEIKGLLTK--------EEKP----DYT-----SKVVSVVK-SVGTALPKL--NSGDGIQIAQGALDIVAAIAGNFP--G--IGTAVSVVASLISSILGLFTG---A--------KIQKSTADIVREAVREVSDE-ELRGEVNGAKEVLASAMDYLRP------KK-----N------------------TV-LSKEQAQ--GLASILHIHTGLSVIGKVAYRIGTRKNSNV--------------------------------KR--EAEQAIKMSMLYCQLLTMRDIVYRDMIELVKKS-EYPE----------------------------------------EADSLVSVRDGRFP-T------YKETMK-F---LTEP------------------------EGSNAPAVSFYY--PPGRDIQSSYVKTCL-KF---------------------------------------IGLSTEPPSVN-------HL-S--------------------GTP-YQLVTM--------------------------------------RYP----------SKVNSM---------------------------K---------------------------------WDSPW--------------------------------YGYMQVVN----KR---SPPQYA-------QMNA-------------------FVKT-SD--------------------------------------------------------------------------------------------------------------------------------------------------------------------------GF----------------------------WK-------IK----IGK-------K-IRYACTD----------------------------------------------------------------------------------------GTWMNTG--------DS--------D---------------------GGDKCTFVII-----------------------------------------------------------------------------------------------KL-K--N--------------------------------GAVAIS--------------------PKNHGGKF----------LQV--------------QG------------------------------------------------------------------------------------------------------------------------------------------SWVGL-------------------------------V------------------------------------------------EGNPGDQGY------------FK-----------------------------------------PV-----------------------------------------------------------------------------SFR--K------------------KA---------------------------------------------------------------------------------------------------------------------------------------------------------------------------------
>GHAX01055979.1.p1_Chironex_yamaguchii
-------ME----CK--HILYVFLL---------------------------------------CLIAA----------------------------FGSCARAR-------------------------------------------------------KRDLT-TD-------------------------------------------------LVVE----------------------------------------------------------------------IDSISENLR--------RVQG----------------D---------------TQAVQD-------------SLNSLKSSL----------TSTG---TPNV-----EKAATVVK-AFGASLTKL--RSSDPFTIASGCLDVLASVASTFG--GP-HGIAFGAVASLVSSIISLFAT---N--------GANNSLKKVIDEAFRRHRDE-ELEDLVNGAFRKFSDVEAFLKG-----VSE-----S------------------QN-LTEAKLE--IVSNNVPVYEFSSMLGVLESRINRGSTTTD--------------------------------AS--HAQRTVQFVLFYLQLAAKRKALLSQTILIFDRI-DSYS---------------------------------------DISASIQRSLDNTDR-A------TKECLE-F---MHAM------------------------EAKNAVVGAHYY--PIHHSNVTRSIYMLM-KS---------------------------------------FGLA--EPPPF---------SL--------------------NGL-YQLECR--------------------------------------NWD----------SWFLCM---------------------------N---------------------------------AFV----------------------------------NNWW-----------RGCHGQGQ-------YYIR-------------------IVTL-DN--------------------------------------------------------------------------------------------------------------------------------------------------------------------------GY----------------------------LS-------IRT--SRNS----------ERMYIE--SSA-----------------------------------------------------------------------------------LGRGLSTR-------D---------DPG---------------------EQGYFIFV-----------------------------------------------------------------------------------------------PL-TNGY----------------------------------HMIS--------------------TKKWPTWF----------VMM--------------DSTSH---------------------------------------------------------------------------------------------------------------------------------------GYLKS-------------------------------W------------------------------------------------KDNPGFQGQ------------WK-----------------------------------------LH----------------------------------------------------------------------------------------------------------------------------------------------------------------------------------------------------------------------------------------------------------------------------------------
>GHAX01067296.1.p1_Chironex_yamaguchii
-------MDSR-TCS--RLRILLLL---------------------------------------FSVIF----------------------------IADGIPNR-------------------------------------------------------AKRSS-SE-------------------------------------------------INAE----------------------------------------------------------------------IDGLIKQLT--------TVNA----------------D---------------TGRIQE-------------ALTELKTTV----------STTP----SRI-----SQVSAVLK-SVGSSLEKF--KSGDPYNIVSGCLDILSSVATTYN--GP-YGVGIGAVASFLSSVIGLFAE---N--------GFKQSLKSIVDEAFKRYRDE-ELQGQLRGASRTFNDVIGTLKNL----TDK-----D------------------TA-VTDLEFS--LATSSVSVSQFSNMLGIIESRINTGSTSTD--------------------------------LA--EAKRTVDFIFLYLELAVMRETLLTQLILFTKRL-GKFE---------------------------------------NYANGISASIDANKQ-A------VHDTIL-F---LHQM------------------------EPKNAVCGAYYY--PIHHSNVSEGIFAFT-RY---------------------------------------FGLP--DPPRN---------TF--------------------QGV-YKIQNR--------------------------------------YWP----------SWYICK---------------------------E---------------------------------SYMG---------------------------------NHMF-----------RGCSYIKH-------PGVH-------------------ISAL-DN--------------------------------------------------------------------------------------------------------------------------------------------------------------------------GY----------------------------LK-------MN----LKG----------KNMYIT--KHA-----------------------------------------------------------------------------------QGWAWGTA-------DS--------DPG---------------------EQGYFVFV-----------------------------------------------------------------------------------------------PL-KSGY----------------------------------YMIS--------------------TKKWPNYF----------VYM--------------ESSAS---------------------------------------------------------------------------------------------------------------------------------------GYIRS-------------------------------W------------------------------------------------HNNPGLQGH------------WK-----------------------------------------IL----------------------------------------------------------------------------------------------------------------------------------------------------------------------------------------------------------------------------------------------------------------------------------------
>GHAX01074225.1.p1_Chironex_yamaguchii
M-----TMF--------SSIRFCLL---------------------------------------VLLLA----------------------------PLCFAVLL-------------------------------------------------------HRRTT-EE-------------------------------------------------VEGD----------------------------------------------------------------------IESVSRKVQ--------GNSQ----------------N---------------ANSLRQ-------------KLSNLKNEM----------KTTWN-DEDNR-----EKISSVIS-AIGDSIGKL--QSDDPFEIATGCLDLLAGITENLG--PL---SAIAPIFSIISMVVGLFGG---S--------KVQESVGDIVKKALQEQRDD-ELEAEAFGTQREFTVSKAFLDGV----RKE-----P------------------SQ-LTEMEVA--SLSANVPIYKGVKFLAILVQRIKSAEPTDS---------------------------------Q--GAKRILNFMELLADLCSIRDVILLDLYQLVSSA-GHSP---------------------------------------NIASGILEVKNVGRG-E------FKMALEPL---FKGD------------------------NPKHYLLLSHLY--PKDRSIQTKKIFKFF-KN---------------------------------------IGLS--DIPRI-------DRDI--------------------SGR-HFLAPI--------------------------------------AYP----------RNCLSS--------------NN----------DE---------------------------------YLRG---------------------------------DYIIG----------NREYLRKQ-------CNVN-------------------LQKL-PD--------------------------------------------------------------------------------------------------------------------------------------------------------------------------GF----------------------------YA-------VT----VYQ------------NRKA--YST-----------------------------------------------------------------------------------EEYMMSQP-------GRP-----------------------------NDKLSKFNFL-----------------------------------------------------------------------------------------------PL-KKDGD-------------------------------TFYVIS--------------------SCEWPDRF----------AYM--------------KANER---------------------------------------------------------------------------------------------------------------------------------------GTITF-------------------------------V------------------------------------------------QGSPDQSGYQT-------KAFWK-----------------------------------------IM----------------------------------------------------------------------------------------------------------------------------------------------------------------------------------------------------------------------------------------------------------------------------------------
>GHAX01078050.1.p1_Chironex_yamaguchii
-------MA--------NMLYFSLL---------------------------------------ALLFM----------------------------TGIASEGT----------------------------------------------------------------------------------------------------------------ISSG----------------------------------------------------------------------LASLKAKID--------AKRP----------------S---------------GKQLFD-------------KVANMQKQI----------EEKFS-NDDER-----AKVMGAIG-SLSTAVGKF--QSGDPAKIASGCLDILVGISSVLK--DF---AKFSPIFSILSMVVGLFSG---T--------KAEESVGSVVKKVVQEQSDQ-ELQEALYGVKREYAVSKAFLDGV----RNE-----T------------------SD-LSPTEVS--ALGANVPVYQGVRFIAMVVQRIKYIKPRTE---------------------------------S--EIKRMLTMLELFTDLCSLRDLILLDLHQLIATP-GHSP---------------------------------------NIASGIKEVTSLGRE-E------YQRVFEDL---LKTD------------------------DEETFLFLSYLY--PKERNEQSRKIFKFF-DL---------------------------------------IEVK--YDDRF-------NLDL--------------------SGG-QALSTL--------------------------------------EWP----------NYYLCP--------------SN----------------------------------------------------------------------------------DYLANNCH------------DVR-------VGLK-------------------LEKL-SD--------------------------------------------------------------------------------------------------------------------------------------------------------------------------GY----------------------------YT-------IK----TYA----------RDPRTC--YST-----------------------------------------------------------------------------------DDYVKISS-------TN------------------------------NGDLEKFNLV-----------------------------------------------------------------------------------------------PV-QVKGQ-------------------------------KVYLLS--------------------TKKWPHNF----------AYS--------------QKTTS---------------------------------------------------------------------------------------------------------------------------------------GLLSI-------------------------------L------------------------------------------------KDVPSKLGYGN-------QGFFT-----------------------------------------LA-----------------------------------------------------------------------------TYSNRKNKQA-------------------------------------------------------------------------------------------------------------------------------------------------------------------------------------------------
>GHAX01078051.1.p1_Chironex_yamaguchii
-----MVMI--------KMILLPLL---------------------------------------LLLFM----------------------------TGIAGEST----------------------------------------------------------------------------------------------------------------ISSG----------------------------------------------------------------------LSSLKAKID--------IKKP----------------T---------------GKQLLQ-------------KVKSMEQDI----------DKKFS-DDDER-----AKVMGAIG-SLGTAIGKF--QSGDPASIASGCLDILVGISSVLK--DF---AKFSPIFSILSMVVGLFSG---T--------KAEESVGSVVKKVVQEQSDQ-ELQEALYGVKREYAVSKAFLDGV----RNE-----T------------------SD-LSPTEVS--ALGANVPVYQGVRFIAMVVQRIKNRKPRTE---------------------------------S--EIKRVLSMLELFTDLCSLRDLILLDLYQLVATP-GHSP---------------------------------------NIASGIKEVSNLGRE-E------YKKVFEDL---LKTN------------------------DKETYLFLSYLY--PRERNEQSQKIFKFF-DL---------------------------------------MKVK--YDDRL-------KQDL--------------------TGI-QVFSSL--------------------------------------HWP----------NYFLCS--------------SK----------------------------------------------------------------------------------DYLALICT------------KPY-------GSLR-------------------LDKL-ND--------------------------------------------------------------------------------------------------------------------------------------------------------------------------GF----------------------------YS-------IK----TTQ----------SNPKVC--HRY-----------------------------------------------------------------------------------GEYILFTH-------DR------------------------------NDDLEKFNFV-----------------------------------------------------------------------------------------------PV-KLGER-------------------------------KIYLLS--------------------SKASPNKF----------AYV--------------PKTAK---------------------------------------------------------------------------------------------------------------------------------------GDLFF-------------------------------V------------------------------------------------DGIPSQLGYGN-------QGYFT-----------------------------------------LA-----------------------------------------------------------------------------TDENEQT----------------------------------------------------------------------------------------------------------------------------------------------------------------------------------------------------
>GHAX01078052.1.p1_Chironex_yamaguchii
-------MA--------NMLFFSLL---------------------------------------PFLFM----------------------------TGIAGEST----------------------------------------------------------------------------------------------------------------ISSG----------------------------------------------------------------------LASLKAKID--------AKKP----------------S---------------GKQLLE-------------KVQNMQRDI----------EAKFS-NDKER-----DKVMAAIG-SLGTAVKKF--QSGDPASIASGCLDILVGISGTLE--KF---AKFSPIFSILSLVVGLFSG---T--------KTEKSVSSVVKKAVQEQSDQ-ELIEALYGVKKEYSVSKAFLDGV----RNE-----K------------------SD-LSPTEVS--ALAANVPIYQGVRFIAMVVQRIKNIKPRTE---------------------------------G--EIKRMLSMLELFTDLCSLRDLILLDLYQLVATP-GHSP---------------------------------------NIASGIKEVTTLGRE-E------YKKVFEDL---MKTD------------------------NKETFVFLSYLY--PKERNEQSQKIFKFF-DL---------------------------------------MNVK--YDDRF-------NQDL--------------------TGA-QTFSTL--------------------------------------QWP----------DYYLCP--------------HN----------------------------------------------------------------------------------DYLANHCH------------KHR-------YGLM-------------------LEKL-ND--------------------------------------------------------------------------------------------------------------------------------------------------------------------------GY----------------------------YT-------IK----TAG----------ENPKTC--YCN-----------------------------------------------------------------------------------ADYVQISS-------TS------------------------------NGELEKFSFV-----------------------------------------------------------------------------------------------PV-QVEGQ-------------------------------KVYLLS--------------------TKKWPHNF----------AYS--------------QKTTN---------------------------------------------------------------------------------------------------------------------------------------GVLSI-------------------------------L------------------------------------------------TDVPSKLGYGN-------QGFFT-----------------------------------------LA-----------------------------------------------------------------------------TKSASRNKQTE-------------RKRSPAEDLV------------------------------------------------------------------------------------------------------------------------------------------RKLF---------------------------
>GHAX01078053.1.p1_Chironex_yamaguchii
-----MVMI--------KMILLPLL---------------------------------------LLLFM----------------------------TGIAGEST----------------------------------------------------------------------------------------------------------------ISSG----------------------------------------------------------------------LSSLKAKID--------IKKP----------------T---------------GKQLLQ-------------KVKSMEQDI----------DKKFS-DDDER-----AKVMGAIG-SLGTAIGKF--QSGDPASIASGCLDILVGISSVLK--DF---AKFSPIFSILSLVVGLFSG---T--------KTEKSVSSVVKKAVQEQSDQ-ELIEALYGVKKEYSVSKAFLDGV----RNE-----E------------------SD-LRPTEVS--ALAANIPVYQGVRFIAMVVQRIKYIKPRTE---------------------------------S--EIKRMLTMLELFTDLCSLRDLILLDLHQLIATP-GHSP---------------------------------------NIASGIKEVTSLGRE-E------YQRVFEDL---LKTD------------------------DEETFLFLSYLY--PKERNEQSRKIFKFF-DL---------------------------------------IEVK--YDDRF-------NLDL--------------------SGG-QALSTL--------------------------------------EWP----------NYYLCP--------------SN----------------------------------------------------------------------------------DYLANNCH------------DVR-------VGLK-------------------LEKL-SD--------------------------------------------------------------------------------------------------------------------------------------------------------------------------GY----------------------------YT-------IK----TYA----------RDPRTC--YST-----------------------------------------------------------------------------------DDYVKISS-------TN------------------------------NGDLEKFNLV-----------------------------------------------------------------------------------------------PV-QVKGQ-------------------------------KVYLLS--------------------TKKWPHNF----------AYS--------------QKTAN---------------------------------------------------------------------------------------------------------------------------------------GLLSI-------------------------------L------------------------------------------------KDVPSKLGYGN-------QGFFT-----------------------------------------LA-----------------------------------------------------------------------------KYSNRKNKQA-------------------------------------------------------------------------------------------------------------------------------------------------------------------------------------------------
>GHAX01078054.1.p1_Chironex_yamaguchii
-------MI--------KMILLPLL---------------------------------------LLLFM----------------------------TGIAGEST----------------------------------------------------------------------------------------------------------------ISSR----------------------------------------------------------------------LSSLKAKID--------IKKP----------------T---------------GKQLLQ-------------KVKSMEQAL----------DKKFS-DDDER-----AKVMGAIG-SLSTAVGKF--QSGDPAKIASGCLDILVGISSVLK--DF---AKFSPIFSILSMVVGLFSG---T--------KAEESVGSVVKKAVQEQSDQ-ELQEALYGVKREYAVSKAFLDGV----RNE-----T------------------SD-LSPTEVS--ALGANIPVYQGVRFIAMVVQRIKNRKPRTE---------------------------------S--EIKRVLAMLELFTDLCSLRDLILLDLYQLVATP-GHSP---------------------------------------NIASGIKEVSNLGRE-E------YRKVFEDL---LKTD------------------------DKETYLFLSYLY--PREKNEQSQKIFNFF-DL---------------------------------------MNVK--YDDRL-------KQDL--------------------TGI-QIFSNV--------------------------------------YWS----------NYYLCS--------------NN----------------------------------------------------------------------------------DYLALKCS------------ISD-------GALK-------------------LDKL-KD--------------------------------------------------------------------------------------------------------------------------------------------------------------------------GY----------------------------YS-------IK----TTD----------RNPKIC--HRY-----------------------------------------------------------------------------------GEYILFTH-------QR------------------------------KEDLEKFNFV-----------------------------------------------------------------------------------------------PV-KLGER-------------------------------EIFLLS--------------------SKESPNKF----------AYA--------------PKTAD---------------------------------------------------------------------------------------------------------------------------------------GALYF-------------------------------V------------------------------------------------NGIPSQLGYGN-------QGFFT-----------------------------------------LF-----------------------------------------------------------------------------STRNKQT----------------------------------------------------------------------------------------------------------------------------------------------------------------------------------------------------
>GHAX01078073.1.p1_Chironex_yamaguchii
-------MM----LL--LCCCVLLL---------------------------------------CNVTT----------------------------ALH------------------------------------------------------------SVDKR-ED-------------------------------------------------FQSV----------------------------------------------------------------------YDKVKESLV--------SVQA----------------N---------------TKTALE-------------SLESLKEYA----------KKVP----SKS-----GKIKSIFK-IVKSSLGKL--KSGDPATIVSGCLDIVSGIATTFG--GP-VGMGIGAVASFISSIISMLNGGN-S--------DGKSPVEKLIDEVMRRYRDQ-DLNDEAAGAKRDFAESSAFIET-----LKK-----S------------------KQ-ITSTKLS--ILAANVPIYKFSAFLGKLESRISLGAVTND--------------------------------LA--EARRTMDFIVLYCQLVVMRETLLMDLYFLYKIP-GTAD---------------------------------------DIAEAVNNANKVNRK-F------AKEHLS-F---LHDV------------------------KVENALIASLYY--PINHTQVTKSIQSYA-DY---------------------------------------FGVK--K-PIL---------PT--------------------IGR-HRFQNV--------------------------------------YFD----------KWSICS---------------------------E---------------------------------QNVN---------------------------------SWMF-----------RGCPNMKV-------QNIL-------------------VSRL-PN--------------------------------------------------------------------------------------------------------------------------------------------------------------------------WH----------------------------FT-------MT---NREN----------KTLFIA--NVA-----------------------------------------------------------------------------------EGWAWGTS-------KR--------DPG---------------------PSGYLKFI-----------------------------------------------------------------------------------------------PL-SSGS----------------------------------YMIS--------------------TQRWPDFF----------LYM--------------ESSTS---------------------------------------------------------------------------------------------------------------------------------------GFIRS-------------------------------W------------------------------------------------KGNPGPQGY------------WK-----------------------------------------IL----------------------------------------------------------------------------------------------------------------------------------------------------------------------------------------------------------------------------------------------------------------------------------------
>GHAX01078074.1.p1_Chironex_yamaguchii
-------MN----LS--LLLFVLLC---------------------------------------CNITS----------------------------ALQ------------------------------------------------------------SINKR-ED-------------------------------------------------FESV----------------------------------------------------------------------YDKVKKSLV--------SVQG----------------H---------------TKTALE-------------SLETLKGYA----------KKVP----SKS-----DKIKSILG-TVESSLGKL--KSGDAATVVSGCLDIVSGIATTFG--GP-VGIGIGAVASFISSIISMFSGGG-G--------GGKSPVEKIIEDAMKRYRDQ-DLNDEAAGAKRDFAESTAFIEI-----LKK-----S------------------KK-ITSTKLS--ILAANVPIYKFSSFLGKLESRISLGAVTND--------------------------------LA--EARRTMDFIVLYCQLVVMRETLLMDLYFLYKIP-GTAD---------------------------------------DIAEAVNNANKVNRK-F------AKEHLS-F---LHNV------------------------KAENALIASLYY--PINHSEKTKGILAYA-YY---------------------------------------FGVQ--KPPSL---------PF--------------------PGH-HRFQNV--------------------------------------YFD----------KWSICS---------------------------E---------------------------------AYMN---------------------------------NWMF-----------RGCPHRTK-------RNIL-------------------VSRR-PN--------------------------------------------------------------------------------------------------------------------------------------------------------------------------GY----------------------------YT-------MA---NWKK----------KTLYIT--KHQ-----------------------------------------------------------------------------------QGWAWGTS-------SN--------DPG---------------------PQGYLNFI-----------------------------------------------------------------------------------------------PL-TSGN----------------------------------YMIS--------------------TQKWPDFF----------IYM--------------ESSAN---------------------------------------------------------------------------------------------------------------------------------------GYVRS-------------------------------W------------------------------------------------KGNPGPQGY------------WK-----------------------------------------II----------------------------------------------------------------------------------------------------------------------------------------------------------------------------------------------------------------------------------------------------------------------------------------
>TCONS_00024575.p1_Clytia_hemispherica
-------MW--------RFSVLVFLVY-------------------------------------CLLAS----------------------------NLTNGEVKNGKKE----------------------P-------------------VDPGTPSVQASIN---------I------------------------------------------INDV-------------KNSKI----------------------------------------------------VEDASKEMKDSGVLQE-------------------TKE---------------SKKAKE-------------DLKEAKEELAKTFE--AEKKEFTL-KEGTQIAN--AIATGISK-GLGNLVKGF--KTKSPYYFFSGLLNILTSVTTVM---GP-YGALAGPILTIISTVLDIFGK--------PAEEGQEGMIKRL----LEEMSIK-DLQAEARGMEMYYSLLQGQVRL-----LSE----QKNFKDDKK-----------KD-VSVGEISLEEIHVL--TYNNFRVFGRIEDKIKSTCFITEDPTST--------------------ADVKGRVDV--KVKQCMGLLKLYCELSLGRQMLLAQLSSLARKK-----------------------------------------KLWVLSESLLNLVAESQK-L------DQKVLK-F---LTKPL----------------------ENPAARYTIYKLYTHQEDNPVVVAYIKKLD-KKEDFDVLLEK-------------EVQIE------------VEFD--KQH----VLLCSKVYL--------------------QGACRLFREGSPL--------VE---------------------GFPKNWG----------AYTKSL--------------FIPPGLLVNGKIDPSLF-KTLTMTAK----EPVRLG-----------PLIGLGVFSD-----------------------EKLTKVKDLRVN---------KYLAGKN-----RNMVI-------------------ICKG-AE-------D-DWCQKVEDMT--------GEQ--------------------------------------------------------------------------------------------------------------------------------EL--DQLG----GRD---------------------------FT------QPSSI-LIPD----G-------FEVILIGDNNV-------LGP-VYGHQVLKSSKTS-----------------------KICG-----------------------------GAKWKYIIA-------RRV-------DPE-------------------KKSSAQKVVACEEKNFG--G--------------------------------------------------------------FCIQMGSEFLSGTDF--KPVSITDV-PSTYS------------KTPKAK-----------GCGIPKV--------------------QSVKIPAAF---------------------HLYLFDDSKET----------------------------------------------------------------------------------------RLNGPFS----------------------------------------GPLEM-------------------------------ADLAV--------------------------------------------EGITLNKALIIPSATLGQRSDIE---------------------------------EG------INATE--------------------------------------------------------------------------KSIIDESAQNDAPVN--------KTAPASD-----------VVLPAKRHQL------------------------------------------------HRHHHRNLNKV--------------------------------------------------------VQ-----------------------------------
>GHBG01153289.1.p1_Copula_sivickisi
-------MR-----------WPLLF---------------------------------------IPLLW--------------------------------------------------------------------------------------ITKSNALTMN-EA-------------------------------------------------FNKT--------------GQKLET--------------------------------------------------IKTLAQNMASDVRTKI-TMAAGGINV---------QSK---------------IDVVQK-------------KWEA----AKVTY------NNDRA-AGASKIK---DAVSGVGT-GLVGFVSGV--KDGDWAKGVQGALTIISSVVALA---GP-VGVIASGILSFLSSIFGIFGG---AK----KPESTESIVERVVSKQIDIARQK-ELEGAVQGVKVAYETLSNSIQD-----FRE-----G------------------RE-LETDQAN--ELYNQ--AFIGLSVFGRIQKRVAEICDDLS-------------------------------DHV--NASKCLLTVQLYADVAIARQLVLTDMAALLSDV-YHRKVDAEPILEEIPAEDAIADVGEEVSSDDPATKRAKARGILVVSNNILHMIKKDQE-K------DRRFLR-F---FGDPV----------------------NYPRRRYIISLYFASPDLYPSLKAYIRTLD-ST-------------------------VP------------GGFF--PEE----ALICTEESL--------------------QGMCKPLT-IR-----------I----------YNQI---------PALWI----------DKVKSF--------------YVPLGVQVTAYQHDR-----LNTGGK-------VYG-----------PFYGPIAHNKAPGG-------------------MDWSSAKIERTT-------------RDA-----ELQVR-------------------ICSE-ENFK------PGYCDTVERTSA-------KNL------------------------------------------------------------------------------------------------------------------------------------WNHH----GFD---------------------------WDDK-----IQSM-YVPE----G-------TAVDAYTRINKEG--NK-YEW-FVGPHLIN----------------------------IVFD-----------------------------QKKWRSLEI-------RD--------AGED-------------------ITSSNQVIFCDQEKLK--G--------------------------------------------------------------RCKTTWK-------------SLYYL-QGSFG--------------MNWM---------------GKI--------------------LSLKIPGGY---------------------KVRGYAEINHR---------------------------------------------------------------------------------------GHSFGPYS----------------------------------------GPALI-------------------------------DRV----------------------------------------------DGG----------------DKWK------------------------------------------------------------------------------------------------------------------------SMTLTKFTRVVPADD-------GVQGQSKT-----------------------------------------------------------------------------------------------------------------------------------------------------------------------------
>GHBG01140777.1.p1_Copula_sivickisi
-------MA-L-RVDAITAGSFTLL---------------------------------------VLLSS----------------------------AFTFPSDDDPQ-----------------------------------------------PPSSFSQSNR-QK-------------------------------------------------IAQG--------------EQSMNT--------------------------------------------------IKFLVQRMKRDSSTSN-MIPGTSSSL---------TSK---------------VGALGT-------------KWKA---QVRDAY------RADSE-GTAERIS---GAISGVGT-GMVEIANGI--KNKDWKAGIKGALTIASSVAQLA---GP-AGMIAASVLSFFSSMLDLFGG---SA----QTESMDDKIERIVKEQIDIGREK-DLKAEVEGIKLEFTSISTSLQH-----FRE-----S------------------RQ-LERTEAT--ELYNV--AFNGLVVFGKLRARVNEICDVDV---------------------------SKSDKET--AAKKCLGIVNLLCEVSILRQLILTDMASVLADV-HSDN---------------------------------SRGGLLIVANNILNIIKKEQE-S------DSKFLS-F---VTDPF----------------------NNPDRRYVSAIFFGAPSQYATLISYIQTLN-EA-------------------------IP------------GGMY--HNY----VMLCKGSFF--------------------TGVCNVFS-EK-----------N----------YADLNIE------PKEWK----------QIAVSM--------------FVPPLLKVTGYSHP-------DFRGDT-----GQWG-----------PYVGPSAYEFSNGQG-----------------RSDFDSMKVERST-------------RNA-----LEEVR-------------------ICEK-KKLA------PGRCHTLPIGK--------HNL------------------------------------------------------------------------------------------------------------------------------------NSVD----GLN---------------------------FEGK-----TASM-HIPL----G-------IGVHGHTETNQGG--NT-YAY-FIGEDTVN----------------------------DVYD-----------------------------HGHWKSVEI-------FQ--------ADTT-------------------SPASEHVKFCSEEKLK--G--------------------------------------------------------------QCKTTWT-------------GTNWF-HDFFG--------------MNFQ----------------KV--------------------RSLKIPGGI---------------------KVTGYSDRDKR---------------------------------------------------------------------------------------GSTYGPYT----------------------------------------GPALI-------------------------------SKV----------------------------------------------DPL----------------DKWK------------------------------------------------------------------------------------------------------------------------SMTVEEFGEEKGES----------SK---------------------------------------------------------------------------------------------------------------------------------------------------------------------------------
>GHBG01140207.1.p1_Copula_sivickisi
-------MG-L-SKNPLVRGCFFLL---------------------------------------VILAT----------------------------VAAFPEPDPPQ------------------------------------------------PSTFSSRGA-AL-------------------------------------------------IQRG--------------RRSMEQ--------------------------------------------------AKSLVQRMKAHPSTSH-MIPGPVRRV---------TEK---------------VSEVGN-------------KWRT---QLRDAY------NEDNE-GVAERIA---GAISGVGE-GVVGMISGI--KNKDWKEGLKGALTIVSSLAEMA---GP-VGMIAASVLSFFSSMLDLFGG---SA----KTESMDDKIERIVKQQVDIGREK-DLKAEVEGVKLEFTSISASLQH-----YRE-----S------------------KK-LERNEAT--ELYNL--AFEGLTVFGKLRARVDEICDIDL-------------------------SKEEAEKQK--AAKKCLGIANLLSEVSILRQLIMADMAAVLSDV-HCSKYDC------------------------NNKSNQETGGLLIVANNVLNVIKKEQE-N------DASFLS-F---LTDPF----------------------NNPKRRYITAIFFGAPSQYTTTMSYIESLD-ET-------------------------VS------------GGMF--KDY----VMLCQGTFL--------------------TGVCNVFE-KK-----------D----------YPDFHDD------PGEWR----------NKGKSF--------------FVPRSIELTAWQSP-------NYGTTHM--GKKVWG-----------PYVGPSAYETADRQG-----------------LDDWDAMKVKTTA-------------RDA-----LKEVR-------------------ICEQ-KNLG------PGRCHTLPVGE--------YNL------------------------------------------------------------------------------------------------------------------------------------NDIA----KLD---------------------------FDGK-----VASM-YIPG----D-------LAVSGFTDRNKGG--KK-YVY-YTGEDTIN----------------------------EVFD-----------------------------YANWKSIKI-------EP--------RSGVIG-----------------TDAAELVKYCSKEDLK--G--------------------------------------------------------------MCRTTWI-------------SINGF-ESNFG--------------MKFD----------------KV--------------------QSLKIPGGL---------------------KVTGYSVDSQR---------------------------------------------------------------------------------------GTRYGPYT----------------------------------------GPALI-------------------------------SKV----------------------------------------------DPI----------------DKWK------------------------------------------------------------------------------------------------------------------------SMKVEEFGEEKTSN----------VKQS-------------------------------------------------------------------------------------------------------------------------------------------------------------------------------
>GHBG01140210.1.p1_Copula_sivickisi
-------MG-L-SKNPLVRGCFFLL---------------------------------------VILAT----------------------------VAAFPEPDPPQ------------------------------------------------PSTFSSRGA-AL-------------------------------------------------IQRG--------------RRSMEQ--------------------------------------------------AKSLVQRMKAHPSTSH-MIPGPVRRV---------TEK---------------VSEVGN-------------KWRT---QLRDAY------NEDNE-GVAERIA---GAISGVGE-GVVGMISGI--KNKDWKEGLKGALTIVSSLAEMA---GP-VGMIAASVLSFFSSMLDLFGG---SA----KTESMDDKIERIVKQQVDIGREK-DLKAEVEGVKLEFTSISASLQH-----YRE-----S------------------KK-LERNEAT--ELYNL--AFEGLTVFGKLRARVDEICDIDL-------------------------SKEEAEKQK--AAKKCLGIANLLSEVSILRQLIMADMAAVLSDV-HCSKYNC------------------------NDKSNQETGGLLVVANNILNIVKKEQQ-N------DATFLS-F---LTDPY----------------------NHPKRRYIAALLFGAPNLYPTIMSYIESLD-DI-------------------------VP------------DGMF--KDY----VVLCKGPFL--------------------TGECAVFE-KK-----------D----------HADFGAD------PGGWR----------NKPKSV--------------FVPRSTQVTAFQYP-------SLNAR-----QKVWG-----------PYIGPGAYELSSGQG-----------------RNDWDSMKVGATT-------------RNA-----LEEVR-------------------ICEK-KSFA------PGRCHTLALGD--------HNL------------------------------------------------------------------------------------------------------------------------------------NDVG----KLN---------------------------FEGK-----VASM-YIPR----G-------VAVSGYTASGKKG--KK-YAH-FIGEDSVN----------------------------EVYD-----------------------------HEHWKSMAV-------YP--------SRQIVG----------------DEDASEELKYCTEEDLK--G--------------------------------------------------------------MCRTTWL-------------SINDF-TSHFG--------------MKFE----------------KI--------------------RSIKIPGGL---------------------KVTGYSRDSKR---------------------------------------------------------------------------------------GSRYGPYT----------------------------------------GPALI-------------------------------SKV----------------------------------------------DPI----------------DKWK------------------------------------------------------------------------------------------------------------------------SIRIEQFGEEISSA----------MSEV-------------------------------------------------------------------------------------------------------------------------------------------------------------------------------
>GHBG01139715.1.p1_Copula_sivickisi
-------MG----TK-YLVRLVPVL---------------------------------------ATIVC----------------------------VFL------------------------------------------------------------SSTHA-DD-------------------------------------------------LDGA----------------------------------------------------------------------IAKVENELK--------GVPG----------------D---------------SKGILS-------------ALKSLKTDL----------GINS----DRI-----GKAKQMLG-TVSSSLKKL--KSKDTAQVISGCLDIVAGIASTFG--GP-VGLGIGAVASFVSAILGLFTG---K--------SGQSSIASAIDSALKNFRDD-ALERDGAGAKRDFAESVAFLQI-----LKS-----K------------------KD-LSSVDLT--ILAANVPVFKFSHFLGTLESRILRGAPTSD--------------------------------LT--EATRTLDLILLYSQLVVMRETILIELSLLYRKP-GTAN---------------------------------------HIADSVDNANKVNKD-F------AKDTLT-F---LHNL------------------------IPDNALVGSLYY--PIQNSDRSQQIAKYA-AY---------------------------------------FGVS--SPPRV---------PY--------------------TAW-YRFENV--------------------------------------YWK----------GWSMCS---------------------------E---------------------------------AYMG---------------------------------NYMF-----------RGCSHVKY-------ANMN-------------------VNKL-SS--------------------------------------------------------------------------------------------------------------------------------------------------------------------------GY----------------------------YT-------LA---NRRK----------RKLYVT--KHN-----------------------------------------------------------------------------------EGWGWGTL-------ND--------DPG---------------------PQGHLNFI-----------------------------------------------------------------------------------------------PL-KSGR----------------------------------YLIS--------------------TEKWPNWF----------MYM--------------ESSIS---------------------------------------------------------------------------------------------------------------------------------------GYIRS-------------------------------Y------------------------------------------------EGNPGGQGL------------WN-----------------------------------------II----------------------------------------------------------------------------------------------------------------------------------------------------------------------------------------------------------------------------------------------------------------------------------------
>GHBG01139711.1.p1_Copula_sivickisi
-------MD----VR-HSIKLTEIL---------------------------------------VTLIC----------------------------VCL------------------------------------------------------------VSTYA-DD-------------------------------------------------LDGA----------------------------------------------------------------------IAKVQNELK--------GVPG----------------D---------------SNGILS-------------ALKSLKTDL----------GINS----DRI-----GKAKLMLG-TVSASLKKL--KSKNTAKVISGCLDIVAGIASTFG--GP-VGLGVGAVASFVSAILGLFSG---K--------AGQSSIASAIDSALKNFRDD-ALERDGAGAKRDFAESVAFLQI-----LKS-----K------------------KD-LSSVDLT--ILAANVPVFKFSHFLGTLESRILRGAPTSD--------------------------------LT--EATRTLDLILLYSQLVVMRETILIELSLLYRKP-GTAN---------------------------------------HIADSVDNANKVNKD-F------AKDTLT-F---LHNL------------------------IPDNALVGSLYY--PIQNSDRSQQIAKYA-AY---------------------------------------FGVS--SPPSL---------PY--------------------TAW-YRFENV--------------------------------------YWK----------GWSMCS---------------------------E---------------------------------AYMG---------------------------------NYMF-----------RGCSHVKY-------ANMN-------------------VNKL-SS--------------------------------------------------------------------------------------------------------------------------------------------------------------------------GY----------------------------YT-------LA---NRRK----------RKLYVT--KHN-----------------------------------------------------------------------------------EGWGWGTL-------ND--------DPG---------------------PQGHLNFI-----------------------------------------------------------------------------------------------PL-KSGN----------------------------------YLIS--------------------TEKWPNWF----------IYM--------------ESSAS---------------------------------------------------------------------------------------------------------------------------------------GYIRS-------------------------------Y------------------------------------------------QGNPGGQGL------------WK-----------------------------------------II----------------------------------------------------------------------------------------------------------------------------------------------------------------------------------------------------------------------------------------------------------------------------------------
>GHBG01136171.1.p1_Copula_sivickisi
-------MR-----------CCIFL---------------------------------------ILSIW--------------------------------------------------------------------------------------ITYSQALTMQ-QA-------------------------------------------------FNKT--------------GQKLET--------------------------------------------------IKTLATNMANDVRTKV-SMAGAGINV---------QAK---------------VAVVQK-------------KWEA----AKVEY------NNDRA-AAAGKIK---DAVSGVGT-GLVGFVNGV--KNGDWAKGVSGALTIISSVVALA---GP-VGVIASGILSLLSSIFGIFGG---AK----KPESTESKVERVVRQQIDIARQK-DLEAAVQGVKVSYETLSNSIQD-----FRE-----G------------------KE-LETEQAN--ELYNQ--AFVGLSVFGRIQNRIKEICDDLK-------------------------------DHV--NGSKCLKTVQLYADVAITRQLVISDMAALLADV-YHRKVDDEPIIEEIPVEDAVAEAAEVGSEEDKATKILKAKGLLVVSNNLLHLIKKDQE-K------DRKFLR-F---FGDPF----------------------NHPLRRYVISLYFASPDLYPSLKAYIRTLH-DS-------------------------VP------------GGLF--THE----ALICNQESL--------------------QGWCKPLP-KG-----------E----------YNRL---------PSFWR----------DAVGSL--------------YVPLGLEITAYEHER-----LNAESR-------TYG-----------PFYGPIAHNKAPGG-------------------SDWSSAKVSETS-------------KDA-----ELEAR-------------------ICSE-ENFK------PGYCDTVEKADL-------INL------------------------------------------------------------------------------------------------------------------------------------WNHH----GFN---------------------------WNDK-----ISSM-YIPE----G-------VAVDGYTEINKEG--NH-YEM-FVGPHIIN----------------------------IVYD-----------------------------QNKWKSLWV-------RD--------AGEE-------------------IDGSNQVVFCAQEKLE--G--------------------------------------------------------------QCKTTWK-------------SLYYL-RGSYN--------------MNWE---------------NKI--------------------YSMKIPGGY---------------------QVTGYTDISHQ---------------------------------------------------------------------------------------GISFGPYS----------------------------------------GPAVI-------------------------------DRV----------------------------------------------DGG----------------NNWK------------------------------------------------------------------------------------------------------------------------SMKLTEFTQDLPDSN-------PTKTKATQKEAKKE-------------------------------------------------------KKQKRKEKGKEKQRQF------------------------------------------------------------------------------------------------
>GHBG01125002.1.p1_Copula_sivickisi
-------MG----SI-HLLKLLVIA---------------------------------------TTLKS----------------------------AIS------------------------------------------------------------ASTNP-ND-------------------------------------------------LDGA----------------------------------------------------------------------IIKVENELK--------GVPG----------------D---------------SKGVLA-------------ALKSLKSDL----------GIDS----DKI-----GKAKQMLG-TVSSALGKL--KSKDTAKIISGCLDIVAGIASTFG--GP-VGLGVGAVASFVSAILGLFSG---K--------AGQSSIASVIDSALKNHRDD-ALERDGAGAKRDFAESIAFIKV-----LKS-----A------------------SD-LSKIDLS--ILAANVPIYKFSQLLGTLESRILKGAVTTD--------------------------------YS--EAKRTLDLILLYSQLAVMRETILIELSLLYRKP-GTAD---------------------------------------VIANAVDNANTVNKQ-F------ARDTLN-F---LHNL------------------------IPDNALVGSLYY--PVQNSDRSQQINKYA-AY---------------------------------------FGVS--AQPQL---------PY--------------------SAR-YRFENV--------------------------------------YWK----------GWSMCN---------------------------M---------------------------------VYIG---------------------------------TYQF-----------EGCQYLKY-------ANMV-------------------VKKL-SS--------------------------------------------------------------------------------------------------------------------------------------------------------------------------GF----------------------------YT-------LE---NRRK----------IKLFIS--THK-----------------------------------------------------------------------------------EGWGLGTL-------AQ--------DPG---------------------PQGHFNFI-----------------------------------------------------------------------------------------------PM-KSGS----------------------------------YLIS--------------------TEKWPNWF----------MYM--------------DSNAI---------------------------------------------------------------------------------------------------------------------------------------GRIRS-------------------------------W------------------------------------------------EGNPGGQGL------------WK-----------------------------------------II----------------------------------------------------------------------------------------------------------------------------------------------------------------------------------------------------------------------------------------------------------------------------------------
>GHBG01104533.1.p1_Copula_sivickisi
-------ME----AK--HVATRAILL--------------------------------------CFLVT----------------------------LLLW-----------------------------------------------------------KISDA-AD-------------------------------------------------VDSM----------------------------------------------------------------------FNQVQNSLK--------EVQG----------------D---------------TQTALA-------------ALNDLKNEV----------KTKP----DRV-----GQASKILG-SVGSALIKL--RSKNTVRIISGCLDIISGIATTFG--GP-VGIGVGALASFVSSILTLFSG---S--------PMKNSVNAVVDAALKKYRDQ-DLQRQASGAKRDFAESAAFIEV-----IKG-----Y------------------DD-LTKTDLA--ILASNVPIYKMSNMLGILEGRIAQGAVTMD--------------------------------LI--DAHKTLDFVLLYSQLVVMRELLLTDLSILYRRP-GTAD---------------------------------------HLADAIDNVIKVNRE-S------AKHALT-F---LHNL------------------------EPENVMVGALYH--PIQNSEVSQGILEYA-TY---------------------------------------FGVT--KPPRV---------LN--------------------GGW-YKFDNV--------------------------------------YWK----------GWSICS---------------------------E---------------------------------SYAG---------------------------------NHMF-----------RGCTGIRR-------GNIR-------------------VDQI-GN--------------------------------------------------------------------------------------------------------------------------------------------------------------------------GY----------------------------YT-------ME---NKKR----------RKLYIT--KHD-----------------------------------------------------------------------------------QGWAWGTQ-------DK--------DPG---------------------EQGHLIFV-----------------------------------------------------------------------------------------------PL-KSGN----------------------------------FMIS--------------------PRKWTNWF----------MYM--------------ESSLS---------------------------------------------------------------------------------------------------------------------------------------GYIRS-------------------------------W------------------------------------------------QGNPGAQGQ------------WR-----------------------------------------IV----------------------------------------------------------------------------------------------------------------------------------------------------------------------------------------------------------------------------------------------------------------------------------------
>GHBG01094004.1.p1_Copula_sivickisi
-------MF--------KHFFALCL---------------------------------------ALSMW----------------------------THVEGAND-------------------------------------------------------KQRTV-AE-------------------------------------------------VEAT----------------------------------------------------------------------INAAIGKVK--------GDSA----------------N---------------AQGLIT-------------TLTKVKDDL----------RTKWK-SNENM-----KKIMDIVT-SVSNSLAEL--QSMHPIEIAAGCLELLSGLGETLG--PL---SGIAPFFSILSLAIGLFGG---E--------KVQASVAAAVKKAPK---DQ-DLEAEIFATQREFTISKAFLDGI----RKE-----P------------------KG-LTEMEVA--SLSANVPIYKGVKFLAILVQKIKNAAPKTA---------------------------------E--EAQMILSLMELLADLCSVRDVIILDLYQLVSSA-GHSP---------------------------------------NIAAGILEVYNVGKA-E------YRNALQEL---FRGN------------------------NPKHWVLYSSLY--PKNSSSQTKKIHKFL-KT---------------------------------------LGIV--DIPRI-------DDDI--------------------SGN-KTISAL--------------------------------------AYP----------EYCMAS--------------PFS---------ST---------------------------------FMQG---------------------------------SY-------------KKSIYKKE-------CTIM-------------------INKR-PD--------------------------------------------------------------------------------------------------------------------------------------------------------------------------GF----------------------------YT-------LI----VHG------------GRMA--YAS-----------------------------------------------------------------------------------DSYIFLKY-------NRK-----------------------------VDKLSKFNFI-----------------------------------------------------------------------------------------------PV-KLGDK-------------------------------EFYIIS--------------------TCEWSDHY----------AYE--------------MAMKM---------------------------------------------------------------------------------------------------------------------------------------GWIAF-------------------------------H------------------------------------------------KGNPNDSGYQE-------KAFWK-----------------------------------------IE---------------------------------------------------------------------------------NA-----------------------------------------------------------------------------------------------------------------------------------------------------------------------------------------------------
>GHBG01066990.1.p1_Copula_sivickisi
-------MK---------TLVFLIL---------------------------------------VIIKS----------------------------SVTSLRLDDGGA------------------------------------------R---PTNKFKAAAR-EE-------------------------------------------------ITNA--------------RNKVDG--------------------------------------------------IFDIVEKMKADRLSGS-SIPGSRVAL---------AEK---------------IQIVRT-------------KWKT---QLREAY------KADSE-GMAEKIS---GAISGGGQ-GAVDMINGI--KNKDWKAGVKGALTLGGSLAQLG---GP-PGMIVASVLSFISSLLDLFGG---SS----NTESMDDKIERIVKEQIDIARER-DLKEKVRGVMNVLTHASTRLQR-----YRE-----K------------------KD-LTEGIAR--GLNRW--VLRGLAAFGELKARINEICDITSY-----------------------------NEKM--RIRKCLQMIDLFCELKIMHQLFMTDLATVLADV-HALRYKG-----------------------------RNESELMTLVKDNIHSLKEEQK-R------DARFLR-F---IVDPF----------------------NYRNRRVISAKFFVAPYRYSTLQAYLETLD-ES-------------------------IE------------GGIF--PKE----AMMCTSWFL--------------------VGDCITLP-VK-----------D----------YPDFGKD------PGGMN----------NEVHSL--------------YVPRRIQVTAHDYV-------GYRND-------KWG-----------PYVGPTMFYPLEGQG-----------------QEDWEAAEVKNTS-------------RDA-----FKEVH-------------------ICRE-YPHD-----TAGNCHTLTEGE--------YRL------------------------------------------------------------------------------------------------------------------------------------GELD----GMS---------------------------FAGN-----VYSV-HIPS----G-------MYISGCTGSTVQG--SS-TCYNYYGQSTVN----------------------------EVYS-----------------------------YSDWESLKV-------AS--------TEKGLRALEVCKKGGFKELRAPVKDASELVKFCTEENLG--G--------------------------------------------------------------ECQTTFE-------------SIKDL-ENICT--------------MKFS----------------SI--------------------ESLKLPGGI---------------------TVHGFSKVNFD---------------------------------------------------------------------------------------GNRLGSYK----------------------------------------GPAVI-------------------------------SKV----------------------------------------------DFA----------------GKWR------------------------------------------------------------------------------------------------------------------------SMKISEFKKDL------------------------------------------------------------------------------------------------------------------------------------------------------------------------------------------------
>TR83857_c0_g1_i1.p1_Craspedacusta_sowerbyi
-------ME------HWKRISLLAF---------------------------------------VIVTA-----------------------------------------------------------------------------------FQHSLCAITEKAE-NN-------------------------------------------------LIQA--------------QNTGQA--------------------------------------------------LTETIDGMTNSLTLSK-LLSATRD-----------KAKAKE-----------LISEAKT-------------KVSTMARTTKEKL------LDEDE-GVAERVS---GSVNGAME-GLVGMVNGI--KNGDWVEGVQGALGIVSSLAALA---GPGIGTMISGVLSAISTFLSLFGG---S-----ESESQESMVKRVVEGAIKEFRDK-DMKEDVEGLQHLYQSISLSIQQ-----FRE-----S------------------GK-LTTSQAE--EFYTT--AFEDLMVFGRLKTRIGELCEKPK-------------------------------DDN--HARNCVDFIKLYADLSILRQLIMADMASLMSEP---------------------------------------KINLVGTAENILHVLKKEQE-N------DFNLLQ-F---LGDPV----------------------SNPSKRLVIATMFGYPETYEVLLSYLHSLH-KQ-------------------------FD------------EGLW--KKD----LLICTDRML--------------------KGECSGISYADKDH-------IS----------FANLSA--------IYMN----------DKVLSF--------------FVPMKGKVTLWTVE-------NFSGE-------IRG-----------PYVGPALHGYSGS--------------------AIHSSLKYEKTD-------------ETN-----EGSVR-------------------FCNA-NNLD-----PKSMCDYWPVNK-DAYSETVLTL------------------------------------------------------------------------------------------------------------------------------------NKYH----GLP---------------------------WEKK-----VGSF-YVPA----K-------TVLYGYGDKNKK------YGP-FYGPQQAG----------------------------KICGSST--------------------------SADWTKVEI-------RR--------SK---------------------WDARKMVQFCDMENLK--G--------------------------------------------------------------SCFYTFN-------------SLTDL-TKIME-------------QCNFD---------------KQI--------------------RSVKIPGGL---------------------EVTGYQDKNFK---------------------------------------------------------------------------------------VEFAGPYH----------------------------------------GPVTI-------------------------------GRV----------------------------------------------DWS----------------PLWR------------------------------------------------------------------------------------------------------------------------SIKITGQAAEDVKLE---------KEVSIRS---------DLNQETSKTSSG---------------------------------------ASSRKQNFLFHHKSQYH-----------------------------------------------------------------------------------------------
>TR42511_c0_g1_i1.p1_Craspedacusta_sowerbyi
-------ME------GWKTFSTLYI---------------------------------------ALLIT-----------------------------------------------------------------------------------SWHRVHALSDKAS-SE-------------------------------------------------LDRA--------------QGTGAA--------------------------------------------------LTDTIEAMTQSPTLSK-LLSATRD-----------KEKAKE-----------LISEAKT-------------KVSAMASSTKAKL------MDEDE-GVAERVS---GSVNGAME-GLVGMVNGI--KNGDWVEGVQGALGIVSSFAALA---GPGIGTLISGVLSAISTFLSLFGG---S-----EAESEESMVKRVVEAAIKDLREK-DMKEDVEGVQHLYQSMSLSIQQ-----FRE-----A------------------KK-LTTSQAE--EFFTT--AFQDLSVFGRLKTRIGELCDKPK-------------------------------IDD--DAKKCVDFIKLYADLSILRQLILADMASLMTEP---------------------------------------EIGLEGTADNILHVIRKEQE-N------DLNLLQ-F---LGDPG----------------------SNPGKRLVIATMFGYPENYEVLISYLHTLH-KQ-------------------------FD------------EGIW--KKD----LVICTGRML--------------------KNECVGISYAEQG---------E----------YKALDE--------LFMN----------DKIQSF--------------FVPLQGSVSFYDAK-------DFAGA-------KKG-----------PYIGPALHGYSGS--------------------AIYSSLKYEKTD-------------ETN-----EGSVR-------------------YCES-DALH-----PNSLCDYWPLKK-EPEAVTEIAL------------------------------------------------------------------------------------------------------------------------------------SGYH----GFP---------------------------WAKK-----IGSF-YVPA----K-------TVLYGFGEGDKK------YGP-FYGPQQVD----------------------------KICGTST--------------------------KADWVKITL-------KR--------SK---------------------WDARKMVQVCELEDLK--G--------------------------------------------------------------SCFRTFN-------------SLTDL-TKIMG-------------QCNFE---------------KKV--------------------RSIKIPGGL---------------------EVTGYQSKEHK---------------------------------------------------------------------------------------IRFAGPYR----------------------------------------GPITI-------------------------------GRV----------------------------------------------DWS----------------PLWA------------------------------------------------------------------------------------------------------------------------SIKITGQAEEDINLE---------KEASTRSIED------PFRADSDELTDE---------------------------------------SLIRKSKLHRRHHSSRSRKPAKHA----------------TNINE-------------------------------------------------------------------
>TR57099_c0_g1_i2.p1_Craspedacusta_sowerbyi
-------MK-------VSKMRVAIA--------------------------------------CIILCA-----------------------------------------------------------------------------------LQLPSYIHASKAT-EL-------------------------------------------------FSKA--------------VEVGTG--------------------------------------------------LANTMEHFYQSKSLSK-VIAPTFD-----------AQKIAG-----------LVGSAKE-------------KVRFMVTDTKAKL------KAKDQ-ATLERVA---GAMGNSMK-GLVGIVNGI--KNGDWVEGIQGALGLVSAIAALA---PPGIGTLISGALSAISTFMGLFGG---S-----QAESEESMVKRVIETAISEFRNK-DMKEDVEGVQHVYQSLSASIQQ-----FRE-----S------------------GD-LDSTQAE--ELYTM--VFHELSAFGRLKARIAELCSNPN-------------------------------TIS--KAETCIDFAKLYAELSILRQLIMTDLASLLSEP---------------------------------------TIDLEVLSRNILNSIRKEQE-S------DLKTFS-F---LGSPV----------------------SNPSKRLAFATMFGNPERYSTLISYLNSLH-HE-------------------------YD------------FGFW--DDS----MIFCTELML--------------------QGECLGVERMVDV---------EN--------SIPSLGN----------------------HYAKSF--------------FVPLYGRVEFWDQP-------FSRGT-------SFG-----------PFNGPALYGNSVS--------------------DRFASLSFTSSD-------------DEN-----DGSIR-------------------FCEG-ESLN-----PTRPCGYWSIPK--NTATLRIDL------------------------------------------------------------------------------------------------------------------------------------SSYQ----GYN---------------------------WQGK-----VGSF-YLPP----G-------RSLQALSSSNKA------YGP-FVGPYTAN----------------------------KICKPANG------------------------QKDEWKTVII-------ER--------TN---------------------SDARSMIEYCDEEDLR--G--------------------------------------------------------------NCFRSDR-------------ANPRL-NEVYG-------------QCDFS---------------NKI--------------------RSIKIPAGY---------------------AVRGFEDASQS---------------------------------------------------------------------------------------VDAAGPYF----------------------------------------GPVTI-------------------------------GKV----------------------------------------------DKA----------------AKWR------------------------------------------------------------------------------------------------------------------------SVLVTQDTARHASTR---------SSQEGNHMHLTSY----YRSSRKKL-------DWKEFDRNQ-------------------------TAAFKSKQANRLSHKKREE----------------------------------------------------------------------------------------------
>TR108646_c0_g1_i1.p1_Craspedacusta_sowerbyi
-------MR-----------FVIGL---------------------------------------ALLLS---------------LG-----------AAIPKVIQERD------------------------P---------------------SETASRKRSLD-ELKND----------------------------------------------VNVA--------------YSKLQNEGLKD---------------------------------------------IISLGEKMEKSN-----LLGKDKIGI---------KEK---------------LAALKS-------------KAGEKMKPIDIQGT-----SEKLS-GKLDTLS---TGITAVSS-GFGSMKQAF--ESGNWLDFAVAGLDMASSLSSLA---GP-MGAVVGQVLGMFSMILGLFQD---SP----KEETQEEMMRRVIKEELESFREE-DLLARGNGFIRAFSILSKSIQH-----FRD-----K------------D-----AE-ISNDIAS--ELFNK--AFDGLEIYGELESYMDTWCTSTMADIDKYRETFKNRGEYGSPKW-TEWTNAKEVVVN--AATRCLKLVNVYSQLSIMRQLMLVNMASLLSTS--------------------------------------NCKVCQKLQTNLLYTVKAEQD-V------DRSILN-Y---FADPV----------------------REWRRRFAVSYYFSNPENYPIIKAYLNKLD-ES-------------------------VQ------------GDMY--GDG----ILICSEKEL--------------------LADCLKLR-FS-----------DKTNQG--DGSVKNMN--------LHGW-----------NNIRSV--------------FVPRGYRLYNGNPDT------------------STQ-----------TITGPNMINV----------------------DETWKSIHMERTT-------------SDI------AAVR-------------------LCSS-AHLA-----ASSSCLIIPEGVT------------------------------------------------------------------------------------------------------------------------------------------------------NLN---------------------------VKGK-----VSSM-AIPA----G-------LQVTGRGAG------KE-WGP-FIGPQIIQ----------------------------GACE-----------------------------KEKWETIDV-------TG--------TP---------------------MRSTNMIKICKREMFR--D--------------------------------------------------------------DCEYVSEST--------------TL-QKLHG-----------CEDTFWRS--------PVGGNKYKMRF------------------KSIEIPSGV---------------------QVLLYTNNDFT---------------------------------------------------------------------------------------GKLLGNYI----------------------------------------GPLKV-------------------------------KDV----------------------------------------------DSY----------------PNYG------------------------------------------------------------------------------------------------------------------------SMKVVSLVGDDGDTN----------------------------------------------------------------------------------------------------------------------------------------------KVPFS-----------------------------------------
>TRINITY_DN11496_c0_g1_i1.p1_Cyanea_nozakii
------------------MKLFAIL----------------------------------------VIVL----------------------------AFVAK----------------------------------------------------------SYTQT-EE-------------------------------------------------LDRV----------------------------------------------------------------------FSQLEGALT----------HD---------------------------------NQISNK---------IDSAKKEILAEI----------NKDP----GKG-----AKVLEAAK-TLNTAVKKL--QNTDPWVVTQGALDVVAGIAALFP--K---GQVFAAIISVISSVIGIVTG---Q--------KAEQTLTAVVTSAVRDESDS-QLIGTAKGAQQEIATAYTALTT------YI-----N------------------KK-IDDKAAA--FLTTQIKMDKGIAALEMLAHRIGERKTSTD--------------------------------GN--QQLNCYRLSLLYAQLATMRDMVINNLVMQLKIS-EHED----------------------------------------FAQAYSNSLKANKG-R------YKNAIG-F---LADP------------------------EIAEAGVAHLFY--PPDHSKASMYIKQFLARL---------------------------------------AGVTVQQRSVN----------L--------------------PAR-TMVFSK--------------------------------------HWT----------HDFLAL---------------------------D---------------------------------SILNIG-------------------------------SYYLAFDN----AVNMLANSDGP-------SHFS-------------------FHKL-SN--------------------------------------------------------------------------------------------------------------------------------------------------------------------------GY----------------------------WN-------IK----VGE----------YWLVLS--DK--------------------------------------------------------------------------------------YLATK--------TR--------TFRS------------------TQAEGQFLIM-----------------------------------------------------------------------------------------------AY-K--DP-------------------------------KIFTIS--------------------SKKSPGYF----------WKG--------------ESG-Q---------------------------------------------------------------------------------------------------------------------------------------SYVIV-------------------------------T------------------------------------------------KGYSGEKSQ------------FT-----------------------------------------YK----------------------------------------------------------------------------------------------------------------------------------------------------------------------------------------------------------------------------------------------------------------------------------------
>TRINITY_DN13911_c0_g2_i1.p2_Cyanea_nozakii
------------------MKFLAVL----------------------------------------FMIG----------------------------ALVAN----------------------------------------------------------S-TQD-AE-------------------------------------------------IDDL----------------------------------------------------------------------FDQLESALK----------QD---------------------------------ANIANK---------IDKAKEDIKAEI----------GKAP----QKR-----ARFLGAAK-ALNGAVVKL--QSNDPWVITQGVLNVVAGIAEFVP--G---GVIISSVISVISSVIGIMTG---Q--------KAEQTLSVVVSSAVRDESDS-ELIGLSKAAKQELVSAFSPLET------YK-----D------------------QE-LDDKAAN--FLTNQIKVNTGISILEMLAHRIGERKRSTE--------------------------------GN--QQLNCYRLSLLYAQIASLRDWIINDLIMQLRNS-KHER----------------------------------------FADSYAHSLENHMR-T------YKDVLG-F---YADP------------------------KISESGVVHFVY--PLGHSNDSIFIQDFI-KM---------------------------------------AGVTLEPRNLA----------I--------------------PGL-HSVYSK--------------------------------------YWS----------TQYLSL---------------------------E---------------------------------SLTIFN-------------------------------AYYLAFRR----GL------DGL-------WRFR-------------------FEKR-SD--------------------------------------------------------------------------------------------------------------------------------------------------------------------------GF----------------------------WI-------IK----VED----------YWMKLT--DG--------------------------------------------------------------------------------------YVGVQ--------DN--------KPTD------------------KQVECHFQIM-----------------------------------------------------------------------------------------------SF-KE-DP-------------------------------KIITIS--------------------SRKTPGYF----------WKG--------------VSG-D---------------------------------------------------------------------------------------------------------------------------------------QFLVV-------------------------------S------------------------------------------------KGYDGEPTQ------------FL-----------------------------------------LE-----------------------------------------------------------------------------KEA--E------------------GSKKKSKKS---------------------RFNK----KKRNKRDNVKSR--QIRK-----------NRVEDEELLRI-----------------------------------------------------------------------------------------------------
>TRINITY_DN11889_c1_g1_i2.p1_Cyanea_nozakii
----------------MAFVSMLLL----------------------------------------LLAG----------------------------VVLCQ----------------------------------------------------------GDAVG-DE-------------------------------------------------AVKT----------------------------------------------------------------------LGEVGNLLG----------DS---------------------------------QEIKD-------------ALAEIKKEV----------SKGP----EVS-----ARLLGMGK-ALKLAVPKL--KSSNTADVAQGVLDVVAGVAEFVP--G---GAFIAPLATLVSSAIGLLSS---T--------KVDNTIRDVVRDVVRETSDR-ELEGEASASRAELTAAMNYLLS------KH-----S------------------QQ-LDSDDVT--RMTSQIKVTTGAGILEMLATRIRYRSKASS--------------------------------AK--ESKQCLQFSLLYAQIASFRDMVFNDLIIQIRRA-GDND----------------------------------------EANGYENVKTDFIN-S------YYRTLK-F---LNHP------------------------EPSQAGVVHLFH--PTNQSKAAKYIHKFM-KM---------------------------------------AKIE--ETEPW----------Q--------------------PSS-YILLPV--------------------------------------KWP----------EWVTFM---------------------------H---------------------------------P------------------------------------DGYIRLRS----GY-----PSSD-------DLIT-------------------FQKR-SD--------------------------------------------------------------------------------------------------------------------------------------------------------------------------DY----------------------------WE-------LK----MKG----------KWLTID--TTY-----------------------------------------------------------------------------------PDYIGST--------TE--------SPE-------------------SNQRSHFFVM-----------------------------------------------------------------------------------------------KY-P--NK-------------------------------NIITIS--------------------CRKWPDKF----------WKG--------------LDN-G---------------------------------------------------------------------------------------------------------------------------------------YYVRL-------------------------------R------------------------------------------------EGNFDTDAQ------------FK-----------------------------------------IV-----------------------------------------------------------------------------THR--S------------------QG---------------------------------------------------------------------------------------------------------------------------------------------------------------------------------
>c33656_g1_i1.p1_Ectopleura_larynx
-------ME-------WHHPVIALL---------------------------------------CLLVV------------------------------------------------------------------------------------------VCNAVD-------------------------DETFS----------------------FEQD----------------------------------------------------------------------ILDAATAVNPAGGEKF-------------------EKK---------------KLGVKT-------------GLKAAKTQLKTA-------------GENEDLQ---GGVEDIGG-GLVQVVQGI--ASGSWSDMIIGALGLVGSLASLA---GP-LGASLATVLSIVSMVFGLFGG---AE---EAEESQQDMMKRVITEALTKAKAD-DLRADGESLKKVVSSIRNSVNQ-----FRE-----E------------------SS-LSRDQAT--ELYNK--AFQGLQFFGKLKFYIDKFCDCSVPNPAD--------------------QEAVSKARS--DAKRCLEFVNLYADTSILRQLLIADIASLAGAV-----------------------------------------GLNGTATNLLYLTDKEKT-S------DKDIMM-F---LLDPI----------------------GNRAQRFCIAQYFGTPNDYPTVKAYLKVLS-KQ-------------------------KD------------GKQV--SKN----VMVCSQPEL--------------------TGMCYRLE-PK-----------N----------YRK-SA-------LKDWAK--------DGNIKSI--------------YVSEGLSVTGYSKD-------NFRGA-------SYG-----------PIPGPTVIGIVP---------------------GKWVSMKIKKIP-------------PGL------SYVR-------------------VCEK-EALS-----QEGRCDELSIKE--------YPDLNMISGQSETV---------------ITEEKKQCLFPFQ----DKK----GVTHNKCAY---DDDENKYWCAWKTKNA----------------------------------------------GLGWETFYDEWDWCDFPQT---------------------------WEEK-----VTSM-SIPR----N-------TEVYLYSQEKFQG--RR-FGP-FYGPGTID----------------------------KVCG-----------------------------GNTVKSIKI-------QK--------SD---------------------KKVSNMVKVCRGEAFS--D--------------------------------------------------------------VCDFIEL------------GNYRRM--MAHG--------------CYYNK------------ETTKI--------------------KSVQVPGGL---------------------AVYLFTKDSYN---------------------------------------------------------------------------------------GLALGPYI----------------------------------------GPISV-------------------------------PVI----------------------------------------------DAGEASSEE---------TDKSQ-----------------------------------------VK-----------------------------------------------------------------------------SMKIIKYSRSVEQPL---------RKSFIRR------------------------------------------------------------------------------------------------------------------------LN--------------------------------------------------
>GAOL01016183.1.p1_Hydra_magnipappilatta
-------MF-----------LLPLLT--------------------------------------IFLTLA---------------------------IKTTTGN-----------------------------------------------------------------------------------------------------------------FMTS--------------MAK-----------------------------------------------------VAEKATKYTSNV-----------------------GDK---------------VGKFKN-------------TVKDFNEVLKSDE------------GKLEKIT---GAIDSVGG-GAVKLVEGV--INGSWQDMIVGALGIIGGLASLA---GP-VGAIISSVLSVISMLFGLFGG---EQ---KAEESQESMLKRVINEALTNARAE-ELKADGEGLKKMMLSIRNSINQ-----FRE------------------------SG-VTEDQAN--ELYTQ--VFTGLDFFGKLKYEINKYCDCSISEVVI--------------------TNEIRDTNIK-KSEKCLQFLNLYSDLSIYRLLLIADMASLFNSI-EDPE---------------------------------GV-GLDKT---ILLLSEKERA-S------DAEILA-F---LFDPI----------------------NNIRQRFCISLYHGAPNKYPTIMAYTDVLK-KK---------------------------------------EMKS--SKD----VTICSEKEL--------------------LGVCHNLN-VT-----------EKKE-------YKTIED-------LHGWG----------DKIKSI--------------YVPEHLTVSGFSRA-------YFKEP-------NFG-----------WYTGPTVIGTVPHNR-----------------DGKWNSFKVDPTP-------------TLA-----HQMIR-------------------LCLK-QNFE-----QNGFCHQLE--------------------------------------------------PYT-----------NAGHSANL------------------------------------------------------RLIS------------------------VET---------------------------FEKK-----VESV-MIPE----G-------LQAEFFSEINQGG--TK-YGP-FYGPNSID----------------------------NFCI-----------------------------KDKVVSIRI-------LY--------SQ---------------------KEVSQMVKICKGESFS--H--------------------------------------------------------------QCEYLDK------------GAYPSL--TING--------------CDYTN------------KDEKI--------------------KSMIVPAGL---------------------KVLMWTEKNCQ---------------------------------------------------------------------------------------GMDLGPYV----------------------------------------GPLSL-------------------------------SAI----------------------------------------------EGV---------------GSKLK-----------------------------------------VM-----------------------------------------------------------------------------SLIVKDTEDTSVTE-------------------------CK------------------------------AV----------------------------------------------------------------------------------------------------------------------------------
>TR6397_c0_g2_i6.p1_Hydra_viridissima
-------MF-----------SLSLI---------------------------------------TFFVG----------------------------ITLTAGKRVPHRSS------------------------------------ALQHSAVHRATSQKVPLS-TR-------------------------------------------------FGSF--------------MQD-----------------------------------------------------VKQQAGHIKSTAEEKY-------KKF---------DEK---------------LGPFRT-------------KLESTEKDIKGQV------------EKTEKLT---AAIEKVGG-ASVTLVSGI--VNGKWQDMITGALGIIGGLAALA---GP-VGALISSILSVISMLFGLFGG---SQ---EAEESQEAMLKRVIDEALTKARAE-ELKADAEGLKKLIMSIRNSINQ-----YRE-----S------------------EN-VSQAQAN--ELYNQ--VFTGLTFFGKLKYEINKYCDCSVTD-----------------------TKKLTEART--KSNRCLEFLNLYSDLSIYRLLLITDMASLFSSV-----------------------------------------GLNTTSNNLLSLTEKEKL-P------DKDVIM-F---LFDPI----------------------NNHRQRFCISQYFGAPGKYPTIQAYSDALK-AT-------------------------PG------------GKNF--SKDV---VVVCSNREL--------------------LELCHKLE-DQ-----------E----------YLS-SS-------LDEWAH---------NKIKSL--------------FVADKFQVIGYSED-------NYQGV-------VYG-----------PFVGPTVIGSTP---------------------GTWKSIKISKTE-------------KDA-----QNMVR-------------------ICES-SNFE-----QSSRCDQLDIFN--------YPDLKMIRAFGGKN--VAAINNR-------TDTKENCMFPFKLG---------DTEFNYCTK--SKDKHNRYWCATEVNPDTREAISIGFCLSGSDILTNNNDKAKCRIPFKYQNELYTYCTYEGKYTTPWCYTDGNWGYCAFDQN---------------------------WEKN-----IASV-SIPE----N-------VQIELYTNEEFEG--EK-FGP-FYGPNAMD----------------------------KICG-----------------------------QKTAKSIKI-------SY--------HN---------------------KKISEMVKICKGQSFS--Q--------------------------------------------------------------HCDYLEV------------GDYNEP--KFHG--------------CSYSG------------TEEKI--------------------KSMSIPLGQ---------------------MVELWTKKDFK---------------------------------------------------------------------------------------GMLLGPYI----------------------------------------GPVSL-------------------------------PVV----------------------------------------------DAGETT------------ESSYE-----------------------------------------IK-----------------------------------------------------------------------------SMKISRVQNEAV-----------------------------------------------------------------------------------------------------------------------------------------------------------------------------------------------
>GEVZ01004121.1.p1_Hydra_vulgaris
-------MS-------SKILLLAAI---------------------------------------TLVFC------------------------------------------------------------------------------------KSRVFGQQTPAA-TN---------------------PTIAIK----------------------FDNF--------------MNQ-----------------------------------------------------VKTKANEVKSIAEKSY---KDNYGKL---------DQK---------------IAPFRK-------------ELVAKDAELKDKA------------DKSEKLS---AAIEKVGG-ASVTLVKGI--VNGNWQDLITGALGIIGGLAALA---GP-VGALISSILSVISMLFGLFGG---SQ---EAEESQEAMLKRVIDEALTKARAE-ELKADGEGLKKLIMSIRNSLNQ-----FRE-----S------------------EK-ITADQAN--ELYTQ--VFTGLTFFGKLKYEINKYCDCSIKD-----------------------NNKIKEAKE--KSSRCLEFINLYSDLSIYRMLLITDMTSLFSSV-----------------------------------------ELNDTSNNLLLLLEKEQI-S------DKDVIM-F---LFDPI----------------------HNHRQRLCISQYFGAPNKYPTIQAYSDLLK-TV-------------------------PK------------GKVV--PSD----VVICSSEEL--------------------RGLCHKLD-AK-----------M----------FKA-ND-------LGKWS----------ESIKSL--------------FISDKLQVTGYSGD-------N-EGV-------QYG-----------PFYGPTVIGVLP---------------------GAWKSITVAPTD-------------KHA-----QNMVR-------------------VCME-YNLD-----QVSRCDQLDVID--------YPDLKKIHAFDGDVRAYEFISKRDYEDEKVSSNEVKCVFPFNMTFQDKNKVTIEKEYKHCTD--DGDEFKRYWCATQVSQD-RKVLKKGYCIPNGDILTTKG-YGKCKFPFIQDKRVYTYCTY-GGYSYKWCRTEDSWQECEFDQS---------------------------WELK-----IASL-VIPD----K-------VQVEIFSEEEFEG--HK-IGP-LYGPNVID----------------------------RICG-----------------------------EKNAKSIKV-------SY--------HN---------------------KNVSDMVKICNGESFS--Q--------------------------------------------------------------YCDYLDV------------GKYGNI--TFHG--------------CTLS-------------GSDKI--------------------KSMTIPSGK---------------------KVELWTEYDYK---------------------------------------------------------------------------------------GFSLGPYA----------------------------------------GPVSM-------------------------------PVI----------------------------------------------DAGASI------------DTSYE-----------------------------------------VK-----------------------------------------------------------------------------SMEITNIELTKAVDLLPTNSTIILEKKKTKKHGYQKKPTAI---------------------------------------------------------------------------------------------------------------N--------------------------------------------------
>GEVZ01006272.1.p1_Hydra_vulgaris
-------MV--------FRLYIVVF---------------------------------------CWLVI----------------------------YTANAKDQSEI-----------------------------------------------------------------------------------LSPD----------------------FDEV----------------------------------------------------------------------IIEKSNSLNPKGGSKY-------------------EKK---------------KENFKE-------------SVKNAKEKVK-EI------------GNNEKFAEIIEGISGVGD-GLTQLVGGI--SSGSWQDMLLGGLSIVGTLASLA---GP-MGAALSTILSLVSMVFGLFGG---SQ---EAEESQEGMLKRVIDDALTRARAD-ELKAEAEGLKKAISSIRNSVNQ-----FRE-----E------------------NS-ISENQAT--ELYNQ--AFRGLTFFGLLKYQIDKYCDCAVENPND--------------------EEKVRKAKE--NSDRCLEFLNLYADLSILRQLLIADMASLVGSV-----------------------------------------GLNSTAINLLSLTEKEKI-S------DKEIIL-F---LLDPL----------------------NNINQRFCIAQYFGVPDKYPTLQAYLASLT-EL-------------------------ST------------GEIA--SKQ----VVICSQKLL--------------------LGLCYKLE-PK-----------N----------YYQ-KD-------LLGWA----------SAIRSI--------------YVSDGLVAYGYSSD-------QLKGA-------SYG-----------PFPGATVIGLTP---------------------GDWKSIKISPLT-------------EKK------KYVR-------------------VCEN-EKLS-----QDGRCDELAVND--------YPDLKIVSGTDGDV---------------MTESNNRCKFPFKFE---------GKLHNKCL-----KDGDKYWCATDLKS---------------------------------------------------DLTYNSWDNCVFPQT---------------------------WSGK-----ILSI-SIPE----N-------VKVWLYTEEDYKG--TT-YGP-FYGANTID----------------------------EVCG-----------------------------GATTKSMKV-------SN--------TH---------------------MKSSEMVKICRGPSFS--Q--------------------------------------------------------------MCDFIET------------KLYPKL--LIHG--------------CLWSS------------EENKI--------------------KSMRVPGGL---------------------AVYMWTDENYK---------------------------------------------------------------------------------------GIPLGPYI----------------------------------------GPVSV-------------------------------SVV----------------------------------------------DGGDPSE--------------SQ-----------------------------------------IK-----------------------------------------------------------------------------SLKIVEYKPAAVDSV---------KRKFSKGKSYETDSN--------------------------------------------------------------------------------------------------------------------------------------------------------------------
>GEVZ01006697.1.p1_Hydra_vulgaris
-------MA--------FRLYIVIF---------------------------------------CWLVI----------------------------YTANAKEAPKI-----------------------------------------------------------------------------------SSPN----------------------FADA----------------------------------------------------------------------IIEKSNLLNPKGGSKY-------------------EKK---------------KESFKA-------------SAGKAKEAIV-KF------------GNNDKIA---EGISGVGD-GLTQLVGGI--SSGSWQDMLLGGLSIVGTLASLA---GP-MGAALSTILSLVSMVFGLFGG---SQ---EAEESQEGMLKRVIDDALTRARAD-ELRAEAEGLKKAINSIRNSVNQ-----FRE-----E------------------NS-ITENQAT--ELYNQ--GFRGLTFFGLLKFQINKYCDCAVEKSED--------------------GEEVKKAKE--NSDRCLEFLNLYADLSILRQLLIADMASLVGSV-----------------------------------------GLNATAINLLSLTEKEKI-S------DKEILL-F---LLDPI----------------------NNKNQRFCIAQYFGVPGKYLTLQAYLASLT-ET-------------------------SI------------GEIA--TKH----VVICSKEQL--------------------LGVCHKLE-VK-----------N----------YDY-GN-------LSGWG----------GHIKSI--------------YVSDGLFVYGYSHD-------KQKGV-------SYG-----------AFVGPTVIGLIP---------------------GNWYSVKVDLIL-------------KKV------KRVR-------------------VCEK-EKLS-----QDGRCDDLSIKE--------YPDLKIVSGTGKNI---------------LTVNRKKCVFPFYYN---------NKEYDKCV-----KFRNTYQCATTVVD---------------------------------------------------KIS-SGYEDCDFPQT---------------------------WSEK-----IVSL-SIPE----N-------VQVMLYAEEDFKG--KM-FGP-FIGANTID----------------------------KVCE-----------------------------DAKTKSMKV-------SE--------TN---------------------LKSSEMVKICRGASFS--E--------------------------------------------------------------MCDYINT------------GNYRKL--VIHG--------------CDWSK------------NETKI--------------------KSMHVPGGL---------------------VVYMWLKENLS---------------------------------------------------------------------------------------GQEVGPYT----------------------------------------GPISV-------------------------------PVV----------------------------------------------DGGEPES-------------NYR-----------------------------------------IM-----------------------------------------------------------------------------SLKIVKKKPVAFNSV---------KRKFSDRNLKIIHIR--------------------------------------------------------------------------------------------------------------------------------------------------------------------
>HAAC01018750.1.p1_Hydra_vulgaris
-------MY-----------FLTLLTI-------------------------------------TVLVV----------------------------FGTTAGKRTLV---------------------------------------------------RKNLIE-------------------------NISNS----------------------FQNN----------------------------------------------------------------------IDELKQKLPAPSKLKE-----------------GLDKK---------------VNNFRN-------------ELVKVNENVKNQV------------ESTEKLS---GAITSIGG-SVVKFADGY--INGKWQDMVVGVLGVIGGIAALT---GP-IGALVSSVLSVISMVIGLFGG---SQ---KAEESQESILKRVITEALDKARSE-ELKADAEGLKKMMLSIRTSVNQ-----FRD-----A------------------GN-VSQFQAY--EMYTQ--VFTGLDFFGKLKYEINKFCDITIEESPP--------------------DNKFEIYGE--RADKCLLFLNLYSDLSIYRMYLITDMASLFSDF-----------------------------------------NLTETAKNLISLGEKERI-L------DREILM-F---LYDPI----------------------NNHLRRFCVSQYFTAPSKYKTIMVYSNLLH-TI-------------------------PT------------EKLP--SKD----IIVCSGQAM--------------------LGVCYKLK-LE-----------EKKSTEESDNIYYE-SN-------VANWIK---------KGFESM--------------YISDTFEVTGYSQE-------SHKGD-------MYG-----------PFVGPTVVGVITR--------------------DLWQSILIKKTK-------------KGS-----QDMVR-------------------VCVK-PYFN-----VSGACGQLDIGE--------YPNMLLKS-----------------------------------------------------------------------------------------------------------KLFE------------------------DQS---------------------------YFEK-----IQSI-SIPD----N-------VQIEIFKETDFQG--DS-YS--LPGPNLID----------------------------DFCQ-----------------------------KSITKSMKI-------SH--------HN---------------------KKVSDMVMICKGISLS--K--------------------------------------------------------------QCEYLEK------------DEYETT--DING--------------CSYS-------------GKDEI--------------------KSMFVPNGK---------------------RVEMWSDKNFG---------------------------------------------------------------------------------------GMELGPYI----------------------------------------GPLTM-------------------------------KAV----------------------------------------------DGV---------------LSNYS-----------------------------------------ID-----------------------------------------------------------------------------SLKVFEEDLTKNRR----------RKKI-------------------------------------------------------------------------------------------------------------------------------------------------------------------------------
>TR31713_c0_g2_i1.p1_Hydractinia_polyclina
-------MQS------NCFKLVFLL---------------------------------------QFFLW-------------------------------------------------------------------------------------QYAHGRSDLED----------------------------------------------------FKKFK-------------DNGLLT--------------------------------------------------MSQIAVDMSNAG-----VLGATPS----------IKEK---------------LTQLAV-------------VVDEVEKEIE---------LSEKD-ERDKDLI---GNIYDILS-GLEVLTNGI--HRGSWQELVLGGLEIAVPLATMA---DL-NDPLTEVILSLVSSVFDTFGG---ST---GGEIKTERMIQRIILFALDRANAT-QLDLDVSSTKRLYSSLSNNILQ-----LRD-----G------------------GS-INKNQAM--EFFNQ--AFEEMAIFGKVEEVISSSCYIGDITKYE----------------------DENELNE--QTEKCLEFLNLYSSLSIIRQLLITDMASLVGEA-----------------------------------------GLNSTALYLLKLVRKKQE-I------NKNILN-F---IVDPI----------------------NFIGERYAVSYFYASPERWPTLKAYIHRLD-VM-------------------------TN------------GKYL--RAH----VIVCSKQQL--------------------QGECFQMM-MG-----------K----------YTT-ND-------LMGWR----------SSISSI--------------YIGGNLKVTGFDQD-------KFKGT-------TFG-----------PFIGPTVIGTIPGR-------------------NEWESMYVLATK-------------KDA-----SRYLR-------------------VCEE-KNLR-----QKSPCDMLPMGL--------YKRLDDVH---------------------------------------------------------------------------------------------------------------------------------------NND---------------------------WSSR-----INSI-SIPA----N-------MKVTAYDDFNFQG--SM-FGP-LQGPDTIG----------------------------KLCH-----------------------------SGEWKSLKL-------ER--------TT---------------------KKPSEMIRICREENFD--G--------------------------------------------------------------YCDLLEE------------GNFQNL-SSIHG--------------CSWNT------------AATKL--------------------KSMRIPAGL---------------------RVYLWSEDNYD---------------------------------------------------------------------------------------GLPLGPYT----------------------------------------GPSLV-------------------------------RLV----------------------------------------------DGAETQRV--------------------------------------------------------IR-----------------------------------------------------------------------------SLKIKQLY---------------------------------------------------------------------------------------------------------------------------------------------------------------------------------------------------
>TR67431_c1_g2_i3.p1_Hydractinia_polyclina
-------MA---KQMIKKFMILILL-----N---------------------------------ILPIR----------------------------CHQREGMKHRKSHV-------------------------------------RPSNTHQRVLARQAAVD-DVLDG----------------------------------------------FKNT--------------VSRT----------------------------------------------------VITPLRTMKQAGFQNS----------------APPSNA---------------QDKMDT-------------KIGRIKTKV----------SNFES-SKKHAAA---GALASVFG-GVPSIVSGY--KDGDWKTVMSGVLGVASGIASMF---GP-VGSVVGTVLSLLSSIFSWFGG---SS--TTPVESEEDMMKRVVETAIEENEIR-LLKEEIAGVRNVYTSLSNSLNN-----FRE-----QNVEPEKKRDATADENVEVQR-ISDLQGV--QFFNQ--AFQELVPFGKLKEAINKYCAAGFLREGTNPQ---------------EKTKNDEEVIR--KAKNCATFVRLYCGIALQRQFLLIDMAAVINDA--------------------------------------GSPILKQTGINFAYMIKKEQE-K------DQEVLR-F---LVDPI----------------------NFPNQRYAVAYFFDEPNSNNLAEIYIKTLG-DT------------------------------------F--PGSY--KPG----VMACKKYKL--------------------QGRCISLEKVPFL--------VK--------------------------------------EDFSSV--------------FVPYGKKITKVTVQ-------RSSSD-----DVELSH----------RCLGASVCNDVLKLDTEY-------------RNRASAYLHVEETD-------------ESV-----SDEVK-------------------LCKA-EQEDSPTKIKYRLCRTFGKIG--------HTS------------------------------------------------------------------------------------------------------------------------------------LDFG----TIS---------------------------FVGH-----VDLV-TIPE----K-------LYLNV----------AT-IGN-FAGPDTIL----------------------------NVCD-----------------------------KSNWRFFVI-------RD------------------------------IDEGIKFVKVCSEVNLR--G--------------------------------------------------------------VCFRIPVPTLKD-------DNFKAL-TALLT-----------------------------KCKINVI--------------------KSMQIPKAI---------------------EVTLYKDKDTI---------------------------------------------------------------------------------------KDSAGPFV----------------------------------------GPATI-------------------------------SKV----------------------------------------------PDAVGNTHFVK---------------------------------------------IVDRLQPSIEICEEEFFLKNCVQMPLEDYNGGDQYIAQRSPMTHFK-SAKIPPGVKVQLYEEKDKGGDAFYTADKQGYWSSSEKVARSMKVET-----------------------------------------------------------------------------------------------------------------------------------N-----------------------------------------------------------------
>TR97882_c0_g1_i1.p1_Hydractinia_polyclina
-------MK----ITTAWMLCVALL----------------------------------------LFIN----------------------------YASCHSR--------------------------------------------------DMIPSMKAKLD-EE-------------------------------------------------TDQI----------------------------------------------------------------------FEELQKQLD--------ELETLKN---D-------ERT---------------KKSVTD-------------GAEDSKNAIKK--------LNDP----NHI-----MKALDAVK-GIGPSLVKF--KSGDPYDIAEGAFAIIATVTAALP--PP-VGPALSAVASLVSGIIPLFKP---AA-------KDKQIIATMLKNILREENDE-LLKSEVNGFKEELESALAAIST------TT-----E------------------FE--SDASMR--ASVNQIPSNFGANILGKVGDRISKRAGDDT--------------------------------KS--GGKSAYGLAIAFAQLATYRDLGLIKMMTVLLKS-GETGK--------------------------------------EIAGRYQNVLDHNRDTV------YQRHLS-F---FSCT------------------------ILS--------------------------------------------------------------------------------------------------------------SGT----------------------------------------------------------------------------------------------------------------------------------------------------------------------------------------------------------------------------NH--------------------------------------------------------------------------------------------------------------------------------------------------------------------------GS-------------------------------------------------------------------------------------------------------------------------------------------------------------------------------------------------------------------------------------------------------------------------------------------------------------------------------------------------------------------------------------------------------------------------------------------------------------------------------------------------------------------------------------------------------------------------------------------------------------------------------------------------------------------------------------------------------------------LL-----------------------------------------------------------------------------STR--A-----------------------------------------------------------------------------------------------------------------------------------------------------------------------------------------------------
>SRR923509_TR76866_c0_g1_i1.p1_Hydractinia_polyclina
M---EK-ML----VKKTSMFLALFL----------------------------------------FAFS----------------------------CVLCDRK--------------------------------------------------DMTAEVKTEMD-DE-------------------------------------------------TDQL----------------------------------------------------------------------FSDLKKQLE--------ELDEFKK---N-------E------------------KAITE-------------SLETSKDAVKK--------LDDP----NYV-----AKAIDVLK-GIGPSLAKF--KTGDPYDIAEGSFAIISTVTAAFP--AP-VGPGLSALATLISSIIPLFKP---TP-------DATATLTSTLKEVLREETDL-TLLGELKGITDKISQALNALGS------ET-----E------------------FE--SKDTQD--AATREISHTAGTVVLGKVGKRIMDRAKDKT--------------------------------KK--GGECAFGLAVAFAQLATHRDIALLKIMTMLINS-EKTG----------------------------------------LATYYQRVLESNKRDI------YERYLG-F---FHNP------------------------ESAVASTMIHYY--PPGHNAKSKYLHSFL-RK---------------------------------------NGIR--NPITV----------P--------------------TGQ-YIFKSQ--------------------------------------NWP----------KYYLTS---------------------------D---------------------------------SQAGET-HTDYSVNNHE---------D----TA--IALYSLDYKF----AS---SVPTSS-------ERIL-------------------VTKT-AE--------------------------------------------------------------------------------------------------------------------------------------------------------------------------GY----------------------------YN-------FE----LQN----T-DHDYKYITYN--DKYA---------------------------------------------------------------------------------KTNYVRLS--------NN--------RPS---------------------SDGDFVMI-----------------------------------------------------------------------------------------------RY-NDQNG--------------------------------VVSIS--------------------GRNSPTKF----------WNG--------------KTN-R---------------------------------------------------------------------------------------------------------------------------------------HAVYP-------------------------------L------------------------------------------------AKTEANKKYI----------TFK-----------------------------------------LY-----------------------------------------------------------------------------ECA--V------------------GSDET-------------------------CPDF----YNREDPWA-------------------------------------------------------------------------------------------------------------------------------------
>GCHW01003789.1.p1_Hydractinia_symbiolongicarpus
-------MQS------NCFKLVFLL---------------------------------------QFFLW-------------------------------------------------------------------------------------QYSHGRSDLED----------------------------------------------------FKKFK-------------DNGLLT--------------------------------------------------LSQIAVDMSNAG-----VLGAIPS----------IKEK---------------LTQLAV-------------VVDEVEKEIE---------LSEKD-ERDKDLI---GNIYDILS-GLEVLTNGI--HRGSWQELVLGGLEIAVPLATMA---DL-NDPLTEVILSLVSSVFDTFGG---ST---GGEIKTERMIQRIILFALDRANAT-QLDLDVSSTKRLYSSLSNNILQ-----LRD-----G------------------GS-INKNQAM--EFFNQ--AFEEMAIFGKVEEVISSSCYIGDITKYE----------------------DENELNE--QTEKCLEFLNLYSSLSIIRQLLITDMASLVGEA-----------------------------------------GLNSTALYLLKLVRKKQE-I------NKNILN-F---IVDPI----------------------NFIGERYAVSYFYASPERWPTLKAYIHRLD-VM-------------------------TN------------GKYL--RAH----VIVCSKQQL--------------------QGECFQMM-MG-----------K----------YTT-ND-------LMGWR----------SSISSI--------------YIGGNLKVTGFDQD-------KFKGT-------TFG-----------PFIGPTVIGTIPGR-------------------NEWESMYVLATK-------------KDA-----SRYLR-------------------VCEE-KNLR-----QKSPCDMLPMGL--------YKRLDDVH---------------------------------------------------------------------------------------------------------------------------------------NND---------------------------WSSR-----INSI-SIPA----N-------MKVTAYDDFNFQG--SM-FGP-LQGPDTIG----------------------------KLCH-----------------------------SGEWKSLKL-------ER--------TT---------------------KKPSEMIRICREENFD--G--------------------------------------------------------------YCDLLEE------------GNFQNL-SSIHG--------------CSWNT------------AATKL--------------------KSMRIPAGL---------------------RVYLWSEDNYD---------------------------------------------------------------------------------------GLPLGPYT----------------------------------------GPSLV-------------------------------RLV----------------------------------------------DGAETQRV--------------------------------------------------------IR-----------------------------------------------------------------------------SLKIKQLY---------------------------------------------------------------------------------------------------------------------------------------------------------------------------------------------------
>GCHW01004545.1.p1_Hydractinia_symbiolongicarpus
-------ML----VKKTSMFLALFL----------------------------------------FTFS----------------------------CVLCDRK--------------------------------------------------DMTAEVKTDLD-EE-------------------------------------------------TDQL----------------------------------------------------------------------FSDLKKQLE--------ELDEFKK---N-------E------------------KSIKE-------------SLDTSKDAVKK--------LDDP----NYV-----AKAFDVVK-GIGPSLAKF--KTGDPFDIAEGSFAIISTITAAFP--AP-VGPGLSALATLISSIIPLFKP---TP-------DATAKLASTLKEVLREENDL-ILLGEVKGITDKLSQALNALGS------ET-----K------------------FE--SQNTLD--AATREISHTAGTVVLGKVGKRILDRAKDKT--------------------------------KK--GGECAFGLAVAFAQLATHRDVALLKIMTMLINS-EKEG----------------------------------------LAAYYQRVLEANKKEI------YERYLG-F---FHNP------------------------ESAVASTMIHYY--PPGHNAKSKYLYSFL-RK---------------------------------------NGIR--KPITI----------P--------------------TGQ-YIFKSQ--------------------------------------NWP----------KYYLTS---------------------------N---------------------------------SQPGET-HTDYSEYNHE---------D----TA--IALYSLDYKF----AS---SVPTSS-------ERIL-------------------VTKT-AE--------------------------------------------------------------------------------------------------------------------------------------------------------------------------GY----------------------------YN-------FE----LQN----T-DHAYKYIYYD--DNYA---------------------------------------------------------------------------------KTKYVRLS--------KN--------RPS---------------------LDGDFVMI-----------------------------------------------------------------------------------------------RY-NDQNG--------------------------------VVTIS--------------------GRNSPTKF----------WNG--------------KSN-K---------------------------------------------------------------------------------------------------------------------------------------HAVYP-------------------------------L------------------------------------------------AITEANKKYI----------TFK-----------------------------------------LY-----------------------------------------------------------------------------ECA--V------------------DSDET-------------------------CPDF----YNREDPWA-------------------------------------------------------------------------------------------------------------------------------------
>GCHW01011460.1.p1_Hydractinia_symbiolongicarpus
-------MK----IPTAWMLCVALL----------------------------------------LFIN----------------------------YASCHTR--------------------------------------------------DMTPSMKAKLE-EK-------------------------------------------------TDQV----------------------------------------------------------------------FAEIQKQLD--------ELEILKN---D-------ERT---------------KKSVTD-------------GAEESKDAIKK--------LNDP----NHI-----MKALDAVR-GIGPSLGKF--KSGDPYDAAEAAFALIATVSAALP--SP-AGPALSAVASVISAIIPLFKP---AK-------NDLEILGNLLQKIIREENDG-LLKSKLNGFKEELEAALAAISE------TT-----E------------------FK--SDETLR--ASVKQIPSNYGAYILGLVGDRIRDRAGDNT--------------------------------NS--GGKGAYDLAIAFAQLATYRDVGLIKMMTVLLKS-GEKGN--------------------------------------ELAGQYQTLLGHNRD-V------YQRHLS-F---FHTP------------------------SLAVAQTMVHYY--PPGHNNRSRFLYSFI-KA---------------------------------------NGIR--EPDAV----------P--------------------TGH-YVIRSK--------------------------------------YWP----------GYYLRR---------------------------S---------------------------------LSSAI---------IPH---------D--------RIVYSVSYN-----WG----TPTTN-------DKIH-------------------VTKK-SD--------------------------------------------------------------------------------------------------------------------------------------------------------------------------GY----------------------------YS-------FE----LVDPRFSE-DKSYRHPFYTYVSIGS---------------------------------------------------------------------------------SNQYVQVS--------DS--------NNP---------------------SHANFIII-----------------------------------------------------------------------------------------------KY-MAPEG-------------------------------IVVTIA--------------------EKDTKTRA----------WNG--------------LKD-K---------------------------------------------------------------------------------------------------------------------------------------WAVYP-------------------------------E------------------------------------------------ELTKSNKDKA----------PFI-----------------------------------------LL-----------------------------------------------------------------------------TCK--AP-----------------EEGSI-------------------------CPDW----NK-------------------------------------------------------------------------------------------------------------------------------------------
>GCHW01017147.1.p1_Hydractinia_symbiolongicarpus
-------MA---KQMIKKFMILILL-----N---------------------------------ILPIR----------------------------CHQREGMKHRKSHV-------------------------------------RLSNTHPRILPRQEAVD-DVLNG----------------------------------------------FKNT--------------VSRT----------------------------------------------------VITPLRTMKQAGFQNS----------------APPSNA---------------QDKINT-------------KIGRIKTKV----------SNFES-SKKHAAA---GALASVFS-GVPSIVNGY--KDGDWKTVMSGVLGVASGIASMF---GP-IGSVVGTVLSLLSSIFSWFGG---SS--STPVESQEDMMKRVVETAIEENEIR-LLKEEIAGVRNVYTSLSNSLNN-----FRE-----QNVEPEKKRDATGDENAEPQR-ISDLQGV--QFFNQ--AFQELVPFGKLKEAISKYCAAGYLQEGTDSH---------------EKTKNDKEVIR--KAKNCATFVRLYCGIALQRQFLLIDMAAVINDA--------------------------------------DSPTLRQTGINFVYMLTKEQE-K------DQEVLR-F---LVDPI----------------------NFPSRRYAVAYFFDEPNSNNLAEIYIKKLG-DT------------------------------------F--PGSY--KPG----VMACKNYKL--------------------QGRCISLEKVPFL--------VK--------------------------------------DDFSSV--------------FVPYGKKITKVTVQ-------RSSSD-----EVELNH----------RCLGASVCNNVLKLNSTY-------------PDRVSAYLHVEETD-------------ESV-----SDEVK-------------------FCKA-EEEDSSTKIKYRLCRTIGKTS-------SHRT------------------------------------------------------------------------------------------------------------------------------------LDFG----TIN---------------------------FVGH-----VDLV-TIPE----N-------LCLLV----------AR-VGQ-HAGPDKIS----------------------------NVCA-----------------------------KSSWKYFQI-------ME------------------------------KDEGMKFVKVCSEVNLG--G--------------------------------------------------------------VCYRMLVPKLKN-------DNFITI-TTSLT-----------------------------SCEINVI--------------------KSMQIPKAI---------------------EVTLYTDKNKI---------------------------------------------------------------------------------------KDSAGPFV----------------------------------------GPATI-------------------------------SKV----------------------------------------------AHADGNTNTVK---------------------------------------------IVDRMQPSIEICEEEFFLKNCVQLPLEDYNGGDHYDPQTTPMTHFK-SAKFPPGVKVQLYEEKDKGGDAFYTADSQGYWSSSEKVARSMKVET-----------------------------------------------------------------------------------------------------------------------------------H-----------------------------------------------------------------
>HyS0072.32_Hydractinia_symbiolongicarpus
-------MK----VTKIRTLYLILC----------------------------------------FAIK----------------------------HCNGHIK--------------------------------------------------DMTQSLKTQLD-EE-------------------------------------------------TDQI----------------------------------------------------------------------FAELQKQLD--------ELETLKK---D-------DRT---------------GKSIKD-------------GAEESKDAIKK--------LNDP----NHM-----TKALDAVK-GIGPSLAKF--KSGDPYDIAEGAFAIVGTVTAALP--PP-VGPALSAVAALVSGIIPLFKP---AP-------KEKEIIAKMLKNILREENDE-LLKSEINGFKEELESALAAIST------LK-----K------------------FD--SDASMR--SSVNQIPANFGANILGKVGDRIRKRAGDDT--------------------------------KS--GGKGAYGLAVAFAQLATYRDIGLTKMMTLLLQT-GKTGK--------------------------------------DLAEQYQNVLDHNRDTV------YQRHLA-F---FHTP------------------------ALAMAQTMVYYY--PPGHDKQSNYLYSFI-KA---------------------------------------NGID--EPSTI----------P--------------------TGH-YVIKSK--------------------------------------YWP----------AYYLRR---------------------------S---------------------------------FSSGYKTEISYS-PMPF---------N----KKQGRVLYSVSYN-----AD----TPTTE-------DRIR-------------------VTKK-SN--------------------------------------------------------------------------------------------------------------------------------------------------------------------------GY----------------------------YS-------FK----LDDPRYTT-HSDYRYVYYN--SKDK---------------------------------------------------------------------------------DVSYVNIV--------TR--------PPS---------------------NYGEFIII-----------------------------------------------------------------------------------------------KY-MEPKG-------------------------------TVITIS--------------------EKDSVSKF----------WNG--------------LSN-R---------------------------------------------------------------------------------------------------------------------------------------WGVYP-------------------------------T------------------------------------------------ELDESNKKSI----------PFI-----------------------------------------LL-----------------------------------------------------------------------------KCE--T------------------TAGSE-------------------------CPDW----KR-------------------------------------------------------------------------------------------------------------------------------------------
>HyS0015.123_Hydractinia_symbiolongicarpus
-------MK----ITTAWMLCVALL----------------------------------------LFIN----------------------------YASCHTR--------------------------------------------------DLIPSTKAKFD-ED-------------------------------------------------TDQI----------------------------------------------------------------------FTELQKQLD--------ELETLKN---D-------ERT---------------KKSVTD-------------GAEDSKDAIKK--------LNDP----NHI-----MKALDVVK-GIGPNLAKF--KSGDSYDIAEGAFGIIAAVTAALP--PP-VGPALSAVASLVSGIIPLFKP---AA-------KDKQIIATMLKNILREENDE-LLKSEVNGFKEELESALAAIST------TT-----E------------------FE--SDTSMR--LYTNKIPPNYGANILGKVGHRIQDRAGDDT--------------------------------TS--GGKGAYGLAIAFVQLATYRDLGLMKMMTILVKS-GETGK--------------------------------------EIAGGYQNALDQNRDTF------YQRHLS-F---FHAP------------------------SLAVAQTMVHYY--PPGHNRQSKFLYSFL-KA---------------------------------------NGIN--EPSTV----------P--------------------TGN-YVIKSK--------------------------------------YWP----------AYYLRR---------------------------S---------------------------------FTADFTDGLSI------------------------RILYSVSYN-----SD----TPTTK-------DKIL-------------------LTKK-HN--------------------------------------------------------------------------------------------------------------------------------------------------------------------------GY----------------------------YS-------FK----FVDPRFTE-HETYRYATYN--SRDK---------------------------------------------------------------------------------FLPYVRVA--------EN--------PPS---------------------TYGDFVII-----------------------------------------------------------------------------------------------KY-ADPKG-------------------------------TVVTIA--------------------EKRSPTKL----------WNG--------------GSN-K---------------------------------------------------------------------------------------------------------------------------------------WAVYP-------------------------------A------------------------------------------------ELDEENKNKA----------PFI-----------------------------------------LL-----------------------------------------------------------------------------NCN--T------------------SEGSE-------------------------CPDW----N--------------------------------------------------------------------------------------------------------------------------------------------
>GHAF01068209.1.p1_Morbakka_virulenta
-------MD----LH--TELGCYFL---------------------------------------IILCF----------------------------ATMP-----------------------------------------------------------SYSVE-EA-------------------------------------------------INSN----------------------------------------------------------------------LKRVQNLLE--------SIEQ----------------D---------------TKPALK-------------ALAKLQSDL----------KSNP----DQE-----RKISSILA-SIETGLKDF--KIENPAQRISGCLKIASCIEYEYQ--GT-GKFGTSIAANLMSSLLILFTG---E--------KAISAINAIIDSVLEKYPEEMDFQKEAPKAKRDFKESTSLIKS-----TKM-----K------------------AE-ITEMDIT--FLSSEIPIFKFGGILLLLENKILHLAPTLD--------------------------------SK--KANEALDFILLYSQLVTMRDLIFKDLSLLIRES-GKAN---------------------------------------HIADAVDNANKVNRN-L------AKDAIG-F---LHKL------------------------LPEQAIIGIMYH--PIEHSNRSKSIFTFT-RY---------------------------------------FNIP--DIPRI---------KF--------------------PAS-YNFQNC--------------------------------------YWH----------DYIMCA---------------------------K---------------------------------SYLG---------------------------------NYIF-----------LGCAVPKEE-----PKNIK-------------------VNKL-IS--------------------------------------------------------------------------------------------------------------------------------------------------------------------------GH----------------------------YT-------IE----IQE----------RKMYIT--KHA-----------------------------------------------------------------------------------EGWAWGTL-------VE--------DPG---------------------PQGHLIFV-----------------------------------------------------------------------------------------------PL-KSGD----------------------------------YLIS--------------------TEKWPEYF----------IYM--------------ESSVS---------------------------------------------------------------------------------------------------------------------------------------GFIRS-------------------------------W------------------------------------------------KGYPGPGGL------------WK-----------------------------------------IN----------------------------------------------------------------------------------------------------------------------------------------------------------------------------------------------------------------------------------------------------------------------------------------
>GHAF01039423.1.p1_Morbakka_virulenta
-------MA--------KLLIFVFL---------------------------------------CLLCN----------------------------NVLVS----------------------------------------------------------AAPED-DL-------------------------------------------------IAAE----------------------------------------------------------------------LEKIKVTIN--------GMPAGK--------------E---------------KDLLLK-------------GFGTTSQDT----------NNKVT-GIVQK-----TKVKDMLA-SINSAMPKF--QSGEPTKILSGCGDVLFGIALSVG--GP-YGLAFAAVASLFSAVMNMISP---Q--------KVEKSLESIIEEALKKQRDS-ELKDEAHGITTLFRNYKAAQDRFRISLFNA-----N------------------DT-VTDSDIL--ALAPHDKIYEPTKFTGILSRRIN----TAT--------------------------------EK--NAESTLEFVILSAQLCKLHLSILIDVKTLIDLS-GRMP---------------------------------------ATASMVGGVIEQSKI-D------CRDNID-FL-RLENM------------------------DGSFYRLLGFYY--PPKQSPRTEEVDRFL-DI---------------------------------------LQVP--PIVPF-------EFTE--------------------NYR-YVLSPE--------------------------------------TYQ----------GIVMCG---------------------------V---------------------------------VVDDFS----------L---------D----N-----VGIMETKR----TI-EGCNGENNK-----HVRNT-------------------ISPV-EN--------------------------------------------------------------------------------------------------------------------------------------------------------------------------GY----------------------------FE-------IT----VGT---------VVWATSD--KQVNQDT---------------RS----------------------------RLCAY----------------EEYGDI---LFTQKAWNNNAC---------------------------------------QGNNIKFSFV-----------------------------------------------------------------------------------------------PI-DTSAN-------------------------------K-FLIE--------------------PKIKPGSF----------LYL--------------PAKID---------------------------------------------------------------------------------------------------------------------------------------KVLKV-------------------------------A------------------------------------------------SKDPGKKGY------------WM-----------------------------------------DS-----------------------------------------------------------------------------S----------------------------------------------------------------------------------------------------------------------------------------------------------------------------------------------------------
>GHAF01028107.1.p1_Morbakka_virulenta
-------MN----LK--CLRWFAFY---------------------------------------ALVSS----------------------------VLLT-----------------------------------------------------------EIRAR-KN-------------------------------------------------IASV----------------------------------------------------------------------VQKVQSTLK--------GVRG----------------N---------------TKGVLT-------------SLSKLKDDL----------VKNP----DRA-----EKAGELLE-KVDSALGKF--NEGKAIEIVSGCLDIVAGIASAFG--GP-IGLGIGAVASFISSILSLFTG------------EASESVGEIIDSALRKHGDN-VLHRDASGAKRDFRESAAFINI-----VKK-----K------------------VK-PTELDLS--VIAANVPIYKFSAMLGTLESRILQGAATSD--------------------------------LT--HAERTVDFILLYCQLVVMRETLLLDLVMIYRRS-GVAT---------------------------------------HIADAVADANRVNKK-I------AKESLT-F---LHNL------------------------HPQQAVLGAVYH--PIQNSKRSQAILAYS-KY---------------------------------------FGVP--PTPKS---------LD--------------------GRY-YRFQNV--------------------------------------YWP----------SWSICT---------------------------E---------------------------------AYMG---------------------------------NYMF-----------RGCPNIGF-------ANLL-------------------LKKY-DG--------------------------------------------------------------------------------------------------------------------------------------------------------------------------GY----------------------------YT-------LQ---NRKK----------RKLYIT--KHK-----------------------------------------------------------------------------------EGWGWGTI-------KN--------DPG---------------------PQGHLIFV-----------------------------------------------------------------------------------------------PL-KSGH----------------------------------YMVS--------------------TEKWPDYF----------MYM--------------SASAS---------------------------------------------------------------------------------------------------------------------------------------GYIKS-------------------------------Y------------------------------------------------QGNPGPEGH------------WK-----------------------------------------LY----------------------------------------------------------------------------------------------------------------------------------------------------------------------------------------------------------------------------------------------------------------------------------------
>GHAF01022044.1.p1_Morbakka_virulenta
--------M--------ASTKFCLVLFF-----------------------------------LFLIIQ----------------------------DPVYGRRR-------------------------------------------------------NSQRR-KK-------------------------------------------------SKPT----------------------------------------------------------------------IDSTMRKVK--------DDTP----------------A---------------GKKLKS-------------QLASLKD--------------KAN-SEENQ-----ESVDAGLS-AVSDSVEGL--QSQDPAKIALACLEIISAVAGAFD--QL---GAIGMVLGLVSTLISMFSG---G--------EVQESMEDCIKRALKEQRDD-ELEAEAYGTKRIFTVSKAFLDGI----RET-----E------------------IP-LSTQEVA--ALSANVPIYQGVKFIAMLVQRIGNAEPKDE---------------------------------N--GAKRVLTFMELLVDLCSVRDVLLMDMYRVVASA-KHSP---------------------------------------SIAAGIKGVQQLGRK-E------FRKTFQKL---LLGN------------------------NPKHWVLLSYLY--PRDRSTQTIKIHTFL-EY---------------------------------------LEVD--DLPRI-------DVDL--------------------SGQ-QIISSL--------------------------------------KYP----------NHCIAA--------------QSD---------TE---------------------------------ELRG---------------------------------DY-------------WKEEQGKN-------CKAT-------------------LTQT-ND--------------------------------------------------------------------------------------------------------------------------------------------------------------------------GF----------------------------YT-------IS----FPE----------VGNANA--YAT-----------------------------------------------------------------------------------EAYAKQSP-------GRT-----------------------------PDKLSKFNLI-----------------------------------------------------------------------------------------------PV-SQNNR-------------------------------QFYLWS--------------------SCEWPNKF----------FYS--------------QANKE---------------------------------------------------------------------------------------------------------------------------------------GYIAS-------------------------------Y------------------------------------------------EGNPNTGGYQS-------KAYFT-----------------------------------------IQ-----------------------------------------------------------------------------SPSK-------------------------------------------------------------------------------------------------------------------------------------------------------------------------------------------------------
>GHAF01021660.1.p1_Morbakka_virulenta
-------MN---------PKLFILF---------------------------------------TLILF---------------------------------------------------------------------------------------VMADEDDIN-AK-------------------------------------------------VIKA--------------DSQISN--------------------------------------------------IKTLTGNLVADPFTKR-YLPSVGTGI---------ADK---------------LATVTV-------------KWNRAKIKAVEAY------NQASE-VDADKIS---GAIEGVGG-GFVGFVNGV--KNGDWVEGVQGALQIISAAAQLA---GP-VGMIVSSILSVVSSLFSLFGG---GA----AVESMDDKMERIVAEQIDIGRRK-NLDADVRGLKAAYTAISTSIQH-----FRD-----S------------------GK-LDENQAN--ELYNH--AFTELPIFGKLRARIDEICDDKE-------------------------TGTRDEKNE--HSYSCLDVVQQYTDVSIIRQLIITDMASLLVEI-YEDKN-------------------------FNNTNNEVAAGLKAVGNNLLNLVKQEQE-A------DRTFLG-F---MGDPF----------------------NHGTKRNSIALFYQNPYRYPTLKSYIRNLH-AN-------------------------IP------------GGLF--REY----TMICVDTSL--------------------GGFCDILG-IN-----------D----------FPNLLTN------PGSWA----------NSITSV--------------YIPLGMQIEGYQFV-------NYENR-------KWG-----------PYVGPTVLVQIAVN-------------------DMWRSMKVKSTT-------------RDA-----DKEVK-------------------ICRL-KNMS------PHFCDTVQIGT--------HDL------------------------------------------------------------------------------------------------------------------------------------ENLN----GFN---------------------------WENK-----VNSM-HVPK----G-------LTVNGYSEANQLG--SQ-YLH-YSGPITIN----------------------------DVYR-----------------------------GNTWKSIKV-------YK--------TSDYNG-----------------KDAIDQVLLCIDIKLN--A--------------------------------------------------------------ACTTTYT-------------SLPNL-NQVHG-------------SMNFA---------------GRV--------------------KSMKIPGGF---------------------RVTLYSATNYT---------------------------------------------------------------------------------------GAKLGPYS----------------------------------------GPITI-------------------------------HKV----------------------------------------------NTL----------------ISWQ------------------------------------------------------------------------------------------------------------------------SLKISRFNTELNAENVSENPP--SMKKAGKK------------------------------------------------------------KGAYHSSAKKHYPSFYFSN---------------------------------------------------------------------------------------------
>GHAF01023352.1.p1_Morbakka_virulenta
M---EVSFK----SACSMIALVATI----------------------------------------LSLS----------------------------FVVCA--------------------------------------------------------------D-AD-------------------------------------------------SSNA----------------------------------------------------------------------VSAIEGLIA--------KVDD---------------------------------QGLMN-------------SLKEIKQLVQG--------PESG----GTT-----DKVLGVIN-AVGTALPKL--SSGDGLEIAIGVLEIVKSIAEAFP--G--KGTAIAAVIGLVANILGLFTS---T--------KLVRSTEDIVKEALRENSDA-ELEGEIEGAKLALSAAMDYLKP------KI-----N------------------HN-LTLSDAS--GLASKVHITLALRPIGMVKTRIEQRKFTNT--------------------------------IS--EGKQAIKFVSLFCQLFTMRTLVYTQMVSIVKKS-GHDG----------------------------------------EAESLASVRDGQLP-K------YKGTLK-F---LTES------------------------DESTATTLSFYY--PPGKDQQSIYIQTCL-KY---------------------------------------LDLSSEAPSME-------FLVR--------------------NKG-YTLSSL--------------------------------------KWP----------TYINSF---------------------------D---------------------------------NSNE-----------------------------------YIEARS----HR---GRPIYA-------MRHY-------------------FDAQ-EN--------------------------------------------------------------------------------------------------------------------------------------------------------------------------GY----------------------------FV-------IR----ISI-------NPILYLASD----------------------------------------------------------------------------------------GTWVYAT--------KT--------N---------------------DGAKNEFLIF-----------------------------------------------------------------------------------------------KR-K--D--------------------------------NSILIT--------------------PREYLGKF----------FQV--------------QG------------------------------------------------------------------------------------------------------------------------------------------HYVGL-------------------------------T------------------------------------------------EGNPSEQGY------------FK-----------------------------------------VQ-----------------------------------------------------------------------------SFSTGK------------------RNNK-------------------------------------------------------------------------------------------------------------------------------------------------------------------------------
>GHAF01026513.1.p1_Morbakka_virulenta
M---ETSLK----SRSLFQVLIGTI----------------------------------------LLLI----------------------------FVSCA--------------------------------------------------------------N-AD-------------------------------------------------ASSA----------------------------------------------------------------------TTAIDSLIG--------KTDD---------------------------------QNLKD-------------HLEKVKTLLNE--------PTSG----ENS-----KKVIGIVN-AVGKALPKL--NSGDGLQIAIGALEILKPIAEAFP--G--AGPTVGAIIGLVSSVLGLFSS---T--------KVSRSTDDIVREALNDVSDN-ELEGEIEGAKLALSTAMDYLKP------KI-----N------------------EN-LTKSEAD--GLASKIHITLALRPIGMVKTRIERRKASNV--------------------------------AE--EGRRAIKFVALFCQLFTMRDLVYRQMISIVKSS-GHDG----------------------------------------EAKSFTSARDGQLP-T------YKETLK-F---LTEP------------------------DESTATAISFYY--PPGKDRQSKYIQSCL-KF---------------------------------------LSLSPDSPSME-------FIHF--------------------ERG-TALSNL--------------------------------------KWP----------KYYNSI---------------------------K---------------------------------IDNPY--------------------------------QGYLEVDS----PG---KSRIYA-------MRHF-------------------FHAE-DD--------------------------------------------------------------------------------------------------------------------------------------------------------------------------KY----------------------------YV-------IR----MGN-------KDLKFLTTD----------------------------------------------------------------------------------------GTWLYTT--------EK--------K---------------------EGDKSEFLIM-----------------------------------------------------------------------------------------------KV-G--S--------------------------------NIIMIS--------------------PKEYPGKF----------FQV--------------QG------------------------------------------------------------------------------------------------------------------------------------------HYVGL-------------------------------V------------------------------------------------EGNPGKEGH------------FK-----------------------------------------PE-----------------------------------------------------------------------------AFS--K------------------RNKRSFMQHT-----------------RGKMVN--------------------------------------------------------------------------------------------------------------------------------------------------
>GHAF01031713.1.p1_Morbakka_virulenta
-------MG----CN--VILLVYGV---------------------------------------VILLA------SQ-----------------------------------------------------------------------------------VSETE-SS-------------------------------------------------ITSL----------------------------------------------------------------------ITDVTKSLE--------GVSG--------------------------------SDGAVD-------------ALAKLVKGG----------KY------DKD-----GKLSKLLG-SIKPAVKKI--ASGDGYQIASGCLDVLSGIAKAYG--GP-LGVPIGAVADLISNVLSMMNG---K--------GSKNPSESMIDTALKKFREK-SLRMQANGAKREFTESIAFVET-----LKK-----S------------------KT-ITVTQLG--ILASNVPIYRASAFLGALEYHISHGAVAND--------------------------------VK--EANKTVDIMLLYSELIVMREALLTDLCILYKR--GNQD---------------------------------------DIALAISNTIKINRK-Y------ADQHLK-F---LNDV------------------------SPDNAVIASLYY--PVKHSFASEAIGAYK-HF---------------------------------------FGAT--EEYST---------VW--------------------SGY-YTISNV--------------------------------------YYK----------GWSICN---------------------------K---------------------------------GI-----------------------------------KAIF-----------RSCKKPHE-------QKIQ-------------------IIPM-KD--------------------------------------------------------------------------------------------------------------------------------------------------------------------------GY----------------------------SK-------LR---SKSN----------FYLFVT--ATS-----------------------------------------------------------------------------------EGWVWGTK-------SE--------DPG---------------------DDGYFNFI-----------------------------------------------------------------------------------------------PL-NSGS----------------------------------YLIS--------------------TKKWPGYF----------VYM--------------EASMK---------------------------------------------------------------------------------------------------------------------------------------GFIRS-------------------------------W------------------------------------------------HGNPGPSGQ------------WN-----------------------------------------LI--------------------------------------------------------------------------------------------------------------------------------------------------------------------------------------------------------------------------------------------P-------------------------------------------
>GHAF01038696.1.p1_Morbakka_virulenta
-------MK----MK--VCYFGLHL---------------------------------------LIIYC----------------------------MLLSG----------------------------------------------------------SHAKG-LS-------------------------------------------------IGSL----------------------------------------------------------------------LQKIKRTLK--------QLPT----------------D---------------TKSVLE-------------TLKGAAGDF----------QSK-----DKK-----EENGKLLE-HVHAALEKL--GTGDAMNIAAGCLKVVSGIASSFG--GP-VGLGIGAVASFISSILGLFTD------------AGKESIGDIIDSALKKYGDE-QLRRQAAGAKRDFVESSAFISA-----IKK-----R------------------KK-LSESDLS--IIAANVPIYKFSKLLGTLESRILKGSVTNK--------------------------------LK--EAKKTVDFILLYSQLVVMRETILLDLSILYRKS-GTTN---------------------------------------HIADAVDNANRANKN-F------AKKTLF-F---LHNL------------------------LPEHIMVGAVYH--PIENSKTSQSILKYA-KY---------------------------------------FGVN--DVSKS---------VK--------------------LGM-HRFQNL--------------------------------------YWK----------KWYICS---------------------------S---------------------------------SFMG---------------------------------NYMF-----------KGCKNLKD-------LNIR-------------------VGRQ-TR--------------------------------------------------------------------------------------------------------------------------------------------------------------------------GY----------------------------YT-------ME---NHYA----------RKLYVT--KHA-----------------------------------------------------------------------------------EGWAWGTS-------EK--------DPG---------------------PQGHLCFI-----------------------------------------------------------------------------------------------PL-KTGY----------------------------------YMIT--------------------TEKWPNYF----------LYM--------------ESSAH---------------------------------------------------------------------------------------------------------------------------------------AYIRS-------------------------------W------------------------------------------------KGSPGLQGI------------WN-----------------------------------------II----------------------------------------------------------------------------------------------------------------------------------------------------------------------------------------------------------------------------------------------------------------------------------------
>GHAF01039071.1.p1_Morbakka_virulenta
-------MD-------YGQKYLTII---------------------------------------GILLL----------------------------CAVHCRFE-------------------------------------------------------DPPSI-ED-------------------------------------------------IKTA----------------------------------------------------------------------ISDLESKVK--------GDSE----------------E---------------VLQVKS-------------QLNELKTFVGK--------ESKSN-AKAET----YKNIGASVK-SLTLSIPKI--QSGDVTLAIIGFLDIISGFAGLRQ--SL---VGTSVLFGIFSSVFAFLTG---Q--------EVSKTVDTMIAEALKEDNDE-ELRREAFGTQKMFKISKAFLDGV----RKD-----K------------------RP-LTESEVS--SLSANFPIYKGVKFMAILGKYISENNPKSD---------------------------------A--EATRAVKLIEAYCKLCGTRMILLSDLLSVISAA-EHSP---------------------------------------HIAEGIQQVILESRE-E------FKVPLKDI---MTGA------------------------EKEKYGILMALY--PKQ---QNPLIFSFF-QS----------------------------------------------------------------------------------------------------------------------------------------------------------------------------------------------------------------------------------------------------------------------------------------------------------------SE--------------------------------------------------------------------------------------------------------------------------------------------------------------------------------------------------------HT-------------------------------------------------------------------------------------------------------------------------------------------------------------------------------------------------------------------------------------------------------------------------------------------------------------------------------------------------------------------------------------------------------------------------------------------------------------------------------------------------------------------------------------------------------------------------------------------------------------------------------------------------------------------------------------------------------------------------------------------------------------------------------------------------------------------------------------------------------------------------------------------------------------------------------------------------------------------------------
>GHAF01039424.1.p1_Morbakka_virulenta
-------MA--------KLLIFYLV---------------------------------------CFLCK----------------------------AIIVS----------------------------------------------------------ATEED-DS-------------------------------------------------IAVE----------------------------------------------------------------------LGKLKETIT--------DLPDGK--------------E---------------KNILLK-------------AFDSTEQEK----------VGRVK-EMSQK-----IKVKDMLA-AINGVIPKF--RSNKTEDILAGCGDLLLGISMAVG--GP-YGMAFSVVASMFSAVMGMISP---K--------KVEKSMASIIEDALKKQRDS-ELKDEAHGIKTLFRNYKAAQDRFRDSLFNS-----S------------------EN-ISDGDIL--ALAPHDKIYEPTKFTGILSRRIN----TAT--------------------------------EK--NAESTLEFVILSAQLCKLHLSILIDVKTLIDLS-GRMK---------------------------------------ATANMVGGVIEQSKT-E------CRENID-FL-RLENM------------------------DQSYYRLLGFYY--PPKQSQRTMEVERML-NT---------------------------------------LQVP--PVTPF-------FFKA--------------------KFR-YVISPE--------------------------------------AYK----------GTVLCA---------------------------A---------------------------------SF--VS----------F---------D----N-----YGVLKELN----EI-QGCPGQTNK-----KLWNR-------------------ISPV-EN--------------------------------------------------------------------------------------------------------------------------------------------------------------------------GF----------------------------YE-------IQ----IAT----------RYTTLE--RKVTYFA---------------LS----------------------------RLCAV----------------KQGNYT---SLTIQEWSKGAC---------------------------------------KGDNIKFTLV-----------------------------------------------------------------------------------------------PI-VSSGS-------------------------------K-FLLE--------------------PKITKGSF----------IYL--------------PGKAD---------------------------------------------------------------------------------------------------------------------------------------QEAKL-------------------------------I------------------------------------------------DKDPGNKGY------------WK-----------------------------------------NS-----------------------------------------------------------------------------E----------------------------------------------------------------------------------------------------------------------------------------------------------------------------------------------------------
>GHAF01073040.1.p1_Morbakka_virulenta
-------MR----LD--SVILIFGS---------------------------------------ALLFI----------------------------SQIQS----------------------------------------------------------KIQYE-ND-------------------------------------------------VTSL----------------------------------------------------------------------LSDIRENIN--------GIPG----------------D---------------NQGVLD-------------ALDNVEDEV----------TFKP----EMK-----KNITELLG-FIKPAAKKL--MSGNGYLIASGCLDILSGIAKAYG--GP-LGVPIGAVADLVSNILSMVNG---K--------GTRSPSESMIDMALSKYREK-SLRMKANGAKREFTESIAFIET-----LKK-----S------------------KN-ITVTKLG--ILASNVPIYRFSAFLGSLEYFISQGSVTRD--------------------------------LK--QANKTIDFILLYAQLVVMRESILTDLCLLYNR--GKMY---------------------------------------DIGKALSNAIKVNRR-F------AREHLE-F---FNKV------------------------GPEHVVIASLYY--PPGNSHASKYIQTFK-QF---------------------------------------FGVP--DQPP----------VL--------------------PGY-YTITNV--------------------------------------FWD----------KWAICS---------------------------R---------------------------------WWTA---------------------------------RIIF-----------QGCRDAKK-------SNIK-------------------IIRL-KN--------------------------------------------------------------------------------------------------------------------------------------------------------------------------GY----------------------------SL-------LR---SRSK----------KTLYVS--RTD-----------------------------------------------------------------------------------AGWVWGTS-------DK--------DPG---------------------EKGYMNFI-----------------------------------------------------------------------------------------------RL-RTGN----------------------------------YVLS--------------------TKKWPHHF----------LYM--------------ESSVS---------------------------------------------------------------------------------------------------------------------------------------GYIRT-------------------------------W------------------------------------------------QGNPGPQGY------------WN-----------------------------------------LS--------------------------------------------------------------------------------------------------------------------------------------------------------------------------------------------------------------------------------------------P-------------------------------------------
>c63382_g1_i1.p1_Physalia_physalis
-------MF--------RLVSINIF---------------------------------------ILGIG----------------------------LLLQDVHPSLL--------------------------------------------SSPEIIKNEEDIE-ASGDDGNLGRR---------DDEPEAPKT----------------------FAGN--------------VDE-----------------------------------------------------VIKIKNSMENAG-----LIRDNTGVVN--------RIK---------------TSKTVE-------------KLKEKTKAIDS--------------DQADSAV---EGITGAGE-GLLKLVEGI--KGGSWVDIVTGGLDMISSVLGML---GP-MSVLASSVLSIFSMVFGLFGG---AT---GGEESTEDMMTRVIEKALLESKTE-ELKSEVNGIKRLLKSFSSSIAN-----FRE-----T------------------NN-ITYDQAL--AFYDQ--GFRGVPTFGVLEHYIGQWCSVGDANTYD-------------------TDVKKTDLKD--KVTRCLDMVNLYCDLSVLRQLMLADMASLIAEV-----------------------------------------GIKGTPEVFMHLLRKEQK-S------DKSLLK-F---LLDPA----------------------NNRDKRFVINKYFTSLNKYSTITSYLKKLS-QLDIPVIKKKKTTR----AE-----VTQE------------QRIY-EKKF----VLVCTDVQL--------------------KGDCFEFDTLG----------------------TKQQLS-------MKGWT----------NKIVSI--------------YVSDGVEVQGFHRD-------TLDGS-------LFG-----------PYFGPSVFGKVMGQ-------------------KEWKSMNIIAST-------------KNA-----LNHMR-------------------FCEK-ENMD-----TEGVCESIEMKN--------YPNLGAMDIRGTAN---SYVS--------VTSNREKC-------------------VDACRW----HRKGYYWC---------------------------------------------------------YYKGNSWDYCLIGRN---------------------------WNEK-----IKSI-YIPS----G-------YYIHGYTETNYKG--TR-YGP-YYGPSTIL----------------------------SVQP-----------------------------AAKWRSLDI-------KP--------TS---------------------LTTAKMVQICTEEGLK--G--------------------------------------------------------------FCYYIKN-----------WARFKRL-NSVYG--------------TNWE-------------TDKRI--------------------KSMVVPGGT---------------------TAHIFSEKNYK---------------------------------------------------------------------------------------GIAMGPYV----------------------------------------GPSTI-------------------------------NKV----------------------------------------------DGADGENR--------------------------------------------------------IK-----------------------------------------------------------------------------SFYFEKNY---------------------------------------------------------------------------------------------------------------------------------------------------------------------------------------------------
>GCHV01003105.1.p1_Podocoryna_carnea
-------MVQ------FKLIIFILL-----S---------------------------------VILKV--------KLAE----------------AKVTNNAEELQEDE--------------------KPWKIKLESNFNDVITPKFMDTSEHNLGVSGSTNEKE-------------------------------------------------VKNS--------------KSKLENSVDDINTSEELVKNGTERDTTKRTNGK-----------------------KEPVKKETKKPGETKTGETETNEEKLK--------KSKEIMKNAEENDYDTTTAKKMQETGEIKVDDKKID-LLKKKKTDLTKGF------SEFDV-RDGANIAN--AVATGVSK-GLPDLVKGI--KTKNWYYITVGALNMLTALTAVVG--GP-YGAIAGSVLSIIVTVLQIFGA--------PATESQEDMFKRI----LTDVEVE-RLKTEVSGVKMYMETLQSVVTK-----FRE----RS------------------AE-FDKGEAT--ALFIL--SLDHVEIFGKLQERIEKYCFGGPVD-----------------------AKTKDAKGA--DVKRCLSLLKAYTKFTIIKQLMLAEMAGLCSEA-NGCT---------------------------------NIKGLNGIQKNLLQMIKDTQK-L------DGKVLG-F---LSDPM----------------------DSVEARYTIYNLYIKPYENMEVIEYLRRMN-MNEDND------------------NTEMD------------KLFY--END----ILLCAEEYL--------------------QGLCQLVRKKSTS---------------------------------LPNW-----------KETKSL--------------FIPPGLSLRGTVGTT------------------SVG-----------PFQGLAVYSSATTL-------------------AKLDQVNIMASN-------------GNF-----SASVR-------------------ICTK-----------DGWCDRIEEIA--------TIQ--------------------------------------------------------------------------------------------------------------------------------DLGKESLH----GVK---------------------------MT------QIESL-SVPS----G-------MQVTLINDDKSKV-----AGP-LYGDITLKGMS----------------------------------------------------------TIKWKEILA-------TS--------SP--------------------DKTAADVVLVCEEENFQ--G--------------------------------------------------------------FCQQLGPDFESDT-----PVKFSEL-KSKDG---------------------------YKILGVKKV--------------------LSMKVPAGI---------------------RIKLFAGKVMS-------------------------------------------------------------------------------------------GPYT----------------------------------------GPLEI-------------------------------SKLPDAGV------DSVTTKSTLTDIGKKRDNNNKEDGG----VVGAGNDGKANAAKQPN-KPLSKQDKAYQ-----------------------------------DLRRHRIA-------------------------------------KFRKP-----------------------------------TKKIGKIFEN-------------------------------------------------------------------------------------------------------------------------------------------------------------------------------------------------
>GCHV01009776.1.p1_Podocoryna_carnea
-------MWN------IYFNLFFLQ---------------------------------------TFFLW-------------------------------------------------------------------------------------QASCTRSDLDD----------------------------------------------------FRKFK-------------DNALLT--------------------------------------------------MSQIAVDMSNAG-----VLGSTSS----------IKEK---------------LTQLAV-------------VVDQVEKEIQ---------QAEQD-DREKELI---GNIHDILL-GLELLTNGI--HRGSWQDLVLGGLEIAVPLATMA---EL-NDPLTEVVLSLVSSIFDTFGG---ST---GGEIKTERMIQRIILFALDRANST-QLDLDVSSTKRLYSSLSNNILQ-----LRD-----G------------------GS-INKNQVM--EFFNQ--AFEEMAIFGKVEEVISSSCYIGDITKFE----------------------DETELNS--QTEKCLEFLNLYCSLSIIRQLLITDMASLVDEA-----------------------------------------GLNSTALYLLKLVRKKQE-I------NKNILN-F---VVDPI----------------------NFIGERYAVNYFYSSPERWPTLKAYIHRLD-VM-------------------------TN------------GKYL--RAH----VVVCSKQQL--------------------QGECFQIM-MG-----------K----------FKS-ND-------LMGWR----------SAISSI--------------YIGGNLKVTGFDQD-------KFEGT-------TFG-----------PFIGPTVIGTIPGR-------------------NEWESMHVLATK-------------KDA-----SRYLR-------------------ICEE-KNLR-----QKSPCDLLPLGI--------YKRLDDVH---------------------------------------------------------------------------------------------------------------------------------------NND---------------------------WSSK-----INSI-SIPS----N-------MQVTAYDDFNFQG--SV-FGP-FRGPDTIG----------------------------KLCH-----------------------------SGEWKSLKL-------EK--------TT---------------------LKPSEMIKICREENFD--G--------------------------------------------------------------YCDLLEE------------GNFPNL-TSIHG--------------CSWNT------------AATKL--------------------KSMRIPAGL---------------------RVYLWSEDNYD---------------------------------------------------------------------------------------GLPLGPYT----------------------------------------GPSLV-------------------------------RLV----------------------------------------------DGAETQRI--------------------------------------------------------IR-----------------------------------------------------------------------------SLKIKELY---------------------------------------------------------------------------------------------------------------------------------------------------------------------------------------------------
>GCHV01015653.1.p1_Podocoryna_carnea
-----------------MMLNAVLV----------------------------------------FCYL----------------------------LAIASVKPQEP------------------------------EE------P---ANDDSVTDSLMADFI-TE-------------------------------------------------AEKK----------------------------------------------------------------------FDEIQDSID--------VLEKLKK---V-------GRY---------------EKQIKD-------------SIEECKKNIQE--------LKDP----NEL-----AKALDTVK-AIEKNLHKI--KDGDCYDIAEAVFSIVSLTSVLLP--PP-IGDALNAVSPLLSSILPLFKI---SA-------KEEERLTEKLRNTLKEHGDY-RLKVEIVAFRDGLEASLAAIEH------QT-----T------------------FT--SDVAME--QALEHIPTHIGARTLDRLGDRIINRASDNT--------------------------------RE--GGKSAYFLAILFAQLATNRDKALTKMMTILLKY-GKKS----------------------------------------WATRYQNAIIHNRDVI------YHKHLA-F---FHAP------------------------PLSTASAMIHYY--PRGHNDESEYLYSFL-NA---------------------------------------NGIA--EPTLV----------P--------------------SGD-YVIRSR--------------------------------------NWH----------AYHLRR---------------------------S---------------------------------SLMG---------------------------------MHSLSFI-----AE----KATAR-------DKIH-------------------VNVT-SE--------------------------------------------------------------------------------------------------------------------------------------------------------------------------GY----------------------------YN-------FE----MKS----G-DVKYIY--FD----PA---------------------------------------------------------------------------------IKGYVCID--------KN--------KKS-----------------------GDFVMI-----------------------------------------------------------------------------------------------RY-AEPRG-------------------------------ILVTIS--------------------AKNSVTKF----------WSG--------------RTN-K---------------------------------------------------------------------------------------------------------------------------------------WAVYP-------------------------------Q------------------------------------------------EISESTKDTI----------AFR-----------------------------------------LL-----------------------------------------------------------------------------KCE--V------------------DGDAE-------------------------CPDE-------------------------------------------------------------------------------------------------------------------------------------------------
>GCHV01016059.1.p1_Podocoryna_carnea
-------MM---AFKNNVGHCIFLL---------------------------------------FMFFK----------------------------CSQAIKS--------------------------------------------------DLKGSLKSSLD-EE-------------------------------------------------TDKL----------------------------------------------------------------------FDQLGEQLD--------ELERLKK---L-------DGT---------------GPMIKA-------------ELEDSKDAIKN--------LKDP----SDY-----TKGLDVLK-AIGPSLVKF--KSGDPYGISEGSLAIVSTVTAALP--PP-AGPALSALAGLLSAIIPLFKP---TK-------KEKNHLEKILRNVVREEHDN-ELISEMNGFHDELEAGLVSVGK------MV-----K------------------FA--SERVME--ETMRLIPSNFGANILGNVGHRITVRIKDGT--------------------------------KS--SGTSSYALAVAFCHLATFRDEALAKMMTMLLKS-GDFAD--------------------------------------GLSDTYQNVLNNNQDRV------YHRYLA-Q---FHSP------------------------TLKMAPAMAQYH--PPKHDKDSAYLYNFL-IK---------------------------------------TGIP--EPTLV----------P--------------------TGK-YVIRSK--------------------------------------YWS----------AYYLRR---------------------------S---------------------------------YTAGESINEGVPLNSPY---------D----NVERRTLYALSYN-----AS---PEPKAS-------DRIL-------------------VTKK-EN--------------------------------------------------------------------------------------------------------------------------------------------------------------------------GY----------------------------YT-------MK----LEN----D-DNAYRYVAYS--DKDK---------------------------------------------------------------------------------VTRYVNVI--------KN--------APQ---------------------TIGDFVVV-----------------------------------------------------------------------------------------------QY-AVAGG-------------------------------TIVSIC--------------------EKNSRKKF----------WNG--------------ETN-K---------------------------------------------------------------------------------------------------------------------------------------WGVYP-------------------------------A------------------------------------------------ELTTALSATF----------PFK-----------------------------------------LL-----------------------------------------------------------------------------KCE--A------------------TGSNV-------------------------CPDW-------------------------------------------------------------------------------------------------------------------------------------------------
>GHBA01074797.1.p1_Porpita_porpita
-------ML-------FKINWLLLL---------------------------------------VMLLS----------------------------SQVFSSRSKVMKGN----------------------------------AKAASLKITKSLFSKENNVH-NMSNSGDDGSGAYDYAGSPSIRRSGTRMT----------------------FLQA----------------------------------------------------------------------VEKVQELHTPENDGS------------------PPGTN---------------RQSVFD-------------NLKTKARSIDQ--------------DQADSIQ---AGVTGAAD-GVVKIVKGI--TSSNWMDVVQGSLDLIGSIAGML---GP-MGTMVSTLLSVFSSIFGLFGG---PT---GKKETQEEMMERVVKAALEEARHD-ELKAEIMGAKDQFNTISDTINI-----FRE-----Q------------------GD-LTSDQAL--SFYEI--SLEGIQIFGILEHYINKWCAIGNVDDD-----------------------NEDEAKT--NTKYCLGICNLYADLSIYRQILLTDMASILAKA-----------------------------------------NLGSTSDVFIKLIKKEKK-K------DAKMFR-F---FLDPL----------------------HFRKHRFVVASYYSQIQNYATLTMYLKEIT-YADITHDEKAVLNRYIGDPYNEGNFQAAK------------KLLHKTRAM----VLVCSRNSL--------------------LGNCYQIS-FS-----------ERIMTR--TGNYASTRDH---------------------LGKQSV--------------YISCGFSIHALFGD-------------------KYV-----------KYYGPSVYNF--NG------------------ELRSKTYYFNALL-------------ATA-----NDKVR-------------------ICEN-EKMG-----MDGPCMSLEKRD--------YGI------------------------------------------------------------------------------------------------------------------------------------DELR----NYG---------------------------LNDK-----IESL-YVPK----G-------VKVEAFEHRLTDN--TSFAGR-FYGPATYM----------------------------KVYK-----------------------------PNLWSSLKI-------ST--------SS---------------------VTTSNMLKLCAETDLN--G--------------------------------------------------------------PCIYWPIIYDTW-------ITTDPMLKQFYY-------------------------------PLRRV--------------------KSMKIQASH---------------------KVTIKGEDEYK-----------------------------------------------------------------------------------------DAAYYY----------------------------------------GPTIV-------------------------------TKT----------------------------------------------E---------------------------------------------------------------LETF---------------------------------------------------------------------------KLKVEKINQ--------------------------------------------------------------------------------------------------------------------------------------------------------------------------------------------------
>GHBA01065152.1.p1_Porpita_porpita
-------ME-------MKLKITILL---------------------------------------VFLLNG------------------------GNHKVQSRGSDHFIPR-------------------------------------------NTRIFGVESLQKVNEDNDGGEESGAFE----DGVDSINKPGSKKEDVQEKKL-----------TFKMA----------------------------------------------------------------------VEKVKSQHNEDNDGSP------------------VGTD---------------ITSSFT-------------KIQQKAEQLD---------------EKLGKYS---DAAMGAAN-GIIKMVSGI--TTNSWQDIVTGSLDMIGAVAGML---GP-IGSVVSTVLSFFSSIIGLFGG---PT---GKKESQEDMMKRVVKAALEEAKND-ELKAQIRGAKDMFGTVSDAINI-----FRE-----E------------------GS-LTYDQAL--SFYEQ--SFQNIEIFGILEYYIDKWCAGVGTITDS----------------------NKQKAED--YAQYCLSICNLYADLSIYRQILLTDMASVIASA-----------------------------------------GLNGTSDVFLKLIIKEKK-K------DASIFK-F---FLDPV----------------------HDSERRYAIAKYYSEIHRYQTLTIYIKEIV-YSDVRYQERVEYTKYL--QHSPGMRREVK------------KTMERVKAM----ALLCNKREL--------------------QGTCYQIS-FS-----------EFGLHDL---NYFN----------FHHLK----------MNKGSF--------------YISSGFKFT------------------------VGG----------LTYYGPSVYGVGD---------------------NFLSFSMFNSTL-------------TAA-----SERVR-------------------ICKE-ESLG-----MKGECATLEIKT--------YTP------------------------------------------------------------------------------------------------------------------------------------KDLR----NIG---------------------------WYQN-----IKSV-YVPE----G-------ILVTAYLNRYVRFRANI-----MYGPATYS----------------------------KVS------------------------------STFWETLEI-------EP--------TE---------------------MKTNLMIKLCIDPYFA--N--------------------------------------------------------------ICIFIENKSKN--------YTVSNL--------------------KFYNH------------GFSRI--------------------NSIKLPNKC---------------------KLI---GKDKN---------------------------------------------------------------------------------------KDVLGVYI----------------------------------------GPAVV-------------------------------NQTP---------------------------------------------DLP-----------------NFE-----------------------------------------IKA------------------------------------------------------------------------------------------------------------------------------------------------------------------------------------------------------------------------------L--------------------------------------------------------
>GHBA01073157.1.p1_Porpita_porpita
-------ML-------LKIILLMIF---------------------------------------ITLTT----------------------------GYKHRRSSNSTTR-----------------------------------------KINSKTYQRSDENT-------------------------GTGRT----------------------FKGA----------------------------------------------------------------------VEAVQAAARLSNKGKE-----------------APKNKFD--------------------------------KFKLQAEDI----------------DKTEFIA---GSAEGTIG-GLMTVIGGI--QSGSWVDIATGSLDMITSIVGMM---GP-TGAIIGAVLSLISSLIGLFGG---ST---GDEESQEQMMERIVKAALDEARSE-ELKAEVNGAKEFFSTLSDTINI-----FRE-----K------------------DT-MTYEQAL--SFYQL--SFEGVRIFGILEHYINSWCAVGQVDSK-----------------------NMKVKDP--TSKRCLSALTLYCDLSIFRQILLADMAGVVAKA-----------------------------------------GLDSTAIVFLELIEKEKK-K------DMTILN-F---LEEPF----------------------ENRDHRYVIAQYYSKKNDYPTIAMYLKDIM-KSRSTF-----------------------------------GSPNWKPRA----AMECQLWEL--------------------QGSCRQII-LE-----------KLHQR------YPI---CV-----RLMW-----------RIQSSI--------------FIPDGFRLER-----------RFSRT-------VID-----------RFYGPSVYGASISK------------------ETPETNLCFDTLN-------------KHA-----NDRVR-------------------ICEG-ERMS-----LTAKCASLALKS--------YDQ------------------------------------------------------------------------------------------------------------------------------------PELS----TME---------------------------WENR-----IKSV-YVPK----G-------IVFTGYVDRNFGG--ES--NT-FYGPATYM----------------------------LVTK-----------------------------PNAYSSLKI-------EK--------TQ---------------------KKTSDMVQLCTETNLN--G--------------------------------------------------------------NCMFYEFTLATK-------YTTKDL-KRLNS-------------------------------AFTFT--------------------KSMKVPSNL---------------------TVNMFTWFNDR---------------------------------------------------------------------------------------DVFYGKYV----------------------------------------GPVTI-------------------------------AET----------------------------------------------EFP-------------------------------------------------------------LS-----------------------------------------------------------------------------GIQVDKSV---------------------------------------------------------------------------------------------------------------------------------------------------------------------------------------------------
>GHBA01073158.1.p1_Porpita_porpita
-------ML-------SKIILLMVF---------------------------------------ITLTT----------------------------GYIIRRSSNSQTR-----------------------------------------NIDSTTSQRSDENT-------------------------GSGRS----------------------FKGA----------------------------------------------------------------------VEAVQAAARLSNKGKA-----------------APESKFS--------------------------------KFKLQADEI----------------DKTEFIS---GAAEGTIG-GLMTVIGGI--QSGSWVDIATGSLDMITSIVGMM---GP-TGAIIGAVLSLISSLIGLFGG---ST---GDEESQEQMMERIVKAALDEARSE-ELKAEVNGAKEFFSTLSDTINI-----FRE-----K------------------DT-MTYEQAL--SFYQL--SFEGVRIFGILEHYINSWCAVGQVDSK-----------------------NMKVKDP--TSKRCLSALTLYCDLSIFRQILLADMAGVVAKA-----------------------------------------GLDSTAIVFLELIEKEKK-K------DMTILN-F---LEEPF----------------------ENRDHRYVIAQYYSKKNDYPTIAMYLKDIM-KSKHDD-----------------------------------ESVTSKPAA----AMECQLWEL--------------------QGSCRQII-LE-----------KLHQR------YPI---CV-----RLMW-----------RIQSSI--------------FIPDGFRLER-----------RFSRT-------VID-----------RFYGPSVYGASISK------------------ETPETNLCFDTLN-------------KHA-----NDRVR-------------------ICEG-ERMS-----LTGKCASLALKS--------YDQ------------------------------------------------------------------------------------------------------------------------------------PELS----TME---------------------------WENR-----IKSV-YVPK----G-------IVFTGYVDRNFGG--ES--NT-FYGPATYM----------------------------LVTK-----------------------------PNAYSSLKI-------EK--------TQ---------------------KKTSDMVQLCTETNLN--G--------------------------------------------------------------NCMFHDFALETK-------HTLDDI-KKLNA-------------------------------AFTFT--------------------MSMKVPSKL---------------------TVTMFTWFNDR---------------------------------------------------------------------------------------DIYFGKYY----------------------------------------GPFTV-------------------------------SET----------------------------------------------EFP-------------------------------------------------------------FS-----------------------------------------------------------------------------GIVVRKSVK--------------------------------------------------------------------------------------------------------------------------------------------------------------------------------------------------
>GHBA01074788.1.p1_Porpita_porpita
-------ML-------YKITWLLQL---------------------------------------FMLLG----------------------------THVFSSHSNVMKRN----------------------------------AKQASLSISKSLFSKENNVH-NMSNSEDEVSGAYEFPESPSIRRSDTQMT----------------------FRAA----------------------------------------------------------------------VEKVQELHTPENDGS------------------PPGTN---------------TQNEFN-------------SLKTKAAALDQ--------------TRADSLK---AGITGAAN-GVVKVIKGI--TSSNWIEIVQGSLDLIGSIAGML---GP-MGTMVSTLLSVFSSIFGLFGG---PT---GKKETQEEMMERVVKAALEEARHD-ELKAEIMGAKDQFNTISDTINI-----FRE-----Q------------------GD-LTSDQAL--SFYEI--SLEGIQIFGILEHYINKWCAIGNVDDD-----------------------NEDEAKT--NTKYCLGICNLYADLSIYRQILLTDMASILAKA-----------------------------------------NLGSTSDVFIKLIKKEKK-K------DAKMFR-F---FLDPL----------------------HFRKHRFVVASYYSQIQNYATLTMYLKEIT-YADITHDEKAVLNRYIGDPYNEGNFQAAK------------KLLHKTRAM----VLVCSRNSL--------------------LGNCYQIS-FS-----------ERIMTR--TGNYASTRDH---------------------LGKQSV--------------YISCGFSIHALFGD-------------------KYV-----------KYYGPSVYNF--NG------------------ELRSKTYYFNALL-------------ATA-----NDKVR-------------------ICEN-EKMG-----MDGPCMSLEKRD--------YGI------------------------------------------------------------------------------------------------------------------------------------DELR----NYG---------------------------LNDK-----IESL-YVPK----G-------VKVEAFEHRLTDN--TSFAGR-FYGPATYM----------------------------KVYK-----------------------------PNLWSSLKI-------ST--------SS---------------------VTTSNMLKLCAETDLN--G--------------------------------------------------------------PCIYWPIIYDTW-------ITTDPMLKQFYY-------------------------------PLRRV--------------------KSMKIQASH---------------------KVTIKGEDEYK-----------------------------------------------------------------------------------------DAAYYY----------------------------------------GPTTV-------------------------------TET----------------------------------------------E---------------------------------------------------------------VENF---------------------------------------------------------------------------SLKVEKINQ--------------------------------------------------------------------------------------------------------------------------------------------------------------------------------------------------
>GHBA01074938.1.p1_Porpita_porpita
-------MF--------KLFSINIF---------------------------------------ILGIT----------------------------LLVQDVHPSQV--------------------------------------------SSPGIIADEDDLN-ISGDDGDLEKR---------NS--VAPKS----------------------FGEN--------------VAE-----------------------------------------------------VIKIKDSMENAG-----LIRDNTGVVN--------KVK---------------TSKTVE-------------KIKAKAQSIDT--------------DKINSAV---EGIKGAGE-GLLKLVEGI--KGGSWVDIVTGGLDMISSVLGML---GP-MGALASSVLSIFSMIFGLFGG---AT---GGEESTEDMMTRVIKKALLESKTE-ELKSEVNGIKRLLKSFSSSIAN-----FRE-----T------------------NN-ITYDQAL--AFYDQ--GFRGVPTFGVLEHYIGQWCSVGDANTYG-------------------SAAEKADLND--KVTRCLDMVNLYCDLSVLRQIMLADMASLIAEV-----------------------------------------GIKGTPEVFMHLLRKEQK-Y------DKSLLK-F---LLDPV----------------------NNRDKRFVINKYFTSLNKYSTITSYLKKLS-QVDVRAIKKKATRA----EV-----TTQE------------QKIY-EKKF----ALVCTDVQL--------------------KGDCFQFDTLG----------------------TKQGLS-------MKGWI----------NKIVSL--------------YVSDGVEVKGYHRD-------DLSGS-------LFG-----------PYFGPSVYGKVMGQ-------------------KEWKSMNIIAST-------------MNA-----LNHMR-------------------FCEK-ENMD-----TEGVCESIEIKD--------YPNLGAMDIRGTQD---SLVS--------VTSNRAKC-------------------ISRCKW----HHKGYFWC---------------------------------------------------------YYRRDNWDYCLIGRN---------------------------WSNK-----IKSM-YIPS----G-------YYVFGYTQTSYRG--TR-YGP-FYGPSTIL----------------------------SVHP-----------------------------SARWQSLKI-------TK--------TE---------------------VTTSKMVQVCSEEGLK--G--------------------------------------------------------------FCDYFRI-----------NTGFSSL-NNVHG--------------INWE-------------TDKRI--------------------KSMMIPGGV---------------------TAHIYSGENYE---------------------------------------------------------------------------------------GIAMGPYV----------------------------------------GPSTI-------------------------------NKV----------------------------------------------DGADGENR--------------------------------------------------------IK-----------------------------------------------------------------------------SMRLTEDY---------------------------------------------------------------------------------------------------------------------------------------------------------------------------------------------------
>TRINITY_DN5075_c0_g2_i3.p1_Sanderia_malayensis
-------MRS--V---ISPCIHVLA---------------------------------------VLLAC----------------------------SVAE-----------------------------------------------------KSTITFTEEQK-NM-------------------------------------------------MARA--------------KTKLLS--------------------------------------------------VTAVSSSMSENAYTQP-LVSSNGF-----------SEK---------------LTQAKS-------------KINGLEAKLLGDT------SEDRE-GRAERIS---GALEGVGN-GLVGMVGGI--KSGNWIQGVQGALGIVTSIVALA---GP-IGMIASSILSMISSLFSLFGG---S-----QSESQESMIKRVVETAISEFRDK-DMKENIEGAKQVYQSLSSSIQN-----FRE-----R------------------KNYTSVSQAE--ELYNH--IFSGLPVFGVLKTRIAEKCEKPS------------------------------KDKN--KARNCLNFVKLYAELSILRQLILTDMASLLSEM-AETD---------------------------------GQESLEATGNNILHMIKKEQE-S------DKTVFA-P---FADPL----------------------NQMYKRYTIAILFSSVEEYAVLNAYMNTLH-QM-------------------------RDGLKVAEDANTDGGAIF--RDY----VLGCIDPML--------------------QGTCAKFE-TK-----------E----------YSNLAD--------IEMD----------RRISSV--------------FIPKGRSLTAGRAR-------STDA--------AVG-----------PFIGPVVHGQVLMD-------------------DLWTSLTVSTTT-------------DSI-----DKYVR-------------------VCEK-EGMD-----ATGRCDYIKNTQ----RTQEFVL-----------------------------------------------------------------------------------------------------------------------------------SSGIH----GSGS--------------------------WSNK-----ITSM-YVPA----G-------KMVLGYVADTKWA-----RGP-YYGPQLYN----------------------------KVCFLTS--------------------------TSKWTKIEV-------WD--------AN---------------------HTIAENALFCDQTDLK--G--------------------------------------------------------------RCFRDRR-------------NRDTL-DQIPV-------------VCKVK---------------DKV--------------------KSLKIPGGK---------------------QVTGFSKEEYT---------------------------------------------------------------------------------------GQVYGPYI----------------------------------------GPATI-------------------------------NQV----------------------------------------------DGS----------------SNWE------------------------------------------------------------------------------------------------------------------------SYKIEDTVANAD------------DKKAAKRFHP-------------------------------------------------------------------QHRREIGIDELE-----------------------------------------------------ISSS---------------------------------
>GHAZ01117941.1.p1_Velella_velella
-------ML--------KSVSINIA---------------------------------------ALIIA----------------------------ILIHGGYSIPQEN------------------------------------------LRINEYDDVSDSD-DASGQYAGTKR---------VQNETNGES----------------------FDEY--------------IKD-----------------------------------------------------VIEDKNKMEKVG-----LVLNMQGKVD--------PKK---------------TKEIEN-------------KVTSKTSKI----------------EGAVKKG---KAILEAGK-GIKTMVDGI--KKGAWIEVVTGGLDIIASILSLM---GP-KAQLAGEILSIFSMIFSFFGG---AT---GGQESTESMMTRVIDKALADAKVE-ELQSEANGVKRLFQSFTSSIAN-----FRE-----K------------------GN-ITQDQAM--EFYDQ--GFRGVRTFGVLEHYIRKWCSVGDANTYN-------------------DKLKKKKLND--KTSRCLTLVNLYCDLSIFRQIMLTDMSSLMAEA-----------------------------------------NINGSAETFMYLIRREQE-F------DKNFLK-F---FMDPI----------------------NHRDKRFVVNAYFSSISKYPTITTYLKNLL-AS----ARQLSDNK----TE-----VAQQ------------KKLY-EKKF----VMVCNDIQL--------------------KGDCFEFNFTSDM---------------------------------PTGWK----------NKIASL--------------YVSDGVMVTAHHQS----------GP-------HFG-----------PYYGPSVYSKVSG--------------------KLWDTITVHASQ-------------TNA-----LDLVR-------------------ICEK-ENMD-----TEGECMTLNTQE--------YWNFGDYTR---------------------------------------------------------YNKGKWIG-------------------------------------------------------------RRIDK---GRI---------------------------WIDE-----IKSM-DIPK----G-------LEVIGFEERNFKG--NV-YGP-YYGPFTIS----------------------------TVHP-----------------------------SAKWNSMRI-------ME--------TS---------------------ETTTNMVQICSEEGLK--G--------------------------------------------------------------YCDFVGP------------RKNFLM-SKFHG--------------IDWD-------------KDVRL--------------------KSMKIPGGF---------------------TVKLSTNFDPSL--------------------------------------------------------------------------------------GAQMGPYE----------------------------------------GPSII-------------------------------AKV----------------------------------------------DGADGDNK--------------------------------------------------------IK-----------------------------------------------------------------------------SISVEKIY---------------------------------------------------------------------------------------------------------------------------------------------------------------------------------------------------
>GHAZ01126836.1.p1_Velella_velella
-------ML-------LKIISVVLF---------------------------------------VTSLDG------------Y---------EIGHRISLERNTQHDV--------------------------------------------AQQNIFKMEMEED-TSGDDGNETNRTI------TDDTTNNDKSKFHSLKRVNMQLPSLPSLPSFSFTEA----------------------------------------------------------------------IDKVETMFKSSVQASP-VATPQENTKE--------KEK---------------KEGTIS-------------KLKDKARKIDN--------------DQATSIK---DGVTGAAT-GMIKFVKGI--QAGKWTDIVQGSLDVIGSIAGML---GP-AGIMVSTVLSVLSTVIGLFGG---PT---GKKESQEGMMERVIKSALLDARND-ELTSQVNGAKEIFNTISDTINI-----FRE-----M------------------EE-KNLPDIL--SFYEL--SFEGIEIFGILEHYIKKWCAIENVLSKAEKDKLKD----------DKKKKEQSEKRD--MATRCLRITNLYCDLSIYRQILIADMAGVLSDA-----------------------------------------NINTTSDAFLKLIEKERQ-K------DGVILK-F---LWDPL----------------------NFRDRRFVVSKYYSEIHNFPTITTYMNTVV-KANKEFQEIVQNTP----NGHGRMDNENN------------EKFKKTLPM----ALECQKQEL--------------------QGNCVQVP-FS-----------RIA--------FSHGTN-------PVYMY----------NSAGSI--------------YVSDGFYLQV-----------RINGE-------TNAE---------MKFYGPSVYYIGIQK-------------------DNGNTFKYILTE-------------SSA-----KDFVR-------------------VCEH-RNMA-----MNGKCLTLERRD--------YQF------------------------------------------------------------------------------------------------------------------------------------SELD----RIG---------------------------WNDK-----ISSL-YVPE----G-------LKLIAYEASSFKA--KV-PID-YYGPATYN----------------------------MISK-----------------------------EKTWSSIKM-------EL--------TE---------------------LRTTDMIKLCSNYKLG--G--------------------------------------------------------------ICFYFEAKAGK--------FTKDDL--------------------ISTKK------------DIHQI--------------------RSMEVPGNV---------------------TVIAYTNSMMQ---------------------------P-----------------------------------------------------------KHFLAVYK----------------------------------------GPKVV-------------------------------SET----------------------------------------------EQADPH----------------------------------------------------------LEI----------------------------------------------------------------------------ELKI-------------------------------------------------------------------------------------------------------------------------------------------------------------------------------------------------------
>GHAZ01114813.1.p1_Velella_velella
-------MF--------KSLTISIS---------------------------------------VLTFI----------------------------LLFQEGSSSPV--------------------------------------------VAANSTNNAANAT-ILIEEDESNKR---------QE--TEPKS----------------------FSDD--------------IED-----------------------------------------------------VIKIKDSMENAG-----LIRDNTGAVN--------KAK---------------TSRIAG-------------KLREKARSIDS--------------DSADSAT---EGVSGAGE-GLLTLVEGI--KGGNWVDIVTGGLDMISSVLGML---GP-MSVIASSVLSLFSMAFGLFGG---AT---GGEESTEDMMTRVIEKALLEAKAE-ELRSEVNGIKRLLQSFSSSIAN-----FRE-----T------------------NS-LTQEQAL--TLYDQ--GFRGVAQFGVLEHYIEKWCAVGDPNTYD-------------------TPVKKGELND--MVSRCLDMVNLYCDLSVFRQIMLADMASLIAEV-----------------------------------------GIEGTPEVFMHLLRKEQK-S------DKKLLK-F---LMDPA----------------------NNRDKRFVITKYFTSLTKYTTITAYLKKLS-TLDLSDVETKKSAR----AE-----ISKD------------EKFF-DKKF----TLVCTDIEL--------------------RGNCFQFSELG----------------------AKRDAS-------LKGWK----------KKVVSL--------------YVSDGVEVQGFHRP-------DLQGS-------LFG-----------PYYGPAVYGKVSGS-------------------KDWESMNILASE-------------TSA-----LDLLR-------------------VCEN-ENMD-----TEGVCEAIETKN--------YPNLGAMDKRGTAM---YYVS--------TIRKKAKC------------------RYSKCDV----WNTGKWWCE--------------------------------------------------------RSKRRDWEECLIGRY---------------------------WSER-----IKSM-TIPK----G-------YKIYGYSETDYGG--VE-YGP-LYGPSTVL----------------------------KVHP-----------------------------SAAWKSLKM-------VK--------TT---------------------QSTTKMVQMCSEEGLK--G--------------------------------------------------------------FCDYFIA-----------NSGQTDL-SNVHG--------------VNWD-------------SDKRI--------------------KSMMVPGSI---------------------TVYTYSEKSYG---------------------------------------------------------------------------------------GMEMGPYD----------------------------------------GPVTI-------------------------------TKV----------------------------------------------DGADGEEQ--------------------------------------------------------IK-----------------------------------------------------------------------------SFKIMRRY---------------------------------------------------------------------------------------------------------------------------------------------------------------------------------------------------
>GHAQ01030441.1.p1_Tripedalia_cystophora
-------MI--------------LL---------------------------------------GVVLW----------------------------LSLAWRS--------------------------------------------------------TADGE-EE-------------------------------------------------LKTL----------------------------------------------------------------------IKDVKSKLN--------KENK----------------G---------------TEGVKS-------------SLDNLLTSFKE--------------GNVDF-----TVYSGVLT-TLMKSVESI--QSDDPATVIIGFLNIMSSVSGVIP--GL---QAYSPLFGALSSIFGLFES---E--------KAQKSVDVIIKEALDAQQAD-ELKREAYGTKKVYDMSKAFLDGV----RQG-----D------------------TS-LKGWEVS--ALSANFPIYSGAKFLAILWKYIEETTPSSK---------------------------------E--ECLRVIKLLDSYCKLWGLRKMLLYDLYSTISAA-GNSP---------------------------------------NIAEGTKKVYDMSDA-E------FKEPLTSL---LKGD------------------------NKDKFALLMTLY--PKE---QNPAIFGFL-NA---------------------------------------SEIP--DPEGY-------QDDY--------------------SGK-YYITNL--------------------------------------KWP----------KYYLAM--------------YVP--------QTS---------------------------------RSGGEKVIGG----------------------------------------------TKQK-------ISIE-------------------LTRL-ED--------------------------------------------------------------------------------------------------------------------------------------------------------------------------GY----------------------------YT-------LG----FND----------NY-------------------------------------------------------------------------------------------IGVWGSLGM-------SRS-------DKSK------------------ISDKSRFHLL-----------------------------------------------------------------------------------------------PF-QDDGK-------------------------------SFYILK----------------FKCQTDCLSNEY----------LYM--------------KRNTD---------------------------------------------------------------------------------------------------------------------------------------GSIRED-----------------------------TY------------------------------------------------EGM-------------GDQGKWT-----------------------------------------LN--------------------------------------------------------------------------LVGKKSIMRKRRG--------------------------------IFPPGAEGR--------------------------------------------------------------------------------------------------------------------------------------------------------
>GHAQ01079010.1.p1_Tripedalia_cystophora
-------MA--------RYIALFCL---------------------------------------AVALW----------------------------PSADSALL-------------------------------------------------------HRRTT-AE-------------------------------------------------IEGD----------------------------------------------------------------------IDQASQKVK--------GDSV----------------N---------------AKALKA-------------KLSNLKTEL----------NTKWN-TEDNR-----EKLVGVVS-TITESIGKL--QSNDPIDIATGCLDLLAGLAENLG--PL---AGIAPLFSVLSMVIGLFGG---E--------QVQESVGDVVKKALKEQRDD-ELEAEAFGTQREFTVSKAFLDGI----RKE-----P------------------KT-LTEMEVA--SLSANVPIYKGVKFLAILTQRIKKAAPTNA---------------------------------E--EAKKVLAFMELLADLCSIRDVIILDLYQLVSSA-GHSP---------------------------------------NIAAGILEVKNVGRG-E------FRDALQDL---FKGN------------------------DPKHWILYSSLY--PKNRSPQTKKIHKFL-KT---------------------------------------IGIT--DLPRI-------DDDI--------------------SGR-KIISAL--------------------------------------AYP----------EYCMAS--------------PSG---------GE---------------------------------SMQG---------------------------------NY-------------AKASYKRE-------CTIT-------------------LRKE-QD--------------------------------------------------------------------------------------------------------------------------------------------------------------------------GF----------------------------YT-------MR----VYE------------RRIA--YAS-----------------------------------------------------------------------------------EEYVLLRP-------NSN-----------------------------VDKLSKFNFV-----------------------------------------------------------------------------------------------PV-KLNNN-------------------------------EFYIVS--------------------TCEWPDRY----------AYE--------------MANEK---------------------------------------------------------------------------------------------------------------------------------------GWIAF-------------------------------Y------------------------------------------------EGNPNNSGYQD-------KAFWK-----------------------------------------VH---------------------------------------------------------------------------------NA-----------------------------------------------------------------------------------------------------------------------------------------------------------------------------------------------------
>TRINITY_DN23185_c0_g1_i1.p1_Turritopsis
-------MK-----------LLVLI-----S---------------------------------VFVTS----------------------------ALTTNVTHHKAHY-----------------------------------FQKRGRHSGIGTIGKQNAVDFDE-------------------------------------------------VFNV-------------FDPNL----------------------------------------------------ITGPIEDMFKSGYNKK-KIHR--------------QSA---------------NTKINT-------------LLSKAKTKFKEKA------PKWDE-QHKMAAA---GAISTVVG-GAESLVNGI--RQDDIMTAISGALGIASAVASIM---GP-VGSIVGTVLTLISTIFSFFGG---SS--AKPKESEEDMMKRIVSAELEESQYN-ALRNEISGVQFLYSTMSSSIAD-----LRK-----QNEELD-------------EE-LTLSHGS--AMYNL--AFKELVPFGVLKQYINKFCEAGFIISEDDRD-----------------DKVVDKIKL--YAKRCGVLVRLYCTLSIQRQFLLTDLAALLNGD-GESQE-------------------------------SDALALRKISKNIVHMLNREQE-L------DHDFLR-F---LNDPI----------------------NYPRRRYAVYRLFDEPEKNKLVVSYLAALN-KN-------------------------FPY--------Y--PGFY--KPP----IIACRDVML--------------------QDHCAAIYHLKPV--------QD--------------------------------------LLKSSI--------------FVPHGTKVYSMYLNGD-----NKEER-------TDA-----------EMLGAGVFHKVTNIYYRM-------ASEGLDWVKTFTLLYHQDLT-------------KDA-----QAEIR-------------------ICGT-ATALTG-KDDPDYCREFEAAT--------PDQ------------------------------------------------------------------------------------------------------------------------------------PRFQ----EIN---------------------------LRTKIFE-SVKSV-NIPA----N-------RTVTLYDQNDDVV--RT-----FHGPDFIK----------------------------EVCV-----------------------------PREWINAAK----VKFEK-------------------------------SNNVRQVKVCEGHDLS--G--------------------------------------------------------------KCHNVRVPAHKE-------SVYFDM-QDPTA---------------------------MGGCDFGIV--------------------RSIQIPSGM---------------------EVQIRIRKS------------------------------------------------------------------------------------G----GGSMGPFV----------------------------------------GPTTI-------------------------------GNFGILR------------------------------------------ESH---------------LDDFR------------------------YGK------IFDRTEKAVEICEGDDFDGECIVYKEMNYAGNDANFP----LTEMK-SAKVPSGVGIKLYSDRNFLGRVIDVKGPEAFWSGSS--FKSFKVAEIDVKEVVELDAVE--------------------------------------------------------------------------------------------------------------------------------------------PVTSP---------------------------------------
>TRINITY_DN17801_c0_g1_i1.p1_Turritopsis
-------ML-------KKIFTIWVV-----S---------------------------------TILLC----------------------------FAISSNVIAND------------------------PI--------------------------------NR-------------------------------------------------LEDV--------------ATNT----------------------------------------------------ITQPLDEMRQAGYQDD-MVEK--------------NEA---------------DEKISS-------------KLGNFKKVF----------EKLDD-DQKEAAV---TAVSSVVS-GSGTLVNGI--RNDDVFSAISGGLEIAAAVVSLA---GP-VGSVIGTVLQLASTIFSFFGG---SS--APAQKKEEPKFKQIVEEAIEEANVN-ELKIQIAGVKSLYKTVSASVAE-----YRK-----QIERG--------------TH-LSAGAGL--ELYDH--AFKELVAFGVLREVIDKFCDDAS---------------------------EDNHQDT--YASRCGTFIRLYCNLAIQRKLLLLDIATVLSNN----------------------------------------TELTQVTDNILFLMKRQLE-D------DHTFLR-F---LSDPI----------------------NFPKRRYAVHQIFQKPQDNKFIIMYLKFLK-KT-------------------------FPH--------Y--PGFY--KPP----VVGCSKMQL--------------------QGTCVALFNEI-----------------------------------PARFM----------NPGGSI--------------FVPLGVKVIKEEVL-------DNSDSIPKTVEVTKED----------VLLGAATHHISHNLH------------------QNLLRLTYEETS-------------TDA-----SEHIV-------------------ICGKKGN-------NDNMCKVFEKHE--------DRAV-------------------------------------------------------------------------------------------------------------------------------------------AYN---------------------------FKDL-FD-EVKTV-LLPH----H-------YKLSLLDKDGKEK--RS-----ILGPDYLQ----------------------------VVCN-----------------------------QNEWTNAVK----IKIEK-------------------------------EVSTKKVKLCSEADLG--G--------------------------------------------------------------KCQSIVIPKHYQF------NPVYDITTGRDG-----------------------------ACPITEI--------------------KSMKVPEGV---------------------EVLIYEYEEWVLN-------------------------------------------------------------------------------------ENSKGPFT----------------------------------------GPITV----------------------------------------------------------------------------------------------NVKEDSHWK------------------------FVK------VYDLTLSPFLFCTDVDLKGTCYQY-MEEYNGEWSQIA-----SFLK-SMRVPKGKTVNLCTRQLYQGTKKRVVGPKRLTNFK---FRSYEVVDVKKKRCAL----------PKKAKKKSIQ---------FPGKKN----------------------------------------------------------------------------------------------------------------------------------------------------------
