# Supplementary material for: Phylogenetic and Selection Analysis of an Expanded Family of Putatively Pore-Forming Jellyfish Toxins (Cnidaria: Medusozoa)
Source: Genome Biol Evol. 2021 Apr 23;13(6):evab081. doi: 10.1093/gbe/evab081 (PMC8214413; doi:10.1093/gbe/evab081)
Supplement: evab081_Supplementary_Data [file evab081_supplementary_data.zip › File_S4.fa]

>CrTX1_Carybdea_brevipedalia_spQ9GV72
AAACATGGCAAACGCTCTGATGTCAATTCTTTACTTACTAAGGTAGAAACTGCCTTAAAAGAAGCTTCTGGTAGCAACGAGGCTGCTCTTGAGGCTTTAGAGGGCTTAAAAGGAGAGATCCAGACAAAACCAGACCGAGTTGGACAAGCCACAAAAATCCTTGGATCTGTCGGATCAGCTCTAGGAAAATTAAATTCTGGAGATGCAACCAAAATCATTTCTGGTTGCCTCGACATTGTTGCAGGAATTGCAACAACTTTTGGAGGCCCTGTCGGGATGGGAATCGGAGCCGTAGCTTCTTTTGTTTCTTCAATTCTATCATTGTTTACTGGAAGCTCAGCAAAGAACTCAGTTGCTGCCGTTATTGATAGAGCTTTAAGCAAGCATCGCGATGAGGCCATCCAAAGACATGCAGCAGGTGCCAAGAGAGATTTTGCTGAATCATCTGCATTCATTCAGGTCATGAAACAGCAGTCCAATCTTACAGATAGCGACCTAAGTATCATTGCAGCGAATGTTCCTGTTTATAAATTTAGTAATTTTATCGGACAGTTGGAGAGCAGAATTTCCCAAGGCGCAGCAACTACCAGTCTTAGCGATGCAAAGAGAGCCGTTGACTTCATTCTGCTCTATTGTCAACTTGTAGTCATGAGAGAAACCTTGCTGGTCGACTTGGCTATTCTCTACAGGAAAGGAAATGCAGAACACGTGGCAAGTGCTGTGGAAAACGCTAATAGGGTAAACAAAGAGCTAGCTGCTGATACCCTAGATTTTCTTCATAAATTGATTCCTGAACAAGCATTGATAGGTGCAGTTTATCATCCAATTTCTGCCTCTGAAACTAGCAAAGCAATATTAAATTACACGAAATACTTTGGAGTTCCAGATGTTCCCCGTCCTATTGGAAACCGCAGATACAAATTTACAAATAGTTACTGGAATACCTACAGTATATGCAGTGAGGCTTACATGGGAAATTACATGTTCAGAGGCTGTTCTAACGTTCGGAATCCAAATATCAGGGTATCCAAAATGTCTGATGGGTTTTACACCATGGAGAATAGCGATCGGAGGAAGTTGTATATCACCAAGCATGACCAAGGATGGGGATGGGGTACTTTGGATGAGGATCCAGGTGACCAAGGCCATATGAGGTTCATTCCTTTGAGACATGGGAAGTATATGGTAAGCTCTAAGAGGTGGCCCAACTGGTTCATGTATATGGAATCAAGTGCCAGTGGCTACATTCGCAGCTGGGAAAATAATCCAGGACCTCAAGGACATTGGAGTATAACATAA------------------------------------------------------------------------------------------------------------------------------------------------------------------------------------------------------------------------------------------------------------------------------------------------------------------------------------------------------------------------------------------------------------------------------------------------------------------------------------------------------------------------------------------------------------------------------------------------------------------------------------------------------------------------------------------------------------------------------------------------------------------------------------------------------------------------------------------------------------------------------------------------------------------------------------------------------------------------------------------------------------------------------------------------------------------------------------------------------------------------------------------------------------------------------------------------------------------------------------------------------------------------------------------------------------------------------------------------------------------------------------------------------------------------------------------------------------------------------------------------------------------------------------------------------------------------------------------------------------------------------------------------------------------------------------------------------------------------------------------------------------------
>CaTXA_Alatinia_alata_spQ9GNN8
AGATTATCGAGATATCGTCGAAGCGCAGCCGATGCCGTAAGCACCGATATCGACGGCATCATTGGACAGCTCAATGATCTCGGTACAGATACCAAGCGATTAAAGGAAGCTCTACAGGGAGTTCAGGAAGCTGTTAAAAAAGAGCCCGCTACCACTATTGCTAAAGTATCAACTATCGTCGGGTCAGTTGGAGGTTCATTGAGCAAGTTCAAGTCAGGAGATCCCTTTGATGTTGCTTCAGGGTGTCTGGACATCATTGCCAGTGTTGCTACAACATTTGGAGGTCCATACGGGATTGCTATTGGGGCAGTAGCATCATTGATTTCCTCTATTCTTAGCCTCTTCTCTGGAAATAGTATGGGAAGTGCAATCAAACAAGTTATTGACGACGCTTTCAAGAAATATCGCGATCAAGAGTTGGAAGACAATGTAAAAGGAGCAAAAAGGACCTTTAATGCCGTCATCACCTTCGTCAACAGTGTATCAAAGACAGAGAATCTGACCGAGGTCCATTTGGATTCGGTCAGAGATGCTGTTAGAGTTGATGCATTTACCAACATGCTAGGTGTCTTGGAGAGCAGAATCAATCGCGGCTCTGTGTCCACCGATAACAATGAAGCAATGAGAACCATCAATTTCATCTTCTTGTACTTACAACTGTCCGTGATGCGTGAAACACTGTTGACTCAAGTTATTCTTTTGTACAAGCGTGCGGGTGGTGCATATGATGAGCTGGCACTGTCTCTGTCCTTAACAAGTGATCAAAACAAGGAAGCGACAAGAGAAACGGTTACGTTTTTACATCAAATGGAAACCAAGTATTCTCTCTGTGGTTCCTACTACTACCCTATTGACCACTCTAAGGCAGCCATTGGTATTCTTAAACTCACAAAATTTTTTGGAGTGCCAGATCCTGCAAGATACACGTTTGATGGTCTTTATTACAGAATGCAAAACAGGGCATGGAATCGGTATAGCATCTGTAAAGAATCTTATGCGGGCAATCACATGTTTCGGGGCTGCAAAGATTCAAGTTACCATGGAATTAGGATCAAAAAGCTGGAAAATGGTTACCATACTATTACCCTGAGATCAAAAGCCATGTATGTCACGAAACACGCTCAAGGATGGGGCTGGGGAACAGCTGATGAAGATCCAGGTGAGCAAGGTTACTTCACTTTCATCCCTTTAACAAATGGTTTTTACATGGTTTCTACCAAGAAGTGGCCAGATTACTTTGTGTACATGGAAAGCAGTGCGCATGGTTATATTCGAAGCTGGCATTACAACCCTGATCCACAGGGACAATGGAAAATCTTGTAA------------------------------------------------------------------------------------------------------------------------------------------------------------------------------------------------------------------------------------------------------------------------------------------------------------------------------------------------------------------------------------------------------------------------------------------------------------------------------------------------------------------------------------------------------------------------------------------------------------------------------------------------------------------------------------------------------------------------------------------------------------------------------------------------------------------------------------------------------------------------------------------------------------------------------------------------------------------------------------------------------------------------------------------------------------------------------------------------------------------------------------------------------------------------------------------------------------------------------------------------------------------------------------------------------------------------------------------------------------------------------------------------------------------------------------------------------------------------------------------------------------------------------------------------------------------------------------------------------------------------------------------------------------------------------------------------------------------------------------------
>CqTXA_Chironex_yamaguchii_spP58762
GAAGGAACAATTTCCTCCGGATTGGCTTCACTCAAAGCTAAGATAGATGCCAAAAGGCCCTCAGGAAAACAACTTTTCGATAAAGTGGCGAACATGCAAAAGCAGATAGAAGAAAAGTTTTCTAATGACGACGAAAGAGCAAAAGTAATGGGGGCTATTGGATCGTTAAGCACTGCTGTGGGCAAGTTCCAGTCAGGTGACCCGGCAAAGATTGCTAGTGGATGCTTGGATATTCTTGTTGGTATCTCCTCCGTTTTGAAAGACTTTGCAAAGTTTTCTCCAATCTTCTCAATCCTGTCAATGGTTGTTGGGCTCTTTTCTGGAACAAAAGCCGAGGAGAGCGTGGGCTCTGTTGTTAAAAAGGTAGTCCAAGAACAATCTGACCAAGAGCTACAGGAAGCGCTGTACGGTGTTAAAAGAGAGTATGCAGTTTCCAAGGCATTTTTGGACGGAGTCAGAAATGAAACATCCGATCTTAGTCCAACGGAAGTCTCTGCGTTGGGAGCTAACGTTCCTGTATACCAAGGCGTTCGTTTCATTGCAATGGTAGTTCAAAGAATCAAAAACAGAAAACCCAGAACTGAAAGTGAGATTAAAAGAGTATTATCAATGTTAGAATTGTTTACAGATCTCTGCAGTTTACGTGACTTGATACTTCTTGACTTGTATCAACTGGTGGCTACTCCAGGGCATAGTCCTAATATAGCATCTGGCATTAAAGAAGTCTCAAACCTTGGTCGAGAGGAATACAAGAAAGTCTTCGAAGATCTTTTGAAAACTAACGATAAGGAAACTTATTTGTTTTTATCGTACTTATATCCAAGAGAAAGAAATGAACAAAGCCAAAAGATTTTCAAGTTCTTTGATCTGATGAAAGTTAAATATGATGATCGTCTGAAGCAGGATTTAACAGGAATACAAGTCTTCTCTAGTTTACATTGGCCTAATTACTTCTTGTGTTCGAGCAAAGACTACCTTGCTCTCATTTGCACCAAACCTTATGGGTCACTGAGGCTGGATAAATTAAATGATGGATTTTATTCCATAAAAACAACACAGAGTAATCCGAAAGTTTGCCATAGGTATGGTGAATACATTTTATTTACACATGATAGGAATGATGATCTTGAGAAGTTTAATTTTGTTCCCGTGAAACTGGGAGAAAGAAAGATCTACCTGCTGAGCTCAAAGGCAAGTCCAAATAAGTTTGCATACGTGCCGAAAACAGCAAAGGGAGACCTCTTTTTTGTGGATGGTATCCCAAGTCAACTTGGCTACGGAAACCAAGGATACTTTACTCTTGCCACGGACGAAAATGAGCAGACATAG------------------------------------------------------------------------------------------------------------------------------------------------------------------------------------------------------------------------------------------------------------------------------------------------------------------------------------------------------------------------------------------------------------------------------------------------------------------------------------------------------------------------------------------------------------------------------------------------------------------------------------------------------------------------------------------------------------------------------------------------------------------------------------------------------------------------------------------------------------------------------------------------------------------------------------------------------------------------------------------------------------------------------------------------------------------------------------------------------------------------------------------------------------------------------------------------------------------------------------------------------------------------------------------------------------------------------------------------------------------------------------------------------------------------------------------------------------------------------------------------------------------------------------------------------------------------------------------------------------------------------------------------------------------------------------------------------------------------------------
>CfTX1_Chironex_fleceri_spA7L035
GAAAGCACGATTTCCTCCGGATTGAATTCATTAAAAACTAAGATAGATGCCAAAATGCCTTCAGGTAAACAACTTTTCGATAAAGTAGTGGAAATGCAAAAACAAATAGATGCCAAGTTTTCTAATGACGACGAAAGAGCCAAAGTAATGGGGGCTATTGGATCATTAAGCACTGCTGTAGGCAAGTTCCAGTCAGGCGACCCGGCAAAGATTGCAAGTGGATGCTTGGATATTCTTGTTGGTATCTCCTCAGTTTTAAAAGACTTTGCAAAGTTTTCTCCAATCTTCTCGATCCTGTCACTGGTTGTCGGGCTGTTTTCTGGAACAAAAGCCGAGGAGAGCGTCGGCTCTGTTGTTAAAAAGGCAGTCCAAGAACAATCTGATCAAGAGCTACAGGAAGCACTGTATGGTGTTAAAAGAGAATATGCAGTTTCCAAAGCATTCTTAGACGGAGTCAGAAACGAAACATCCGATCTTAGTCCTACTGAAGTCTCTGCGTTGGCTGCAAACGTTCCTATATACCAAGGCGTTCGTTTCATTGCAATGGTAGTTCAAAGAATCAAATACATAAAACCAAAAACTGAAAGCGAGATCAAAAGAATGTTAACAATGCTGGAATTATTTACAGATCTCTGCAGTTTACGTGACTTGATACTTCTTGACTTATATCAACTAGTAGCTACCCCAGGCCATAGTCCTAATATTGCATCTGGCATTAAAGAAGTCTCGAACCTTGGTCGAGAGGAATACAAGAAAGTTTTTGAAGATCTTTTGAAAAATGACGACAAGGAAACTTATTTGTTCTTATCTTACTTATATCCAAGAGAAAAAAATGAACAAAGCCGAAAGATTTTCAATTTCTTTGATCTGATGAAAGTTAAATATGATGATCGTCTGAAACAAGATTTAACAGGAGTAAAAATCTTCTCCAATGTACATTGGCCAAATTACTTCATGTGCTCAAGTAATGACTACCTTGCTCTCATTTGCACCAAACCTTATGGGTCACTCAAGCTGGATAAATTAAATGATGGATATTATTCTATAAAAACAACCCAGCATGATCCAAAAATTTGCCATAGGTATGGTAATTATATTTTATTTACACATAAAAGGAATGACGATCTTGAGAAGTTTAATTTTGTTCCAGTGAAACTGGAAAAAAGAGAGATCTACCTACTGAGCTCAAAAGAAAGTCCAAATAAGTTTGCATACGTACCGCAAAATGCAGATGGAGCCCTGTTTTTCGTGGATGGTATCCCAAGTAAAGTTGGCTACGGAAACCAAGGATATTTTACTCTTGTCGAGTAA------------------------------------------------------------------------------------------------------------------------------------------------------------------------------------------------------------------------------------------------------------------------------------------------------------------------------------------------------------------------------------------------------------------------------------------------------------------------------------------------------------------------------------------------------------------------------------------------------------------------------------------------------------------------------------------------------------------------------------------------------------------------------------------------------------------------------------------------------------------------------------------------------------------------------------------------------------------------------------------------------------------------------------------------------------------------------------------------------------------------------------------------------------------------------------------------------------------------------------------------------------------------------------------------------------------------------------------------------------------------------------------------------------------------------------------------------------------------------------------------------------------------------------------------------------------------------------------------------------------------------------------------------------------------------------------------------------------------------------------------------
>CfTX2_Chironex_fleceri_spA7L036
GAAAGCACAATTTCCTCTGGACTAGCTTCACTGAAAGCAAAGATAGATATAAAGAAACCAACTGGAAAGCAACTTTTTGATAAAGTAAAAAGTATGGAACAAGCTTTAGAAAACAAGTTTTCTGATGATGACGAACGAGCCAAAGTAATGGGGGCTATTGGATCATTAGGAACTGCTATAGGCAAGTTCCAGTCAGGCGACCCGGCATCGATTGCAAGTGGATGCTTGGATATTCTTGTTGGTATCTCTTCCGTTTTGAAAGATTTTGCAAAGTTCTCTCCCGTCTTCTCAATCCTGTCACTGGTTGTTGGTCTATTTTCTGGAACCAAGGCCGAGGAGAGTGTCAGCTCTGTAGTTACGAAGGCAATCCAAGAACAGTCCGACCAAGAGCTACAAGAAGCACTGTATGGTGTCAAAAGGGAATTTGCAGTTTCTAAAGCATTCTTAGACGGAGTAAGAAATGAAGAGTCCGATCTTAGACCAACAGAAGTCTCTGCTTTAGCAGCAAACATTCCAGTATACCAAGGCGTTCGTTTCATTGCAATGGTAGTTCAAAGAATCAAATATATAAAGCCCAAAACTGAAAGTGAGATCAAAAGAATGTTAACAATGCTGGAATTATTTACAGATCTCTGCAGTATACGTGACTTGATACTTCTTGACCTTCATCAACTAATAGCTACTCCAGGACATAGTCCTAATATCGCATCTGGCATTAAAGAGGTTACGAGTCTCGGTAGAGAAGAATACCAAAGGGTTTTTGAAGATCTTTTGAAAACTGACGACGAAGAGACTTTTTTGTTCTTATCCTACTTATATCCCAAAGAAAAAAATGAGCAAAGCCGAAAAATTTTCAAGTTCTTTGATCTGATTGAAGTTAAATATGATGACCGTTTCAAACTGGATTTATCTGGTGGACAAGCTTTGTCCACTTTACAGTGGCCTAATTACTATTTGTGTCCTCACAATGACTACCTTGCTAACAATTGCCACGATCTTCGTGTAGGTCTTAAGCTAGAAAAATTAAGCGATGGATTCTATACCATAAAGACCTATGGAAGAGATCCAAGAACATGCTATTGGACTGATGATTACGTCAAGATATCAAGCACAAGCAATGGGGAGCTAGAAAAGTTTAGCTTTGTTCCCGTACAAGTGAAGGGTCAAAAAGCTTACTTGCTGTCGACTAAAAAATGGCCACATAATTTTGCATACTCACAAAAAACAGCTAATGGGCTTCTGTCAATACTAAAAGATGTCCCAAGCAAACTTGGTTACGGAAACCAAGGATTTTTCACAATTTCTACATACTCAAACCCAAAGAATAGACATGCTTAG---------------------------------------------------------------------------------------------------------------------------------------------------------------------------------------------------------------------------------------------------------------------------------------------------------------------------------------------------------------------------------------------------------------------------------------------------------------------------------------------------------------------------------------------------------------------------------------------------------------------------------------------------------------------------------------------------------------------------------------------------------------------------------------------------------------------------------------------------------------------------------------------------------------------------------------------------------------------------------------------------------------------------------------------------------------------------------------------------------------------------------------------------------------------------------------------------------------------------------------------------------------------------------------------------------------------------------------------------------------------------------------------------------------------------------------------------------------------------------------------------------------------------------------------------------------------------------------------------------------------------------------------------------------------------------------------------------------------------
>Toxin_A_Chironex_fleckeri_trT1PRE3
aacagacgacgagccaaaagagacgtcgatgaagtaacctcaggcatcaaccaacttgtcaaccaattgaataatgtgcaacaagacacggcagcgattaagagtgctttagaagagctcaagactgaggtatcggcatcgccttcgacagtcagtcaagtttccgaggtagtaaataccgttggctcgtctctcacaaaatttacatctggtgacgcattcaacattgtatccggatgcctcgatctactatctacggttgcatcaaccttcggcggcccttacgggatcgcaattagcgctgtgatttcccttgtatcttccattcttagcttgtttgcaggtgacggctttgattccgccacaaggaaagtcatcgaggaagcttttaagacccaccgagatcaagaacttcgagattctgtaaatggagcaagacgaacattcaatgacgtaatagcattccttaaaggtgctagcaaacatgggaatgtaaccgagcaggagcttgaagtgatatccaaaggtgtacctctcacaaagctaagtgacactcttggtattcttgagagcagaataaacagaggttccacatcaactgatgctgcagaggcggaacgcactgtggaattcatctttctttatctacaacttgctacaatgcgagatacactaataaccaatttcattttaattctaaagcaggtgcccgccgcagatacatatgcaaacgctgttagcatttcattggatgcaaacaaagagtcagttcgcgagacaattgactttcttcataatatggaggcaaaaaacgcagtttgtggagcatactactatccaatttaccattctgaaatgacgaaatcgattctctcctttgctaaatttttcggacttccagatccaccacgtaatacattcggaggagtctatagagtccaaaatcgttattggcctacatggtatatatgtaaggagtcctacatggggaaccacatgtttcggggatgttcaaatgttagatctccaagtgtgcaaatacgtgccctagaaaatggataccaaaaaattaacttacgaggcaaaaatatgtatatcacaaagcacgctcaaggctgggcatggggaacagctgataatgatccaggagagcaaggatatttcgtctttgtccctttgaagtctggttattatatgatcagtaccaaaaaatggccgaattactttgtttatatggaaagcagtgcaagtggatacataagaagctggaatcataatccaggactgcaaggccattggagaatactttaa------------------------------------------------------------------------------------------------------------------------------------------------------------------------------------------------------------------------------------------------------------------------------------------------------------------------------------------------------------------------------------------------------------------------------------------------------------------------------------------------------------------------------------------------------------------------------------------------------------------------------------------------------------------------------------------------------------------------------------------------------------------------------------------------------------------------------------------------------------------------------------------------------------------------------------------------------------------------------------------------------------------------------------------------------------------------------------------------------------------------------------------------------------------------------------------------------------------------------------------------------------------------------------------------------------------------------------------------------------------------------------------------------------------------------------------------------------------------------------------------------------------------------------------------------------------------------------------------------------------------------------------------------------------------------------------------------------------------------------------------------
>Toxin_B_Chironex_fleceri_trT1PQV6
attccgaatcgagcaaaaaggagttccagtgaaataaatgcagaaatcgatggcctgattcagcaactaactacagtggacgcagatactaaagggattcaagagaccttgacagaacttaaaacaactgtcagtgcaaatccctccagaattagccaagtctctgctgtcgtgaaatcagtgggaagctcccttgcaaaatttaagactggggatccttacaacattgtctctggatgcttagacatcctttcatcgattgcaacgacatacaatgggccctatggagttggcttaggagctgtcgcttcattgttatcgtctgtaatagggcttttcgcacaggatggttttaagaactcactgaagtctatcgtagatgaagcattcaagaggtacagagatgaggaactacaaggacaattgaaaggagcaagcagaacctttaatgatgtcataggaacactgaaaaatctcactgacaaagatacagctgtaaccgacttggaattctcacttgccactagttcggtctctgtaagtcaatttagcaatatgcttgggatcatcgaaagtagaataaacactggatcgacaacgacagaccttgcagaagccaaacgaacagttgactttatcttcctctatcttgaactagctgtcatgagagagacattactaacacagttgattttattcacaaaaaaacttggcaaatttgaaaattatgccaatggaatcagtgcttcaattgatgctaacaaacaagctgttcatgatacaatcctgttccttcatcaaatggaacctaaaaatgcagtctgcggagcgtactactatccagttcaccactccgatgtaagtgagggcatttttactttcaccaggtatttcggacttccagatcctccgcgtaatacattccaaggagtgtatagagtcgaaaatcgttattggcctgcatggcatatatgtaaggagtcctacatggggaaccatatgtttcggggatgctcttacattaaatctgcaggtgtgcacataagtgccctagataatggatacctaaaacttaacctaaaaggcaaaaatatgtatattacaaagcacgctcaaggctgggcatggggaacagctgataatgatccaggagaacaaggatatttcatctttgttcctttgaagtctgggtattatatgatcagtaccaaaaaatggccgaattactttgtttatatggagagcagtgcaagtggatacataagaagctggcacaataatccgggtctacaaggccattggaaacttacttaa---------------------------------------------------------------------------------------------------------------------------------------------------------------------------------------------------------------------------------------------------------------------------------------------------------------------------------------------------------------------------------------------------------------------------------------------------------------------------------------------------------------------------------------------------------------------------------------------------------------------------------------------------------------------------------------------------------------------------------------------------------------------------------------------------------------------------------------------------------------------------------------------------------------------------------------------------------------------------------------------------------------------------------------------------------------------------------------------------------------------------------------------------------------------------------------------------------------------------------------------------------------------------------------------------------------------------------------------------------------------------------------------------------------------------------------------------------------------------------------------------------------------------------------------------------------------------------------------------------------------------------------------------------------------------------------------------------------------------------------------------
>Toxin_TX1_Aurelia_aurita_tr3VAS1
GATGATGTCCCAACAGACGAAGAAGTTGACGAAGCATTCAGAGAACTGGATAGACAACTGAACGACAGAGCAGAATTGAAGCAAATGATCCAAGAAGTAAAAGACGAAGTAAAAAAAGGACCGGATTATGCGAAGAATGCCCTTGGAATGGCCAAAGCTCTATCTACAGCTGTTCCGAAACTCAAAAGTGACAACCCGTTGACAATCGCTGAAGGCGCACTCAGTCTTATTTCAGGAATTGCTGAGAACTTCCCTGGAGGAATGGTTGTAGCTACTATTGCCTCATTGGTATCCAGCGTAATTGGAATCTTCACGCCCAGAAAAGCAAGTAATGCCATCAAAGATACAATGGAGGAAGTGATCAAAGAGTCAAGCGATCAAGATCTAGCCGATAGTATTGAAGCATTCCGCTCAAAATTGACACTCATCATGGGCTATATTCAAGAAAAGAAAAAACAGGAACTCGACCGTAACGATGTTGAATACCTGATTGACCAAATCCCATCCCACATCGGTGGTGAGCAATTCTCTTTGCTCGGCAGCAGAATCCATCGAAGAGCAAAAGCGTCCAGTACAAGTGAAGGAGAACGTGGTTATCAATTCTGTGTGATGTACGCTCAACTGGCTGCCTACAGAACCCTGGTGATCAAAGATCTCGCTATTCTCTTCAGAAAAGCAGAGGATGCAGACGAGGCGAGTGCGTATGAGAATGTCGATTCACAACTCGGCTTTGAGCATGGTCAGAGGCTGAAGTTTCTGAATGCGCCAAAACCCGAGCAAGCTGGCACGGTAGTGCATTATTATCCCCCAGGTCATTCTGCAGGAAGCAAATACCTCAAAAATTTCTTGAAGAAGTATGGTGGGGGTGATCCCCCCGTATGGCTCCCAACCTCGTATATGATGATATCAGTGGAATGGCCAAACTGGCATCTATATTTCAAGGCGCATGATACCGGGGGCCCAAATTCGGGTTCGTCAACGTATTACCTCGCCTTCCAACAGAGCTACACGAAAAGTAATGAAAAGATGCATTTCGGTCTGAGAGGTGATGGCTACTGGACCCTGAAAATTGGCAGCAGATATGCATCAGTCGAAAAACCATCGGCACCGCACTGGTTGGTTGGCAACAGTCGCTTTGATACGAATAATCAAAATGGCCACTTCGTCGTTATTCAGTATCCAGGCACTGACATCCTTACTGTTTCATGCAGAAAATGGCCTTCAACGTTCTTGTCAGGGGAAGGTGGAAAGTTCTCAGTCATTCTCAAGCAGGGAAATTCGGGGAAGCCAGTTCAATGGTACGCCGATGAATGCAAGAAAACATCCAAATCCGAGAGCACCCCATGGGGCGGGTACTACTGTGGAGACTACACACCGAAGCCGACGAGAAGATCTTTCGAGTAG---------------------------------------------------------------------------------------------------------------------------------------------------------------------------------------------------------------------------------------------------------------------------------------------------------------------------------------------------------------------------------------------------------------------------------------------------------------------------------------------------------------------------------------------------------------------------------------------------------------------------------------------------------------------------------------------------------------------------------------------------------------------------------------------------------------------------------------------------------------------------------------------------------------------------------------------------------------------------------------------------------------------------------------------------------------------------------------------------------------------------------------------------------------------------------------------------------------------------------------------------------------------------------------------------------------------------------------------------------------------------------------------------------------------------------------------------------------------------------------------------------------------------------------------------------------------------------------------------------------------------------------------------------
>Toxin_TX2_Aurelia_aurita_trT3VAS2
AACGTGACAGATCAAGAACTAGATGATGCGTTCAATGAGCTGGAGAGACAGTTGAATTACAAGCAAGAAGTCAAAGATCTCATCAAGGAGATAAAAGATGAAGTGACGAAGAAACCTGATATCACTGCAAGAACTCTTGGAATGGCAAAAGCCCTCAATCTGGCAGTTCCAAAATTTCAAACTGGTAGAAGTGTTGACATTGCGCAGGGTATACTGAACGTGGTTTCTGGAATTGCCGAGAATCTTCCATTTGGCCAATTCATTGCACCAATTGCTTCCTTAATATCAAGTATCATTGGTATCATTTCTGGAGCTAAGGCAGAAGCAACAATGCGTGACGTGATCCAAGAAGTTGTTCGCCAAGAATCCGGTCACGTGTTATCAAGCGCGGCAGCAGCTAGCAGGCAAGAATTAACCGCCGCATTCAGTTACATTACATCGAAACATAAACAAACTTTGGACAAACATGATGTGACAAGAATGGTCAGCCAAGTTCCAGTTACAACAGGAGTTGGAATTCTGGCACTGTTGGAGAGTCGTATACAAAACAGGGCAACAACAACGGTTGAAAGCGAAGCAAAACAATGCTTTCGATTCTGCGTGTTGTATGCACAAATCGCGAGTTTCCGCGATATGGTGATCAGTGATTTGATTTATCAAATCAGAAGAGCTGGGGACAATGACGAAGCACACAGCTACGAAATTGCGAAGGCAGGTTTTATCAACAGATATAAACTGGCCTTGCAATTCTTGAATCATCCCAAACCTGAACAAGCTGGAGTCGTCCATTTGTTTCGTCCCGTGGGACATTCTGCAGAAAGCAAATATCTCCAAGCTTTCATGAAAATGTCAGGAGTTGCGCCGATCCAAAAGATGGGAAGATCTGCCCACATTCTGCAAGATGTCAAGTCACCCAAATATCACGCTTTTCTCCACAACAGTGGCTTCGTGAGACTGTCAATGGGGTTGGTGATAAAAAGCCAACTAGTTACTTTCATACCGAGATCTGATGGCTACTGGAACTTGAAGTTGAAAGGCAAATGGCTTTGGATCAACGATGGTTATGATACATCCTATGTTGCTGCAAAGTCATCGGAACCAGATCAAAGAGGGCAGTTTGTTGTTGTCACTTACCCCAACAATATCGTCACGATTGCAAACAGAAAATGGCCTAACAAGTTTTGGAAAGATGAGTCGGGCTCGTATTACGTGCGTGTAAGAGATGGAAGCTCGGGTGTAGACACACGATTCCGTCTTAGGCCATGCAATGATAGAGGCACTGGTGGTCGCTGCTTCAACAATAA-------------------------------------------------------------------------------------------------------------------------------------------------------------------------------------------------------------------------------------------------------------------------------------------------------------------------------------------------------------------------------------------------------------------------------------------------------------------------------------------------------------------------------------------------------------------------------------------------------------------------------------------------------------------------------------------------------------------------------------------------------------------------------------------------------------------------------------------------------------------------------------------------------------------------------------------------------------------------------------------------------------------------------------------------------------------------------------------------------------------------------------------------------------------------------------------------------------------------------------------------------------------------------------------------------------------------------------------------------------------------------------------------------------------------------------------------------------------------------------------------------------------------------------------------------------------------------------------------------------------------------------------------------------------------------------------------------------------------------------------------------------
>CfusTX1_Chrysaora_fuscescens_trA0A165TKZ8
TCTCAAGGCACTGTAACCGATGCTGAGGTAGAGGCAGCTTTTGATGAGCTTGAGAAAATGCTGACAAATAATCAAAATATCATTGACAAGATCAATGGAGCTAAAGCGGATATCATCAAAGAGACAACCAAAGGCCCAGCGAAAAAAGCCAGACTTCTTGGCATGGCGAAGGCGCTTAATTTGGCAGTACCAAAGTTGAAGAGCTCGGACAGTGCGGAAGTCGCTCAAGGAGTTTTAAACGTGGTAGCTGGTATAGCAGAATTCGTACCAGGCGGAGTTTTTGTGGCATCCTTTATGTCCATCATATCGAGTATTATTGGACTCGTTTCCGGCACGAAGGCAGACAACACAATCCGGGACATTGTTAGCGCCGCTGTGCGCGAGTCTGCCGACGAGGAGATGGAAGGCAAAGCGGCAGCTAGCCGTGCGGAGCTTACCGCTGCGATGCAGTACCTGCTGTCGAAACACGACAAGGAATTGGATGCAGATGACGTGACGAGAATGACCACTCAGATAAGAGTGACAACAGGTATTGGCATTCTGGAGATGCTTGCCAATCGCATAAAGCATCGGTCAAAATCAACAAACAAAGCTGAGCAACAACAGTGCTACAATTTTTGTTTACTTTACGCTCAAATTGCCAGCATCCGGGACATGATAATGATCGACCTCATCTATCAACTGCGCCGCGCGGGAGACAACGACGAGGCGGACGGCTACGAAAACGTCAAGCTGAACAACATCAACGCATACAGACGAACGTTGCAGTTCCTGAACGATCCAGAGCCCGCCCAGGCGGGTGTTGTGCATCTATATCATCCGCCAGGCCACAGCACCACCGCCAAGTACATCCATGACTTCATGAAGATGGCCAAAGTAGCCCCGGCAACCGCCTATTTATCCGCCAGCTACAACTTGAGATCCGTCAAGTGGCCGCAGTGGAGGGTCTACGCTGGGAGCTACATGGAATTCTCCAAAAACGTGGCTCCGTTCCGCACCTGGATGGACTTCACAAAGCGAGATGACGGCTACTGGAGGATATCGAAAGCCAAGTATCGCATGGTTGTCACGGAGAAGTATCCCAAATACGTCACTGTTAAGGAATCCGTACCAGATAACAACGAAAGAAGCCATTTTGTTGTCATGAGATACGCTGGTTCCCAGATCGTTACAATATCATGCAGGAAGTGGCCGGAAAAGTTTTGGAAAGGAGAATCTGGAACAGAATATTTGGTCCTCCGAGACGGGTTCACAGGTGATGATACCCAGTTGACCATGGCACCAAGTCCTCGCGTCGATACTGACTACAATATCATAGAAGGTTAA---------------------------------------------------------------------------------------------------------------------------------------------------------------------------------------------------------------------------------------------------------------------------------------------------------------------------------------------------------------------------------------------------------------------------------------------------------------------------------------------------------------------------------------------------------------------------------------------------------------------------------------------------------------------------------------------------------------------------------------------------------------------------------------------------------------------------------------------------------------------------------------------------------------------------------------------------------------------------------------------------------------------------------------------------------------------------------------------------------------------------------------------------------------------------------------------------------------------------------------------------------------------------------------------------------------------------------------------------------------------------------------------------------------------------------------------------------------------------------------------------------------------------------------------------------------------------------------------------------------------------------------------------------------------------------------------------------------------------------------
>XP_012556076_Hydra_vulgaris
aatcaaccaaaatcatcaaagttcttcaagcggaatgatctattaaaggatacttttaacaagttatttcaggatgttcctctaaaagaaaaattgcctgaatatattcttgattcacaaaatgaaatttattcacaagtgaaagaacaatttgatgttgcagatgatatttctaaaaagctggatgaaatgtctaagcttcccaacactcaacaaaaattagaaatgctaattaatgaagcttctaagaaaaacaagaagatacaagaaatcaagaatatatatgacactgttatgaaactatcaaatgataaaaatttgcctgaaatagttgatggagttgttgcacttggtggaagtctcatggaagttgttgatggtgttgttaggggacactggcaagatatgttagaaggtggtctcaatatagtccagtcattattggttttggctggtccaatggggtctattatctcaactgctatgagtctagtttctgccatttttggtctatttggaggtagtgtaggaagtaagaaagtcagtgagaaccaagaaggaatgattaaaagggtaattgatgatgcattaaaaagatcacgtgcaaaggaattaaaaagtgatgctgaaggattaaaaaaagaaatcaattctgtaagaaactcaattaatcaatttcgagaagagagcagcattaccgaagatcaagcaacattactttacaatcaggcttttcttggagtgagtttctttggaaagttaaaagtgtacattgatgaatactgtgattgtacttcttataaaggagatgaagattcaaaaagaggcgaattttctggtagatgtttagaatttcttaatctgtactcggatatctctattttacgacaattacttattgctgatatggctagtgtcattggttcttttaataacatggacaaattagctgtcaaccttttgaaacttacagataaagagaaagtttcagataaagagattcttacattttttttggatccaataaataacagagcacagcgtttttgtatttcgcaatattttggagcgccaaacagatacccaactattcaattgtacctctcaaagttatcaaaaattcctgaaggaaaaccaatacctggtaaagctgtcatatgttcagcaaaagagcttctaggattgtgtcaagaactggagttaacccaatatgatgatttaaaagattgggaaaacaaagttaaatcattatatgttcctcagggagtgttagtgtatggatttagccagagatttcaaaacggggcatcatttggaccatttcctgggcctactgtaataggattgacaccgggcgagtggaaatctattcttatagttgaaaataaaaatgatattaatcaatttgttaggatttgtgaggctgaaaatatggagcagacaggaagatgtgatttccttaaggtgcaagaatatccctttctacaaatggcattagggactgatcatggtgtgtggacaaaacagggtaaaaagtgtatatttcctttcaaagataaagatggtttacattatagttgtgttgatggtgcaactcaattctggtgtgcaatagatgtaaagtctgatcttgtatattctgattatggcgaatgtttgtttcctgaaacctgggaaaataaagttgaatcaatttctattccagatggcattcaagttgaaatgttttctgatgtgcagtttaaaggaaaaaaaattggaccattttatggaccaaatacaataaacaaactttgtggtggaaaggaaactaaatccatgaaagtttctaaaactgatgtcaaaactgctgggatggttttaatttgctcagaaaagtctttttcaggaatgtgtgactacattgaacctgagaaatattcaaaattgatttttcacggttgtaattggaatgaaaagaaagctagtatcaaaagcatacgtgttcccgatggacttgccgttgccatgtggactaaagttgattttgaaggcatgcctttcgggccatatacaggtcctgtttctgttccagaagtagatgatggatacactgccaacgaatttcaaattaattctatgaatattgaaaaatttactaaatccgatttggtatatgaaaaatcggatttttcagaaaagcgatcaaaaactctaagttattctaaaatttctaaaatcagtcgagtttaa---------------------------------------------------------------------------------------------------------------------------------------------------------------------------------------------------------------------------------------------------------------------------------------------------------------------------------------------------------------------------------------------------------------------------------------------------------------------------------------------------------------------------------------------------------------------------------------------------------------------------------------------------------------------------------------------------------------------------------------------------------------------------------------------
>XP_002156857_Hydra_vulgaris
AAAGATGAGTCAAAGATTTCGTCTCCAAATTTTGCTGATGCAATAATTGAGAAATCTAATTCATTAAATCCAAAAGGAGGTTCAAAGTATGAAAAAAAGAAAGAAAGTTTCAAAGCAAGTGTTGGAAATGCAAAGGAAAAAATAAAAGAGTTTGGAAATAATGACAAAGTTGCAGAAGGTATAAGTGGTGTTGGAGATGGTTTAACTCAGCTTGTTGGTGGCATAAGTAGTGGAAGTTGGCAAGATATGCTTCTTGGTGGCCTCAGTATTGTTGGGACATTGGCTAGTTTAGCAGGCCCAATGGGAGCTGCTCTTTCAACTATATTGAGTCTTGTTTCAATGGTATTTGGACTTTTTGGGGGATCTCAAGAAGCAGAAGAAAGTCAAGAAGGAATGTTAAAACGAGTAATTGATGATGCCCTAACTCGTGCTCGAGCTGATGAATTAAAAGCTGAAGCCGAAGGTTTGAAGAAGGCAATTAGCTCTATTCGAAATTCTGTCAATCAATTCCGAGAAGAAAATTCTATTTCAGAAAATCAAGCAACTGAGCTTTATAATCAGGCTTTTAGGGGTTTAACTTTTTTTGGACTACTGAAGTATCAAATTGATAAATATTGTGATTGTGCTGTTGAAAATCCAAATGACGAAGAAAAAGTTAGAAAAGCAAAAGAAAATTCTGATCGATGTTTGGAATTTCTAAATCTTTATGCTGATTTGTCAATACTTCGACAACTATTAATAGCAGATATGGCAAGTCTTGTTGGTTCAGTTGGATTAAATGGTACAGCTATAAATCTGTTATCCCTTACAGAAAAAGAAAAGATATCAGATAAAGATATCTTATTTTTTTTGTTGGACCCAATTAATAATAAAGATCAAAGATTTTGTATTGCTCAGTATTTTGGGGTGCCTGGTAAATACCCAACTCTCCAAGCTTATTTGGGTAGCTTGACTCAAGCATCTACCGGTGAAATTGTTACAAAACATGTTGTGATTTGTTCTCAAAAGCAACTACTAGGTTTGTGTTACAAACTTGAACCAAAGAATTATGATGAGAAAGATCTACTTGGATGGGCTAATGATATCAAGTCTATATATGTCTCAGATGGTCTCGTTGTATATGGTTATAGTTCTGATCAACGTAAAGGTGCTTCATATGGGCCGTTTCCAGGAGCAACTGTAATTGGACTTACACCTGGTGATTGGAAATCTATTAAAATTAATCCACTTACAGAAATAAAGAAGCGTGTTAGAGTTTGTGAAAAAGAAAGATTGAGTCAGGATGGAAGATGTGATGAGCTTGCTGTAAATGATTATCCTGATTTAAAAATGGTCAGTGGAACTGATGGAGATATATTGACTAGGGAATCAAATAAATGTATATTTCCATTTACTTTTAACAATGTGAGATATAATAAATGCACAAATAAAGATGGTAAAGATTATTGGTGTGCAACATCTGTGAACAGTGATTTGAGTTACAATAAATGGGATTATTGTGTTTTTCCACAAACTTGGTCAGAGAAAATTCTTTCCATATCAATTCCTGAAAGTGTTCAAGTTTGGCTTTATACAGAAGAAAATTATAAAGGAACTGCCTATGGTCCATTTATTGGTGCTAACACCATTGATAAAGTATGTGGAGGAGCTAAAACAAAATCCATGAAAGTATCTAACAGTGACAAGAAATCTTCAGAGATGGTAAAGATTTGTCGTGGTGCATCTTTCTCTCAGATGTGTGATTTTATTGAAACCAATGCTTACCCGAACCTCGTTATTCATGGGTGTTATTGGCACAACGAGGGAACCAAAATTAAAAGTATGCGTGTTCCTGGTGGACTTGCTGTATATATGTGGACCGGTGAAAACTATAAGGGAAGACCTATAGGACCTTACTTCGGACCAGTTTCTGTATCCGTCGTCGATGGTGGTGAGCCATCCGAGGAACCAAACGATAAATCTCAAATTAAGTCTTTAAAGATTGTTCCGTATAAACCTGTTGCTGTTGATTCTGTGAAAAGAAAATTTTCTAAAGGAAAATCTAAAAATCATAAAGAATAA------------------------------------------------------------------------------------------------------------------------------------------------------------------------------------------------------------------------------------------------------------------------------------------------------------------------------------------------------------------------------------------------------------------------------------------------------------------------------------------------------------------------------------------------------------------------------------------------------------------------------------------------------------------------------------------------------------------------------------------------------------------------------------------------------------------------------------------------------------------------------------------------------------------------------------------------------------------------
>CassTXB_Cassiopea_xamachana_trA0A679PN56
cgtggagatacaacacttgacgcagaaactgaagcaattttcacccagcttgaaacctctctaaacgacaagcaacaaaacaaagaaaatcaagaagaaatcaaaaaacttatccaagatgtcaaagatgagctgacaaagaaggatccagaatatggcaagaaagttcttggaatgaccaagtcccttgctggagctgtcccaaaattgaagagcaccaacgaattaactgtggctgaaggcgccttgttggttgtcgccggcgttgcagagcatttcccaccgccagtgggtatcgttgtcgcctctcttgcaacgctcgtatcgagtgttcttggttatcttacaccacaaaagaccaataaagcaattaaggatgccatgacaagtgtgcttaatgatgcacgtgacaaggatgtcaaagagacgttagaggggtatcaggccgagctactaacaatcaagtcctaccttgcaccgaaaaagaagcaaacactagacagagacgacgttaataacattgtcagtaatgtcaatgtgcacacaggtgcaagggagcttgcaagtcttgctagacgtattcaagagcgtgctgtttctactgacaaaaacgaggcaaagcgtgcctttgatttctgcgtactttatacgaaaatagcaacatatcgcgacgcagttctagaagaagttatagagctcttcacaaaagctggtaataccaatgaagcagagtcatatctgaatgtaaaagtgacaaatatacaacaatacaagacagcattacgtttcctccatgaacccgaagcatcgaaagctggtgcattggtccactactatcctcttgggcactccaaagacagcca----------------------------------------------------------------------------------------------------------------------------------------------------------------------------------------------------------------------------------------------------------------------------------------------------------------------------------------------------------------------------------------------------------------------------------------------------------------------------------------------------------------------------------------------------------------------------------------------------------------------------------------------------------------------------------------------------------------------------------------------------------------------------------------------------------------------------------------------------------------------------------------------------------------------------------------------------------------------------------------------------------------------------------------------------------------------------------------------------------------------------------------------------------------------------------------------------------------------------------------------------------------------------------------------------------------------------------------------------------------------------------------------------------------------------------------------------------------------------------------------------------------------------------------------------------------------------------------------------------------------------------------------------------------------------------------------------------------------------------------------------------------------------------------------------------------------------------------------------------------------------------------------------------------------------------------------------------------------------------------------------------------------------------------------------------------------------------------------------------------------------------------------------------------------------------------------------------------------
>GEUJ01009644.1.p1_Alatina_alata
GTAACGGATTTGGTGTCAGTTATCTCCAAACTGCAAAAAGCTTTAAAAAAACTGCCAGGCAAAACCGACGATGCAGTTAAAGCTTTGGATAAAATACCTACTGACGGGTCCAAAGATCCTGATGAATCATCAAAAACTACAAAATTGCTGGAAATGATAGAGCCTGCAATCAAAAAGCTGGGATCTGGTAATGGATATTTGGTTGCATCCGGATGTTTAGATGTGCTTGCAGGTATATCAATGACATTTGGAGGGCCTGTGGGACTAGCAGTTGGTGCCGTTGCATCTTTCGTCTCGTCAATCCTTACAATGGTGAACTCCCAAACCGTAGGTCCTGCTGAGTCTCTAATTGACTCCGCCCTCAAGAGATACCGAGAAGAATCATTTATTATGCAAGCACAAGGTGCCAAACGGGAATTTGCAGAGTCTACAGCCTTCATTGAAGTTTTGAAAAAAAGCAAGAACATCACTAACACAAAACTCGGCATCTTGGCTGCAAATGTCCCCATCTACAGATTCAGTGCATTTTTTGGTAGTCTTGAGTATTACATCTCCAAAGGATCAGTAGAAAGGGACATTAAAAAGGCAAACAGGACAGTTGAAATCATTCTATTGTATTCTCAGCTCGTGGTCATGCGAGAGGCACTGCTTACTGATCTGGTCATCTTGTACAAAAGGTCTGGCAAAGCTGATGACATTGCTGAAGCAGTTGCCAATGCTATCAAAGTACACAAAAGATTCGCTAAAGAACATCTCCAATTTTTAAGCAATGTTGGTGCTGATAATGCTGTAATTGCATCCTTGTATTTTCCAGCAAAGCATTCTTTTACATCACAATCGATATGGGCTTACAAAAACTACTTTGGTGTTCCGGAGTTGAGTAACTACGTTGCCCCAGGAAATTATATTTTCAGAAATGTGTACTGGGAACGGTACAGTATCTGCTCTAAATATATTGCAGAAAAAAGTATTTTCCGTGCATGCTTAAACGAAAAAAGAAAGTACATAGAGGTTATACCTTTAGCAAACGGATACAATCAACTACGTAGCGCAAAAGGTGAAACCATGTACATTTCAAGCACTCAGGAAGGATGGGCTTGGGGAACCACCAAAAGTGATCCTGGTGACGCAGGCTACATGAACTTCATTCCACTAAGGACAGGTAATTACTTAATTGCAAGCAAGAAATGGCCTGACTACTTCCTGTATATGGAATCCAGTGTAAGTGGATTCATTCGTTGCTGGAGAGGAAATCCAGGACCCCAAGGATACTGGGATTTAGTTAATTAA---------------------------------------------------------------------------------------------------------------------------------------------------------------------------------------------------------------------------------------------------------------------------------------------------------------------------------------------------------------------------------------------------------------------------------------------------------------------------------------------------------------------------------------------------------------------------------------------------------------------------------------------------------------------------------------------------------------------------------------------------------------------------------------------------------------------------------------------------------------------------------------------------------------------------------------------------------------------------------------------------------------------------------------------------------------------------------------------------------------------------------------------------------------------------------------------------------------------------------------------------------------------------------------------------------------------------------------------------------------------------------------------------------------------------------------------------------------------------------------------------------------------------------------------------------------------------------------------------------------------------------------------------------------------------------------------------------------------------------------------------------------------------
>GEUJ01016115.1.p1_Alatina_alata
AGCCAGCCTAAACTTCATTCAATTGTGTCAGATATAAAGCAGGGTTTGAAAGCCGTACCAGGAGATGCGAGTGGTGCCATCAATGCTTTGGATAATGCAGTCAAGGCATTGGATTCGAATGAAGAGGAAAAGTCAAAACTACCCGAATTTCTAGAGAAGTATGTCCGACCTGCAGTGAAGAAGATGATGACTGGGAATGGATACCTGATTGTCTCAGGCTGTCTTGATATCCTTTCGGGTATTGCGAAGACATATGGTGGTCCGTATGGTTTGGTAGTTTCTCAGGTTTCTTCATTTGTATCCTCCTTGTTCACAATGATGAACAAAAAGGGAGCTGATAACCCATCGGTGTCGGTTCTTGACGAGGCAATGAGAAAATACAGGGAGAAGTCATTTATTATAAAAGCTGAGGGTGCTAAGAGAGAGTTTGCTGAGTCCACAGCTTTTCTAGAAGTGTTGAAAAGAAGCAAAAATATCACTAACACCAAACTTGCTATCCTGGCAGCAAATGTTCCGATCTACAGATTTAGTGCCTTTCTTGGTTCTCTTGAGTACTTCATTTCGGAAGGATCAGTCGCAAACGACCTCCATGCAGCAAACAAAACCATTGATTTTGTGTTATTGTACTCACAACTGGTTGTGATGAGAGAGGTACTTCTCACAGATCTTTGCATTATGTACAAGAAAACAGGAAAGGCGGATGACATTGCTGATGCCGTTGCTAATGCCATAAGTGTAAACAAAAAATTTGCCAAAGAACACTTGAGGTTCTTATACGAAATTGGGCCCGATCATGTTATTATTGCATCCCTATTTTATCCAGTACGACATACCTTTGTAACGCAGTCAATCTGGGCATACACAAAATATTTCGGTGTACCTAAGCCCCCAAATCATATTGCCCCTGGATATTACAGGTTCCAAAATGTTTATTGGAATCAGTATAGCATTTGTAGCAGGTGGTGGTCGATAAGCTCCATATTCCGAAGCTGTGAGCATTTGCAGGAAAGAAACATTCAAGTGATCGCTTTGGCAAATGGATATTACAAGCTGCGAGACAGAAAAATGAGGAATCTGTATATTACACATAGCAAAGAAGGATGGGTTTGGGGAACAACCGACGATGACCCTGGGGACGAAGGCTACATCAATTTTATCCCTCTGAGGACAGGGAATTACCTACTTTCTACAAAGAAATGGCCTGATTATTTCATGTACATGGAATCAAGTGCTAATGGATATATTCGAAGCTGGCAAGGAAATCCAGGGCCCCAAGGGTACTGGGATCTAATCAAGTGA------------------------------------------------------------------------------------------------------------------------------------------------------------------------------------------------------------------------------------------------------------------------------------------------------------------------------------------------------------------------------------------------------------------------------------------------------------------------------------------------------------------------------------------------------------------------------------------------------------------------------------------------------------------------------------------------------------------------------------------------------------------------------------------------------------------------------------------------------------------------------------------------------------------------------------------------------------------------------------------------------------------------------------------------------------------------------------------------------------------------------------------------------------------------------------------------------------------------------------------------------------------------------------------------------------------------------------------------------------------------------------------------------------------------------------------------------------------------------------------------------------------------------------------------------------------------------------------------------------------------------------------------------------------------------------------------------------------------------------------------------------------
>GEUJ01027400.1.p1_Alatina_alata
GATGTGGATCCGGAACTCAAGAACAAAATGGACACAGCTGTGAGCAATGTTGGGTTTGCTACTTCAATAGCAAAGAAGATGTTAAGCGATGACATCACAAAGTCGTTCCTTGCTGGCGGTCCAAAACAAATAGAGGAAAAAGTTAAGAAAGTCAAAGCCAAGTTTTCGGAGGCAGTCAAACAATCCTATAAAAAAGATCCAGAAGGAAATGCAGAACGAATTGCAGGTGCAGTTACTGGGATAGGAGAAGCAGTTGGTCCAATTATTAATAGCATCAAGAATAAAGATTGGAAGGGTGGGGTCCAGAGCGTTCTGGGGCTTATAAGCTCAGTGGCAGCGTTAGCAGGACCAACGGGAATGGTAGTATCTGCCATTTTGTCATTCGTTTCAAGTTTATTTGACTTGTTTGGTGGTGGAGAGGCGGAAGAGAGTATGGATAGTAAAATTGAAAGAATAGTTTCTGAACAAATCGGTATTGCTAGAAAAAAGGATTTAGAGGAAGCTGTTCAAGGGTTCAAGATAGCGTATGGGTCTTTGAGTACCTCTGTCAGACAATTTCGAACTTCAGGGGAACTGGATGAAGATCAAGCCAGAGAGTTGTATGGTCACGCTTTTGTGGAATTGCCAATTTTTGGAAAATTGAAAGGTAGAGTGGACGAATTGTGTGACGATGTGAAAATATACAAAGATGCAACTAAATGCCTTGCAGTATTGACTATGTATGCCGAAGTTGCTGTTGTCAGACAATTCCTTCTCACAGAACTGGCAGCTTTGATTGCAGATGTCCATGAAAGAAAATACGGGGTTTATCGTGAAGGAATAACGGGTGAAACGAGTGGTTTATTGGCTGTGAGTAACAACATAATGAATCTCATTAAGAACGAGCAAGAAAGAGATCGTTCATTCCTTAATTTCATGACAGATCCTTTCAATCATCATTCAAGACGGTACATCATTGGTGTCTTCTTCGCAAACGTCCACAAGTATTCATCGTTGCAATTTTACATACGGTCCTTCAGAACCGAAGACAACAAGAACGTATTTAAAGACTACGTCATGATTTGCAAGGAGCAGGTCCTCCAAGGAAGCTGTTTTGCGTTAAAGAAAGGCTCTTATCGAAATCTAACAAAGTATCCCCAAGGCTGGGGCAAGGCTATTAGATCATTTTATCTGCCTCTTGGGCTTCAAATGTATGCCTGGTACGGTGCTGACAACAGAGGGGAGATGTATGGACCATTTGCAGGACCTATTGTGCATACCAAGATGACGGCAGATAAAACGTGGCAGGCCATCGAAATACAAGAGACCATACGAGATGCAGATGAAGAGGTCTTATTTTGCCAGGAGATGTACATGGCTTTGGGACCATGTGACACTCTACTTCCAAATACGTTTAATCTAGAAGGATTCCATTCATACCATTGGCAGAAAAAGCTGCGATCCATGTATATACCTCTTGGGTTAACTGTTGAAGGTTTTACAGCCATAAATGAAGGAGGTAGAAGATACATTGGTTATGATGGGCCATCCACTTACAATCGAGTTTTTAATGAGAATTCTTGGAAGAGTATCAAAGTAATAACCACCGGCGGTGATGCCAGAGAAAAAGTGCAAGTTTGCGACGAACCAAACTTCAAAGGCCATTGTGTGGTCACCGCTGTTTCAAACAACCAACTGAATCACCTTGGTGGAACTAACTTTGAATTGAAGGTTAAATCCTTGAGGATACCAGGAGGATTTCATGTAACTGGTTTTACTGACCATAACCAGAGAGGAACTGGAATCGGACCATATAAAGGTCCTGCTGCTATTGTGAATGTAGACGAAGGAACGACATGGAAATCATTGCTTGTTGAGAAGTTTGGCAAGCCCCTTAGTGGCTAG---------------------------------------------------------------------------------------------------------------------------------------------------------------------------------------------------------------------------------------------------------------------------------------------------------------------------------------------------------------------------------------------------------------------------------------------------------------------------------------------------------------------------------------------------------------------------------------------------------------------------------------------------------------------------------------------------------------------------------------------------------------------------------------------------------------------------------------------------------------------------------------------------------------------------------------------------------------------------------------------------------------------------------------------------------------------------------------------------------------------------------------------------------
>c48598_g1_i1.p1_Alatina_alata
ACACTGAGTCCTGAGCTAAAGGAAAAGTTAGACAGAGCTGAAATAAAAATGAGAACTGTACAAGATATAGCTAAAAGTATGGCAGAAGACGAAAATACCAAAGCGTACGTTACTGGAGATAGTAAAACAATCCGATCTAAGGTAGAAAACTTTGGTAAGAAGTGGGTTGAGACTGCGAAACTTGAATATGCAGAAGACAAGGAAGGTCTTTCCGAAAGAGTAGGAGGAGCTATAAGTGGGGTAGGAGATGGGGTGGTTGGCTTTGTTAACGGTGTCAAGAATAATGATTGGAAAAGTGGGGTTCAAGGTGCTCTGACAATTATATCATCTCTTGTAGCCTTAGCTGGACCTGCCGGAGTAATTGCTTCCTCGGTTCTATCTCTAGTTTCTAGCTTGTTTGATTTGTTTGGTGGAAGTCAGGAAACAGAGAGCATGGATGCCAAAATTGAGAGAATTGTTAAAGAACAAATCAATATAGCAAGGATGAAAGATCTAAAAGCAGACTTTGAAGGCCTCAAGGTTGCCTACCAATCACTAAGTGCGTCTGTACAACACTTCAGAGAGTCAAAGAATCTAGAAGAAGATCAAGCAAACGAGCTATACAATCACGCGTTCCTAGAATTGCCTGTTTTTGGAAAAATTAAAGCAATGATCAATGAAATATGCGATGTAAAAGAAATTGGAGCAGATGGGTATGACAAAGCAAAGGAATGTTTAGACACCATTCAGATGTATGCAGAAGCATCTATTCTCAGACAGTTGTTAATCACAAATATGGCATCACTGATGGCAGATGTGCATGAAAAAGATCACGGAATATATGTTGAAGATAATGATGATGCAACCGAAAGAAACAGTAGTGGTTTACTGATTGTTAGCAACAATTTGTTGAATCTGATCAAAAAGGAACAAGAAAATGACCGCACTGCTTTCCGCTTTTTTGGTGATCCATTGGACCATCCATCTAAACGCTTTGTAATTGGTGTATTTTTTAGAGATGTGCATAAGTTTCCAACCCTGCAGACATATCTTAGGTCATTAGACAAAGAGGATTCAGGCAGTATCTTTAAGCAATACACAATGCTTTGCACAGGGTTAGATCTGCGAGGGGACTGTATTGAGATGGAGGAAGGGGATTATCCAGACTTAAGTAAGAATCCAAAAAACTGGATTAATGCTATCAGCTCATTCTACCTCCCTCATGGTTTGCAGCTGACAGCCTTTGATAATAAAAATTATGGAGGCGATGCATGGGGACCTTACGTGGGACCAACTGTATATCGACGTATAAAACATAGTAATGACTATAATTCACTGAAAATCGAGACGACTGAGAGAGATGCAGACAAAGAGGTAAGAGAAATATACCCATTTACGTAA---------------------------------------------------------------------------------------------------------------------------------------------------------------------------------------------------------------------------------------------------------------------------------------------------------------------------------------------------------------------------------------------------------------------------------------------------------------------------------------------------------------------------------------------------------------------------------------------------------------------------------------------------------------------------------------------------------------------------------------------------------------------------------------------------------------------------------------------------------------------------------------------------------------------------------------------------------------------------------------------------------------------------------------------------------------------------------------------------------------------------------------------------------------------------------------------------------------------------------------------------------------------------------------------------------------------------------------------------------------------------------------------------------------------------------------------------------------------------------------------------------------------------------------------------------------------------------------------------------------------------------------------------------------------------------
>59399.i1.p1_Alatina_alata
GATGTTGATCCGGAGCTTAAGAAGAAAATGACGAGTGCTGAGGACAAGGTTGTGAAGGCTACTTCAATAGTAAAGGAGATGGCAAACGATGACACTACAAAGTCGTTCCTTTCTGGCAGCTCAGATGAAATAGACACAAAAGTTAATAAAGCTAAAACCAAGTTTTCGGAGAGTGTCAAAATTTCCTTTAAGAAGGATCCGGAAGGAAATGCAGAACGAATATCAGGTGCAGTCAGTGGCATAGGAGAAGCCATTGGTCCATTTATTGATAGCATAAAGAATAAAGATTGGAAAGGCGGGATCCAGAGCGTACTGGGACTAATGAGCTCAGTAGCAGCGTTAACAGGACCAACGGGAATGGTAGTATCTGCCATTTTGTCATTCGTTTCAAGTTTATTTGACTTGTTTGGAGGGGGAGAGGCGGAAGAGAGTATGGAAGATAAGATTGAAAAAATAGTTGTTGAGCAAATCGGTATTGCCCGAAGAAAAGATCTAGAGGAAGCTGTTGAAGGGTTTAAGGTCGCATATCAATCTCTGAGTGGCTCAATAAGGCAGTTTCGAGCTTCGGGAGAGCTTGACGAAGGTCAAGCCAATGAGTTGTATAATCATGCTTTTGTGGAGTTAGCAATTTTTGGAAAATTGAAAGGCAGAGTGGACGAGTTATGTGACAATGTGAAAAAATACGAAGATGCAACTAAATGTCTTGCAGTATTGAATTTGTATACGGACATATCTGTCATTAGACAACTTCTTCTCACGGAATTGGCAACTTTGATGGCCGATGTCCATGaaaaaaaaTACGGGATTTATCATAAAGGATTAACGGGTAAAACGAGTGGTTTATTGGCTGTGAGTAACAATATAATGAATCTCATTAAGAACGAGCAAGAAAGAGATCGTTCATTCCTTAATTTCATGACAGATCCTTTCAATCATGATTCAAGACGGTACATCATTGGTGTCTTCTTCGCAAACGACCACAAGTATTTATCACTGCAATCCTACATTCGGTCCTTCAGAACCGAAGACAACAAGAACGTATTTAAGGACTACGTCATGATTTGCAAGCAGCAGGTCCTTCAAGGAAGCTGTTTTGCGTTAAAGAAAGGCTCTTATCGAAATCTAACAAAGTATCCCCAAGGCTGGGGCAAGGCTATTAGATCATTTTATCTGCCGCTTGGGCTGCAAATGCATGCCTGGCCTGGTGCTGATAGAACAGGGTTCAGTTATGGACCATTTGCAGGACCTATTGTGCATACCAAGATGACGGCAGATAAAACATGGCAGGGAATCGAAATACAAGGGAGTGTACGAGATGCAGATGAAGAGGTCTTATTTTGCCAGGAGATGTACATGGCTTTGGGACCATGTGACACTCTACTTCCAAATACGTTTAATCTAGCAGGATTCCATTTATACCATTGGGAGAACAATCTTCGATCGTTGTATATACCTCTTGGGTTAGCTGTTGAAGGTTATCCAGAAAGGGATGCAGGTGGTAGGGGATACATGGGTTATGTTGGACCATCCACTTACAATCGAGTTTTTAATGAGAATTCTTGGAAGAGTATCAAAGTAATAACCACCGGCGGTGATGCCAGAGAAAAAGTGCAAGTTTGCGACGAACCAAACTTCAAAGGCCATTGTGTGGTCACCGCTGTTTCAAACAACCAACTGAATCACCTTGGTGGAACTAACTTTGAATTGAAGGTTAAATCCTTGAGGATACCAGGAGGATTTCATGTAACTGGTTTTACTGACCATAACCAGAGAGGAACTGGAATCGGACCATATAAAGGTCCTGCTGCTATTGTGAATGTAGACGAAGGAACGACATGGAAATCATTGCTTGTTGAGAAGTTTGGCAAGCCCCTTAGTGGCTAG---------------------------------------------------------------------------------------------------------------------------------------------------------------------------------------------------------------------------------------------------------------------------------------------------------------------------------------------------------------------------------------------------------------------------------------------------------------------------------------------------------------------------------------------------------------------------------------------------------------------------------------------------------------------------------------------------------------------------------------------------------------------------------------------------------------------------------------------------------------------------------------------------------------------------------------------------------------------------------------------------------------------------------------------------------------------------------------------------------------------------------------------------------
>51210.i1.p1_Alatina_alata
CGGGTCAGCCCAGCGGTCTTGGCTAAATTGGTTAGCTCTACGAGGAATATTAATATAGTAAAGAGAATGGCCAATGGCATGGGATCAGATGCAAATACTGGAGCATATGTTGGAGGTACAGGTATCCGAGCAAAAGTGGGAGCATTTGGTAGAAAGTGGACTAAAACTGCAAAACTTGAATTTCGAAAGGACCCCGAAGGTAACGCTGAAAGAATTGGAGAAGCCATTAATGGAATAGGGGACGGGATCATAGGCTTTGTCAACGGTATCAAGAATAACGATTGGAAAGGGGGAGTCCAAGGTGCCTTATCTATCATATCGTCAGTGGCTGCATTTGCTGGTCCTGTCGGAATGATAGCTTCCTCAGTTCTGTCATTTGTCTCCAGTTTATTTGATTTGTTTGGAGGAAGTCAAGAAACAGAAAGTATGGATGACAAAATAGAACGAATAGTTGCGAAGCAAATCAATATTGGAAGAGTAAAGGATCTTCAAGCTGACTTTCAAGGTCTCAAGGTTGCCTATCGATCTCTAACAGCGTCCATTCAACACTTCAGAGAGTCaaaaaaaCTTGAAGAGGGACAAGCAAACGAGTTGTACAACCACGCGTTTTTGGAGTTGCCAGTTTTTGGAAAGATTCAAGCAATGATTAAGGAAAAATGCAATGACGTACAAGATGAGGATGATGCATATACGGAAGCAAACAAATGTTTGGGTACCATTCAAATGTATGCAGAGGCATCTATTTTGCGACAGCTACTACTTACAAATATGGCATCATTGATGGCAGATGTTCATGAGAGAGAGAACGGAGGAGAAGAATATGTTGAAGGTACTGaaaaaaaTGTTACTGGTGGTTTGCTGGTTGTTAGTAACAACGTACTGAATCTTATAAAAAAGGAACAAGAGGCAGATCGTACTGAGCTCCGCTTCCTTGGAGATCCTTTCAATAATCCACCCCGACGCTATGTAACCGGCGTGTTTTTCGCAAACCCTTATAAATACCCAACCCTGAGGACATATCTTCGGTCATTGGATAAAGAAGCACCGGGAAGTATCTTCAAGGAATACGTAATGGTTTGCAGAGAACAAGATTTGCTTGGAAGCTGTGTTACACTGGAGCAAGGAGAGTACTTCAACTTGACTGCAAATCCAAAGGGCTGGAACAATGCAATTAAGTCATTTTTTCTCCCACGTGGTCTAAAACTGACAGCAAATGATGATGTTAACAATGGAGGAGATACATGGGGTCCTTTCGTGGGACCAACTGTGCATGCACGTGTGCAGCAGGGTGGTACTTATGACTTTTCAGCAATAAAAATCGAAAGTACCGACAGAGACGCTGACAATGAGGTCCGATTTTGTGAACAGACAAATATGGCATTAGGACTTTGTGACTCAGCCCCTGTGGGGAAACACAACCTGAAAAATTATAATGGACGCAATTGGGaaaaaaaGTTAAAATCCATGTATATGCCATTGGGCCTGGAAGTCGAGGGCTACAAAAGGGCAAATCAACGCGGGAGTCCTTTCGTCTTCTACCACGGGCCTTACACGGTGAATAAAGTAGATGGTGAAAACCAATGGAAAAGTATCGAAGTTAAAACGACTAGCGCTGATGCTAGCGAAAACGTGGAAATGTGCGATGCTGTGAATTTCGGTGGACACTGCATTGTTTTCGGCATAAATACCAACCAACTAGCTCACATCGGAGGGCACAATTTCGATAAAAAAGTTTACTCTATGAAAATACCTGGAGGAGTGCACATTACCGGATATACTGAAATTGACCATGGAGGAGTAGAGATTGGACCTTACCATGGACCTGCCGTTCTTGCCAAAATGGACGAGGCACAAAAATGGAGGTCATTGAAGCTTACCAAAATTTCAAATGGAAGGTCAGGGTAG------------------------------------------------------------------------------------------------------------------------------------------------------------------------------------------------------------------------------------------------------------------------------------------------------------------------------------------------------------------------------------------------------------------------------------------------------------------------------------------------------------------------------------------------------------------------------------------------------------------------------------------------------------------------------------------------------------------------------------------------------------------------------------------------------------------------------------------------------------------------------------------------------------------------------------------------------------------------------------------------------------------------------------------------------------------------------------------------------------------------------------
>51210.i2.p1__Alatina_alata
GAGATCAGTGGAGACCTCAGGGATAAGTTGGATAGGGCTACGAGAAATATGCGAGTAGTACAGACCTTAGCCAATGGCATGGGATCAGATGAAAATACTGGAGCATATGTTGGAGGTACAGGTATCCGAGCAAAAGCACAAGCATTTGGTAGAAAGTGGGTTAATACTGCAAAACTTGAATATCGAGAGGACCCCGAAGGTAGCGCTGAAAGAATTGGAGAAGGCATTTCTGGAGTAGGAGAGGGGATCATAGGCTTTGTCAACGGGATAAAGAGTAACGATTGGAAGGCTGGAGTCCAAGGTGCTTTATCCATCATATCGTCAGTGGCTGCATTAGCTGGTCCTGTCGGAATGATAGCTTCCTCAGTTTTGTCACTAGTCTCCAGTTTATTTGATATGTTTGGAGGAAGTCAAGAAACAGAAAGTATGGATGACAAAATAGAACGAATAGTTGCGAAGCAAATCAATATTGGAAGAGTAAAGGATCTTCAAGCTGACTTTCAAGGTCTCAAAGTTGCCTATCGATCTCTAACTGCCTCAATTCAACACTTTAGAGAGTCCGGAAAGCTCGAAGAGGAGCAAGCAAACGAGTTGTACAACCACGCGTTTTTGGAGTTGCCAGTTTTTGGAAAGATTCAAGCAATGATTAAGGAAAAATGCAATGACGTACAAGATATGAAGGATAAATATAAGGATGCAAATAAATGTTTGGGTACCGTTCAAATGTATGCAGAGGCATCTATTTTGCGACAGCTACTACTTACAAATATGGCATCATTGATGGCAGATGTTCATGAGAGAGAGCGCGGAGAATATGCTTTCCGTACTGaaaaaaaTAATACCGGTGGTTTGCTGGTTGTTAGTAACAACGTACTGAATCTTATAAAAAAGGAACAAGAGGCAGATCGTACTGAGCTCCGCTTCCTTGGAGATCCTTTCAATAATCCACCCCGACGCTATGTAACCGGCGTGTTTTTTGCAAACCCATACAAATACCCAACCCTGAGGACATATCTTCGGTCATTGGATAAAGAAGCACCGGGAAGTATCTTCAAGGAATACGTAATGGTTTGCAGAGAACAAGATTTGCTTGGAAGCTGTGTTACACTGGATCCAGGGCAGTATCCCAACTTAGGTGACAATCCAAAGGATTGGAACGATGCAGTTAATTCATTTTTTCTCCCTCGTGGTCTAAAACTGACAGCATTTAAGCATAGTTTTAAAGGAGGTACGTATGGTCCTTACGTGGGACCAACTGTGCATGCACGTGTACACAATGGAGGTGACTATTCATCAGCAAAAATTGAAAATACCGACAGAGACGCTGACTATGAGGTCCGATTTTGTGAACAGGCAAATATGGGATTAGGATTATGTGATTCCGCTCCAGTGGGAGAATATAACCTGAAAGATTATAATGGACGCAATTGGGAAAATAAGTTAAGATCAATGTATATACCGTTAGGACTGGAAGTCAATGGCTACAAAAGTGAAAATCAAGCTGGAAGAGCTTTTATCTTCTACCACGGGCCTTACACGGTGAATAAGGTAGCTGATGAGAACACCTGGAAAAGTATTAAAGTTGCAGCGAGTGGATCTGATGCTAGCGAAGACGTGGAAATGTGCGATGCTGTGAATTTCGGTGGGCACTGCATTGTTTTCGGCATAGGTAATAACCAACTAGCTGACATGGGAGGCCACAATTTCGCTAAAAAAGTAAACTCTATGAAAATACCTGGAGGAGTGCACATTACCGGATATACTAATATTGACAAAAATGGAACAAAGATTGGACCGTACAAAGGACCCGCCGTTCTTAACAGAGTGGACGAGCCAACACAATGGATGTCCATGGAACTCACCAAAATTCCTGGAAGACAGTAG---------------------------------------------------------------------------------------------------------------------------------------------------------------------------------------------------------------------------------------------------------------------------------------------------------------------------------------------------------------------------------------------------------------------------------------------------------------------------------------------------------------------------------------------------------------------------------------------------------------------------------------------------------------------------------------------------------------------------------------------------------------------------------------------------------------------------------------------------------------------------------------------------------------------------------------------------------------------------------------------------------------------------------------------------------------------------------------------------------------------------------------------------------
>20874.i2.p1_Atolla_vanhoeffeni
GTCACTGAATCGGACAAAGATAATGCAAAGAATGAAATTGACAATCTTCGTAAAGCAGCAAGTAATGCACCTTCTCTTGACACTACAGAATTGGAGACGAGTTTGGTAGCGTTGACAAAGGATATGGACAATGGCGAGAAGGCAAAACAAGCTCGCGATGACAAATTAGAAAAGGTAACAACAATAGTTAATGGAGCACAAATTGCAATTAACCTGTTTCAATCAGACAGTACTGAAGACATTCTTAGTGGGGTTTTGGATATGACATCACTTGCGTTGATGACCTTTGGTGGGCCAGTCGGGGCAGCATTTGCATCAGTCATTCAGTTAGTTTCTGCATTGTTTTCGACCTTCATGGCAAGCCCGGCAACCAAGCCATCCGTTGGTGAGGTGATGAAAGAGGCATTGGTTGATTTCAGAGACACAGAATTATTCGACAAAATGAACGCCTTCACTGTTGTATATCAAGGTGTGCATGAAGGTCTGGTGGCAGTGATCAACAAAAGCAAGCACCAAACAATCCGAGACTTATCAAAGGAAGATATTATCGTTTTGAACGAAGAAGTAAAGACTTTTGAATCTACATTGTTACTAGAAGAAGTGAAAACATCAATTAAAAGTAAACTTGAAAGCGGTAAAGCTGAAGATGCCTTTAAAGCCTTGAAGACATTAAATGTGTACTGTAAATTAACTGCCGTTATAGAGTTAGTAGTTCTCGAATTTGTTATCTTTATAGAGGGTAAAAGTATATTCAACAGTAGCCTTCCACTATTTTATACTCTATTTATAAACACCAGGCGAAAAAGGGATGCAACATATTTTGAGTTTCTGCATTACCCCGAACCTAACCACGGATACGTGGCCGCTATTTATCAGTTTAATCCTACTAAATATAAAGCTTTGAAAACATATATTCATCAAATCAAGGTGACCCCAATACCTACCGACACGGACTTAGCTGATGGGAAGGGAATCGTATTAAAAAATATGAGACACAAAACTTTCTTTAGTTATCTGTCAAAAGCCTCATCATATCCTCTGAAAGGGGACGAATCTATAAGTGATGTAAGTAGATTTAAGCTTGTTTCTTCACTACGTCGCCAGAAAATGCCCGACAAAAATTATGAAAATGCAAATAACGTTTTCCGGATAGAGAGTTTAGCCTCGGGTTGGAAGGGTTATCGTATTGTCGCTTGGAAAGATGAAGATAAATACTGTCGTCCACAACACAAGTCTCCGAAAATTGTAACAACTGTGGAAGCAAAAAATTTCCAGAAGAGGCTAATGAATATGATTTAA------------------------------------------------------------------------------------------------------------------------------------------------------------------------------------------------------------------------------------------------------------------------------------------------------------------------------------------------------------------------------------------------------------------------------------------------------------------------------------------------------------------------------------------------------------------------------------------------------------------------------------------------------------------------------------------------------------------------------------------------------------------------------------------------------------------------------------------------------------------------------------------------------------------------------------------------------------------------------------------------------------------------------------------------------------------------------------------------------------------------------------------------------------------------------------------------------------------------------------------------------------------------------------------------------------------------------------------------------------------------------------------------------------------------------------------------------------------------------------------------------------------------------------------------------------------------------------------------------------------------------------------------------------------------------------------------------------------------------------------------------------------
>21360.i1.p1_Atolla_vanhoeffeni
GAAGATGTGGCCGAGGTGAAAGTTAAATTAAGAGCGGACATCAGCAACATCAAGACTCAAGTGCAAGGAATGCAGGGAAATACTGACCTTCTGACGACCAGTCTAGATGCTTTTGACAATGATTTAGACAATTACATCAAGGATGAAGACGCAACAGCCGACAGGACCaaaaaaaTCAAAGACGTCACTACAGTTGTAGATGGAACAATAAAAGCGCTTCCCAAATTCAAGTCTGGGGAGTCTAGCCAAATAGTCAGCGGTATCCTGGACATGACCAGCATGGCCTTGGCAACCTTTGGAGGCCCTCATGGTGCAGCATTTGCAGTTGTTTTGAACATAGTAAGCGCTCTGATCAGCCTGTTTACGAGTAGCCCGAAATCGTCTCCAGCAATTGACAAAGTGATGAGAAAGGTGTTGGAAGAATTTCAAGATGAACAACTACAACGGAAGATGAATTCGTTCCTGGCTACCTTTGATAAAGTCCATTATGGCCTAGTTGCGTCACGTAAATATAGCAGGGATATCGAGGGCAAGGATTTGTCAGAAGATGATATCACAGCTTTGAAAACGGAAATAAAAACATTTGAAACCAGCACACTCCTGGAAGATGTAAAACAAAGCATTGCTGATAACATTGTCAGTGGTACTGTATCTGATGCTAAAAAAGTTCTTAAGACACTTAATATTTATTGTCAGTTAACTGCCGTGATCGAATTGGTAATATTCGAATTTGTTTCTTATATTGAAGATGAGCAATCTGGCAGCAGCGTCCTTCCAACGTATTATCATTCTTTTGTCAATCGAAAGCGCATTCGCGATACAACTTATTTAGAATTTTTACACCTCCCTGATATAACTCAAGCAATCACGGCTGCTATTTATCAGAATAAACCTGAAGATTACCCCGCGCTGCGTGACTATATCGGACACATCAAGGTAACACCCATACCCGACTCAGGTCTGACGGACGGACAAATAATATATCTCACACCTAAAAAATTTCCTACATGGCATTTGTATTTGTCTAGCGAGTCGCATTCTGCTATATACGGAAGTAAGTCAACCAATGATCAAAATAAATTTATTCTTAGAAAAGCCCAAATAGGAGAAGAGGGAAAAGAATGGAAACTTGAAAACAAATATTATCCCAATTACTTTTTTACGGCCTCGAAATATTCTGGCTGCATGCCTTTAAGCCATCCTGATACAGTGAGCCATGTTGAAGGATTGACGATGGAATATATTCGTAATTTACGAGGAAGTTGTCATAAACAATGCCTTGCCAATTATAAATGCAGTGGTTGCTATGCCAACTGTCTTTCATATTTTAAAATTGGGAGAATAAGAGGGCTTCGGTCAGTTAACTACGTATGGAGGTTCACCAAATTGAAATCGACATCAAGCTGTACGTATTATTTAATCAGTGCCATCCAAGAGCAATTTGGACCTGGGTATACACTATTAATGAAGGATAGTGGCAATGCTAATGGCTATTTAAAATATGGCAATCCTGGAGAAAATGGGAAGTTCTCAATTACAAAGAATGCTTGTTAA---------------------------------------------------------------------------------------------------------------------------------------------------------------------------------------------------------------------------------------------------------------------------------------------------------------------------------------------------------------------------------------------------------------------------------------------------------------------------------------------------------------------------------------------------------------------------------------------------------------------------------------------------------------------------------------------------------------------------------------------------------------------------------------------------------------------------------------------------------------------------------------------------------------------------------------------------------------------------------------------------------------------------------------------------------------------------------------------------------------------------------------------------------------------------------------------------------------------------------------------------------------------------------------------------------------------------------------------------------------------------------------------------------------------------------------------------------------------------------------------------
>GBRG01138048.1.p1_Aurelia_aurita
CAAGGAAAGATCACATTCTCAGGCGAACAGTCAGAAAGCATCAAATCAGCACAAACTAAGCTATTAGCTGTCACAGCTTTGGCTGAAGGCATGTCTACTAACAGTTACACAAAGTCACTGGTGTCCTCGATCAATTTTGGAGATAAGTTAAGAGAAGCGAAAACCAAAGCGAATGCAATCGAGACGAAGTTGCTGGGGGAGGATGATGCCGAGGGAAAAGCGGAGAGAATTTCTGGAGCTTTGACGGGGGTCAGTGATGGTCTCGTGGGAATGATCGGAGGAATTAAAGATGGTGATTGGGTTCAAGGTGTTCAAGGAGCATTGGGTATAATCTCTTCAGTGGTCGCCTTAGCCGGTCCAATCGGAATGGTCGCGTCAAGCATAATGTCGATGGTTTCAGGATTCCTGGGTCTCTTCGGTGGCAGTGAAACTGAGAGTCAAGAATCAATGATAAAGCGTGTTGTCGAAGCTGCAATCAACGATGCAAGACACAAAGATATGAAAGAATACATCGAAGGAGCAAAACATGTTTACCAATCTTTGAGCAGCTCTGTTCAGAATTTTAGGGAAAGAAAGCAGTTGACTACTTCGCAAGCAGAGGAGCTGTACAACCATGCATTTGCAGAGCTGGAAGTTTTTGGACAGCTAAAGGCCAGGATCGCAGAAGTGTGTACAAAGCCAGATGATACGACTAAAGCAACGACATGCCTAGACTTTTTGCAGTTGTATGCTGAAATGTCTATATTGCGGCAGCTAATTCTTGCAGACATGGCCAGTTTGCTATCTGAACCAGAAATAAACTTAGAGTCAACAGGAAACAACCTTCTTCATCTCATCAAGAAAGAACAAGAAAGTGACAAAGCTGTAATTGGGCCATATGCAGATCCTCTCAACAATCCAGAGAAGCGACACGCCATTGCTCTATTGTTTGGATCACCTGAGACGTATTCTTTGTTGAATACATATATGAGAACTCTGCATGATGTAGTCGATGGTGATATCTTTCGAGATTTTGTTGTTGTTTGTGACGACAGAATGCTTGGGAAATTTTGCTCTGGTCTTGAGACGAAGGAGTACAGTAATTTGAATGATGATTCTTGGAATGACATGATTGCATCGATGTATATTCCAAGAGGTAAGGAGGTGACTGCATGGGTGGATCCCAATTTTGCAGGAGATGAACTGGGTCCATTTGTCGGGCCAGTTGTTCATGGTCTTGTCCCAAGCCATGATAAATGGAGCTCAATGAAAATCGTCGACACAACAGAGAGCATTGAAGAACAGGTTCGATTTTGTGAACAAGAAAACATGAATCCTGATGGGCTGTGTGACTCTGCCAAACCAACGAAGGGTGTAATTTTTCTTACTAAAAGAGTGAGGAGCAATTATCATGGAACTGATTGGGGCAATAAAATCAAGTCGTTGTACGTGCCAGCTGGGTTGAACATAAGTGGATTTGACTCTTCAGGCAGTAGCTCAGAAGCTACTCTATTTGGACCGTATTATGGACCGCAACGAGTCAACAATGTTTGTTCTAAGGATGGTAAACTATGGGATTCAATCGCTGTGCCAGGTAAGCAGATAGATACGGACGAAGCAGAGCCACCAAAAGATGCAAGAAGAATGGTTCAGTTCTGTGACCGAGAGAACTTGAAAGGAATGTGCCTCAGGGATGACGAAACGAGAACATCACTGAAAGAGCTAAAGGGAAGCTGCAACTTTGAGAGTAAGATCAAATCAGCGAAGATTCCTGGCGGATTTCAAGTGACTGCTTACGGAGGCACGGATCACACTGGTCGCATGTATGGGCCATATATTGGACCTGTGACACTTAACTATGTTGATGCACCGGCGACCTGGAAGTCCTATAAAATTGAAAGCACAATTGTTGAAGGCACGACTACATCAGGAAAAAAAAGCAAAGGAGAAGTCTCGTTCTAA------------------------------------------------------------------------------------------------------------------------------------------------------------------------------------------------------------------------------------------------------------------------------------------------------------------------------------------------------------------------------------------------------------------------------------------------------------------------------------------------------------------------------------------------------------------------------------------------------------------------------------------------------------------------------------------------------------------------------------------------------------------------------------------------------------------------------------------------------------------------------------------------------------------------------------------------------------------------------------------------------------------------------------------------------------------------------------------------
>GBRG01100531.1.p1_Aurelia_aurita
GAAGACGACAAAATCACGTTCAATAAGGAACAAAATGCTAAAATTCAAGGCGCAAAAACAAAACTTTTAGACGTGACGAAAATGGCAGAAGAAATGTCTGATTCCTCACACAAAAAGCCATTGTTGTCATCCAAAAATTTTCGAGGTAAAGTAGAGGCAGCAAAAACCAAAGTGGCAAATATCGAGAAGAAATTGCTTGGAGAGAGTGACGCGGAAGGAAAAGCTGAAAGAATTTCTGGAGCTTTGTCGGGAGTTGGTGATGGTTTGCTTGGGATCATACAAGGGTACCAAGATGGGGACTGGGTTCAAGCTGTTCAAGGAGCATTAGGAATGATCACCTCGGTAGTCGCACTTGCTGGTCCTATTGGCATGGTCGCGTCAAGTATCTTGTCACTTGTCTCTGGATTCTTGGGACTCTTTGGTGGCAGTCAGTCCGAGAGCCAAGAAAGCATGATTAAACGTGTCGTCGAAGCGGCAATCAATGATTTTAGGCACAAAGATCTGAAAGAAGAGATCGAAGGAGCGAAGCATGTTTATCGATCTTTGAGTAGCTCGATCCAGAATTTCAGAGAGGAGAAGCAGCTCGACAAAGACCAGGCAAAAGAGCTTTATAATCATGCATTCAGACAGATTGCCGTTTTCGGAAAGCTGAAGACAAGAATTGGAGAATTATGCGACAAACCAAAAGACACCGAAGCAGCAAAAACATGTTTAGACTTTGTTCAATTATATGCTGAATTGTCCATCCTACGACAGCTGATCTTAGCAGACATGGCGAGTCTCCTGTCTGAACCTGAAATAAATTTGGAAGGTACGGGCAACAATATTCTTCACATGATCAAACAAGAGCAAGTCAGTGACCAAGGAATACTTGCCCCGTTTGCAGACCCCCTGAACAACCCAGACAAACGACGTGCTATATCATACTTGTTTGGAACTCCTGAAAAATACGAACTGTTGTATTCATATATGAGGACTCTACATGACAATGTGGACGGGGGAGTATTCAAAGATATGGTTGTTGTTTGTGACAACAGATTACTTGGAGATTTTTGCGTCGGTTTGGACGAAGAGGAGTACCCTAAACTGTCTGATCTTTCCTTGGATAAAGTCATCGCTTCTGCCTTCATACCAAAAGGGAAAAAGTTGACAGCATGGAACCAGGATAGCTTCAGCGGTCATGAATATGGTCCTTTTGTTGGACGAGTCGTTCATGGGCTTGTGGCAGGCTTTGATACTTGGAAATCACTTAAGATCGAAGCAACAACCGAAGATATTGACAAACACGTTCGTTTTTGTGAAAAAGAGGATATGGATCCTTACGAAGTCTGCGACTCTATGGCAGAAATCGCTGGATATAAACAATTTAATGATCTGGATAATTACCATGGCACGAACTGGGCGAAGAAGACCATAAGGTCACTCTATGTTCCAGTAGGTCTCCAGGCCCATGGAGCAATATTTCAGGAGGGCGGTGGAGGCGAAAGCTTCGGCACATTTTTTGGTCCTCAGCTTGTCAGTAAAGTTTGCTATCCAACTGGAAAACGCTTTGCACATGGACTTAACGTAAAAGGTCTTCGTGGATACAAAAGTTTTGATGGCACACCAAAGGATGCCAGGAAAATGGTGCAATTTTGTGATGAGAACAATTTGCAAGGACATTGCATTAGAGCTGACAGGAGCAAACCTTCACTGGAAAGGTCTGGCGGATACGGATGCACACTCAACCAGAAGATCAAGTCAATGAAAGTTCCCGGGGGACTAAAAGTCTATGGATACAAAGGAACGGATTATAAAGATCGGAGATATGGTCCGTATAATGGACCGGTCATATTAAATACCGTTGATGCTCCCGGAACATGGAAATCTTACAAGATTGAAAAAATTCAAAACAAGAAAGCCCGCAAGAGAGGTTTTTACAAGATTCACAAAAGGAAGCACAGAGAAGGATTGAAGAATCACAAAGAAGAAATGGCTAGGAAAATGACAGATGAGTAA---------------------------------------------------------------------------------------------------------------------------------------------------------------------------------------------------------------------------------------------------------------------------------------------------------------------------------------------------------------------------------------------------------------------------------------------------------------------------------------------------------------------------------------------------------------------------------------------------------------------------------------------------------------------------------------------------------------------------------------------------------------------------------------------------------------------------------------------------------------------------------------------------------------------------------------------------------------------------------------------------------------------------------------
>GBRG01161483.1.p1_Aurelia_aurita
CAAGGTGATGGAGCACCAGACTTGACTTTCTTAAACACAGAGCAGAAGGCAGTTGTGAGAAGGTCCAAGACGAAGCTACAACTGGCTACTGAAATAGCAGAAAGCATGGCCCAAAATGCATACACTCAAGTCTTGGTTTCAGCAAATAACTTCGGTGACAAACTCTCTGCGGCGAAGACTAAAGTTAAAGATTTGGAAAAGAATATTCTTGGAAGTTCTGAGGATGATGCAGAAGGAAAGGCGGAAAGAATCAGTGGAGCATTGGAAGGTGTTGGAGATGGGCTTGTTGGAATGATTCAAGGAATTAAAGGAGGAGATTGGGTTCAAGGCGTGCAAGGCGCTTTAGGCATTGTTTCATCTATTGTGGCACTCGCTGGGCCTATCGGAATGGTTGCATCCAGTATCTTATCGATGATGTCAAGCTTTTTTGGGTTGTTTGGTGGCAGTGAAACTGAGAGCCAAGAATCAATGATAAAGAGAGTCGTGGAAGCTGCTATCAGTGACTTCAGAGATAAAGACATGAAAGAAGACATCGAAGGAGTGAAGCAAGTTTACCAATCTTTGAGCAGCTCAGTTCAGAATTTTAGAGAAAGGAAAGCAGAAATGTCGGCATCACAAGCTGAAGAGTTGTACAATCAAATATTCATGGGGCTTCCTGTTTTTGGCAAATTGAAGACAAGGATTGGTGAGAAATGTGAAAAACCGGGTAGTAAGGCTGAAGACAACGCAAAGGTCACTGCTTGTCTGAATTTTGTGAAGTTGTACTCCGAAGTTTCAATCCTAAGACAGCTCATTCTTGCTGACATGGCAAGTCTCCTCTCTGAGCTGTCTGAATTGAAAACAACTCAAGCCCATTTGAAGACCACTGGAAACAACATTCTTCATATAATCAAGAAAGAACAAGAAAATGACAAAGCAATACTTGCACCATTCGCTGACCCCGTTAACCAAAAGGAAAAGAGATACACAATAGCCATACTGTACACAACCATTGAAGAGTACAAAGTCTTGAATTCATACATGCAAACGCTCCATGAGAAAAAGGATGGAATCAAGAAAACGGGGGATACTAATGTTGTCGGTGGCTCAATATTCAAGGAATATGTTCTTGGCTGCGTTGATAGAATGCTTCAGGGAATTTGTGTGAGGTTTGATACAACTGCAGAATACAAGAAACTCTCAGAAATCGATATGGACAAAAAAGTTTCATCTGTGTTCATACCCCGAGGAAGATCTATTACAGCATATAAGGGTGAAGACCTCGCAGGTGGCACATTGGGACCTTTCGTTGGACCTGTCGTTCATGGCAAAGTCGATGGAGAAGACAATTGGCGATCTTTGAAGGTCGAGGCGACAACAGACAGTATTGATACCCAAGTACGATTTTGTGAAAAAGAGAATATGGATGCAAGCGAAAGATGTGATTCTATTAAACACGCAGGAGGAATTCAAGAGATTGATCTCAGCTCGGCCCTTGAAAGGTTTGCCTCCTGGAGCAATAAGATTCAATCAATCTATGTCCCACCCGGTTTAATGGTGACCGGGTTTACAAGGAAAGGCGCTGATCCATATGGACCCTACATCGGACCACAGCTTGTCAACAAAGTCTGTCACCCTACTACCAGCAAATGGAACTTCCTGAGTATCGGTTCGACCGATATTGATGCACAGACGCTGGTTTTATTTTGTGAGAGCACCAATTTGAAGGGAAAATGCTACAGAGATCAAGCGTCAGCCAGATTTGTGTTAACTGAGGTTCTTGGAATATGCAACGTGAAAGACAAGATCCAATCGTTGAAAATCCCTGGAGGAAAGCAAGTGACAGGATACAACAAGGAAAGGTTGACAGGCCAAGCATATGGTCCTTACATTGGACCCATCACCGTGAATGAAGTGGATGCGAAGACTGCTTGGGAATCATACAAGATTGAGGACACGCCACCAATAGCAACAGGGAAGAAGAAGAAAGCAGCAAGGCGATTTAAATTCAAGGAGCTAGGCCATGGAAAGAAACGCAAGAAGCATCACGAGGAATCTGAAGAAGAGTAA------------------------------------------------------------------------------------------------------------------------------------------------------------------------------------------------------------------------------------------------------------------------------------------------------------------------------------------------------------------------------------------------------------------------------------------------------------------------------------------------------------------------------------------------------------------------------------------------------------------------------------------------------------------------------------------------------------------------------------------------------------------------------------------------------------------------------------------------------------------------------------------------------------------------------------------------------------------------------------
>GBRG01105533.1.p1_Aurelia_aurita
CAAAACAACACTTTCGAAGATGACTTGAAAACACTTGGCAAGCTGCTAAAAGGAGAGCTCAATGTCACTGCAAATATTGAGATCTTGCAACAATTTGTTGCCGGAAATCCAAGCAAGGTTGAAATCATCAGGAAGACAGTGCAAAAATTGAATAACGGAATACCCAAGTTGAGAGCTGTGGACAACATCGAGCTTGTGAAAGGCGTTCTTGAGATCAATAAAGCCATAACAAAATATATCAAAGAAGAAACTTCCGTAGCAGCATTAACATCGCTCATTTCAAGCACAATTGGCTTGGTTAAAGCCAAGACTGTTAGTAATATCTTTTATAAAGGCGTGCATGATTTGTCTCAAGTGGTTTCAGATGAAGTTCTTGAAAGCAAGGTGGCACTCGGTGCTTCTCGACTTGCTATGGGATTCAGTTATTTGCTAACCAAACATGAGCATGAACTGGACTATCATGATGTTATGAGAATAATGAAGAATGTGAGGATAAATTCAGGCCACGCAATTCTGGAATACCTTGCAAAAAAGATCACACCAAAAGGAGTATCTTCGACTTCAAAAGATGCTAGCCTCTGTCTCAAGTACAGCCTCTTCTTTGCCCAAATCGCAGCCGTTCGGGATCTGGTAATCAATGACGTCATCATACAGATGAAAAGGGCTGGGGATGATGCTGCGGCAAAAAGTTACGCGAATGCGATTGGTGAATTTATCGGCACTTATCCAAAGATTTTTAGGTTCTTACAGTCGCCGTCATTGGTTAACGCGGAAGTGGTTTCTCTCTTCTACCCGCCATCACACTCAAAAGAAACTGCACTCTTGGGCTATTTCTTGGATACTCCCGGGAATTTGTATCCAAACGGCAATTACGTACTGTATTCAGTCAAATGGCCAGCATATCACGTGTACCTAGACAACAATGGGTATGTTAAACTCACCAATGGGGATCGCTCTAGCACCTCACAGATAACTTTTCACCAGCGTAATGATGGGTACATGGAGATTCAGCAAAATGGAAAATGGCTTAGAACTGATGACAAATATCCAGATTATATCGCAAGCCAGACATCACCCCCTGGAAATCCACAAGGGAATTTTGTTGTTGTGAAGTATCCTAATACTGATATCATAACTGTTGCATCCAGAAAATATCCAGGAAAGTTTTGGAAGGGGGTGAAGCATTCTTACTACATGCGCCTCAGGGATGGATACACAGGAACAGACTCGCAGTTTCATATTAAACAATGCAAGAAGGTTTCTGCTGATGCAAATCGCTGCGTTGTTTGA---------------------------------------------------------------------------------------------------------------------------------------------------------------------------------------------------------------------------------------------------------------------------------------------------------------------------------------------------------------------------------------------------------------------------------------------------------------------------------------------------------------------------------------------------------------------------------------------------------------------------------------------------------------------------------------------------------------------------------------------------------------------------------------------------------------------------------------------------------------------------------------------------------------------------------------------------------------------------------------------------------------------------------------------------------------------------------------------------------------------------------------------------------------------------------------------------------------------------------------------------------------------------------------------------------------------------------------------------------------------------------------------------------------------------------------------------------------------------------------------------------------------------------------------------------------------------------------------------------------------------------------------------------------------------------------------------------------------------------------------------------------------------
>Seg1153.8.p1_Aurelia_coerulea
AAGATTACATTCTCAGCCACACAGTCAGCCAGCATCCAATCAGCACAAACTAAGCTTTTAGCTGTCACAGCTTTGGCCGAAGGTATGTCTACTAACAGTTACACGAAGCCATTGGTGTCTTCGACCAATTTTGGTGCCAAATTAAGCGCAGCGAGAGGAAAAGCGAATGCAATTGAGACAAAGCTGCTTGGGGAGGATGATGCTGAGGGAAAAGCTGAAAGAATCTCTGGAGCTTTGACAGGGGTCAGTGATGGTCTCGTGGGAATGATTGGAGGAATTAAAGATGGTGATTGGGTTCAAGGTGTTCAAGGAGCATTAGGTATGATCTCTTCAATGGTCGCCTTAGCTGGTCCAATCGGAATGATCGCGTCAAGCATAATGTCGATGGTGTCAGGATTTCTGGGTCTGTTCGGTGGCAGTGAAACTGAGAGTCAAGAATCAATGATTAAGAGGGTTGTCGAAGCTGCAATCAACGATGCAAGACACAGAGACATGAAAGAATACATTGAAGGAGCAAAACATGTTTACCAATCTTTGAGCAGCTCAGTTCAGAATTTTAGGGAAAGAGGACAATTAACTTCTTCGCAAGCGGAGGAGCTGTACAACCATGCATTTTCAGAGCTGCAAATATTTGAAGAGCTCAAAATGGCAGAGGAGCTGCAGTTGTCGTTAGAGACCGAGCTGTACAAAATTTCAGAAGAAAAACTGGGTGAAGTTTCATCATATTTGAAAATCGAGGACATCGAAGGAAAATCAAGAATTTTCATAATTAGAAAGATCCGACAAGAAGTTGAGAAGGCCTTGGCAGTTTTGGAAGGAAGAAAAGCCGACAGTCAAGATATTATTCAGTACCTTGGAGATGTCCTGGCTTTTGTTACAGGGAAACCCCCGCCTTTGGAAGACAATGTCGACGAAGATCGTGATGGAGATTGCACAGATGACGAGGAGAGTATTTCAGAAGCAAAACGGGAGTATGAAGCAATGCAAACAGAATTTATGGAGATGCTAAGCCTTCAAGAGAAAAAGTTGCAAAAAGCAAAAGCAAGGTTTGAAGTACCAACCACAGACAAAGGAGTAGACCTTGAACTTCGTGCCGTGAATAACACAACTGTACCTTACAAGGGGTTTGTTGAATTAGATTTCCAGTTGCTGAATGGGAAAAACTTACTACTAAAAGTACCATTTCTTGTTACTGATGCAGAAATAATTAACCCAATAATAGGCTACAATGTTATTGAAGAAATTGTAAAGTTAGCCAAGCATAATGAAGATTCTTTTGACTCTGGGAAAACAGAAGATAATGAACTGCTAACTGCGATTGAAAACTCATTTCAAAAGATTGACGTAGGTGCAATTCATACCCTGCTAAATATCATTGTAGAGGAAACAAATGCAGATCTGAGCATTTTGAAATCACCAAAACAAAACTTTTCATTGCCTCCTAATCAGTTTACTCGAGTAATTTGCCGGGGGAATGGAGAAACTTCGAATCCAAGGACATTTGTTTTGTTTGAGCCAGATGAAAATCAGCAGTGGCCTCCCGGTTTGGAAATAACTGAAAAATTGCTTGCGATACCAAGAGGAAAATCTTTTCGAGTCAAATTAGATGTTTACAATTCAACGGATCACCCTATCATGTTGAAAAGTCGAACGGTTCTAGGAAGAATTGAATTACTAAAATCTATCACCCCTTTTGATGTAAAACAAAAAGACGGAACATGGAATGGACCTAGCAACCCAGAGGAAGAAAACTCACCTTCTGTTTCTCAAATTAAGGTGACCAGTACATCATGTGCAATTAACAGTGATAGTGATTCATATTTAAGCCAGTTTGATTTGAGCTCACTGAATGCGGACCAACAAAAACTTGCATCAAAACTATTGATAGAAGAATCAGATTCCTTTTCAAAGGACGATGACGACATAGGTTGTGCTGAAGGACTGAAGCTACCTATCAACCTTTCTGATCCCAAACCTGTGCAAAAAACGTACACGTCCATTCCAAAACCACTCTATCCTGAGGTCAAACAGCATATAGAGGACCTTTTGAATAAGGGATTCATCAAAAGATCAACATCAAATTATTCTAGCCCTGTAAGATCCAACAATTCTAACGTTCAGAGCAAGAATCTTTATGACAAACGCGTACGAACAACTGTATTGGAACCCGGAGACAGAGTCCTGGTTAGGAATTTAAGTGAACGGGGAGGACCTGGAAAATTGAGATCTTTCTGGGAACGAAACATCCATAAAGTGATCAAACGTGTGGGTGAGGATAGTCCAGTACACCAGGTAATTTCAGAACATGATCCATCGTCAAAGATACGTACACTTCACAGAAACCTGTTATTACCGTGCGATGAACTGCCGTTGGAAGACCTCACACAAAATGATCAGAAGCAACAAAGAAAAAAGAAAGAAACTGCAGGAAGAACAGATCAGGTCAAACCTCAACAATCAGATGATTCAGATAGCGAAGAGGAAATCTTTGCATGTGTAAGACCAAAAACATCAGAGTGGAAACTAGCAAGACCCCCTACGCCACACCCAGTGCGCGGAACTGTCAGTGACTATGCCGAGGTCGTAAATGACACACCATCACAGGATTGTATGGAACACGTCGAATCGTTACAAAATAGTGATATTGAAAGAGACACCGAACAGGATTTCGGATACGATGCTCGAAGCAACGGAAGAAATTATGATACAACTCGTCCTGAACAGACAAGATTATCGCCAGCATCTAGTTTATCTGCAGACTCGCCAGTCTTGCAAGAATCGCTTGCTTCACCACCCGCAGCATCAACACCAGAGGAATACGTTCGACCACGTCGATTACGCCAACCACCAGCGTATTTACAGTATCCAAGCTTTGGAAATCCAATTTCGTACCCAATATCTAACAATATGATTCAAGCACGATGTGGACAGCCTTTGTTTTGTCACAACACGCCTTTTGCTGCTCATCAAATACCGGCGTGGCATAAGATTCGTTAA
>Seg2604.6.p1_Aurelia_coerulea
CAACACAACATTTTTAATGATGATTTGAAAATGCTTGGCGATTTGCTAAAAGGAGAGTTCAATGTCACCGCAAATATTGAGAATTTGCGGCAATTTGTTGCTGGAAATCCAAGCAAAATTGAAATCATCAGAAAGACAGTGCCGAATCTGAATACAGGAATACCGAAGTTGAGAGCAGTGGACAGCATGGAGCTTGTGAAAGGCGTTCTGGAAATCAATGCAGCGATAACAAAATATATCAAAGCAGACGTTTCTGTACCAGCACTAACATCACTCATTTCAAGCACAATTGGCCTGGTTAAAGCTGCGACTGTAAGCAACATCATCCATAAAGGCGTGCATGATTTGTCTCAAGTAGTTTCAGATGAAATCCTTGAAAACAAAGCAACACTCAGTGCTTCACGACTTGCAATGGGATATAGTTATTTGCTTACCAAACACAAACATGAATTGGATTATCATGATGTTATGAGGATAATGAAGAATGTGAGGATAAATTCAGGCCACTCAATTCTAGAATACCTTGCAAAACAGATCACAGCAACATCAACATCCTCCACATCAGAAGATTCAAGCCTCTGTCTCAAGTACAGCATCTTCTTTGCTAAAATCGCAGCCGTTCGTGATCTGGTGATGAATGACGTAATCATACAGTTCAAAAGGGCTGGGGAGGCTGCAGCGGCAAAGAGTTACGCGAATGCAAAAGGTGAATTTATCGCCACTTATCGAAGGATTTTTGGCTTCTTACAGTCGCCGTCGTTGGCTAACGTGGATGTGGTCTCACTCTACCATCCCCCATCACACTCAAAAGAAACCGCACTCTTGAATTATTTCTTGGAACAAATGGCAACTTCCAAGAATTTGTATCCAAACGGCAAATACGTGCTGTTTTCAGTCAAATGGCCATCATATCACGTGTACCTGGACAACGATGGGTATGTTAAACTGACCAATAGGGACGTCTTCAGCACCTCACAGATAACTTTTCACAAGCGCAAAGATGGATACATGGAACTTAAACAAAATGGAAAGTGGCTCAAAATCGATGACAAATATCAAGATTATATCGCAAGCCAGACATCACCCCCCGGAGATGATCCAAATGGACATTTTGTTGTTGTGAAGTATTCCAATACTGATATCATAACTATCACATCCAAGAAAACTCCAGGAAAGTTTTGGAAGGGGGTAAAGCATACTTACTACATGCGATTCAGGGAAGGATACACTGGAACAGACTCTCAATTTCGTATTAAACTATGCAAGAAGGATTCTCGTGATGCAAACCGCTGCATTGTTTGA---------------------------------------------------------------------------------------------------------------------------------------------------------------------------------------------------------------------------------------------------------------------------------------------------------------------------------------------------------------------------------------------------------------------------------------------------------------------------------------------------------------------------------------------------------------------------------------------------------------------------------------------------------------------------------------------------------------------------------------------------------------------------------------------------------------------------------------------------------------------------------------------------------------------------------------------------------------------------------------------------------------------------------------------------------------------------------------------------------------------------------------------------------------------------------------------------------------------------------------------------------------------------------------------------------------------------------------------------------------------------------------------------------------------------------------------------------------------------------------------------------------------------------------------------------------------------------------------------------------------------------------------------------------------------------------------------------------------------------------------------------------
>Seg274.9.p1_Aurelia_coerulea
AATGTCCCAACTGATGCAGAAGTAGAGGAAGCATTTAAAGATTTGGAGAGACAACTGAATGACAGAGCAGAATTGAAACAGATGATCAAAGAAATAAAAGATGAAGTAAAGAAAGGACCAGACTACGCGAGCAATGCTCTTGGAATGGCCAAATCGTTAGCCAGAGCTGTCCCAAAACTCAAAAGTGATAATCCCTTGACAATCGCTGAAGGTGCGCTCATGGTGATTTCTGGCATTGCTGAAAATTTCCCCGGTGGCATGGTTGTTGCTACTATTGCATCTCTGGTATCAAGCGTAATTGGTATCTTTACACCACAAAAGGCAGGCAATGCTATTAAGGATACAATGGAAGAAGTGATCAAGGAGGCAAGCGATCAAGATCTAGCTGACAGCATTGAAGCGTTCCGCTCAAAGTTAACTCTCATCATGGGTTACATTCAAGAAAAGAAAAAACAAGACCTCGATCTAAATGATGTTGAATACTTGGTCGATCAAATCCCCTCTCATATTGGTGCTGTGCAATTCTCATTACTCGGCAGCAGGATCGCAAGACGATCAAAAGCCTCCAGTGCAACAGAGGCCAAACGTGGCTATCAATTCTGTGTTTTGTATGCCCAACTAGCAGCCTACAGGAGCCTTGTCATCAAGGATCTCGCAATTGTCTTTAGAAAAGCAAATGAACCCGATGAAGCAAGCACATATGAGAATGTCGACTCACTACTCAGCTATGAGCATGGCCAGAGGCTGAAATTCTTGCATGAGCCTAAACCTGAGCATGCAGGTGCTGTAGTGCATTATTATCCCCCTGGTCATTCTGAAGGCAGCAGATACCTCAAACAGTTCTTGAAGAAGAATGGTGTGCGTGACCCCCCTGTATGGCTCCCAACCCAATATATGATGATCTCAGCTTATTGGCCAAGCTGGCATCTATACTTCAAGGCACATGATTCCGGCGGTCAAAACATCATTCATACGACGTATTATCTGTCGTTCCAAAACAGCTACGCAAGGAGCACCAATAAGATGCATTTCAGGCAACGGGGTGATGGGTATTGGACCCTAAGTATTGGCAGCAAGACTGCAGTTGTTCAAGACGCATCACAACCACATTGGATAGTTGGCAAAAAATGGGTCAATTTGAATGATCAAAATAGCCACTTCATCGTAATTCAATACCCAGGCACTGACATCGTCACAGTCTCATGCAGGAAATGGCCTTCAAAGTTCCTTTCCGGAGAAAAGAACAAATACTCAGTTATTCTCAAGGATGGAAATACGGGGAAGCCAATTCAATTCTACGCCGACGAGTGCAAAAAAACAGCCAGTGCTCAGTCCCATCCATTGGAAGGGTACTACTGTCCACCATTCACACCAATGAAGACAAAAAGATCTCTTGAATAG------------------------------------------------------------------------------------------------------------------------------------------------------------------------------------------------------------------------------------------------------------------------------------------------------------------------------------------------------------------------------------------------------------------------------------------------------------------------------------------------------------------------------------------------------------------------------------------------------------------------------------------------------------------------------------------------------------------------------------------------------------------------------------------------------------------------------------------------------------------------------------------------------------------------------------------------------------------------------------------------------------------------------------------------------------------------------------------------------------------------------------------------------------------------------------------------------------------------------------------------------------------------------------------------------------------------------------------------------------------------------------------------------------------------------------------------------------------------------------------------------------------------------------------------------------------------------------------------------------------------------------------------------------
>Seg4224.1.p1_Aurelia_coerulea
AAACAGCAAGATCTTGACGCAGAGTTGGATGACATTTTTACCCAAATAGAAGCGAAGCTAAAAGACCGACAAGAAGTTAAAGACCTCATCAAAGAAGTTAAAGATGAGGTTACAAAAAAGCCTGACATCACAGCCAGAGCGCTTGGTATGGCCAAAGCAATGAATCTTGCTATTCCTAAATTTCAAACTGGAAGGGCTACTGACATTGCTCAAGGTGTGCTTGCTATTGTTGCGGGTGTGGCCGAGAATCTCCCATTTGGTCAGTTCATTGCTCCAATAGCATCATTCGTTGCTTTTGTAATAGGTATCGTCTCTGGACCAAAGGCTGATAATGCAATGCGAAATGTAATTGAAGAAGTGGTCCGTCAGGAATCGGATCATGTCCTCTCCAGTGCAGCTACTGCCAGTCGTCAAGAGTTATCAGCAGCATTTAATTACATCACTTCAAAACATTCACAAGTACTGGATAATGAAGATGTTACCAGAATGGTCGGTCAGATTCCAGTAACAACAGGTGTTGGGATTTTGGCGTTGTTGGAGAGTCGTATAAGAGATAGAGCAACAACTTCAAGTGCTGATGAGGCAAGACAGTGCTACAAGTTTGTTTTGCTGTATGCTCAACTGGCAAGTTTCCGTGATATGGTCCTCAACGATTTGATTTTTCAACTACGACGAGCTGGTGATCAAGACGAAGCTTCCAGTTACGAAGATACGATGAAAAGTCATATTAACAATTATAAAAATGCACTGAATTTCCTCCATCATCCTCAACTTGAACAAGCTGGCGTCGTTTCTTTGTATCAACCTCCTAAACACTCTCTGGACAGCGAATACATATACAATTTCACGAAATTGGCTGGAATCAAGCCAATCCAAAAGCTGGGAGGATCAGCTCACATTCTACAAGATGTTAAATCACCCAAATACCATGCTTTTCTGGAATCGGGTGGATATGTGAGATTAGCACAAGGACTGGTTACTGTCTTTGCTAAAGTTTCTTTCGTACCAACATCTGATGGTTTCTATCACTTAAAGTTGAAAGCTCAATGGCTTTGGATTGATGAAAGCGATGATGATACCTATGTTTCTGCAAAGCACAGAGATTCAGAGAAACCAGATGAAAGAGGGCAATTTGTTGTTGTCAAGTACCCCAACAACATAATCACGATTGCAAGCAGAAAGTGGCCGACCAAGTTTTGGAAGGAAGAATCAGGCACGTTTTACGTGCGGGTCAGAGAGGGAAACACTGGTGAAGACACACGATTTCGTCTCAGACCATGTGAAGACAGAGGCCAAGCTGGTCGCTGCTTCAACATAAAATGA------------------------------------------------------------------------------------------------------------------------------------------------------------------------------------------------------------------------------------------------------------------------------------------------------------------------------------------------------------------------------------------------------------------------------------------------------------------------------------------------------------------------------------------------------------------------------------------------------------------------------------------------------------------------------------------------------------------------------------------------------------------------------------------------------------------------------------------------------------------------------------------------------------------------------------------------------------------------------------------------------------------------------------------------------------------------------------------------------------------------------------------------------------------------------------------------------------------------------------------------------------------------------------------------------------------------------------------------------------------------------------------------------------------------------------------------------------------------------------------------------------------------------------------------------------------------------------------------------------------------------------------------------------------------------------------------------------------------------------------
>GHAG01010390.1.p1_Aurelia_aurita_Baltic
GATGACGTTCCTACTGACGAGGAAGTCGACGAGGCTTTTAAACAACTTGAAAAGGCTTTGAACGATCGAGCAGAACTCAAACAAATGATTGGCGAGGTTAAAGAAGCAATTGTTTCTCCCAAGCCTACAGAAGAATCTCCCAAGCCTACTGTCGACTACAAAGTCAAGGCACTCGCCATTGCGAAGAGTCTAACGACTGCTGTACCGAAACTTAAGAGTGATGATCCGTATACGATTGCAGAGGGTGCTTTGATTATGATTTCAAGCATCGCTGAGAATATCCCAGGTGGAATGATGGTTTCTATCTTTGCACAGTTTATGGCTGGTGTTATCGGCTACTTCAGTCCTAAGAAGGCTAAGGATACAATCAGAGACACAATGAAGAAAGTCTTGCAAGAATCCAAAGATAAAGATATACAGTCCAAAATTAACGCGTTTGAAGCGAAGCTGACTGCCCTGCAAAGTTTCGCTGAGCCGTTCGCAAGTCAAGAACTCACTCAGACCGACATCCTCATCCTTGCTGATCACATCAAAGCCACAACTGCAGTCACGTGTTTAAGTCACCTCGAGCAAAGATTTAGAGACAGTGATTACAAGAAGGATGCTGCGGAGGCGAAACGCTCCTTCCAGTTCGCTGTTATGTATGCGAAACTTGCGACAATCCGTGAACTGGTCTTGAACCAAGCCATCATGATCTTGAAAGCAAAAGAAGTTGCTGCCGCTGATGGTTATATTAACACTAATAATAATCTCGTTGATACTCATAAGAGAGCCTTGTCCTTCTTCCACGAAACAAAGCCTGAAGATGCCGCTATTCTAGTCCACTATTACCCCATAGATCATTCAAAGGATAGCCTCTATCTTCACCTCTACATGAAAAGATTGGGGATTAGTGAGCCTAGGGAATGGATGGCAACTAGTTATCTCCTAAGATCTGTGTATTGGCCAACTTCCCATGTTGAATATAAGAGTTACAGCTCAGGTGGGGGTCGTGTAATGTCATCTGAAACATGGTATAGTGGATTCTCATACGGCACTGCTAATAGTGGCGATAAATTAGCATTTGTCAAAAGGGGGGATGGTTACTTTAACCTCAGGTCCGGTAAAGGGCGTTATGTGCGTTATGCTACTGTAGAAAAGCCCGCAAAGCCTTACTATATCGTAAGAAAAGATGGGTACCCTTCAGGTGGTGACCACAACTCCCAGTTCATTGTCATTAATTACCCCGGGACAGACATCATAACAGTATCCTGCAGAAAGTCGCGTTCTAAGTTCTTTTCTGGGGTAGGAGGTAATAATTATGTTGTGTTGAGTGATGGTAATATAGGCAAGGCAATGCAGTTCAATACAGATATGTGCATGCAAACCAAAGATGCTACAGTTGGGTTAGGGGGCGTTTACGACTGCCCTGATTATAAACCAAGTGATGCTAGCTCAGATTTAGAGTAG------------------------------------------------------------------------------------------------------------------------------------------------------------------------------------------------------------------------------------------------------------------------------------------------------------------------------------------------------------------------------------------------------------------------------------------------------------------------------------------------------------------------------------------------------------------------------------------------------------------------------------------------------------------------------------------------------------------------------------------------------------------------------------------------------------------------------------------------------------------------------------------------------------------------------------------------------------------------------------------------------------------------------------------------------------------------------------------------------------------------------------------------------------------------------------------------------------------------------------------------------------------------------------------------------------------------------------------------------------------------------------------------------------------------------------------------------------------------------------------------------------------------------------------------------------------------------------------------------------
>GHAG01036572.1.p1_Aurelia_aurita_Baltic
AACGTGACGGACCAAGAATTGGATGATGCGTTCAATGAACTGGAAAGACAATTGAATTACAAACAAGAAGTCAAAGATCTCATCAAGGAGGTAAAAGATGAAGTAACGAAGAAACCAGATATCACGGCAAGAACTCTTGGAATGGCAAAAGCTCTCAATTTGGCGGTTCCGAAATTTCAAACTGGTAGAAGTGTTGACATTGCGCAAGGTATCTTGAATGTGGTTTCTGGAATAGCCGAGAATCTTCCATTTGGCCAATTCATTGCACCAATAGCGTCTTTGATATCAAGTATAATTGGAATTATTTCCGGAGCTAAAGCAGAAACAACGATGCGTGACGTTATTCAAGAAGTGGTTCGCCAAGAGTCCGATCATGTCCTAGCAAGTCAAGCCCATGCTAGCAGACAAGAACTAACCGCCGCGTTCAGTTACATTACATCAAAACATAAACAAACTTTGGATCAACATGACGTGACAAGAATGGTCAGTCAGGTGCCAGTTACAACAGGAGTTGGAATACTGGCAGAGCTAGAAAGTCGTATACGAAACAGGGCAACAACATCGAATGACCGTGAAGCAAAACAATGCCTTCGATTCTGCGTGTTGTACGCACAAATCGCGAGTTTTCGCGATTTGGTGATCAGTGATTTGATCTATCAAATCAGGAGAGCGGGGGACGATGATGAAGCATATAGCTACGAAATTGCGAAGGCGGGTTTTATCAACAGATATAAAATTGCCTTGAAGTTCTTGCATCATCCGATACCTGAACAAGCTGGAGTGGTCCATTTGTACCGTCCCCCAGGACATTCTGCCGAAAGCAAATATCTCCAAGATTTTATGAAAATGTCAGGAGTTGCACCCATCCAAAACATGGGAAGATCTGCTCACATTCTACAGGATGTCAAATTACCCCAATACCACGCTTTTCTGCACGGAAGTGGTTTTGTGAGATTGGCAATGGGATTGGTTTTAACTCGGCAACTAGTTACTTTCATACCAAGATCTGACGGCTTCTGGAACTTGCAGTTGGATGGCAAATGGCTTTGGATTGACGATGGTTATGATACATCATATGTTTCTTCAAAGTCAGTGGAACCAGATCAAAGAGGCCAATTCGTTGTCGTCACGTACCCCAACAATATCGTCACGATTGCAAGCAGAAAATGGCCCAACAAGTTTTGGAAAGATGAGTCGGGCTCATATTACGTGCGTGTCAGAGATGGAAATACGGGGGCAGACTCACGATTCCGTCTTAGGCCATGCGATGATAGAGGCCAAGGGGGTCGCTGCTTCAACATTGTTTCCAGCTGA---------------------------------------------------------------------------------------------------------------------------------------------------------------------------------------------------------------------------------------------------------------------------------------------------------------------------------------------------------------------------------------------------------------------------------------------------------------------------------------------------------------------------------------------------------------------------------------------------------------------------------------------------------------------------------------------------------------------------------------------------------------------------------------------------------------------------------------------------------------------------------------------------------------------------------------------------------------------------------------------------------------------------------------------------------------------------------------------------------------------------------------------------------------------------------------------------------------------------------------------------------------------------------------------------------------------------------------------------------------------------------------------------------------------------------------------------------------------------------------------------------------------------------------------------------------------------------------------------------------------------------------------------------------------------------------------------------------------------------------------------
>GHAG01088146.1.p1_Aurelia_aurita_Baltic
ACAAAGATCACATTCTCAACCGAGCAGTCAGCCAACATCAAATCAGCACAAACTAAGCTATTAGCTGTCACTGCTTTAGCTGAAGGCATGTCTACTAACAGTTACACAAAGCCATTGGTGTCCTCGGTCAGTATTGCAGGTAAAATATCCGAAGCAAGAACCAAAGCCAATGACATTGAGAAAAAGTTGCTTGGAGAGGATGATGCTGAGGGAAAAGCAGAAAGAATCTCTGGAGCTTTGACGGGGGTTAGTGATGGTCTCGTGGGAATGATCGGAGGAATCAAAGATGGCGATTGGGTTCAAGGTGTTCAAGGAGCATTAGGTATAATCTCTTCAGTGGTCGCATTAGCTGGTCCAATTGGGATGGTCGCTTCGAGCATAATGTCAATGGTGTCAGGATTCTTGAGTCTCTTTGGTGGCAGTGAAACTGAGAGTCAAGAATCAATGATAAAGAGGGTTGTCGAAGCTGCAATCAATGATGCAAGACACAAAGACATGAAAGAATACATCGAAGGAGCAAAACATGTCTACCAATCTTTGAGCAGCTCAGTTCAGAATTTTAGGGAAAGAAAGCAGTTAACTTCTTCACAAGCTGAAGAGCTGTACAACCACGCATTTGCCGAGCTGGAAGTTTTTGGACAGCTAAAGGCCCGGATTGCAGAAGTGTGCACAAAACCAGATGATACCACAAAGGCAACGACGTGCCTAGACTTTTTGCAGTTGTATGCTGAAATGTCCATATTGCGGCAGCTAATTCTAGCAGACATGGCCAGTTTGTTATCTGAACCGCAAATAAATTTACAATCGACAGGCAACAACCTCCTTCATCTGATTAAGAAAGAACAAGAGAGTGACCGAGCTGTAATTGGCCCATATGCAGACCCTCTCAACAATCCAGAGAAACGACACGCCATTGCTCTCTTGTTTGGATCTCCTGAGACGTATTCTTTGTTGAATGCATACATGAGGACCCTGCATGATGTAGTTGACGGTGATATCTTCAGAGATTTTGTTGTCGTTTGTGACGGCAGAATGCTTGGACAATTTTGCTCCGGTCTTGAAACAAATGACTACAAACTTTCTGACGTTTCTTGGAATAACATAATTGCATCTATGTATATTCCAAAGGGTAAAATGGTGACTGCTTGGGATAGCGATGACTTTACAGGAGATGCACTCGGTCCCTTTGTCGGGCCAGTTGTTCATGGCCTAGTCCCAAGTTTTGATAAATGGAGCTCAATGAAAATCGTCGACACAACAGAGAGCATCGAGGAACAGGTCCGATTTTGTGAAAACGAGAACATGAATCCGAATGGGATGTGTGACTCTGTCAAGCCATCTGAGCGTGCTATTTTTCTTACTAAAAAAGTGAAGAAAAACTATCATGGAACTGATTGGGGCAACAAAATCAAATCGATATACGTGCCAGCTGGGTTAAACATAAGTGGCTATGATACTTCAACGACTGGCATTAATGCTGCTCAATTTGGACCATATTATGGACCGCAAAAAGTCAATAAAGTTTGCTCTACAAAGGATGGTAAACTCTGGGATGCACTTGGTGTATTTGTTACGATTGGAGAGAAAGACGCTGAAGGGAAAGTATTACCACCAAAGGATGCAAGAAGAATGGTTCAGTTCTGTGATGGCGAGAACTTGAAAGGAATGTGCCTCAGAGATGATGAGGATAGAAAATCATTGACAGAACTAAAGGGAAGCTGCAACTTTGAGACTAAGATCAAATCGATGAAGATTCCCGGCGGATTTCAAGTGACTGGTTACAGAGGCGCAGATCACTCTGATCGCAGATATGGGCCTTATATTGGACCAGTGACATTGAATTATGTTGATGCACCTGGCACCTGGAAGTCCTACAAAATCGAAAGCACAATTGTTGAAGACGGTACTACATCACGAAAGAAAGCAAAGAAGAAGGCTCATTCTAAGAAATCCCACAAGAAGATTCATCGATTGTTTGCCAAGAAGAAGTTTGTAAAAGATTATGGTTCGTAG------------------------------------------------------------------------------------------------------------------------------------------------------------------------------------------------------------------------------------------------------------------------------------------------------------------------------------------------------------------------------------------------------------------------------------------------------------------------------------------------------------------------------------------------------------------------------------------------------------------------------------------------------------------------------------------------------------------------------------------------------------------------------------------------------------------------------------------------------------------------------------------------------------------------------------------------------------------------------------------------------------------------
>GHAS01089849.1.p1_Aurelia_aurita_Kuji
CAAGACAAGATCAAATTTTCAACCACACAGTCAGCCAGCATCAAGTCAGCACAAACTAAGCTATTAGCTGTCACAGCTTTGGCCGAAGGCATGTCTACTGACAGTTACACAAAGTCATTGGTGTCTTCGACCAATTTTGGTGCCAAATTAAACGCAGCAAGAGGAAAAGCGAATGAAATTGAGACAAAGCTGCTTGGGGAGGAAGATGCCGAGGGAAAAGCAGAGAGAATCTCTGGAGCTTTGACGGGGGTCAGTGATGGTCTCGTGGGAATGATCGGAGGAATTAAAGATGGTGATTGGGTTCAAGGTGTTCAAGGAGCATTGGGTATAATCTCTTCAGTGGTCGCCTTAGCTGGTCCAATCGGAATGGTCGCGTCAAGCATAATGTCGATGGTGTCCGGATTTCTGGGTATGTTTGGTGGCAGTGAAACTGAGAGTCAAGAATCAATGATTAAGAGGGTTGTCGAAGCTGCAATCAACGATGCAAGACATAGAGACATGAAAGAATACATCGAAGGAGCAAAACATGTTTATCAATCTTTGAGCAGCTCAGTTCAGAATTTTAGAGAAAGGAAAGCAGATATGTCGGCCTCACAAGCTGAAGAGTTGTACAATCAAATATTCATGGGGCTCCCTGTTTTTGGCAAGTTGAAAGCAAGGATTGGTGAAAAATGTGAAAAACCGGGCAATGCACATACAGATAACGCAAAGGTCACTGCTTGTTTGAATTTTGTGAAATTATACTCTGAAGTGTCAATCCTAAGGCAACTCATCCTAGCTGACATGGCAAGTCTACTCTCTGAGCTGTCTGAATTGAAAACAAGTCAGGCTCATTTGAAGATAACTGGAAACAACATTCTGCACATAATCAAGAAAGAGCAAGAAAGTGACAAAGCAATACTTGCACCATTCGCTGACCCACTGAACCATAAGCAAAAGAGATACACTATAGCCATACTGTACACAAGCATTGAAGAGTACAAGATTTTGAATTCATACATGCAGACGCTCCACGAGAAAAAAAATGGAATAAAAAAAACTGGGGATGCTAATGTTGCTGGTGGCTCAATATTCAAGGATTATGTTCTTGGCTGCGTTGATAGAATGCTTCAGGGAATTTGCGTGAGGTTTGATACAACAACAGAATACAAGAAACTCTCAGATATTGAGATGAACAGTAAAATTTCATCTGTGTTCATTCCTCGGGGAAGACTGATTAAAGCATGGCAAGGTGACGATTTCTCAGCTCTAGAAGTGGGACCATTTATTGGGCCTGTCGTTCATGGTCTCGTTGTTGGAGATGACAGTTGGAAATCTTTGAAAGTAGAAGCCACAACAGACAGCATTGACACGCATGTTCGGTTTTGTGAAAATGAGAATATGGATGCGAGTAAAAGATGTGACTCACTTGACGTCATTGAAAAGGTTTATCTTTCACCGTCAGTTAGAGGAAGAGATTCAGATAAGATTCACGGCTCTAGTACCTGGGATAACAAGATCTCTTCGATTTATGTCCCGGCGGGCAAAAGGGTGGTCGGATTTACAAGTGAAAGCAGCGGAGAGTTATTTGGATATTACTTCGGACCGCAACTGGTGAAGAAAGTTTGCTCTTCTTCTAGCAGTAAATGGAACATTATGGAGATTTTTGGCTCAACCTCAAATGATGATGCAAATAAAATGGTGTTATTTTGCGACGAAGTAGACTTGAAGGGAAGATGTTACAGAGATAATGCTTTGGCCAGACTTGTGCTAAGCCAGGTCCTCGGGAATTGCAATGTGAAAAACAAGATCAAATCTTTAAAAATCCCAGGAGGAAAGCAAGTAACAGGGTACAATAAGGAACAGCTCAAAGGTCAACCTTATGGTCCTTATATTGGGCCAATTACTGTCAACGAGGTGGATGGGTCTTCTGGGTGGCAATCATACAAAATTGGGGATACACCGGCAACGGGGGATAAGAAGAAAAAGGCGGCAAGAAAATCTGGGATTAAAAAGCTGCTTTACAAGCAAAGACCTGATTTTGAAGAAAGTGAGCGAGGAGAGAATGCAGAAATTGGAGAGGAGCCATAA---------------------------------------------------------------------------------------------------------------------------------------------------------------------------------------------------------------------------------------------------------------------------------------------------------------------------------------------------------------------------------------------------------------------------------------------------------------------------------------------------------------------------------------------------------------------------------------------------------------------------------------------------------------------------------------------------------------------------------------------------------------------------------------------------------------------------------------------------------------------------------------------------------------------------------------------------------------
>GHAS01078821.1.p1_Aurelia_aurita_Kuji
GAAGACTCTGAAGGCGACAAAGTCACATTCAACAAAGAACAAGATGCCAAAATTCAAGACGCAAAAACGAAACTTTTGACGGTGACGAACATAGCAGAAGGAATGTCTAGCAGCTCACACAAAATGATGTCACCAAAAAACTTCCAAGGCAAACTACAGGCAGCAAAAACCAAAGTACAAAACATTGAGAAGAAACTGCTGGGGGAGAAGGACGCGGAAGGGAAAGCCGAGAGAATCACTGGAGCTCTGAGCGGGGTTGGCGAAGGTTTGATAGGGATCATACAAGGGTACAAAGATGGTGACTGGGTTCAAGCTGTCCAAGGAGCTTTAGGGATGATCACGTCGGTTGTTGCGCTTGCCGGTCCTATCGGCATGGTCGCATCCAGTATCCTGTCACTTGTCTCCGGATTCTTGGCGCTTTTTGGTGGTAGTCAGCCCGAGAGCCAGGAAAGCATGATTAAACGTGTAATCGAAGCGGCAATCAATGATTTTAGGCACAAAGATCTGAAAGAGGACATCGAAGGAGCTAAGCATGTTTATCGATCTTTAAGTAGCTCGATTCAAAATCTCAGAGAGGAGAGAAGGATCAGCACATCACAGGCGGAGAAGCTTTATAATCAAGCATTTACACAGCTGGAAATTTTCGGAAAGCTGAAGACAAGAATTCGAGAATTATGCAAAAAACCAAAAGATTCTCAAGCAGCAAAAACGTGTTTAGACTTTGTTCAATTGTATGCTGAACTATCCATCCTACGACAACTGATTCTAGCAGACATGGCGAGTCTCCTATCTGAACCTGAAATAAATTTGGAAGGGACAGGCAACAATATTCTCCATATGATCAAGCAAGAGCAAATCAGCGACCAAGCAATAGTAGCCCCCTTTGCAGACCCCCTGAACAACCCAGACCACCGACGTGCAATATCATACTTGTTTGGAACTCCTGAAAAATACGCACTGTTGTACACATATATGAAGACTCTACATGATAGTCTGGACGGGGGAGTATTCAAAGATGTGGTTGTCGTTTGTAATGAAAGATTGCTTGGAGATTTTTGCGTCCCTATGGAAGAAACCGAGTACCCTAAACTGTCTGAGCAATCCTTGAATAATGTCATCACCTCTGCCTTCATACCGAAAGGGAAACAGTTGAGAGCTTGGAACAAGGATGAATTCCAAGGTGAGGAATATGGACCTTTTGTAGGACGAGTCGTTCATGGGCTTGTGGCAGGCTTTGATACTTGGAAATCACTTAAGATCGAAACAACAAACGAAAATATTGACGAGCAGGTTCGTTTTTGTGAAAAAGAGGACATGGATCCTTACGAACTCTGCGACTCTATGAAGGAAATCGCTGGAAATGAACAATTTAATGAAATGATTAATTACCATGGCACCAACTGGGTTAAGAAGACCATCAGGTCACTTTACGTTCCAACAGGTCTCTTGGTCCATGGAGCACAATTTGGCGACGGCGGTGGAGGCCACAGCTTCGGGACAATCTTCGGTCCCCAGCTTGTCAGTAAAATTTGCTATCCAACTGAGAAACGTTTTTCACATGGACTTTCCGTAAAAGGTATCAAAGGATTCAAAAGTATTGTTGATGGCTCACCAATTGATGCACGGAAAATGGTGCAATTTTGCGACGAGAACGATTTGCAAGGATACTGCATTAGAGATCAAAGGAGCAGATCTGAACTCCGGGACGACGTATACGGATGCAGACTCGACAAGAAGATCAAATCAATGAAGGTCCCCGGTGGACTAAAAGTTACCGGATACAAAGAGAGAGATCATAAAGACCGGAGATATGGTCCATATATTGGGCCGGTCATACTAAATACCGTTGATGCTCCCGGGACATGGAGATCTTACAAGATTGAAGTCATCCAAGACATCAAATCCAACAAGGGAGGTTTTTACAAGATTCAAAAAACGAAGCATGTCAAAAGATTGAAGAAGTACGGGAAAAAATTGAAGAATTACGAAGAAAATATGGCTATGAATACGAGCAGTGAACAAACAGAGGAACGCTAG------------------------------------------------------------------------------------------------------------------------------------------------------------------------------------------------------------------------------------------------------------------------------------------------------------------------------------------------------------------------------------------------------------------------------------------------------------------------------------------------------------------------------------------------------------------------------------------------------------------------------------------------------------------------------------------------------------------------------------------------------------------------------------------------------------------------------------------------------------------------------------------------------------------------------------------------------------------------------------------------
>GHAI01134695.1.p1_Aurelia_aurita_Roscoff
gaagatgaggcaccaccagacttgactttcttaagtacggagcaaaaagaagttgtgagaaaatccaagtcgaagctagaactggctgctacaatagcagatagcttggcccaaagtgcatacactcaagtcttggtgtcagcaaattccttcagtgaaaaactttctacggcaaagagtaaagttagaaatttggagaagaatattctaggagattctggcgatgatgcagaaggaaaagcggaaagaatcagtggagcattggaaggagtcggagatgggcttgttggaatgattcaaggaattaaaggaggcgattgggttcaaggcgtacaaggtgcactaggcattgtttcatcgattgtggcacttgctgggcctattggaatgattgcatccagtatcttatcgatgatgtccagctttttcgggttgtttggcggcagtgaaactgaaagccaagaatcaatgataaagagggttgtggaagctgccatcagtgactttagagataaagacatgaaagaagacatcgagggagtgaaacaagtttaccaatctttgagcagttcagttcagaatttcagagaaaggaaaagagatatgtcagcatcacaagctgaagagttgtacaatcaaatattcatggggctccctgtttttggcaaattgaaagcaaggattggtgaaaaatgtgaaaaaccgggcaatgaggctaaagataacgcaaaggtcactgcttgtttgaattttgtgaaattatactctgaagtgtcaatcctaaggcaactcatcctagctgacatggcaagtctactctctgagctgtctgaattgaaaacaagtcaggctcatttgaagataactggaaacaacattttgcacataatcaagaaagagcaagaaagtgataaagcaatacttgcaccattcgctgacccactgaaccataagcaaaagagatacactatagccatactgtacacaagcattgaagagtataagattttgaattcatacatgcagacgctccacgagaaaaaaaatggaataaaaaaaactggggatgctaatgttgctggtggctcaatattcaaggattatgttcttggctgcgttgatagaatgcttcagggaatttgtgtgaggtttgatacaacaacagaatacaagaaactctcagatattgagatgaacagtaaaatttcatctgtgttcattcctcggggaagactgattaaagcatggcaaggtgacgatttctcagctctagaagtgggaccatttattgggcctgtcgttcatggtctcgttgttggagatgacagttggaaatctttgaaagtagaagccacaacagacagcattgacacgcatgttcggttttgtgaaaatgagaatatggatgcgagtaaaagatgtgactcacttgacgttattgaaacggtttatctttcaccgtcagttagaggaagagattcagacaagattcacggctctagtacctggaataacaagatctcttcgatttatgtcccggcgggcaaaatggtggtcggatttgtaagtgaaagcagcggagagctctttggaccatactttggaccgcaactggtgaagaaagtttgctcttcttctggcagtaaatggaacattatgcgaatccttcgttcaaatgaggatgcaaataaaatggtgttattttgcgacgaagtagacttgaagggaagatgttacagagataatgctttggccagacttgtgttaagccaggtccttggacattgtaacgtgcaaaaaaagatcaaatcattaaagatcccaggaggaaagcaagtgacagggtacaacaaggcaagacgcacaggtcaaatgtatggcccttacattgggcccattactgtcaacgaagtggacgggtcaagtagctggcaatcatacgaaattggggatacaccaacaacagacgagaaaaagaaaaaagcgacaagaaaatctggtgtcaaagagctttttcacaagcaaatgcctcatttggggagaatcgagcgaaaagaaaatgaaaaattgaagagacgccataaggagaaagaagagagctatgacgaagaaaattccgaagagggatcaacatag---------------------------------------------------------------------------------------------------------------------------------------------------------------------------------------------------------------------------------------------------------------------------------------------------------------------------------------------------------------------------------------------------------------------------------------------------------------------------------------------------------------------------------------------------------------------------------------------------------------------------------------------------------------------------------------------------------------------------------------------------------------------------------------------------------------------------------------------------------------------------------------------
>GHAI01134696.1.p1_Aurelia_aurita_Roscoff
GAAGATGAGGCACCACCAGACTTGACTTTCTTAAGTACGGAGCAAAAAGAAGTTGTGAGAAAATCCAAGTCGAAGCTAGAACTGGCTGCTACAATAGCAGATAGCTTGGCCCAAAGTGCATACACTCAAGTCTTGGTGTCAGCAAATTCCTTCAGTGAAAAACTTTCTACGGCAAAGAGTAAAGTTAGAAATTTGGAGAAGAATATTCTAGGAGATTCTGGCGATGATGCAGAAGGAAAAGCGGAAAGAATCAGTGGAGCATTGGAAGGAGTCGGAGATGGGCTTGTTGGAATGATTCAAGGAATTAAAGGAGGCGATTGGGTTCAAGGCGTACAAGGTGCACTAGGCATTGTTTCATCGATTGTGGCACTTGCTGGGCCTATTGGAATGATTGCATCCAGTATCTTATCGATGATGTCCAGCTTTTTCGGGTTGTTTGGCGGCAGTGAAACTGAAAGCCAAGAATCAATGATAAAGAGGGTTGTGGAAGCTGCCATCAGTGACTTTAGAGATAAAGACATGAAAGAAGACATCGAGGGAGTGAAACAAGTTTACCAATCTTTGAGCAGTTCAGTTCAGAATTTCAGAGAAAGGAAAAGAGATATGTCAGCATCACAAGCTGAAGAGTTGTACAATCAAATATTCATGGGGCTCCCTGTTTTTGGCAAATTGAAAGCAAGGATTGGTGAAAAATGTGAAAAACCGGGCAATGAGGCTAAAGATAACGCAAAGGTCACTGCTTGTTTGAATTTTGTGAAATTATACTCTGAAGTGTCAATCCTAAGGCAACTCATCCTAGCTGACATGGCAAGTCTACTCTCTGAGCTGTCCGAATTGAGCCCAAGTCAGGCCCATTTGAAGACAACTGGAAACAACATTTTGCACATAATCAAGAAAGAGCAAGAAAATGACAAAGCAATACTTGCACCATTCGCTGACCCCGTGAACCACAAGGAAAAGAGATACACTATAGCCATACTGTACACAAGCATTGAAGAGTATAAGGTTTTGAATTCATATATGCAGTCGCTCCACGAGAAAAGAGATGGAATCAAGAAAACGGGGGATACTAATGTTCTTGGTGGCTCAATATTCAAGGAGTATGTTCTTGGCTGTGAGCATAGAATGCTTCAGGGAGTTTGTGTAAGGTTTGATACAACAGCAGAATACAAGAAACTCTCAGAAATTGATATGGACAAAAAAGTGTCATCTGTGTTCATACCCCGGGGAAGATCGATCACAGCATATAAGGGTGAAAACTTCGGAGGTGGCGAGTTGGGACCATTCATTGGAGCGGTTGTTCATGGCCAGGTCGATGGAGAAGACAACTGGAGATCTTTGAAGGTTGAGGCGACAACAGAAAGCATTGATACACAAATACGATTTTGTGAAAACGAGAATATGGATGCGAGTTTAAGATGTGATTCTATCAAACAGGAAAGTCCAATTCAAGACATCGATCTCAGCACGAGCCTTCAAAGGTTCACCACCTGGAGTAATAAGATTCAATCAATCTATGTCCCAGCTGGTAAAATGGTGACCGGATTTACAACGAAAGATGCAGATCCATATGGGCCCTACATTGGACCGCAGCTTGTCAACAAAGTCTGTCATCCCTCTAGCAGCAAATGGAAGTTCCTGAAACTCGGCCAAACCGAATTTGATGCACAGACGCTGGTTTTATTTTGTGAGAGCACCAATTTGAAGGGAAAATGCTACAGAGATCAAGCGATAGCCAGATTTAAACTTGATAAGGTACTCGGAGAATGTAACGTGAAAGACAAGATCCAATCATTGAAAATCCCTGGAGGAAAGCAAGTGACAGGATTCAACAGAGAGGATTTAACAGGTCAGGCATATGGTCCTTATATTGGGCCCATTACAGTCAATGAAGTGGATGCAAAAACTAGTTGGAAGTCATACAAGATTGACAACACACCACCAATAACAACAGGAAAGAAGAAGAAGAAAGCGGCAAGGCGACTTAACGTCAAGGAGCTAAGCCATAGAAAAAAACACAAGGAAAATCAAGAGGAATCTGAAGAGGAATGA---------------------------------------------------------------------------------------------------------------------------------------------------------------------------------------------------------------------------------------------------------------------------------------------------------------------------------------------------------------------------------------------------------------------------------------------------------------------------------------------------------------------------------------------------------------------------------------------------------------------------------------------------------------------------------------------------------------------------------------------------------------------------------------------------------------------------------------------------------------------------------------------------------------------------------------------------------------------------------
>GHAI01134692.1.p1_Aurelia_aurita_Roscoff
GTCACCTTTACTGAAGAACAGACTGCAGTTGTCAGAAGATCTCAGACAAAGTTACAACTTGCTGCTACAGTAGCAGAAAGCATGGCCTCAAACGCTTACACTCAAGTTTTGGTTGCCTCAAGTGCCTTCAGCGAGAAACTTTCAACGGCTAGAGGCAAGGTTAACAATTTGGAGAGAAAATTGCTAGGAGATACTGATGACGATGCAGAAGGAAAGGCGGAAAGAATCAGTGGAGCATTGGAAGGAGTCGGAGATGGGCTCGTTGGAATGATTCAAGGAATAAAAGGAGGAGATTGGGTTCAAGGCGTGCAAGGAGCTTTAGGCATTGTTTCATCTATTGTGGCACTTGCTGGGCCTATTGGAATGGTTGCATCCAGCATCTTATCGATGATGTCAAGTTTTTTCGGGTTGTTTGGCGGCAGTGAAACTGAAAGCCAAGAATCAATGATAAAGAGGGTTGTGGAAGCTGCCATCAGTGACTTTAGAGATAAAGACATGAAAGAAGACATCGAGGGAGTGAAACAAGTTTACCAATCTTTGAGCAGTTCAGTTCAGAATTTCAGAGAAAGGAAAAGAGATATGTCAGCATCACAAGCTGAAGAGTTGTACAATCAAATATTCATGGGGCTCCCTGTTTTTGGCAAATTGAAAGCAAGGATTGGTGAAAAATGTGAAAAACCGGGCAATGAGGCTAAAGATAACGCAAAGGTCACTGCTTGTTTGAATTTTGTGAAATTATACTCTGAAGTGTCAATCCTAAGGCAACTCATCCTAGCTGACATGGCAAGTCTACTCTCTGAGCTGTCTGAATTGAAAACAAGTCAGGCTCATTTGAAGATAACTGGAAACAACATTTTGCACATAATCAAGAAAGAGCAAGAAAGTGATAAAGCAATACTTGCACCATTCGCTGACCCACTGAACCATAAGCAAAAGAGATACACTATAGCCATACTGTACACAAGCATTGAAGAGTATAAGATTTTGAATTCATACATGCAGACGCTCCACGAGAAAAAAAATGGAATAAAAAAAACTGGGGATGCTAATGTTGCTGGTGGCTCAATATTCAAGGATTATGTTCTTGGCTGCGTTGATAGAATGCTTCAGGGAATTTGTGTGAGGTTTGATACAACAACAGAATACAAGAAACTCTCAGATATTGAGATGAACAGTAAAATTTCATCTGTGTTCATTCCTCGGGGAAGACTGATTAAAGCATGGCAAGGTGACGATTTCTCAGCTCTAGAAGTGGGACCATTTATTGGGCCTGTCGTTCATGGTCTCGTTGTTGGAGATGACAGTTGGAAATCTTTGAAAGTAGAAGCCACAACAGACAGCATTGACACGCATGTTCGGTTTTGTGAAAATGAGAATATGGATGCGAGTAAAAGATGTGACTCACTTGACGTTATTGAAACGGTTTATCTTTCACCGTCAGTTAGAGGAAGAGATTCAGACAAGATTCACGGCTCTAGTACCTGGAATAACAAGATCTCTTCGATTTATGTCCCGGCGGGCAAAAGGGTGGTCGGATTTACAAGTGAAAGCAGCGGAGAGTTATTTGGATATTACTTCGGACCGCAACTGGTGAAGAAAGTTTGCACTTCTTCTAGCAGTAAATGGAACATTATGGAGATTTTTGGCTCAACCTCAAATGATGATGCAAATAAAATGGTGTTATTTTGCGACGAAGTAGACTTGAAGGGAAGATGTTACAGAGATAATTCTTTGGCCAGACTTAAGCTAAGCCAGGTCCTCGGGAATTGCAATGTGAAAAACAAGATCAAATCTTTAAAAATCCCAGGAGGAAAGCAAGTAACAGGGTACAATAAGGAACAGCTCAAAGGTCAACCTTATGGTCCTTATATTGGGCCAATTACTGTCAACGAGGTGGATGGGTCTTCTGGGTGGCAATCATACAAAATTGGGGATACACCGGCAACGGGGGATAAGAAGAAAAAGGCGGCAAGAAAATCTGGGATTAAAAAGCTGCTTTACAAGCAAAGACCTGATTTTGAAGAAAGTGAGCGAGGAGAGAATGCAGAAATTGGAGAGGAGCCATAA------------------------------------------------------------------------------------------------------------------------------------------------------------------------------------------------------------------------------------------------------------------------------------------------------------------------------------------------------------------------------------------------------------------------------------------------------------------------------------------------------------------------------------------------------------------------------------------------------------------------------------------------------------------------------------------------------------------------------------------------------------------------------------------------------------------------------------------------------------------------------------------------------------------------------------------------------------------
>GHAI01160323.1.p1_Aurelia_aurita_Roscoff
CAAGACAAGATCAAATTTTCAACCACACAGTCAGCCAGCATCAAGTCAGCACAAACTAAGCTATTAGCTGTCACAGCTTTGGCCGAAGGCATGTCTACTGACAGTTACACAAAGTCATTGGTGTCTTCGACCAATTTTGGTGCCAAATTAAACGCAGCAAGAGGAAAAGCGAATGAAATTGAGACAAAGCTGCTTGGGGAGGAAGATGCCGAGGGAAAAGCAGAGAGAATCTCTGGAGCTTTGACGGGGGTCAGTGATGGTCTCGTGGGAATGATCGGAGGAATTAAAGATGGTGATTGGGTTCAAGGTGTTCAAGGAGCATTGGGTATAATCTCTTCAGTGGTCGCCTTAGCTGGTCCAATCGGAATGGTCGCGTCAAGCATAATGTCGATGGTGTCCGGATTTCTGGGTATGTTTGGTGGCAGTGAAACTGAGAGTCAAGAATCAATGATTAAGAGGGTTGTCGAAGCTGCAATCAACGATGCAAGACATAGAGACATGAAAGAATACATCGAAGGAGCAAAACATGTTTATCAATCTTTGAGCAGCTCAGTTCAGAATTTTAGGGAAAGAGGGCAATTAACTACTTCGCAAGCGGAGGAGCTATACAACCATGCATTTGCAGAGCTGGAAATATTTGGACAGCTAAAGGCCCGGATTGCAGAAGTTTGCACAAAACCAGATGATACGACGAAGGCAACGACATGTCTAGACTTTTTGCAGTTGTATGCTGAAATGTCAATACTGCGGCAGCTGATTCTTGCAGACATGGCCAGTTTGCTATCCGAACCAGAAATAAATTTACTGTCAACAGGCAACAATCTTCTTCATCTGATCAAGAAAGAACAAGAAAGTGACAAAGCTGTTATTGGCCCATATGCAGATCCTCTCAACAATCCAGAGAAGCGACGCGCCATTGCTCTGTTGTTTGGATCACCTGAGACGTATTCTTTGTTGAATGCATATATGAGAACTCTGCATGATGTAGTCGATGGTGAGATCTTCCGAGATTTTGTTGTTGTTTGTGACAACAGAATGCTTGGAGACTTTTGCTCTGGTCTTGAGACGAAGGAGTACAAAAAACTTTCTGATGTTTCTTGGAATGACATAATTGCATCAATCTACATTCCAAGGGGCAAAGAGGTGACTGCATGGGTGCACAATGATTTTCAAGGTGATGCACTCGGTCCTTTTGTCGGGCCAGTCGTTCATGGTCTTGTCCCAAGCCATGATCAATGGAGCTCAATGAAAATCGTCGACACAACAGACAACATCGAGGAGCAGGTCCGATTTTGCGCAAGCGAGAACATGAATCCTGATGGGTTGTGTGACTCTACCAAGCCATCGAATAGGTTAATTTGGCTTACTGGAGGGGGGAGGAGAAATTTTCACGGAACTGATTGGGGCAATAAAATCAAGTCGCTGTACGTACCAGCTGGGTTGAATATAAGTGGTTATGACTCTTCAGGGAGTAGCTCTGTAGCTGATCAATTTGGACCGTATTATGGACCGCAACGAGTCAACAAAGTTTGTTCCAATGCGGCTAATAAACTCTGGGATTCAATTGCTGTATTTGTTACAAAAGGAGAGACAGACGCGGAAGGAAAAGAAATAACGCCACCAAAAGATGCAAGAAGAATGGTTCAGTTCTGTGTTGAAGAGAACTTGAAAGGAATGTGCCTCAGGGATGATGAGACGAGAAAATCATTGAAAAAGCTAAAGGGAAGCTGCAACTTCGAGCAAAAGATCAAATCAATTAAGGTTCCTGGCGGACTCCAAGTGACTGCTTACAGAGGCGCTGATCACACTGATCGCAGATATGGGCCTTATATTGGACCTGTTACACTCAATTATGTTGATGCACCTGCGACCTGGAAATCTTATAAAATTGAAAGCACAATTGCTGAAACTGAGACCACATCTGGAAAGAAAGCAAAGAAGAAGTCTCGTTCTAAGAAATCCCAGAAGAAGATTAATCGAAAATTCGCGAAGAAGCAGCTTGCAAAGGAATATGGTTCCTAG---------------------------------------------------------------------------------------------------------------------------------------------------------------------------------------------------------------------------------------------------------------------------------------------------------------------------------------------------------------------------------------------------------------------------------------------------------------------------------------------------------------------------------------------------------------------------------------------------------------------------------------------------------------------------------------------------------------------------------------------------------------------------------------------------------------------------------------------------------------------------------------------------------------------------------------------------------------------------------------------------------------
>GHAI01061375.1.p1_Aurelia_aurita_Roscoff
CAAAACAACATTTTCAATGATGATTTGAAAATGCTTGGCGATTTGCTAAAAGGAGAGTTTAATGTCACTGCAAATATTGAGAATTTGCGGCAATTTGTTGCTGGAAATCCAAGCAAAATTGAAATCATCAGAAAGATAGTGCAGAATCTGAATACAGGAATACCGAAGTTGAGAGCAGTGGACAGCATGGAGCTTGTGAAAGGCGTTCTGGAAATCAACACAGGGATAACAAAATATATCAAAGCCGATGTTTCTGTACCAGCATTAACATCACTCATTTCAAGCACAATTGGTCTGGTCAAAGCTGCGACTGTAAGCAACATCATCCATAAAGGCGAGCATGATTTGTCTCAAGTAGTTTCAGATGAAATCCTTGAAAACAAGGCAACACTCAGTGCTTCACAACTTGCAATGGGATATAGTTATTTGCTTACCAAACACAAACATGAACTGGATAATCATGATGTTATGAGGATAGTGAAGAATGTGAGGATAAATTCAGGCCACGCAATTCTAGAATACCTTGCAAAACAGATCACAACAACAGCAACATCTTCAACATCAAACGATGCAAGCCTCTGTCTCAAGTACAGCATCTTCTTTGCTAAAATCGCAGCCGTTCGTGATCTGGTAATGAATGACGTCATTATACAGTTCAAAAGGGCTGGGGATGCTGCAGCGGCAGAAAGTTACGCGAACACAAATGGTGAATATATCGCCACTTATCGGAGGATTTTTGGTTTCTTACAGTCGCCGTCGTTGGCTTATGTGGAAGTGGTCTCTCTTTACCATCCGCCATCACACTCAAAAGAAACTGCACTCTTGAATTATTTCTTGGAACAAATGGCAACTTCCAAGAACTTGTATCCAAACGGCAAATACGTGTTGTTTTCAGTCAAATGGCCATCATATCACGTGTACCTGGAAAACGATGGGTATGTTAAACTGACCAATGGGGACGTCTTCAGCACCTCACAGATAACTTTTCACAAGCGCAAAGATGGGTACATGGAACTTCAGCAAAATGAAAAATGGTTAAAAATCGATGACAAATATCCAGATTATATCGCAAGCCAGACATCACCCCCCGGAGATGATCCAAATGGACATTTTGTTGTTGTGAAGTATCCTAATATTGATATCATAACTATCACATCCAAGAAAACTCCAGGAAAGTTTTGGAAGGGGGTAAAGCATACTTATTACATACGATTCAGGGAAGGATACACTGGAACAGACTCTCAATTTCGTATTAAACTATGCAAGAAGGATTCTCGTGATGCAAACCGCTGCGTTGTCTGA---------------------------------------------------------------------------------------------------------------------------------------------------------------------------------------------------------------------------------------------------------------------------------------------------------------------------------------------------------------------------------------------------------------------------------------------------------------------------------------------------------------------------------------------------------------------------------------------------------------------------------------------------------------------------------------------------------------------------------------------------------------------------------------------------------------------------------------------------------------------------------------------------------------------------------------------------------------------------------------------------------------------------------------------------------------------------------------------------------------------------------------------------------------------------------------------------------------------------------------------------------------------------------------------------------------------------------------------------------------------------------------------------------------------------------------------------------------------------------------------------------------------------------------------------------------------------------------------------------------------------------------------------------------------------------------------------------------------------------------------------------------
>GHAK01112335.1.p1_Aurelia_aurita_White_sea
CAAGAAGAACAACCACCAGATTTGACTTTTTTAAGTACAGAACAAAAAGTAGTTGTGGCAAGATCTAAGTCGAAGTTAGAATTGGCTGCTACAATAGCAGAAAGCATGGCCCAAAATGCATACACTCAAGTATTGGTTTCAGCGAATTCCTTCAGCAGCAAACTTGCAACGGCGAAGGATAAAGTTAAAAATCTGGAGAAGAATATTCTAGGAAGCTCTGAAGACGATGCAGAGGGAAAAGCTGAACGAATCAGTGGAGCATTGGAAGGAGTAGGAGATGGGCTTGTTGGAATGATTCAAGGAATTAAAGGAGGAGACTGGGTTCAAGGCGTACAAGGAGCTTTAGGCATTGTTTCATCTATTGTGGCACTTGCTGGGCCTATTGGAATGATTGCATCCAGTATCTTATCGATGATGTCAAGCTTCTTCGGATTGTTTGGTGGCAGTGAAACCGAGAGCCAAGAATCAATGGTTAAGAGGGTTGTGGAAGCTGCGATCAGCGACTTCAGAGATAAAGACATGAAAGAAGACATCGAAGGAGTGAAACAAGTTTACCAATCTTTGAGCAGCTCAGTTCAGAATTTTAGAGAAAGAAAAGCAGATATGTCGGCATCACAAGCTGAAGAGTTGTACAATCAAATATTCATGGGGCTCCCTGTTTTTGGCAAATTGAAAGCAAGGATTGGTGAGAAATGTGAAAAACCGGGTCAAACCTTTGGAGATGAGACAATTCCAAAGGTCACTACCTGTTTGAACTTTGTGAAATTGTACTCTGAAGCGTCAATCCTGAGGCAACTCATTCTAGCTGACATGGCAAGTCTCCTCTCTGAGCTGTCTGAAGAGAAGCCAAATCAAGCCCATTTGAAGATAACTGGAAACAACATTCTTCACATAATCAAGAAAGAGCAAGAAAACGACAAAGCAATACTTGCACCATTCGCTGACCCCCTGAACCATAAAGAAAAGAGATACACCATAACCATTCTTTACACAAGCATTGAAGAGTACAAGGTCTTGAATTCCTACATGCAGACGCTCCACGAGAAAAAGAATGGAGTAAAGAAAACGGAAGATGCTAATGTTGTCGGTGGCTCAATATTCAAGGACTATGTTCTTGGCTGCGAACATAGAATGCTTCAGGGGATGTGCGTGATGTTTGATTCAACAACAGAATACATGAAACTCGCAGACATTGAAATGGACAGAACAATTTCATCTGTGTTCATACCCCGGGGAAGATCGATTACAGCATATAAGGGCGAAGACCTCGGAGGTGGCGAATTGGGACCATTTGTTGGACCCGTTGTCCATGGTCAGGTCGATGGCGAAGACATTTGGAGGTCTTTGAAGGTTGAGACCACAACAGACAGCATTGATACACATATTCGATTTTGTGAAAATGAGAATATGCATCCGAGCAAAAGATGCGACTCTATCAAAGATACAGGAAATGATATTGATCTCAGCACGATCCTTCACAGGGCTACCCCTTGGAGCAATAAGATCCAATCAATCTATGTTCCACCCGGCAAAATGGTGGCCGGATTTACAGTTAAAAGCGCTGATCCATATGGACCTTACATTGGACCACAGCTTGTCAACAAAGTCTGCCATCCTTCTAGCAGTAAATGGAAATTCCTGAGTATCAGTTCAACAACTATTGATGCACAAACACTGGTGTTATTTTGCGAACTACCAAATTTGAAGGGAACATGTTACAGAGATCAAGCGATAGCATATTACAAATTAGACAAGGTGCTTGGAAACTGTAACGTGAAAAACAAGATCCAATCATTGAAAATCCCAGGAGGAAAGCAAGTGACAGGGTACCACAGAGAAAAATTGGAAGGTCGGCCATACGGTCCCTATATTGGACCCATTACAATCAATGAAGTGGATGGGAAAGATGGTTCTGCTGCTTGGCAATCCTATAAGACTGCAGATACTCCAGCAATAACTAGGAAGAAGAAGAAAAAAGCGGCAAGACGATTTAGAGTCAAGGAGAGAAACCATGGAAAGAAACAAAAGAAACATCACGAAGAATCTGAAGAGGAGTAA---------------------------------------------------------------------------------------------------------------------------------------------------------------------------------------------------------------------------------------------------------------------------------------------------------------------------------------------------------------------------------------------------------------------------------------------------------------------------------------------------------------------------------------------------------------------------------------------------------------------------------------------------------------------------------------------------------------------------------------------------------------------------------------------------------------------------------------------------------------------------------------------------------------------------------------------------------------------------
>GHAK01047221.1.p1_Aurelia_aurita_White_sea
CAAGATCTTGACCCTGAGTTAGATGACATTTTCAATCAACTACAAACAAAGCTCAATGACAGAGAAGAATTGAAAGGTATCATCACAGAAGTGAAGGATGCAGTGACAAAAAAGCCTGATATCACAGCTAGAACTCTTGGTATGGTTAAAGCCTTGAATCTTGCCGTGCCAAAGTTCATTTCTGGAAGCCCAACAGATATCGCACAAGGTGTGCTGGCAGTGGTTGCAGGTGTAGCAGAAAATCTCCCATTCGGTCAGTTCATCGCCCCTTTAGCAACGTTAGTTGCTGCTATAATTGGCATCGTCTCAGGAACCAAGGCTGATAATACAATGCGAACTGTCATCCAAGAAGTGGTTCGCGAGGAGTCAGATCATACCCTATCAAGTGCAGCCACTGCGAGTCGGCAGGAATTATCAGCAGCCTTTAATTACATCACTTCAAAACATACGCAAGAATTGGACAAAGACGATGTAACACGAATGGTTGGTCAAATTCCTGTAACTACAGGTGTGGGGATTTTGGGGTTGTTGGAAAGTCGTATCCACAACAGAGCAACAACCTCCAATGCAGACGAGGCTGAACAATGTTATCGATTCGTCTTGTTGTATGCTCAACTGGCAAGCTTCCGTGATATTGTCATGAATGATTTGATCTTTCAACTGCGACGAGCTGGCGATGAGGATGAAGCTTCAAGCTATGAAGCAGCCATGAAGAGTTTCACCAGCAAATATAAAAATGCTTTGAATTTTCTACATCGCCCAGAAGCTGCGCAGGCGGGAGTTGTTTCGTTGTATCGACCCCCGAAACATGATCAGGACAGTGAATATATCTTCAATTTCACGAAAATGGCAGGAATTCCACCTGTCCAAAAAATGAGCGCATCACAACACATTCTGCAAGACGTCAAATCACCTAAGTACCATGCATTCCTCGGATCAGATCTTTATGTGAGCTTGAGCCAGGGATTGGTGACAGCGTTTCAACTGTTCAGATTCGCACCAACAGATGATGGTTTCTTCAAAATAAAGGTAAAGGGCAAATGGCTTTTCATCGACGATAAAAATGATGCTACCTATGTGTTTTCAAAGTCCGAGGAGCCTAATACTGACCAAAGAGGGCATTTTGTTGTTGTCAAGTACGCCAACAATATCATCACAATTGCATGCAGAAAATGGCCTACCAGGTTGTGGAAAGAAGAGTCAGGGACGAATTACGTGCGAGTCAGAGAAGGAAATACAGGTGAAGATACAAGGTTCCGTCTTAGGCCTTGTAAGGACAGAGGTCAGTCTGGACGCTGCTTCAATATATAG------------------------------------------------------------------------------------------------------------------------------------------------------------------------------------------------------------------------------------------------------------------------------------------------------------------------------------------------------------------------------------------------------------------------------------------------------------------------------------------------------------------------------------------------------------------------------------------------------------------------------------------------------------------------------------------------------------------------------------------------------------------------------------------------------------------------------------------------------------------------------------------------------------------------------------------------------------------------------------------------------------------------------------------------------------------------------------------------------------------------------------------------------------------------------------------------------------------------------------------------------------------------------------------------------------------------------------------------------------------------------------------------------------------------------------------------------------------------------------------------------------------------------------------------------------------------------------------------------------------------------------------------------------------------------------------------------------------------------------------------------
>GHAK01058267.1.p1_Aurelia_aurita_White_sea
CAAAACAATCCTTTTGATGATGATTTAGAAAGGCTCGGAAAACTTCTAAAAGGAGAGTTCAACGTCACTGCTAATATTGAAATTTTGCGGCAGTTTCCTGCTGGAAATCCAAGCAAACTTGAAATCATTGGAAAGACAGTGCAGAACTTGAATAAAGGAATACCAAGTCTGAGAGCAGTGGACAGCATCGAGCTTGTGAAAGGTGTTCTTGGGATAAATATGGCGATTGCTGAATACATCAAACATGGCGTGTCTATACCAGCCCTAACATCGCTCATTTCAAGCACAATTGGACTGGTAAAAGCTGAAACTGTGAGCAACATCATCCATAAAGGCGTACATGATTTGTCTCAAGTAATTTCAGATGAAGTTCTTGACAGCAAGGCAACACTCAGTGCTTCTCGTCTTTCGATGGGATATAGTTATTTGCTGACTAAACATGAGCATGAGTTGGATTACCATCAGGTCATGAGAATAATGACCAACGTGAGAATAAATTCAGGGCATGCAATTCTGGAATACCTAGCCAAGCAGATCACAACAACAGCAACATCCTCGACATCAAAAGATGCAAGCCTCTGTCTCAAATACAGCCTCTTCTTCGCTAAAATCGCAGCTGCTCGTGATCTGGTAATTAATGACGTCATCATACAGTTCAAACGGGCTGGGGATGATGATGCGGCAAAAAGTTACGCGAATGCGAACGATGAATTTATCGCCACTTATCGAAAAATATTTGCCTTCTTATTGTCGCCGTCATTGGCTAATGCAGAAGTAGTCTCTCTCTACTACCCACCATCACACTCAAAAGAAACTGCACTCCTGAACTATTTCTTGGAACAAATGGAAAATTCCAAGAATTTGTATCCAAACGGCAATTACATCCTGTTTTCAGTCAAATGGCCATCATATCACGTATACCTTGATGACAATGGGTATGTTAAACTGACCAATGGGGATGTCTTCAGCACTTCACAAGTAACATTTCACATGCGTCAAGATGGGTACATGGAACTTCAGCAAAGTGGAAAAGGGCTCAAAATCAATGGCGAATATCCAGATTATATCTCCAGCCAGACATCACCCCCTGGCAATGATCCAAAAGGGCATTTTGTTGTTGTGAAGTACCCAAATACTGATATCATAACTGTCGCATCCAGAAAATATCCAGGAAAGTTTTGGAAAGGAGTGAAGCACACTTACTATATGCGATTCAGGGAAGGATACACAGGGACTGATTCTCAGTTTCGTATTAAACCATGCAAAAAGGATTCTGGTAATGCAAACAATTGTGTTGGTTAA---------------------------------------------------------------------------------------------------------------------------------------------------------------------------------------------------------------------------------------------------------------------------------------------------------------------------------------------------------------------------------------------------------------------------------------------------------------------------------------------------------------------------------------------------------------------------------------------------------------------------------------------------------------------------------------------------------------------------------------------------------------------------------------------------------------------------------------------------------------------------------------------------------------------------------------------------------------------------------------------------------------------------------------------------------------------------------------------------------------------------------------------------------------------------------------------------------------------------------------------------------------------------------------------------------------------------------------------------------------------------------------------------------------------------------------------------------------------------------------------------------------------------------------------------------------------------------------------------------------------------------------------------------------------------------------------------------------------------------------------------------------
>GHAK01112336.1.p1_Aurelia_aurita_White_sea
GTGGCATTTACTGAAGACCAAACTGCAGTTGTTAAAAGTTCTCAAAGAAAGCTACTGCTGGCAGCTACAGTAGCAGAAAGCATGTCCTCAAATGCTTTCACTCAAGTTTTGGTAGCCTCAAATGCTTTCAGCACGAAACTTTCAACGGCCAGAGACAAGGTTAACAATTTGGAAAGGAAATTGCTAGGAGAAGCTGACGGTGATGCAGAAGGAAAAGCTGAACGAATCAGTGGAGCATTGGAAGGAGTAGGAACTGGGCTTGTTGGAATGGTTCAAGGAATTAAAGCAGGAAACTGGGTTGAAGGCGTACAAGGAGCTTTAGGCATTGTTTCATCTATTGTGGCACTTGCTGGGCCTATTGGAATGATTGCATCCAGTATCTTGTCGATGATGTCAAGCTTCTTCGGGTTGTTTGGTGGCAGTGAAACCGAGAGCCAAGAATCAATGGTTAAGAGGGTTGTGGAAGCTGCGATCAGCGACTTCAGAGATAAAGACATGAAAGAAGACATCGAAGGAGTGAAACAAGTTTACCAATCTTTGAGCAGCTCAGTTCAGAATTTTAGAGAAAGAAAAGCAGATATGTCGGCATCACAAGCTGAAGAGTTGTACAATCAAATATTCATGGGGCTCCCTGTTTTTGGCAAATTGAAAGCAAGGATTGGTGAGAAATGTGAAAAACCGGGTCAAACCTTTGGAGATGAGACAATTCCAAAGGTCACTACCTGTTTGAACTTTGTGAAATTGTACTCTGAAGCGTCAATCCTGAGGCAACTCATTCTAGCTGACATGGCAAGTCTCCTCTCTGAGCTGTCTGAAGAGAAGCCAAATCAAGCCCATTTGAAGATAACTGGAAACAACATTCTTCACATAATCAAGAAAGAGCAAGAAAACGACAAAGCAATACTTGCACCATTCGCTGACCCCCTGCACCATAAGGAAAAGAGATACACCATAGCAATTCTTTACGCAAGCATTGAAGAGTACAAGGTATTGAATTCATACATGCAGACGCTCCACGAGAAAAAGGATGGCGTAAAGAAAACGGGGGATGCTTATCTTGGCTCAATATTCAAGGACTATGTTCTTGGCTGCAATCGTGGAATGCTTCAGGGAATTTGTATGAGGTTTGATACAACAACGGAATACAACAAACTCGCAGACATAGATTTTTCCAGCCAAATTTACTCTGTGTTCATACCCCGAGGAAGATTAGTTAAAGCATGGCAAGGTGACAACTTCACAGGTCAAGAAATAGGACCATTCGTTGGGCCTGTCGTTCATGGCCAGGTCGTTGGTGAACTCACTTGGAAGTCTTTGAAGGTGGAGACCACAACAGACAGCATTGAAACGCACGTTCGGTTTTGTGAAAAGGAGAATATGCACCCAGGTAAAAGATGTGATTCACTTGACGGCATTGGAAAGTTTTATCTTGGAACGTCAGTCAGATCGAACAGTACAGACAAGATTCATGGCTCTAGTATGTGGAATAACAGGATCTCCTCAATTTATGTCCCGGCCGGCAAATTGGTGAAAGGACTTGTAGTTGAAGGAGTGCGATATGGACCATACTTCGGACCGCAACTTGTAAACAAAGTCTGCTCTGCTTCGGACAGTAAATGGAACATTATGGAAATCAGTACCACAATCTACTATTCAAATACAATGGTGGTATTTTGTGACGAAGTCAGCTTGAAGGGAAGATGCTACAAAGATTCTGATCAGGATAGACTCGTATTAAGCACGGTCCTTGAACATTGTAACTTTAAAAACAAGATCAAATCATTAAAAATCCCAGGAGGGAAGCAAGTGATAGGGTTCAGCAAGGAACAACTCAAAGGTAAAATTTATGGCCCTTATATAGGACCCATTACCATCAACGAGGTGGACGGTGAAAGTAGTTGGCAATCATACACAATGGAGAATACACCGACAACGGGAAAGAAGAAGAAAAAAGCGGCAAGAAAAGCTGGCATCAAAGAGGTTCTCGACAAGCAAACGCCTGATTTGGGGGGAATCGAGAGAAAAGAAGATGGAAAATTGAAGAGCAGGCATACAAAGAAACACAAGAAACATGTCGAAGAATCCAAAGAGGACTGA------------------------------------------------------------------------------------------------------------------------------------------------------------------------------------------------------------------------------------------------------------------------------------------------------------------------------------------------------------------------------------------------------------------------------------------------------------------------------------------------------------------------------------------------------------------------------------------------------------------------------------------------------------------------------------------------------------------------------------------------------------------------------------------------------------------------------------------------------------------------------------------------------------------------------------
>GHAK01112338.1.p1_Aurelia_aurita_White_sea
GATATCACATTCTCACCCAAGCAGTCAGCCAACATCAAATCAGCACAAACTAAGCTATTAGCTGTCACTGCTTTAGCTGAAGGCATGTCTACTAACAGTTACACAAAGCCATTGGTGTCCTCGGTCAATATTGCAAGTAAAATATCTGAAGCAAGAACCAAAGCCAATGAAATTGAGACAAAGTTGCTTGGAGAGGATGATGCTGAGGGAAAAGCAGAAAGAATCTCTGGAGCTTTGACGGGGGTTAGTGATGGTCTCGTGGGAATGATCGGAGGAATCAAAGCTGGCGATTGGGTTCAAGGTGTTCAAGGAGCATTAGGTATAATCTCTTCAGTGGTCGCATTAGCTGGTCCAATTGGGATGGTCGCTTCGAGCATAATGTCAATGGTGTCAGGATTCTTGAGTCTCTTTGGTGGCAGTGAAACTGAGAGTCAAGAATCAATGATAAAGAGGGTTGTCGAAGCTGCAATCAACAGTGCAAGACACAAAGACATGAAAGAATACATCGAAGGAGCAAAACATGTCTACCAATCTTTGAGCAGCTCAGTTCAGAATTTTAGAGAAAGAAAGCAGTTAACTACTTCACAAGCTGAAGAGCTGTATAACCATGCATTTGCCGAGCTGGAAGTTTTTGGACAGCTAAAGGCCCGGATTGCAGAAGTGTGCACAAAACCAGATGATACCACAAAGGCAACGACGTGCTTAGACTTTTTGCAGTTGTATGCTGAAATGTCCATATTGCGGCAGCTAATTCTAGCAGACATGGCCAGTTTGTTATCTGAACCGGAAATAAAATTACAATCGACAGGCAACAACCTCCTTCATCTGATTAAGAAAGAACAAGAGAGTGACAGAGCTGTAATTGGCCCATATGCAGACCCTCTCAACAATCCAGAGAAACGACACGCCATTGCTCTCTTGTTTGGATCTCCTGAGACGTATTCTTTGTTGAATGCATACATGAGTACCCTGCATGATGTAGTCGACGGTGATATCTTCAGAGATTTTGTTGTCGTTTGCGACGACAGAATGCTTGGAGAGTTTTGCTCCGGTCTTGAAACAAAGGACTTCAAACTGGCTGACGTTGCTTGGAATAACAAAATTGCATCTATGTATATTCCAAAGGGTAAAATGGTGACTGCTTGGGATAACGATGATTTTACAGGAGTTGCACTCGGTCCCTTTGTCGGGCCAGTTGTTCATGGCCTTGTCCCAAGTGCTGATAAATGGAGCTCAATGAAAATCGTCGACACAACAGAGAGCATCGATGAACAGGTCCGATTTTGTGTAAACGAGAACATGAATCCGAATGGGCTGTGTGACTCTGTCAAGCCATCTGATCGTGCCATTTTTCTTACTGAAACAGTGAGGGATAACTATCATGGAACTGATTGGGGCAACAAAATCAAATCGATATACGTGCCAGCTGGGTTAAACATAAGTGGCTATGATACTTCAGTGAGTGGCGGTACTGCTGCTCAATTTGGGCCATATTATGGACCGCAAAAAGTCAATAAAGTTTGCTTTAAAAAGGATGGTAAACTCTGGGATGCACTTGGTGTATTTGAGACGATTGGAGAGAAAGACGCTGAAGGGAAAGTATTACCACCAAAGGATGCAAGAAGAATGGTTCAGTTCTGTGATGGCGAGAACTTGAAAGGAATGTGCCTCAGAGATGATGAGGATAGAAAATCATTGAAAGAACTAAAGGGAAGCTGCAACTTTGAGACTAAGATCAAATCGATGAAGATTCCTGGCGGATTTCAAGTGACTGGTTACAGAGGCACAGATCACTCTGATCGCAGATATGGGCCTTATATTGGACCAGTGACATTGAATTATGTTGATGCACCTGGCACCTGGAAGTCCTACAAAATCGAAAGCACAATTGTTGAAGACGGTACTACATCACGAAAGAAAGCAAAGAAGAAGGCTCATTCTAAGAAATCCCACAAGAAGATTCATCGATTGTTTGCCAAGAAGCAGTTTGTAAAAGATTATGGTTCGTAG---------------------------------------------------------------------------------------------------------------------------------------------------------------------------------------------------------------------------------------------------------------------------------------------------------------------------------------------------------------------------------------------------------------------------------------------------------------------------------------------------------------------------------------------------------------------------------------------------------------------------------------------------------------------------------------------------------------------------------------------------------------------------------------------------------------------------------------------------------------------------------------------------------------------------------------------------------------------------------------------------------------------------
>TCONS_00024575.p1_Clytia_hemispherica
GAggtaaaaaatggtaaaaaagagCCAGTCGACCCTGGAACTCCTTCAGTTCAAGCAAGCATCAATATCATCAACGAtgtcaaaaattccaaaatcgtCGAAGATGCATCAAAAGAAATGAAGGATTCTGGTGTTCTTCAAGAAACCAAGGAAAGTAAAAAAGCCAAAGAAGATCTCAAAGAGGCCAAAGAAGAGCTAGCCAAAACTTTCGAAGCAGAGAAAAAGGAGTTCACTTTAAAAGAAGGGACACAGATTGCTAATGCTATTGCAACAGGCATTTCCAAAGGACTTGGCAACCTTGTCAAAGGGTTTAAGACCAAATCACCATATTACTTCTTCTCAGGATTGCTGAATATTCTGACATCAGTGACCACTGTTATGGGACCATATGGAGCTCTTGCTGGACCCATTCTGACCATCATTTCCACAGTGCTGGATATCTTTGGTAAACCTGCCGAAGAAGGACAAGAAGGAATGATCAAAAGATTATTGGAAGAGATGTCAATCAAAGATCTTCAAGCAGAAGCTCGTGGTATGGAAATGTACTATTCACTACTTCAAGGACAAGTCAGATTGTTGAGTGAgcaaaaaaacttcaaagacgATAAGAAAAAAGATGTGTCAGTTGGCGAAATTTCTCTTGAAGAAATCCACGTTTTAACATACAACAATTTCCGTGTTTTTGGACGAATCGaggataaaatcaaatcaaCTTGTTTTATAACTGAAGATCCGACGAGCACAGCTGACGTGAAAGGAAGAGTTGACGTTAAAGTCAAACAATGTATGGGCCTCTTAAAACTTTATTGTGAGTTGTCGTTGGGAAGACAAATGTTGTTGGCTCAATTGAGTTCATTGGCCCGTAAAAAGAAACTATGGGTGCTATCAGAGAGCCTCTTGAATTTGGTTGCAGAATCACAAAAACttgatcaaaaagttttgaagtttttaacaaAACCATTGGAGAATCCAGCAGCACGATACACCATCTATAAATTATATACACATCAAGAAGACAACCCTGTGGTCGTTGCTTATATCAAGAAATTGgataaaaaagaagattttgatgttttgctGGAGAAAGAAGTTCAAATCGAAGtggaatttgataaacagcaTGTGCTTTTATGCAGTAAGGTTTACTTGCAAGGAGCTTGTAGACTCTTCAGAGAGGGATCACCATTGGTCGAAGGATTTCCAAAGAACTGGGGAGCATATACGAAATCCTTATTTATTCCTCCTGGTCTTCTAGTCAATGGTAAAATCGATCCCAGTCTGTTCAAAACATTGACCATGACAGCTAAAGAACCCGTACGTCTTGGACCTCTTATCGGGCTAGGTGTTTTCTctgatgaaaaattgaccaaagtGAAGGATTTGAGAGTGAATAAATATTTAGCTGGCAAAAATCGAAACATGGTTATTATATGCAAGGGAGCAGAGGATGACTGGTGTCAGAAAGTAGAAGACATGACTGGAGAACAAGAATTGGATCAACTTGGAGGACGTGATTTCACACAGCCGTCATCTATCCTCATTCCTGATGGTTTTGAGGTTATCTTGATTGGAGACAATAACGTATTGGGACCTGTTTACGGACACCAAGTTCTCAAATCATCAAAAACTTCCAAAATCTGTGGTGGTGCCAAATGGAAATATATCATTGCTAGAAGAGTAGACCCCGAGAAGAAATCATCAGCACAAAAAGTGGTTGCttgtgaagaaaaaaatttcggtGGTTTTTGTATACAAATGGGATCTGAATTTCTCAGTGGTACTGATTTTAAACCGGTGTCTATTACAGATGTACCATCAACATACTCAAAGACCCCAAAGGCAAAAGGATGTGGCATTCCAAAAGTGCAATCAGTTAAAATACCGGCtgcttttcatctttatttGTTTGACGATTCAAAAGAAACACGTCTCAATGGACCTTTTAGTGGACCCTTAGAAATGGCCGACCTTGCCGTTGAAGGTATCACCCTGAACAAAGCTTTAATTATTCCAAGTGCAACTCTTGGTCAGAGAAGTGACATTGAAGAGGGCATTAACGCCACGGAGAAATCCATTATTGACGAGTCCGCCCAAAATGATGCCCCTGTCAATAAAACCGCCCCGGCAAGTGATGTTGTGCTACCAGCCAAACGCCATCAACTTCATAGACACCATCATAGAAATTTGAACAAAGTGGTTCAATGA------------------------------------------------------------------------------------------------------------------------------------------------------------------------------------------------------------------------------------------------------------------------------------------------------------------------------------------------------------------------------------------------------------------------------------------------------------------------------------------------------------------------------------------------------------------------------------------------------------------------------------------------------------------------------------------------------------------------------------------------------------------------------------------------------------------------
>TR14353_c0_g1_i1.p1_Chironex_fleckeri
TTCGTATTCAAAGTCGGGAACAGTCAAGATCAAGGAATTGTATCAAATGATCGCTTTGCAGTGGGAGTTTCAGACAGGTTCAACGGACAAGCACAACCAGCTCTCGATGTCAATGAAGTAGCAGACAGCAGAAGCTCAAGATCAATCGTTGACTCCATGGCAAGCTTGGTTGATGCATCAACAACTGCAGGGAGGAAATTGGTGGAAACTATTCAATCTGCGAAAACTTCAGTTGAGACAGCATTAACTAACGAGACTCAGAGGGCAAGCGTCGGAAAAGTTATCTCGGCAATCAGTACTGCTCTTCCTAATCTTCAAAGCGGCGAAGGGACGAAAATTGCAAGCGGTTGTTTGGATATACTTGCTGGAATTGCAGGGGAAATAGATAAGCTAGCAAGGTTTTCTCCGATCTTGTCAATTTTGTCCATGGTTATTGGGTTGTTTACCCCAACTAAAGTCAAAGAGAGTGTTGGACAGGCAGCCGAAAGGGTTCTTAGAATGCTCAGTGATCAAGATCTGCAAGAAGCTCTTCACGGTGTCAAAAGAGAGTATGAGATCTCTAAAGCCTTCCTTGACGGAGTTAGAAAAGAAACATCACAACTTACTGCTTCAGAAGTTGCAGCTGTCGCTGCCAATATTCCAGTTTACCAGGGTGTGCGATTTATTGGTATGGTTGTTCAAAGAATAGAACGCACAAAGCCCAAAACTAGCGCAGAAGCAGAAAGACTCATGGCATTGATGGAATTGCTAGCAGATCTTATTTCTTACCGCGACATTATCATCTATGATATGTACCAAATGGTTTTGGCCACAGGAAACAGCCCAAACATTGCAGCCGGTATTCAAAGGGTCAAAAACATTGATCGCAATGATTACAAAAGGGTGATTGATAAAAAAATGAAAAATGATGACATGGATAATTTCTTTTTTCTTTCATATTTATTACCCCGACAAGGAAGTGAGCAGTTAAAGAAGATTTACAAATTCTTTGATCTCATCAAAGTTGATCCCATAAGCAGGGCCGATGAAGATATTTCTGGTGACAAAAATATTGTTACTCTACGCTTTCCGACATTTCGTGCATGTCCAAGGGATAGACAACATTATTTGGCGTCCTTTTGCCGTATGGGTGCACAATGGAACGACGAATCAAAAATACGTTTTCGTAAACTTTCAAATGGCTATTACACAATTAAAGGAAAGAGATCTGGGAATCTCAGGAGCTGTTATAGTGATGGAAATTACGTAGGAATGAGTACAAGTCATGCTGGTGACAACAGACAGTTTAACCTGATTCCTGTTAAAGTTGACGGAAAAGACTGCTACCTTATAACAAATAAAGCTTATCCGGGAAAATTTGCGTACACGAGTTCGCAACGTGCGGGAATGTATACGTTTGTAGACGGAGCTCCACGCGAAGGAGACGTCGGTTCGCTGGGTTATTTCGTCATTACAGATGCAGCATAA------------------------------------------------------------------------------------------------------------------------------------------------------------------------------------------------------------------------------------------------------------------------------------------------------------------------------------------------------------------------------------------------------------------------------------------------------------------------------------------------------------------------------------------------------------------------------------------------------------------------------------------------------------------------------------------------------------------------------------------------------------------------------------------------------------------------------------------------------------------------------------------------------------------------------------------------------------------------------------------------------------------------------------------------------------------------------------------------------------------------------------------------------------------------------------------------------------------------------------------------------------------------------------------------------------------------------------------------------------------------------------------------------------------------------------------------------------------------------------------------------------------------------------------------------------------------------------------
>GHAX01026669.1.p1_Chironex_yamaguchii
GAGGATGATCCTGCCACAACAATCAATAATGTGCAAAATAGTCTTGGCCCTGATCAACAAGAGTTAAAGGATAGTCTCGCAGAAATCAAGGGCCTACTTACCAAGGAAGAAAAGCCTGACTACACATCAAAAGTTGTATCCGTTGTCAAGTCTGTAGGAACAGCCCTGCCAAAACTTAACAGTGGAGATGGGATTCAAATCGCGCAAGGTGCTTTGGATATCGTCGCAGCCATTGCAGGCAATTTTCCAGGTATTGGCACTGCAGTTTCAGTAGTTGCGTCATTAATATCCTCCATTCTTGGACTTTTTACAGGAGCTAAAATTCAGAAAAGTACTGCTGACATTGTAAGGGAAGCCGTGCGCGAGGTATCTGATGAGGAATTGCGAGGGGAGGTAAATGGAGCGAAAGAGGTATTGGCTTCTGCAATGGATTACTTGCGCCCGAAGAAAAACACAGTCCTTAGTAAAGAACAAGCACAAGGATTAGCGTCTATCCTGCACATCCATACTGGACTTAGCGTAATTGGTAAGGTTGCATATCGAATCGGAACCCGCAAAAATAGTAACGTTAAGAGAGAGGCAGAGCAAGCAATCAAAATGTCAATGTTGTATTGTCAACTTCTTACTATGCGTGACATTGTATATCGTGACATGATCGAATTGGTGAAGAAAAGCGAGTATCCTGAAGAAGCCGACTCATTGGTAAGCGTTAGGGATGGACGATTTCCTACTTACAAGGAAACTATGAAATTTTTGACGGAACCAGAAGGAAGTAACGCACCTGCCGTTTCGTTTTACTATCCACCAGGAAGGGATATCCAGTCGTCATACGTCAAAACCTGTTTGAAATTTATCGGTTTATCAACTGAGCCACCAAGTGTTAATCATCTCAGTGGTACACCATACCAACTGGTTACTATGCGATATCCCAGCAAAGTAAACTCGATGAAGTGGGACAGCCCTTGGTACGGATATATGCAAGTCGTTAATAAAAGGTCACCACCCCAGTATGCTCAAATGAACGCTTTCGTGAAGACCTCAGATGGATTCTGGAAGATTAAAATTGGAAAGAAAATTCGGTATGCTTGCACAGATGGCACTTGGATGAATACGGGAGACAGTGATGGTGGTGATAAATGCACCTTTGTTATCATAAAACTGAAAAATGGCGCCGTGGCCATTAGTCCTAAGAATCATGGTGGCAAGTTCTTGCAAGTCCAAGGTAGTTGGGTTGGCCTTGTTGAGGGCAATCCCGGAGATCAAGGTTACTTTAAACCTGTCTCCTTTAGGAAAAAGGCATAA---------------------------------------------------------------------------------------------------------------------------------------------------------------------------------------------------------------------------------------------------------------------------------------------------------------------------------------------------------------------------------------------------------------------------------------------------------------------------------------------------------------------------------------------------------------------------------------------------------------------------------------------------------------------------------------------------------------------------------------------------------------------------------------------------------------------------------------------------------------------------------------------------------------------------------------------------------------------------------------------------------------------------------------------------------------------------------------------------------------------------------------------------------------------------------------------------------------------------------------------------------------------------------------------------------------------------------------------------------------------------------------------------------------------------------------------------------------------------------------------------------------------------------------------------------------------------------------------------------------------------------------------------------------------------------------------------------------------------------------------------------------
>GHAX01055979.1.p1_Chironex_yamaguchii
AGAAAAAGAGATTTGACAACAGACCTTGTTGTAGAAATTGATTCAATATCAGAAAATCTGAGAAGGGTCCAAGGAGATACACAAGCTGTTCAAGATTCTCTGAATTCCCTCAAATCATCACTGACCAGTACTGGAACACCAAATGTTGAAAAAGCTGCTACTGTGGTAAAAGCTTTTGGAGCGTCTCTTACAAAATTGAGATCTTCTGATCCATTTACAATTGCATCTGGATGTCTGGATGTACTTGCCTCTGTTGCTAGTACTTTTGGTGGACCACATGGAATAGCATTTGGCGCTGTGGCATCTTTAGTATCGTCCATCATAAGTTTGTTTGCCACAAACGGTGCTAATAATTCCCTTAAAAAGGTCATCGATGAAGCCTTCCGAAGACATCGGGACGAAGAATTAGAAGACCTCGTCAATGGAGCCTTCAGAAAATTTTCGGATGTTGAGGCTTTCTTGAAAGGAGTATCTGAAAGCCAGAATTTAACAGAGGCAAAACTTGAAATTGTTTCCAACAATGTTCCTGTTTACGAGTTCAGTAGTATGCTTGGTGTCCTGGAAAGCAGGATAAATCGTGGATCAACCACTACTGATGCTTCCCATGCTCAAAGAACTGTTCAGTTTGTTTTGTTTTATCTACAACTGGCTGCAAAGCGCAAGGCTCTTCTATCACAAACTATACTGATTTTTGACAGAATTGATTCGTACAGTGATATCTCGGCTTCCATCCAAAGATCTTTGGACAACACTGATAGGGCAACAAAAGAGTGTTTGGAATTTATGCACGCAATGGAGGCTAAGAATGCTGTTGTTGGCGCTCACTATTATCCTATCCATCATTCAAACGTCACAAGAAGCATTTACATGCTGATGAAATCATTTGGACTCGCTGAACCGCCACCATTCTCCTTAAACGGACTTTACCAATTGGAATGTCGCAATTGGGACTCGTGGTTTCTGTGTATGAACGCCTTTGTAAACAATTGGTGGCGTGGTTGTCATGGCCAGGGGCAGTACTATATTCGTATAGTTACACTAGATAATGGCTATCTATCTATCAGGACAAGCCGTAATTCAGAAAGAATGTACATTGAAAGCAGCGCCCTCGGACGAGGACTTTCAACCAGGGATGATCCAGGTGAGCAAGGATATTTCATCTTTGTACCATTAACGAATGGATATCATATGATAAGTACTAAGAAATGGCCTACCTGGTTCGTAATGATGGACAGTACTTCTCATGGCTACCTAAAATCCTGGAAAGATAACCCCGGATTTCAAGGACAGTGGAAGCTACACTAA------------------------------------------------------------------------------------------------------------------------------------------------------------------------------------------------------------------------------------------------------------------------------------------------------------------------------------------------------------------------------------------------------------------------------------------------------------------------------------------------------------------------------------------------------------------------------------------------------------------------------------------------------------------------------------------------------------------------------------------------------------------------------------------------------------------------------------------------------------------------------------------------------------------------------------------------------------------------------------------------------------------------------------------------------------------------------------------------------------------------------------------------------------------------------------------------------------------------------------------------------------------------------------------------------------------------------------------------------------------------------------------------------------------------------------------------------------------------------------------------------------------------------------------------------------------------------------------------------------------------------------------------------------------------------------------------------------------------------------------------------------
>GHAX01067296.1.p1_Chironex_yamaguchii
ATTCCAAATCGAGCAAAGAGGAGCTCCAGTGAAATAAATGCAGAAATCGATGGCCTAATTAAACAGCTAACTACTGTGAACGCAGATACTGGAAGGATTCAAGAGGCCTTGACAGAGCTTAAAACAACTGTCAGTACAACCCCCTCAAGAATAAGCCAAGTCTCGGCTGTTCTGAAATCAGTGGGAAGCTCCCTTGAAAAATTTAAATCTGGAGATCCTTACAATATTGTCTCTGGGTGCTTAGACATCCTTTCGTCGGTTGCAACGACATACAATGGACCCTATGGAGTTGGCATAGGAGCTGTGGCGTCATTTTTATCGTCTGTAATAGGACTTTTTGCAGAGAATGGTTTTAAGCAGTCATTGAAGTCTATCGTAGATGAAGCATTCAAGAGATACAGAGACGAAGAACTGCAAGGACAATTGAGAGGAGCAAGTAGAACCTTTAATGATGTCATAGGAACACTGAAAAATCTCACTGACAAAGATACAGCTGTAACCGACTTGGAATTCTCACTTGCCACTAGTTCGGTCTCTGTAAGTCAATTTAGCAATATGCTTGGGATCATCGAAAGTAGGATAAACACTGGATCAACATCGACAGACCTTGCAGAAGCCAAACGAACAGTTGACTTTATCTTCCTCTATCTTGAACTAGCTGTCATGAGAGAGACATTGCTAACACAGTTGATTTTATTCACAAAAAGACTTGGCAAGTTTGAAAATTATGCCAACGGAATCAGTGCTTCAATTGATGCTAACAAACAAGCTGTTCACGATACAATCCTCTTTCTTCATCAAATGGAACCTAAAAATGCAGTCTGCGGAGCGTACTACTATCCAATTCACCACTCTAATGTAAGTGAAGGCATTTTTGCGTTCACCAGGTATTTCGGACTTCCAGATCCACCACGTAATACATTCCAAGGAGTCTATAAAATCCAAAATCGTTATTGGCCTTCATGGTACATTTGTAAGGAGTCCTACATGGGGAACCACATGTTCCGGGGATGTTCATATATTAAACATCCAGGTGTGCATATAAGTGCCCTAGATAATGGATACCTAAAAATGAACTTAAAAGGCAAAAATATGTATATCACAAAGCACGCTCAAGGCTGGGCATGGGGAACAGCTGATAGTGATCCAGGAGAACAAGGATATTTCGTCTTTGTCCCTTTGAAGTCTGGGTATTATATGATCAGTACGAAAAAATGGCCAAATTACTTTGTTTATATGGAAAGCAGTGCAAGTGGATACATAAGAAGCTGGCACAATAATCCAGGACTCCAAGGCCATTGGAAAATACTTTAA---------------------------------------------------------------------------------------------------------------------------------------------------------------------------------------------------------------------------------------------------------------------------------------------------------------------------------------------------------------------------------------------------------------------------------------------------------------------------------------------------------------------------------------------------------------------------------------------------------------------------------------------------------------------------------------------------------------------------------------------------------------------------------------------------------------------------------------------------------------------------------------------------------------------------------------------------------------------------------------------------------------------------------------------------------------------------------------------------------------------------------------------------------------------------------------------------------------------------------------------------------------------------------------------------------------------------------------------------------------------------------------------------------------------------------------------------------------------------------------------------------------------------------------------------------------------------------------------------------------------------------------------------------------------------------------------------------------------------------------------------
>GHAX01074225.1.p1_Chironex_yamaguchii
GTTTTGTTACATCGCAGGACGACTGAAGAGGTTGAGGGGGATATCGAAAGTGTTTCCCGAAAGGTCCAGGGAAATAGTCAAAACGCAAATTCACTGAGACAAAAGCTTTCAAATTTGAAAAATGAAATGAAGACAACGTGGAATGACGAGGACAATCGAGAAAAAATATCAAGCGTTATATCAGCAATTGGTGATTCTATCGGAAAATTGCAGAGTGACGATCCTTTTGAGATTGCTACTGGTTGTTTGGACTTGCTAGCAGGAATAACGGAAAATCTTGGACCACTTTCAGCCATTGCTCCAATTTTTTCCATTATTTCAATGGTTGTTGGACTTTTTGGTGGAAGCAAAGTCCAGGAAAGTGTGGGTGACATAGTTAAAAAGGCCTTGCAAGAGCAAAGAGACGATGAATTAGAGGCTGAAGCGTTCGGCACACAAAGAGAATTTACGGTCTCCAAAGCCTTTCTCGATGGCGTACGAAAAGAACCAAGTCAGCTAACAGAAATGGAAGTTGCCTCTCTTTCAGCAAATGTCCCTATTTATAAAGGCGTCAAATTCCTTGCTATACTTGTTCAGAGGATTAAAAGTGCGGAACCCACGGACTCACAGGGAGCTAAAAGGATTCTTAATTTCATGGAATTACTTGCTGATCTTTGCAGTATCAGAGACGTCATACTACTAGACTTGTATCAGCTCGTTTCAAGCGCTGGTCACAGTCCAAATATTGCATCAGGTATTCTTGAAGTAAAAAATGTCGGAAGAGGAGAATTTAAAATGGCTTTGGAACCTTTATTTAAAGGAGACAATCCTAAACATTATCTGCTGTTATCTCATCTCTATCCTAAAGATAGAAGCATACAGACCAAGAAAATTTTCAAGTTTTTCAAAAACATAGGGCTGAGTGACATTCCAAGAATCGACCGAGACATATCTGGGAGGCATTTTCTAGCTCCAATCGCCTATCCACGCAATTGCTTGAGTTCTAACAACGATGAATATCTACGTGGTGATTATATCATAGGTAACAGAGAATATTTGAGAAAGCAATGTAATGTGAACCTTCAGAAACTACCGGATGGGTTTTACGCTGTGACGGTATATCAAAACAGAAAAGCTTATTCCACTGAGGAATACATGATGAGCCAACCTGGAAGACCAAATGATAAGTTGTCTAAGTTTAATTTCCTCCCTTTGAAGAAAGACGGCGATACATTTTATGTCATATCTAGCTGTGAATGGCCTGACAGATTTGCCTACATGAAAGCCAACGAGAGAGGTACCATTACCTTTGTCCAGGGTAGTCCTGATCAAAGTGGATATCAGACAAAGGCCTTTTGGAAAATAATGTAG---------------------------------------------------------------------------------------------------------------------------------------------------------------------------------------------------------------------------------------------------------------------------------------------------------------------------------------------------------------------------------------------------------------------------------------------------------------------------------------------------------------------------------------------------------------------------------------------------------------------------------------------------------------------------------------------------------------------------------------------------------------------------------------------------------------------------------------------------------------------------------------------------------------------------------------------------------------------------------------------------------------------------------------------------------------------------------------------------------------------------------------------------------------------------------------------------------------------------------------------------------------------------------------------------------------------------------------------------------------------------------------------------------------------------------------------------------------------------------------------------------------------------------------------------------------------------------------------------------------------------------------------------------------------------------------------------------------
>GHAX01078050.1.p1_Chironex_yamaguchii
GAAGGAACAATTTCCTCCGGATTGGCTTCACTCAAAGCTAAGATAGATGCCAAAAGGCCCTCAGGAAAACAACTTTTCGATAAAGTGGCGAACATGCAAAAGCAAATAGAAGAAAAGTTTTCTAATGACGACGAAAGAGCAAAAGTAATGGGGGCTATTGGATCGTTAAGCACTGCTGTGGGCAAGTTCCAGTCAGGTGACCCGGCAAAGATTGCTAGTGGATGCTTGGATATTCTTGTTGGTATCTCCTCCGTTTTGAAAGACTTTGCAAAGTTTTCTCCAATCTTCTCAATCCTGTCAATGGTTGTTGGGCTCTTTTCTGGAACAAAAGCCGAGGAGAGCGTGGGCTCTGTTGTTAAAAAGGTAGTCCAAGAACAATCTGACCAAGAGCTACAGGAAGCGCTGTACGGTGTTAAAAGAGAGTATGCAGTTTCCAAGGCATTTTTGGACGGAGTCAGAAATGAAACATCCGATCTTAGTCCAACGGAAGTCTCTGCGTTGGGAGCTAACGTTCCTGTATACCAAGGCGTTCGTTTCATTGCAATGGTAGTTCAAAGAATCAAATACATAAAGCCCAGAACTGAAAGCGAGATCAAAAGAATGTTAACAATGTTGGAATTATTTACAGATCTCTGCAGTTTACGTGACTTGATACTTCTTGACCTTCATCAACTAATAGCTACTCCAGGACATAGTCCTAATATCGCATCTGGCATCAAAGAGGTTACGAGTCTCGGTCGGGAAGAATACCAAAGGGTTTTTGAAGATCTTTTGAAAACTGACGACGAAGAAACTTTTTTGTTCTTATCTTACTTATATCCAAAAGAAAGAAACGAGCAAAGCCGAAAGATTTTCAAGTTCTTTGATCTGATTGAAGTTAAATATGATGACCGTTTCAACCTAGATTTATCTGGTGGACAAGCTTTGTCCACTTTAGAGTGGCCTAATTACTATTTGTGTCCTTCCAATGACTACCTTGCTAACAATTGCCACGATGTTCGTGTAGGTCTTAAGCTAGAAAAACTAAGCGATGGATACTATACTATAAAGACGTATGCAAGAGATCCAAGAACATGCTATTCGACTGATGATTACGTCAAGATATCAAGCACAAACAACGGAGATCTTGAAAAGTTTAACTTGGTTCCCGTGCAAGTGAAGGGGCAAAAAGTTTACTTGCTGTCGACCAAAAAATGGCCACATAATTTTGCATACTCACAGAAAACAACTAGTGGGCTTCTTTCAATACTAAAAGATGTTCCAAGCAAACTTGGGTACGGAAACCAAGGATTCTTCACACTTGCAACATACTCAAACCGAAAGAACAAACAGGCTTAG---------------------------------------------------------------------------------------------------------------------------------------------------------------------------------------------------------------------------------------------------------------------------------------------------------------------------------------------------------------------------------------------------------------------------------------------------------------------------------------------------------------------------------------------------------------------------------------------------------------------------------------------------------------------------------------------------------------------------------------------------------------------------------------------------------------------------------------------------------------------------------------------------------------------------------------------------------------------------------------------------------------------------------------------------------------------------------------------------------------------------------------------------------------------------------------------------------------------------------------------------------------------------------------------------------------------------------------------------------------------------------------------------------------------------------------------------------------------------------------------------------------------------------------------------------------------------------------------------------------------------------------------------------------------------------------------------------------------------
>chironex_yamaguchii_GHAX01078051.1.p1
GAAAGCACAATTTCGTCTGGACTATCTTCACTGAAAGCAAAGATAGATATAAAGAAACCAACCGGAAAGCAACTTTTACAAAAAGTAAAAAGTATGGAACAAGATATAGACAAAAAGTTTTCTGATGACGACGAAAGAGCCAAAGTAATGGGAGCTATTGGATCGTTAGGAACTGCTATAGGCAAGTTCCAGTCAGGCGACCCGGCATCGATTGCTAGTGGATGCTTGGATATTCTTGTTGGTATCTCCTCCGTTTTGAAAGACTTTGCAAAGTTTTCTCCAATCTTCTCAATCCTGTCAATGGTTGTTGGGCTCTTTTCTGGAACAAAAGCCGAGGAGAGCGTGGGCTCTGTTGTTAAAAAGGTAGTCCAAGAACAATCTGACCAAGAGCTACAGGAAGCGCTGTACGGTGTTAAAAGAGAGTATGCAGTTTCCAAGGCATTTTTGGACGGAGTCAGAAATGAAACATCCGATCTTAGTCCAACGGAAGTCTCTGCGTTGGGAGCTAACGTTCCTGTATACCAAGGCGTTCGTTTCATTGCAATGGTAGTTCAAAGAATCAAAAACAGAAAACCCAGAACTGAAAGTGAGATTAAAAGAGTATTATCAATGTTAGAATTGTTTACAGATCTCTGCAGTTTACGTGACTTGATACTTCTTGACTTGTATCAACTGGTGGCTACTCCAGGGCATAGTCCTAATATAGCATCTGGCATTAAAGAAGTCTCAAACCTTGGTCGAGAGGAATACAAGAAAGTCTTCGAAGATCTTTTGAAAACTAACGATAAGGAAACTTATTTGTTTTTATCGTACTTATATCCAAGAGAAAGAAATGAACAAAGCCAAAAGATTTTCAAGTTCTTTGATCTGATGAAAGTTAAATATGATGATCGTCTGAAGCAGGATTTAACAGGAATACAAGTCTTCTCTAGTTTACATTGGCCTAATTACTTCTTGTGTTCGAGCAAAGACTACCTTGCTCTCATTTGCACCAAACCTTATGGGTCACTGAGGCTGGATAAATTAAATGATGGATTTTATTCCATAAAAACAACACAGAGTAATCCGAAAGTTTGCCATAGGTATGGTGAATACATTTTATTTACACATGATAGGAATGATGATCTTGAGAAGTTTAATTTTGTTCCCGTGAAACTGGGAGAAAGAAAGATCTACCTGCTGAGCTCAAAGGCAAGTCCAAATAAGTTTGCATACGTGCCGAAAACAGCAAAGGGAGACCTCTTTTTTGTGGATGGTATCCCAAGTCAACTTGGCTACGGAAACCAAGGATACTTTACTCTTGCCACGGACGAAAATGAGCAGACATAG------------------------------------------------------------------------------------------------------------------------------------------------------------------------------------------------------------------------------------------------------------------------------------------------------------------------------------------------------------------------------------------------------------------------------------------------------------------------------------------------------------------------------------------------------------------------------------------------------------------------------------------------------------------------------------------------------------------------------------------------------------------------------------------------------------------------------------------------------------------------------------------------------------------------------------------------------------------------------------------------------------------------------------------------------------------------------------------------------------------------------------------------------------------------------------------------------------------------------------------------------------------------------------------------------------------------------------------------------------------------------------------------------------------------------------------------------------------------------------------------------------------------------------------------------------------------------------------------------------------------------------------------------------------------------------------------------------------------------------
>chironex_yamaguchii_GHAX01078052.1.p1
GAAAGCACAATTTCCTCCGGATTAGCTTCACTCAAAGCTAAAATAGATGCCAAAAAACCCAGTGGAAAGCAACTTCTGGAAAAAGTACAAAATATGCAAAGGGATATAGAAGCCAAGTTTTCAAATGACAAAGAAAGAGACAAGGTAATGGCGGCTATTGGGTCATTAGGAACTGCAGTGAAAAAGTTTCAGTCAGGTGACCCAGCATCGATTGCAAGTGGATGCTTGGATATTCTGGTTGGTATCTCTGGAACTTTGGAAAAGTTCGCAAAGTTCTCTCCAATCTTCTCAATCCTTTCACTGGTTGTTGGGCTATTTTCTGGAACAAAAACTGAGAAGAGTGTTAGCTCCGTTGTTAAAAAGGCAGTCCAAGAACAGTCCGACCAAGAGCTAATAGAAGCTTTGTATGGTGTTAAAAAAGAATATTCAGTTTCTAAAGCATTCTTAGACGGAGTAAGAAATGAAAAGTCTGATCTTAGTCCAACAGAGGTCTCTGCCTTAGCAGCAAATGTTCCAATATACCAAGGCGTTCGTTTCATTGCAATGGTAGTTCAAAGAATAAAAAACATAAAGCCCAGAACTGAAGGCGAGATCAAGAGAATGTTATCAATGTTAGAGTTGTTCACTGATCTCTGCAGTTTACGTGACTTGATACTTCTTGACTTATATCAACTGGTAGCTACCCCAGGACATAGTCCTAATATCGCATCTGGCATTAAAGAAGTTACGACTCTCGGTCGGGAAGAATACAAAAAGGTTTTTGAAGACCTGATGAAAACTGACAACAAAGAAACTTTTGTGTTCTTATCGTATTTATATCCCAAAGAAAGAAACGAGCAAAGCCAAAAGATTTTCAAGTTCTTCGATCTAATGAATGTTAAATATGATGACCGTTTCAACCAGGATTTAACTGGAGCACAAACTTTCTCCACCTTACAGTGGCCAGACTACTATTTGTGTCCTCACAATGACTACCTTGCTAACCATTGTCATAAACATCGTTACGGTCTCATGCTGGAAAAATTAAATGATGGATATTACACAATAAAGACGGCTGGAGAAAATCCAAAAACATGTTATTGCAATGCTGATTATGTTCAGATATCAAGCACAAGCAATGGGGAGCTTGAAAAGTTTAGCTTTGTTCCCGTTCAAGTGGAGGGGCAAAAAGTTTACTTGCTGTCGACGAAGAAATGGCCACATAATTTTGCATACTCACAGAAAACAACTAATGGGGTTCTTTCAATACTAACAGATGTCCCAAGCAAACTTGGGTACGGAAACCAAGGGTTTTTTACACTTGCAACAAAGTCAGCTTCAAGGAATAAACAGACAGAGAGAAAACGAAGCCCTGCAGAAGATCTTGTAAGGAAATTATTTTAA------------------------------------------------------------------------------------------------------------------------------------------------------------------------------------------------------------------------------------------------------------------------------------------------------------------------------------------------------------------------------------------------------------------------------------------------------------------------------------------------------------------------------------------------------------------------------------------------------------------------------------------------------------------------------------------------------------------------------------------------------------------------------------------------------------------------------------------------------------------------------------------------------------------------------------------------------------------------------------------------------------------------------------------------------------------------------------------------------------------------------------------------------------------------------------------------------------------------------------------------------------------------------------------------------------------------------------------------------------------------------------------------------------------------------------------------------------------------------------------------------------------------------------------------------------------------------------------------------------------------------------------------------------------------------
>chironex_yamaguchii_GHAX01078053.1.p1
GAAAGCACAATTTCGTCTGGACTATCTTCACTGAAAGCAAAGATAGATATAAAGAAACCAACCGGAAAGCAACTTTTACAAAAAGTAAAAAGTATGGAACAAGATATAGACAAAAAGTTTTCTGATGACGACGAAAGAGCCAAAGTAATGGGAGCTATTGGATCGTTAGGAACTGCTATAGGCAAGTTCCAGTCAGGCGACCCGGCATCGATTGCTAGTGGATGCTTGGATATTCTTGTTGGTATCTCCTCCGTTTTGAAAGACTTTGCAAAGTTCTCTCCAATCTTCTCAATCCTTTCACTGGTTGTTGGGCTATTTTCTGGAACAAAAACTGAGAAGAGTGTTAGCTCCGTTGTTAAAAAGGCAGTCCAAGAACAGTCCGACCAAGAGCTAATAGAAGCTTTGTATGGTGTTAAAAAAGAATATTCAGTTTCTAAAGCATTCTTAGACGGAGTAAGAAATGAAGAGTCCGATCTTAGACCAACAGAGGTCTCTGCTTTAGCAGCAAACATTCCAGTATACCAAGGCGTTCGTTTCATCGCAATGGTAGTCCAAAGAATCAAATACATAAAGCCCAGAACTGAAAGCGAGATCAAAAGAATGTTAACAATGTTGGAATTATTTACAGATCTCTGCAGTTTACGTGACTTGATACTTCTTGACCTTCATCAACTAATAGCTACTCCAGGACATAGTCCTAATATCGCATCTGGCATCAAAGAGGTTACGAGTCTCGGTCGGGAAGAATACCAAAGGGTTTTTGAAGATCTTTTGAAAACTGACGACGAAGAAACTTTTTTGTTCTTATCTTACTTATATCCAAAAGAAAGAAACGAGCAAAGCCGAAAGATTTTCAAGTTCTTTGATCTGATTGAAGTTAAATATGATGACCGTTTCAACCTAGATTTATCTGGTGGACAAGCTTTGTCCACTTTAGAGTGGCCTAATTACTATTTGTGTCCTTCCAATGACTACCTTGCTAACAATTGCCACGATGTTCGTGTAGGTCTTAAGCTAGAAAAACTAAGCGATGGATACTATACTATAAAGACGTATGCAAGAGATCCAAGAACATGCTATTCGACTGATGATTACGTCAAGATATCAAGCACAAACAACGGAGATCTTGAAAAGTTTAACTTGGTTCCCGTGCAAGTGAAAGGGCAAAAAGTTTACTTGCTGTCTACCAAAAAATGGCCACATAATTTTGCATACTCACAGAAAACAGCTAATGGGCTTCTTTCAATACTAAAAGATGTTCCAAGCAAACTTGGGTACGGAAACCAAGGATTCTTCACACTTGCAAAATACTCAAACCGAAAGAATAAACAGGCTTAG---------------------------------------------------------------------------------------------------------------------------------------------------------------------------------------------------------------------------------------------------------------------------------------------------------------------------------------------------------------------------------------------------------------------------------------------------------------------------------------------------------------------------------------------------------------------------------------------------------------------------------------------------------------------------------------------------------------------------------------------------------------------------------------------------------------------------------------------------------------------------------------------------------------------------------------------------------------------------------------------------------------------------------------------------------------------------------------------------------------------------------------------------------------------------------------------------------------------------------------------------------------------------------------------------------------------------------------------------------------------------------------------------------------------------------------------------------------------------------------------------------------------------------------------------------------------------------------------------------------------------------------------------------------------------------------------------------------------------
>chironex_yamaguchii_GHAX01078054.1.p1
GAAAGCACAATTTCTTCTCGACTATCTTCACTGAAAGCAAAGATAGATATAAAGAAACCAACCGGAAAGCAACTTTTACAAAAAGTAAAAAGTATGGAACAAGCTTTAGACAAAAAGTTTTCTGATGACGACGAAAGAGCCAAAGTAATGGGAGCTATTGGATCATTAAGCACTGCTGTAGGCAAGTTCCAGTCAGGTGACCCGGCAAAGATTGCTAGTGGATGCTTGGATATTCTTGTTGGTATCTCCTCAGTTTTGAAAGACTTTGCAAAGTTTTCTCCAATCTTCTCAATCCTGTCAATGGTTGTGGGTCTCTTTTCTGGAACAAAAGCTGAGGAGAGCGTCGGCTCTGTTGTTAAAAAGGCAGTCCAAGAACAGTCCGATCAGGAGCTACAGGAAGCACTGTACGGTGTTAAAAGAGAATACGCAGTTTCCAAAGCATTTTTAGACGGAGTCAGAAATGAAACATCAGATCTTAGTCCAACAGAAGTCTCTGCGTTGGGAGCAAACATTCCTGTATATCAAGGTGTTCGTTTCATTGCAATGGTAGTTCAAAGAATCAAAAACAGAAAACCCAGAACTGAAAGTGAGATTAAAAGGGTATTAGCAATGTTGGAATTGTTTACTGATCTCTGCAGTTTACGTGACTTGATACTTCTTGACTTATATCAACTGGTAGCTACCCCAGGACATAGTCCTAACATAGCATCGGGCATTAAAGAAGTCTCGAACCTTGGTCGAGAGGAATACAGGAAAGTTTTTGAGGATCTTTTGAAAACTGATGACAAGGAAACGTATTTGTTTTTATCTTACTTATATCCAAGAGAAAAAAATGAACAAAGCCAAAAGATTTTCAACTTCTTTGATCTGATGAATGTTAAATATGACGATCGTTTGAAGCAAGATTTAACAGGAATACAAATCTTCTCCAATGTATATTGGTCTAATTACTACTTGTGCTCAAACAATGACTACCTTGCTCTCAAATGCTCTATATCTGATGGCGCACTGAAGCTGGATAAATTAAAAGATGGATACTATTCTATAAAAACAACCGACCGTAATCCGAAAATTTGTCATAGGTATGGTGAATATATTTTATTTACACATCAGAGGAAGGAGGATCTTGAGAAGTTTAATTTTGTTCCCGTGAAACTGGGAGAAAGAGAGATCTTCCTACTGAGCTCAAAAGAAAGTCCAAATAAGTTTGCATATGCACCAAAAACAGCAGACGGAGCCCTCTATTTCGTGAATGGTATCCCAAGCCAACTTGGCTACGGAAACCAAGGATTTTTTACTCTTTTCTCAACAAGGAATAAACAAACATAG------------------------------------------------------------------------------------------------------------------------------------------------------------------------------------------------------------------------------------------------------------------------------------------------------------------------------------------------------------------------------------------------------------------------------------------------------------------------------------------------------------------------------------------------------------------------------------------------------------------------------------------------------------------------------------------------------------------------------------------------------------------------------------------------------------------------------------------------------------------------------------------------------------------------------------------------------------------------------------------------------------------------------------------------------------------------------------------------------------------------------------------------------------------------------------------------------------------------------------------------------------------------------------------------------------------------------------------------------------------------------------------------------------------------------------------------------------------------------------------------------------------------------------------------------------------------------------------------------------------------------------------------------------------------------------------------------------------------------------
>chironex_yamaguchii_GHAX01078073.1.p1
TTACACTCTGTTGATAAAAGAGAAGATTTTCAGAGTGTATATGACAAAGTTAAAGAGTCGTTGGTCTCAGTTCAAGCAAACACTAAAACAGCACTTGAGTCTCTCGAGAGCTTAAAGGAATATGCCAAAAAGGTACCTTCAAAATCAGGAAAGATCAAAAGCATTTTTAAAATAGTTAAGTCTTCACTTGGAAAGCTTAAGTCAGGAGATCCCGCCACGATTGTCTCAGGATGCCTAGATATTGTTTCCGGCATTGCAACGACTTTTGGTGGTCCCGTTGGTATGGGAATTGGAGCGGTTGCATCTTTCATATCTTCAATTATTAGCATGCTTAACGGTGGAAATAGCGACGGCAAAAGTCCAGTAGAAAAACTTATTGACGAAGTTATGCGTCGATACAGGGATCAGGACTTGAATGATGAAGCAGCAGGTGCAAAACGAGATTTCGCCGAATCTTCTGCATTTATTGAAACCTTGAAGAAAAGTAAACAAATTACAAGCACTAAACTCAGCATACTGGCTGCAAATGTTCCGATCTATAAATTTAGCGCTTTCCTTGGAAAACTGGAAAGCAGGATTTCTTTGGGAGCAGTCACCAATGATTTGGCTGAAGCTCGAAGGACAATGGATTTCATTGTTCTATACTGTCAACTCGTTGTGATGCGTGAGACATTATTGATGGACTTGTACTTCCTATACAAAATACCAGGAACAGCTGATGACATTGCAGAAGCAGTGAATAATGCCAATAAAGTAAACAGGAAATTTGCAAAAGAGCATCTGTCATTTCTGCATGATGTCAAAGTAGAGAATGCCCTTATTGCGTCCTTATATTACCCCATCAACCACACCCAAGTAACAAAGAGTATTCAATCATATGCTGATTACTTTGGAGTAAAGAAACCAATTCTTCCTACCATCGGACGCCATCGTTTTCAAAATGTTTACTTCGACAAGTGGAGTATTTGCAGTGAACAAAATGTCAACAGCTGGATGTTTAGAGGATGTCCAAATATGAAAGTCCAAAATATACTAGTATCAAGACTTCCAAACTGGCATTTTACTATGACAAACAGAGAAAATAAAACCTTGTTTATTGCAAACGTTGCAGAAGGTTGGGCTTGGGGAACAAGTAAACGGGACCCTGGGCCTTCAGGATACCTCAAATTCATTCCACTGAGTTCTGGGAGCTATATGATCAGCACACAGAGATGGCCAGACTTCTTTTTGTACATGGAATCAAGTACAAGTGGATTTATAAGAAGCTGGAAAGGAAATCCTGGTCCACAAGGATATTGGAAGATTTTGTAA------------------------------------------------------------------------------------------------------------------------------------------------------------------------------------------------------------------------------------------------------------------------------------------------------------------------------------------------------------------------------------------------------------------------------------------------------------------------------------------------------------------------------------------------------------------------------------------------------------------------------------------------------------------------------------------------------------------------------------------------------------------------------------------------------------------------------------------------------------------------------------------------------------------------------------------------------------------------------------------------------------------------------------------------------------------------------------------------------------------------------------------------------------------------------------------------------------------------------------------------------------------------------------------------------------------------------------------------------------------------------------------------------------------------------------------------------------------------------------------------------------------------------------------------------------------------------------------------------------------------------------------------------------------------------------------------------------------------------------------------------
>chironex_yamaguchii_GHAX01078074.1.p1
CTGCAATCTATTAATAAAAGGGAAGATTTTGAGAGCGTCTATGACAAAGTTAAAAAGTCACTAGTGTCAGTTCAAGGTCACACAAAGACAGCACTTGAGTCTCTGGAGACTCTTAAAGGATATGCCAAAAAAGTTCCATCAAAATCAGACAAGATCAAGAGCATTCTTGGTACTGTTGAATCCTCGCTCGGAAAACTGAAATCAGGGGATGCAGCCACTGTAGTTTCAGGATGCCTAGATATTGTTTCTGGCATTGCAACGACATTTGGTGGTCCTGTTGGCATAGGAATTGGAGCGGTTGCATCTTTCATCTCTTCCATTATTAGCATGTTTAGTGGTGGAGGTGGTGGTGGCAAGAGTCCAGTTGAGAAGATCATCGAGGACGCAATGAAGCGATACAGAGATCAAGACCTGAATGACGAAGCAGCAGGTGCAAAAAGGGATTTCGCAGAATCTACTGCATTTATTGAAATCTTAAAGAAAAGCAAAAAAATTACAAGCACTAAACTCAGCATACTGGCTGCAAATGTTCCGATTTATAAATTTAGCTCTTTCCTTGGAAAACTGGAAAGCAGGATTTCTTTGGGAGCAGTCACCAATGATTTGGCTGAAGCTCGAAGGACAATGGATTTCATTGTTCTATACTGTCAACTCGTTGTGATGCGTGAGACATTATTGATGGACTTGTACTTCCTATACAAAATACCAGGAACAGCTGATGACATTGCAGAAGCAGTGAATAATGCCAATAAAGTAAACAGGAAATTTGCAAAAGAGCATCTCTCATTTCTGCACAACGTGAAAGCAGAAAATGCCCTTATTGCATCCTTGTATTACCCTATCAATCACTCGGAAAAAACAAAAGGCATTTTAGCATACGCTTATTATTTTGGAGTCCAAAAGCCACCATCTCTTCCATTCCCAGGACATCACCGTTTTCAAAATGTTTACTTTGATAAATGGAGTATTTGCAGCGAAGCTTATATGAACAACTGGATGTTTAGAGGATGCCCACACAGAACGAAACGAAATATTCTAGTATCAAGACGTCCAAACGGATATTACACAATGGCAAACTGGAAAAAGAAAACCTTATACATTACTAAACATCAACAAGGATGGGCATGGGGAACAAGTAGTAATGATCCAGGTCCACAAGGTTACCTAAACTTCATACCGTTGACATCTGGTAACTACATGATAAGTACACAGAAATGGCCAGATTTCTTTATATACATGGAGTCCAGTGCAAATGGGTACGTCAGAAGCTGGAAAGGAAATCCTGGTCCCCAGGGATATTGGAAAATTATCTAA---------------------------------------------------------------------------------------------------------------------------------------------------------------------------------------------------------------------------------------------------------------------------------------------------------------------------------------------------------------------------------------------------------------------------------------------------------------------------------------------------------------------------------------------------------------------------------------------------------------------------------------------------------------------------------------------------------------------------------------------------------------------------------------------------------------------------------------------------------------------------------------------------------------------------------------------------------------------------------------------------------------------------------------------------------------------------------------------------------------------------------------------------------------------------------------------------------------------------------------------------------------------------------------------------------------------------------------------------------------------------------------------------------------------------------------------------------------------------------------------------------------------------------------------------------------------------------------------------------------------------------------------------------------------------------------------------------------------------------------------------
>GHBG01153289.1.p1_Copula_sivickisi
CTAACAATGAATGAAGCCTTCAACAAGACAGGACAGAAGCTGGAAACCATCAAAACATTAGCACAAAATATGGCAAGTGATGTTAGAACTAAAATCACCATGGCAGCCGGAGGAATTAATGTCCAATCAAAAATTGATGTTGTGCAGAAGAAGTGGGAGGCAGCTAAAGTAACATATAACAATGATAGGGCAGCAGGCGCTTCTAAGATCAAAGACGCAGTATCTGGTGTGGGTACAGGCCTTGTTGGATTTGTAAGTGGTGTAAAAGATGGAGATTGGGCAAAAGGTGTGCAAGGGGCCTTGACAATTATATCGTCAGTAGTAGCTCTAGCTGGTCCAGTTGGAGTAATTGCATCTGGCATTCTTTCATTTCTTTCCAGCATTTTTGGCATTTTTGGAGGAGCAAAGAAACCAGAGAGCACGGAATCGATAGTAGAGAGAGTAGTTTCCAAACAAATAGATATAGCAAGACAAAAAGAACTGGAGGGAGCTGTACAAGGAGTAAAAGTTGCCTATGAAACCCTCAGCAACTCTATACAGGATTTCCGTGAAGGTAGAGAGTTGGAAACAGATCAGGCAAATGAGTTGTACAATCAAGCATTTATTGGACTCTCTGTTTTTGGGAGAATTCAAAAAAGGGTGGCAGAAATTTGTGACGATCTATCAGATCACGTAAATGCCAGTAAGTGTCTGTTAACAGTGCAACTGTATGCAGATGTGGCAATTGCACGACAGCTTGTGCTTACAGATATGGCCGCCCTGTTGTCGGATGTATATCATCGTAAAGTGGATGCTGAACCAATTCTTGAAGAAATACCAGCAGAAGATGCAATTGCGGATGTGGGAGAAGAAGTGAGTTCAGATGATCCCGCTACAAAACGTGCCAAAGCTAGAGGTATACTTGTCGTCAGCAATAATATTTTACACATGATCAAGAAAGACCAGGAGAAAGATAGGCGGTTTCTTAGATTTTTTGGTGACCCAGTCAACTATCCGCGTAGGAGATACATCATCTCTTTGTACTTTGCTAGCCCAGATCTGTATCCCAGCTTGAAGGCCTATATACGTACTCTTGACTCTACTGTCCCAGGTGGGTTCTTTCCTGAGGAGGCTTTGATATGTACCGAAGAATCATTACAAGGTATGTGTAAACCATTAACCATAAGAATCTACAATCAAATTCCCGCTCTTTGGATAGACAAAGTTAAATCATTTTATGTACCTTTAGGCGTGCAAGTAACGGCTTATCAACACGACAGGTTAAATACTGGCGGTAAAGTATATGGCCCTTTCTACGGTCCAATTGCACATAACAAAGCACCTGGTGGAATGGACTGGTCCTCCGCAAAAATTGAAAGGACTACTAGAGATGCTGAACTTCAGGTAAGGATATGCAGTGAGGAAAACTTTAAGCCTGGGTACTGTGATACAGTTGAGAGGACTAGCGCAAAGAACCTTTGGAATCATCATGGCTTTGATTGGGATGACAAAATTCAATCTATGTACGTTCCTGAAGGTACTGCTGTGGACGCCTATACCCGTATCAATAAAGAAGGAAACAAATACGAATGGTTTGTTGGCCCTCACCTTATCAACATTGTTTTCGACCAGAAGAAATGGAGAAGCTTAGAGATCCGGGACGCTGGAGAAGATATCACTAGTAGCAACCAAGTCATATTTTGTGATCAAGAGAAGCTGAAGGGCCGCTGTAAGACAACATGGAAGTCACTCTATTATCTCCAAGGAAGTTTTGGTATGAATTGGATGGGAAAAATTCTTTCGTTGAAAATACCCGGGGGATACAAAGTGAGAGGTTATGCAGAAATCAATCACAGAGGTCATTCTTTTGGACCATACTCAGGCCCAGCCTTAATAGACAGAGTAGATGGTGGGGACAAATGGAAGTCAATGACGTTAACTAAGTTCACTCGGGTCGTCCCAGCTGACGATGGGGTCCAAGGACAGAGTAAGACATGA------------------------------------------------------------------------------------------------------------------------------------------------------------------------------------------------------------------------------------------------------------------------------------------------------------------------------------------------------------------------------------------------------------------------------------------------------------------------------------------------------------------------------------------------------------------------------------------------------------------------------------------------------------------------------------------------------------------------------------------------------------------------------------------------------------------------------------------------------------------------------------------------------------------------------------------------------------------------------------------------------------------------------------------------------------
>GHBG01140777.1.p1_Copula_sivickisi
TTTCCAAGTGACGATGACCCACAGCCGCCATCTTCGTTTAGCCAAAGCAACAGGCAGAAAATTGCCCAAGGAGAGCAAAGTATGAATACCATCAAATTTTTAGTTCAAAGAATGAAGCGAGATAGCTCAACCAGCAATATGATACCTGGTACGAGTAGTAGTTTGACGTCAAAGGTCGGAGCACTGGGAACAAAATGGAAAGCACAAGTAAGAGATGCGTACAGAGCAGACAGCGAGGGAACAGCAGAAAGAATTTCGGGTGCTATTTCTGGAGTGGGTACAGGAATGGTTGAAATAGCAAATGGTATAAAGAATAAAGATTGGAAGGCTGGTATAAAAGGTGCTCTTACTATTGCATCTTCAGTAGCGCAGTTAGCTGGACCTGCTGGTATGATCGCTGCATCTGTGTTATCCTTCTTTTCCAGCATGCTTGATTTGTTTGGAGGGTCAGCCCAAACAGAAAGTATGGATGATAAAATTGAAAGGATTGTGAAGGAGCAAATTGATATTGGTCGCGAGAAAGATCTTAAGGCAGAAGTTGAAGGTATCAAGCTAGAGTTTACATCCATCAGTACATCACTGCAGCATTTCCGAGAGTCAAGGCAATTGGAACGAACAGAAGCCACAGAATTATACAATGTTGCATTTAATGGTCTTGTGGTCTTTGGGAAACTACGAGCACGTGTCAATGAAATTTGCGATGTTGATGTATCCAAAAGCGACAAAGAAACAGCAGCAAAGAAATGCTTGGGCATCGTTAATTTACTTTGCGAAGTTTCCATTCTTCGTCAGCTTATTTTAACAGATATGGCTTCAGTTCTTGCTGATGTCCATTCTGACAATAGTCGAGGGGGTCTTCTTATAGTGGCAAATAATATTCTTAACATAATTAAGAAAGAGCAAGAAAGTGATAGCAAGTTCTTGTCATTTGTGACAGACCCATTCAACAATCCAGATCGTCGATATGTTTCTGCCATATTTTTTGGTGCCCCAAGCCAATACGCTACTTTGATATCATACATTCAGACCCTTAATGAAGCTATACCTGGCGGTATGTACCACAATTATGTGATGCTATGTAAGGGATCCTTTTTTACCGGTGTGTGTAATGTATTTAGCGAGAAAAATTATGCGGATCTAAACATAGAGCCTAAAGAGTGGAAGCAGATAGCGGTCTCAATGTTTGTTCCACCACTGCTTAAGGTCACAGGTTACAGTCATCCTGATTTCAGAGGTGACACAGGGCAATGGGGACCTTATGTTGGCCCCAGCGCTTATGAATTTTCGAATGGTCAAGGACGAAGTGACTTTGATTCTATGAAAGTGGAGAGATCGACAAGGAATGCTTTGGAAGAGGTACGTATTTGTGAGAAAAAGAAATTAGCCCCTGGTCGATGCCATACATTGCCAATCGGAAAACACAATTTAAACAGTGTGGATGGATTGAATTTTGAAGGAAAAACTGCGTCAATGCACATTCCTTTAGGGATAGGAGTCCATGGCCATACTGAGACCAACCAAGGTGGCAATACGTATGCATACTTTATTGGTGAGGATACAGTGAATGATGTTTACGATCATGGCCATTGGAAAAGCGTGGAGATCTTTCAAGCAGATACAACTTCGCCCGCCAGTGAACATGTCAAATTCTGCTCTGAGGAAAAACTTAAAGGACAATGCAAAACAACTTGGACTGGCACAAATTGGTTTCATGATTTCTTTGGCATGAATTTTCAGAAAGTTCGATCTTTAAAAATTCCAGGTGGAATAAAAGTCACAGGCTACTCTGATCGTGATAAAAGGGGAAGCACTTACGGTCCGTACACCGGACCAGCACTCATATCAAAAGTAGATCCGCTAGATAAGTGGAAATCTATGACAGTAGAAGAGTTTGGGGAAGAGAAAGGAGAATCTTCTAAGTAG------------------------------------------------------------------------------------------------------------------------------------------------------------------------------------------------------------------------------------------------------------------------------------------------------------------------------------------------------------------------------------------------------------------------------------------------------------------------------------------------------------------------------------------------------------------------------------------------------------------------------------------------------------------------------------------------------------------------------------------------------------------------------------------------------------------------------------------------------------------------------------------------------------------------------------------------------------------------------------------------------------------------------------------------------------------------------------------------------------------
>GHBG01140207.1.p1_Copula_sivickisi
TTTCCCGAGCCAGATCCACCCCAACCAAGCACGTTCAGTTCCAGAGGCGCTGCACTTATTCAGAGAGGAAGAAGGAGTATGGAACAGGCTAAATCTCTGGTCCAGAGAATGAAAGCTCACCCTTCAACAAGTCACATGATACCTGGCCCAGTGCGAAGAGTGACGGAAAAAGTCAGTGAGGTTGGCAATAAATGGAGAACTCAGTTGAGAGATGCTTACAATGAAGATAACGAGGGAGTCGCTGAAAGAATTGCTGGCGCCATTTCTGGGGTAGGTGAAGGTGTTGTTGGGATGATAAGCGGTATAAAGAATAAAGATTGGAAAGAGGGACTCAAAGGGGCATTAACCATAGTATCTTCATTAGCTGAGATGGCGGGACCCGTTGGTATGATCGCTGCATCGGTTCTCTCCTTTTTCTCAAGTATGCTTGATCTATTTGGAGGATCAGCTAAGACAGAGAGCATGGATGACAAGATTGAAAGGATTGTCAAACAGCAAGTTGATATTGGTCGAGAAAAAGATCTCAAGGCGGAGGTGGAAGGCGTTAAACTTGAATTTACGTCAATCAGTGCATCTCTGCAACATTATCGAGAGTCAAAAAAGCTCGAACGAAATGAAGCCACTGAGTTGTACAATCTTGCGTTCGAAGGGCTGACAGTATTTGGTAAATTGAGAGCACGTGTGGATGAGATTTGTGATATTGACTTATCCAAAGAGGAAGCTGAGAAGCAAAAAGCAGCAAAGAAATGCTTAGGCATTGCTAATTTGCTCTCTGAAGTCTCAATTCTCCGGCAACTCATCATGGCAGATATGGCGGCAGTTCTTTCTGATGTTCACTGCTCAAAATACGACTGCAATAACAAATCAAATCAAGAGACAGGAGGTCTCCTTATAGTGGCAAATAATGTTCTTAACGTAATCAAGAAGGAGCAGGAAAATGATGCATCATTTTTATCATTTCTAACTGATCCTTTTAATAATCCAAAGCGACGATATATCACTGCTATCTTCTTTGGCGCACCAAGTCAATACACAACAACCATGTCTTACATTGAGTCGCTAGACGAAACTGTCTCTGGTGGCATGTTCAAAGATTACGTTATGCTTTGCCAGGGAACCTTTTTGACAGGCGTGTGCAATGTATTTGAGAAAAAGGATTATCCAGACTTCCATGATGATCCAGGAGAGTGGAGAAATAAGGGGAAATCATTTTTTGTACCGCGTTCAATTGAACTGACGGCATGGCAATCTCCTAACTATGGAACAACACACATGGGAAAAAAAGTTTGGGGACCTTATGTTGGACCAAGTGCCTATGAGACTGCGGATAGGCAAGGACTCGATGACTGGGATGCCATGAAAGTGAAGACCACTGCAAGGGATGCGCTGAAAGAAGTTCGAATTTGTGAACAAAAGAATCTTGGCCCGGGAAGATGTCATACCTTACCTGTTGGTGAATACAACCTGAACGATATCGCTAAATTGGATTTTGATGGCAAAGTGGCATCAATGTATATACCAGGTGACTTGGCGGTCAGCGGTTTCACCGATAGAAACAAAGGCGGAAAGAAATATGTTTACTATACTGGTGAGGACACTATCAACGAAGTCTTTGATTATGCAAATTGGAAAAGCATCAAAATAGAACCAAGAAGCGGAGTTATTGGCACTGACGCAGCAGAACTAGTTAAATATTGTTCAAAGGAAGATCTCAAGGGCATGTGCAGAACAACTTGGATTAGTATCAACGGCTTTGAGTCAAATTTTGGCATGAAGTTCGACAAAGTGCAATCCTTGAAAATTCCTGGTGGACTCAAAGTTACCGGATATTCCGTAGACAGCCAACGGGGGACCAGGTACGGACCGTACACCGGACCTGCTCTCATTTCCAAAGTGGATCCCATTGATAAATGGAAATCGATGAAAGTGGAAGAATTTGGTGAAGAAAAGACAAGCAACGTGAAGCAGTCATAA---------------------------------------------------------------------------------------------------------------------------------------------------------------------------------------------------------------------------------------------------------------------------------------------------------------------------------------------------------------------------------------------------------------------------------------------------------------------------------------------------------------------------------------------------------------------------------------------------------------------------------------------------------------------------------------------------------------------------------------------------------------------------------------------------------------------------------------------------------------------------------------------------------------------------------------------------------------------------------------------------------------------------------------------------------------
>GHBG01140210.1.p1_Copula_sivickisi
TTTCCCGAGCCAGATCCACCCCAACCAAGCACGTTCAGTTCCAGAGGCGCTGCACTTATTCAGAGAGGAAGAAGGAGTATGGAACAGGCTAAATCTCTGGTCCAGAGAATGAAAGCTCACCCTTCAACAAGTCACATGATACCTGGCCCAGTGCGAAGAGTGACGGAAAAAGTCAGTGAGGTTGGCAATAAATGGAGAACTCAGTTGAGAGATGCTTACAATGAAGATAACGAGGGAGTCGCTGAAAGAATTGCTGGCGCCATTTCTGGGGTAGGTGAAGGTGTTGTTGGGATGATAAGCGGTATAAAGAATAAAGATTGGAAAGAGGGACTCAAAGGGGCATTAACCATAGTATCTTCATTAGCTGAGATGGCGGGACCCGTTGGTATGATCGCTGCATCGGTTCTCTCCTTTTTCTCAAGTATGCTTGATCTATTTGGAGGATCAGCTAAGACAGAGAGCATGGATGACAAGATTGAAAGGATTGTCAAACAGCAAGTTGATATTGGTCGAGAAAAAGATCTCAAGGCGGAGGTGGAAGGCGTTAAACTTGAATTTACGTCAATCAGTGCATCTCTGCAACATTATCGAGAGTCAAAAAAGCTCGAACGAAATGAAGCCACTGAGTTGTACAATCTTGCGTTCGAAGGGCTGACAGTATTTGGTAAATTGAGAGCACGTGTGGATGAGATTTGTGATATTGACTTATCCAAAGAGGAAGCTGAGAAGCAAAAAGCAGCAAAGAAATGCTTAGGCATTGCTAATTTGCTCTCTGAAGTCTCAATTCTCCGGCAACTCATCATGGCAGATATGGCAGCTGTTCTTTCTGATGTTCATTGCTCGAAATACAATTGTAACGATAAATCAAACCAAGAAACAGGAGGTCTTCTGGTAGTGGCAAACAATATTCTTAATATTGTAAAGAAGGAGCAACAAAATGATGCTACTTTCCTCTCATTTCTGACAGATCCATATAATCATCCAAAACGGCGTTACATCGCGGCTCTACTATTTGGTGCTCCAAATCTATACCCAACAATTATGTCCTATATTGAATCACTTGATGATATTGTTCCTGACGGTATGTTTAAGGATTACGTTGTCTTGTGTAAAGGACCCTTCCTTACCGGAGAATGCGCTGTGTTTGAGAAAAAAGATCATGCCGACTTTGGTGCTGATCCAGGTGGATGGAGAAATAAACCAAAGTCAGTGTTTGTTCCACGCTCAACTCAAGTAACAGCTTTTCAATACCCAAGTCTTAATGCAAGACAAAAAGTATGGGGTCCTTATATTGGCCCTGGTGCTTATGAGCTTTCGTCTGGTCAAGGACGCAACGATTGGGATTCTATGAAAGTAGGGGCCACCACAAGGAACGCATTAGAAGAGGTCCGCATTTGTGAAAAGAAGAGTTTTGCCCCAGGTCGCTGTCACACTTTAGCTTTGGGAGATCATAATCTAAATGATGTTGGTAAACTAAATTTTGAGGGCAAAGTCGCTTCAATGTATATCCCTCGTGGTGTGGCTGTTAGTGGCTACACTGCGTCAGGCAAAAAGGGAAAGAAATACGCTCATTTCATCGGCGAGGATAGTGTCAACGAAGTCTATGATCACGAGCATTGGAAAAGCATGGCCGTGTACCCTTCAAGGCAAATAGTTGGGGACGAAGATGCATCAGAGGAACTTAAATATTGCACAGAGGAAGATCTTAAGGGGATGTGCAGGACAACTTGGTTAAGCATCAACGATTTTACGTCCCATTTTGGCATGAAATTTGAGAAAATTAGGTCCATAAAGATCCCTGGTGGGCTTAAAGTCACCGGATATTCCCGAGATAGTAAGAGGGGAAGCAGGTATGGCCCATACACTGGACCAGCTCTTATTTCCAAAGTAGATCCAATTGATAAATGGAAGTCTATAAGAATAGAGCAGTTTGGAGAAGAGATATCAAGTGCAATGAGCGAGGTGTAG---------------------------------------------------------------------------------------------------------------------------------------------------------------------------------------------------------------------------------------------------------------------------------------------------------------------------------------------------------------------------------------------------------------------------------------------------------------------------------------------------------------------------------------------------------------------------------------------------------------------------------------------------------------------------------------------------------------------------------------------------------------------------------------------------------------------------------------------------------------------------------------------------------------------------------------------------------------------------------------------------------------------------------------------------------------------
>GHBG01139715.1.p1_Copula_sivickisi
GATGATTTAGATGGAGCCATAGCTAAGGTAGAAAATGAATTGAAAGGTGTACCGGGTGATTCAAAAGGCATCTTATCGGCTTTAAAATCACTGAAGACAGACCTTGGCATTAACTCTGATAGAATTGGAAAAGCCAAACAAATGCTTGGAACGGTAAGCTCATCTCTAAAGAAATTAAAGTCAAAAGACACTGCGCAAGTCATCTCAGGATGCCTTGATATTGTAGCAGGAATCGCTTCAACCTTTGGTGGCCCTGTTGGTCTTGGCATTGGCGCGGTTGCCTCTTTTGTGTCTGCCATTCTAGGTTTGTTCACAGGCAAATCTGGCCAATCATCCATAGCCTCTGCCATCGACTCAGCTTTGAAAAATTTCAGAGACGACGCACTAGAGAGGGATGGGGCAGGTGCTAAAAGAGATTTTGCTGAGTCCGTTGCATTCCTACAGATCCTGAAGTCTAAAAAGGACTTGTCCAGTGTTGATCTAACCATACTGGCAGCCAATGTCCCTGTATTCAAATTCAGTCATTTTCTTGGCACTCTAGAGAGCCGCATCTTAAGAGGAGCACCTACTTCTGATTTGACTGAAGCAACCAGAACATTAGACTTGATACTTCTCTATTCCCAACTTGTTGTCATGAGAGAGACCATATTGATCGAGCTCTCATTGCTCTACAGAAAACCAGGCACTGCAAACCACATTGCTGATTCTGTTGACAATGCAAACAAAGTCAACAAGGACTTTGCAAAGGACACGCTAACCTTCTTGCATAATCTAATTCCAGATAATGCCCTTGTCGGCTCCCTGTATTATCCGATCCAAAATTCAGACCGAAGCCAGCAAATTGCAAAGTATGCCGCCTATTTTGGTGTTTCTTCTCCTCCTCGTGTCCCATACACTGCGTGGTACAGATTTGAGAATGTCTACTGGAAAGGATGGAGCATGTGCAGTGAGGCATACATGGGGAATTACATGTTCAGAGGTTGTTCCCATGTGAAGTATGCAAACATGAATGTAAACAAACTGAGCAGTGGGTATTACACGCTTGCAAATCGAAGGAAGAGAAAGTTGTACGTCACGAAGCATAACGAAGGTTGGGGATGGGGAACACTTAATGATGATCCAGGTCCACAAGGTCACCTCAACTTTATCCCATTGAAGTCAGGAAGGTACCTTATAAGCACAGAGAAATGGCCCAACTGGTTTATGTACATGGAATCAAGCATAAGCGGATACATTCGTAGCTACGAAGGAAATCCAGGAGGTCAAGGACTTTGGAACATCATCTAA------------------------------------------------------------------------------------------------------------------------------------------------------------------------------------------------------------------------------------------------------------------------------------------------------------------------------------------------------------------------------------------------------------------------------------------------------------------------------------------------------------------------------------------------------------------------------------------------------------------------------------------------------------------------------------------------------------------------------------------------------------------------------------------------------------------------------------------------------------------------------------------------------------------------------------------------------------------------------------------------------------------------------------------------------------------------------------------------------------------------------------------------------------------------------------------------------------------------------------------------------------------------------------------------------------------------------------------------------------------------------------------------------------------------------------------------------------------------------------------------------------------------------------------------------------------------------------------------------------------------------------------------------------------------------------------------------------------------------------------------------------------------------
>GHBG01139711.1.p1_Copula_sivickisi
GATGATTTAGATGGAGCCATAGCTAAGGTACAAAATGAATTGAAGGGAGTACCAGGTGATTCAAATGGCATCCTATCGGCTTTAAAATCATTGAAAACGGATCTTGGCATTAACTCTGACAGAATTGGAAAGGCCAAGTTGATGCTTGGAACAGTAAGCGCCTCTCTAAAGAAATTGAAATCAAAGAACACTGCAAAAGTCATCTCAGGATGTCTTGACATTGTAGCAGGAATTGCCTCGACATTTGGTGGTCCAGTCGGCCTTGGAGTAGGCGCCGTTGCCTCTTTTGTGTCTGCTATTCTAGGCTTGTTTTCAGGCAAAGCTGGGCAATCATCCATAGCGTCCGCAATTGACTCAGCTTTGAAAAATTTCAGAGACGACGCACTAGAGAGGGATGGGGCAGGTGCTAAAAGAGATTTTGCTGAGTCCGTTGCATTCCTACAGATCCTGAAGTCTAAAAAGGACTTGTCCAGTGTTGATCTAACCATACTGGCAGCCAATGTCCCTGTATTCAAATTCAGTCATTTTCTTGGCACTCTAGAGAGCCGCATCTTAAGAGGAGCACCTACTTCTGATTTGACTGAAGCAACCAGAACATTAGACTTGATACTTCTCTATTCCCAACTTGTTGTCATGAGAGAGACCATATTGATCGAGCTCTCATTGCTCTACAGAAAACCAGGCACTGCAAACCACATTGCTGATTCTGTTGACAATGCAAACAAAGTCAACAAGGACTTTGCAAAGGACACGCTAACCTTCTTGCATAATCTAATTCCAGATAATGCCCTTGTCGGCTCCCTGTATTATCCGATTCAAAACTCAGATAGAAGCCAACAAATTGCAAAGTATGCCGCCTATTTTGGAGTCTCTTCTCCTCCTAGTCTCCCATACACTGCGTGGTACAGATTTGAAAATGTCTACTGGAAAGGCTGGAGCATGTGCAGTGAGGCATACATGGGGAATTACATGTTCAGAGGTTGTTCCCATGTGAAGTATGCAAACATGAATGTAAACAAACTGAGCAGTGGGTATTACACGCTTGCAAATCGAAGGAAGAGAAAGTTGTACGTCACGAAGCATAACGAAGGTTGGGGATGGGGAACACTTAATGATGATCCAGGTCCACAAGGTCACCTCAACTTTATCCCCCTGAAGTCTGGAAATTACCTTATTAGTACAGAGAAATGGCCTAATTGGTTTATATACATGGAATCGAGCGCAAGTGGATACATTCGCAGCTACCAAGGAAATCCAGGGGGCCAAGGACTTTGGAAAATCATCTAA------------------------------------------------------------------------------------------------------------------------------------------------------------------------------------------------------------------------------------------------------------------------------------------------------------------------------------------------------------------------------------------------------------------------------------------------------------------------------------------------------------------------------------------------------------------------------------------------------------------------------------------------------------------------------------------------------------------------------------------------------------------------------------------------------------------------------------------------------------------------------------------------------------------------------------------------------------------------------------------------------------------------------------------------------------------------------------------------------------------------------------------------------------------------------------------------------------------------------------------------------------------------------------------------------------------------------------------------------------------------------------------------------------------------------------------------------------------------------------------------------------------------------------------------------------------------------------------------------------------------------------------------------------------------------------------------------------------------------------------------------------------------------
>GHBG01136171.1.p1_Copula_sivickisi
TTAACAATGCAGCAAGCATTTAATAAGACAGGTCAAAAACTAGAAACCATCAAAACATTGGCAACAAATATGGCTAACGATGTACGAACGAAAGTAAGCATGGCAGGCGCTGGAATAAATGTCCAGGCAAAAGTTGCTGTTGTTCAAAAAAAGTGGGAAGCTGCCAAAGTGGAGTACAATAACGACAGAGCAGCAGCCGCTGGAAAGATTAAAGATGCTGTTTCGGGAGTTGGAACTGGTCTTGTTGGGTTTGTTAATGGGGTCAAAAATGGCGATTGGGCAAAAGGTGTGTCAGGTGCCTTAACAATAATCTCATCAGTAGTAGCCCTTGCAGGCCCAGTCGGAGTAATTGCTTCCGGAATTCTTTCCCTTCTGTCCAGTATTTTTGGCATTTTTGGGGGAGCTAAGAAACCAGAGAGCACAGAATCTAAAGTCGAGAGAGTTGTTCGGCAGCAAATAGATATTGCAAGACAAAAAGATCTCGAGGCGGCAGTGCAAGGAGTCAAAGTTTCATACGAGACTCTTAGCAATTCTATTCAGGATTTTAGGGAGGGTAAAGAATTGGAAACAGAACAAGCCAATGAATTGTACAATCAGGCATTTGTTGGACTCTCTGTGTTTGGTCGGATTCAAAATAGAATCAAGGAAATCTGTGACGATTTGAAAGATCACGTTAATGGTAGTAAATGCTTGAAAACAGTGCAACTATATGCAGACGTCGCAATTACAAGGCAGCTTGTTATTTCAGATATGGCTGCTCTATTGGCGGACGTATATCACCGTAAAGTGGACGATGAGCCTATTATTGAAGAAATACCTGTAGAAGATGCTGTAGCAGAGGCAGCAGAGGTCGGAAGTGAAGAAGACAAAGCAACTAAGATTTTAAAGGCTAAAGGTCTGCTTGTTGTTAGCAACAATCTTTTACACTTAATCAAGAAGGATCAAGAGAAAGATCGGAAGTTCCTAAGATTTTTCGGGGACCCATTCAATCATCCACTTCGTCGATATGTTATCTCCCTATATTTTGCAAGCCCAGATTTGTACCCTAGCCTAAAGGCATATATTCGCACCCTTCATGATTCTGTTCCTGGTGGATTGTTCACTCACGAGGCTTTGATATGCAACCAAGAGTCCTTGCAAGGATGGTGTAAGCCTTTGCCTAAAGGAGAATATAACAGGTTACCTAGTTTCTGGAGAGACGCGGTTGGGTCACTTTACGTGCCTCTTGGGCTAGAAATCACTGCTTACGAGCATGAAAGGTTAAACGCTGAGTCCAGAACATACGGCCCATTCTATGGCCCAATCGCACACAACAAAGCTCCTGGAGGATCAGATTGGTCTTCTGCAAAAGTGTCAGAGACTTCAAAAGACGCAGAGCTTGAGGCAAGGATCTGCAGTGAAGAAAACTTCAAACCTGGATATTGTGATACAGTCGAAAAAGCCGACTTAATCAACCTTTGGAATCACCATGGTTTTAACTGGAATGATAAAATTTCCTCCATGTATATCCCAGAAGGAGTGGCCGTAGATGGATACACAGAAATCAACAAAGAAGGAAACCATTATGAAATGTTCGTTGGACCTCATATTATTAATATTGTTTACGATCAGAATAAGTGGAAAAGCTTATGGGTGAGAGATGCAGGAGAAGAGATCGATGGCAGCAATCAAGTTGTGTTTTGTGCGCAAGAGAAATTAGAAGGCCAGTGCAAAACAACATGGAAGTCGCTATATTATCTTCGTGGCAGTTACAATATGAATTGGGAAAACAAAATTTATTCCATGAAGATACCTGGGGGTTACCAAGTAACAGGTTACACGGATATTAGCCATCAAGGAATCTCCTTTGGTCCTTATTCTGGCCCTGCAGTGATTGACAGGGTGGATGGAGGCAATAACTGGAAATCTATGAAACTGACCGAGTTTACTCAAGATCTCCCAGATAGCAATCCTACTAAAACCAAAGCCACACAAAAAGAAGCAAAGAAAGAGAAGAAGCAAAAGAGAAAAGAGAAAGGAAAAGAGAAGCAAAGACAGTTCTGA------------------------------------------------------------------------------------------------------------------------------------------------------------------------------------------------------------------------------------------------------------------------------------------------------------------------------------------------------------------------------------------------------------------------------------------------------------------------------------------------------------------------------------------------------------------------------------------------------------------------------------------------------------------------------------------------------------------------------------------------------------------------------------------------------------------------------------------------------------------------------------------------------------------------------------------------------------------------------------------
>GHBG01125002.1.p1_Copula_sivickisi
AGCACAAATCCAAACGATTTGGATGGAGCCATAATCAAAGTAGAAAATGAATTAAAAGGCGTACCAGGCGATTCAAAGGGTGTCCTGGCAGCATTAAAATCTCTTAAAAGTGATCTCGGAATTGATTCTGATAAAATTGGCAAAGCAAAGCAGATGCTTGGAACTGTAAGCTCAGCCCTTGGTAAACTGAAGTCAAAAGACACTGCAAAAATCATTTCTGGGTGCCTTGATATTGTAGCTGGAATCGCCTCCACCTTTGGTGGCCCCGTCGGTCTCGGAGTAGGGGCTGTTGCTTCATTTGTATCTGCGATTCTAGGCTTGTTCTCTGGCAAAGCGGGACAGTCATCGATAGCCTCTGTCATTGATTCGGCTTTGAAAAATCACAGAGATGATGCCTTGGAGAGAGATGGCGCAGGAGCTAAAAGGGATTTCGCTGAATCAATTGCATTTATAAAGGTCTTGAAGTCCGCCTCAGACTTATCGAAAATTGACCTCAGTATTTTGGCAGCTAATGTCCCCATTTACAAATTCAGTCAGCTTTTGGGAACCCTAGAGAGTCGAATCTTAAAGGGAGCTGTGACTACCGATTACTCCGAAGCAAAAAGAACATTAGATCTAATTCTTCTCTATTCACAGCTTGCCGTGATGAGAGAAACCATTTTGATTGAGCTCTCGCTACTGTACAGAAAGCCAGGCACTGCTGATGTTATCGCTAATGCAGTTGACAACGCCAATACAGTTAACAAACAATTTGCGAGGGACACGCTCAATTTTCTCCATAATCTAATTCCAGATAACGCGCTTGTTGGTTCCCTATACTATCCAGTCCAAAATTCCGATAGAAGCCAACAAATAAACAAGTACGCCGCCTATTTCGGTGTTTCTGCGCAGCCGCAACTGCCCTACAGCGCTAGGTACAGGTTTGAAAATGTGTATTGGAAGGGATGGAGTATGTGCAATATGGTGTACATTGGGACCTACCAGTTCGAAGGGTGTCAGTATTTGAAATATGCCAATATGGTAGTTAAAAAGCTAAGCAGTGGGTTTTACACATTGGAAAACAGGAGAAAGATAAAACTTTTTATTTCTACACATAAGGAGGGATGGGGATTGGGAACACTCGCCCAGGACCCAGGTCCACAAGGCCACTTCAACTTTATTCCTATGAAGTCAGGAAGTTACCTTATTAGCACAGAGAAATGGCCTAATTGGTTCATGTACATGGATTCAAATGCAATAGGACGTATCCGAAGTTGGGAAGGAAATCCAGGTGGACAAGGTCTCTGGAAGATCATCTAA------------------------------------------------------------------------------------------------------------------------------------------------------------------------------------------------------------------------------------------------------------------------------------------------------------------------------------------------------------------------------------------------------------------------------------------------------------------------------------------------------------------------------------------------------------------------------------------------------------------------------------------------------------------------------------------------------------------------------------------------------------------------------------------------------------------------------------------------------------------------------------------------------------------------------------------------------------------------------------------------------------------------------------------------------------------------------------------------------------------------------------------------------------------------------------------------------------------------------------------------------------------------------------------------------------------------------------------------------------------------------------------------------------------------------------------------------------------------------------------------------------------------------------------------------------------------------------------------------------------------------------------------------------------------------------------------------------------------------------------------------------------
>GHBG01104533.1.p1_Copula_sivickisi
GCCGATGTAGATTCCATGTTTAATCAAGTACAAAATTCTCTTAAAGAAGTTCAAGGAGATACACAGACAGCCCTTGCGGCGCTCAATGATCTGAAAAACGAAGTGAAAACAAAGCCGGATAGGGTAGGACAAGCCTCAAAGATATTAGGGTCAGTGGGATCTGCTTTGATCAAGCTAAGGTCCAAAAACACAGTAAGAATTATCTCTGGTTGCCTTGACATTATATCTGGCATAGCAACCACATTTGGCGGACCTGTCGGGATTGGCGTAGGAGCATTGGCCTCGTTTGTATCCTCCATTCTCACTCTGTTTTCTGGAAGTCCAATGAAGAACTCAGTTAATGCAGTGGTTGACGCAGCTTTAAAGAAGTACAGGGACCAAGATCTACAACGTCAAGCATCAGGTGCAAAAAGAGACTTTGCCGAATCGGCAGCTTTTATTGAAGTGATCAAGGGATATGATGATCTCACTAAAACTGATTTGGCAATTTTGGCATCCAATGTGCCAATTTATAAGATGAGTAACATGTTGGGGATCTTAGAAGGGCGCATAGCTCAGGGAGCAGTTACAATGGATTTGATTGATGCTCATAAGACATTGGACTTTGTGCTTCTCTATTCGCAACTTGTTGTTATGCGTGAGTTGCTATTGACAGACCTCTCAATCCTTTACCGTCGCCCTGGCACTGCAGATCACCTGGCAGACGCAATAGATAACGTAATCAAAGTAAACAGAGAATCAGCCAAACATGCCTTGACTTTTTTGCACAACCTGGAACCTGAAAACGTCATGGTTGGTGCCTTGTATCATCCGATCCAAAACTCGGAGGTTAGCCAGGGAATCTTGGAATATGCCACTTACTTTGGGGTTACTAAACCACCACGTGTGCTTAATGGTGGGTGGTATAAGTTTGATAATGTATATTGGAAGGGGTGGTCAATCTGCAGTGAGTCTTACGCTGGAAACCACATGTTCCGTGGCTGCACAGGAATCAGAAGAGGAAACATCAGGGTTGATCAAATTGGTAATGGCTATTACACAATGGAAAATAAAAAGCGCAGAAAGTTATACATAACAAAACACGATCAAGGTTGGGCATGGGGAACTCAAGACAAGGACCCAGGAGAGCAAGGTCATTTAATTTTTGTACCTCTAAAGTCTGGCAACTTCATGATTAGTCCTAGAAAATGGACGAATTGGTTCATGTACATGGAATCAAGCTTGAGTGGGTACATTCGTTCGTGGCAAGGAAATCCAGGTGCGCAGGGACAGTGGAGAATAGTATGA------------------------------------------------------------------------------------------------------------------------------------------------------------------------------------------------------------------------------------------------------------------------------------------------------------------------------------------------------------------------------------------------------------------------------------------------------------------------------------------------------------------------------------------------------------------------------------------------------------------------------------------------------------------------------------------------------------------------------------------------------------------------------------------------------------------------------------------------------------------------------------------------------------------------------------------------------------------------------------------------------------------------------------------------------------------------------------------------------------------------------------------------------------------------------------------------------------------------------------------------------------------------------------------------------------------------------------------------------------------------------------------------------------------------------------------------------------------------------------------------------------------------------------------------------------------------------------------------------------------------------------------------------------------------------------------------------------------------------------------------------------------------------
>GHBG01094004.1.p1_Copula_sivickisi
GCAAATGATAAACAGCGCACTGTTGCCGAGGTAGAAGCAACAATCAATGCAGCTATTGGCAAAGTTAAGGGAGACTCTGCAAATGCTCAAGGGCTCATAACAACCCTTACTAAAGTGAAAGATGATCTTAGGACTAAATGGAAGAGTAATGAAAACATGAAGAAAATCATGGATATTGTTACTTCTGTCTCCAATTCCCTAGCGGAACTTCAAAGCATGCATCCGATTGAAATAGCAGCCGGGTGTCTCGAACTTCTTTCAGGACTTGGTGAGACGTTAGGACCCTTATCAGGAATCGCTCCCTTCTTCTCCATCTTGTCTTTAGCCATTGGCCTCTTTGGCGGGGAAAAAGTGCAAGCAAGTGTTGCAGCTGCGGTGAAAAAGGCACCAAAAGACCAGGACTTAGAAGCAGAAATTTTCGCAACTCAAAGAGAATTTACTATCTCAAAAGCGTTCTTGGATGGAATCAGGAAAGAGCCCAAAGGACTCACGGAGATGGAAGTAGCTTCGCTCTCCGCTAATGTGCCAATTTACAAAGGCGTCAAATTTCTTGCTATTCTAGTTCAAAAGATAAAGAATGCGGCTCCCAAAACTGCTGAAGAGGCTCAGATGATTCTAAGTCTAATGGAGCTTTTGGCTGATCTATGTAGTGTCCGTGACGTCATCATTTTAGACCTGTATCAGCTTGTTTCAAGTGCCGGACACAGTCCAAACATTGCCGCTGGCATCCTGGAAGTCTACAACGTAGGGAAGGCTGAATATAGAAACGCACTCCAAGAACTGTTTAGAGGCAATAATCCCAAACACTGGGTCTTGTATTCCTCACTGTATCCTAAGAATAGCTCATCGCAAACAAAGAAAATTCACAAGTTCCTGAAGACTTTAGGGATTGTTGATATTCCAAGGATTGATGATGACATAAGCGGAAACAAAACAATATCCGCCCTGGCTTATCCTGAATACTGTATGGCTTCCCCTTTCAGTAGCACGTTCATGCAAGGCAGTTATAAAAAAAGTATTTACAAAAAGGAATGTACCATCATGATCAATAAAAGGCCTGATGGTTTCTACACGCTAATTGTCCACGGAGGGAGAATGGCGTATGCTTCAGATAGTTATATCTTTCTAAAGTATAACAGAAAAGTAGACAAGTTATCCAAATTCAACTTTATCCCTGTTAAGCTGGGTGACAAGGAATTTTACATAATTTCTACCTGCGAGTGGTCAGATCACTACGCCTATGAAATGGCTATGAAGATGGGGTGGATTGCTTTCCACAAGGGAAATCCAAATGACTCTGGTTATCAAGAAAAAGCTTTCTGGAAGATTGAAAACGCATAG------------------------------------------------------------------------------------------------------------------------------------------------------------------------------------------------------------------------------------------------------------------------------------------------------------------------------------------------------------------------------------------------------------------------------------------------------------------------------------------------------------------------------------------------------------------------------------------------------------------------------------------------------------------------------------------------------------------------------------------------------------------------------------------------------------------------------------------------------------------------------------------------------------------------------------------------------------------------------------------------------------------------------------------------------------------------------------------------------------------------------------------------------------------------------------------------------------------------------------------------------------------------------------------------------------------------------------------------------------------------------------------------------------------------------------------------------------------------------------------------------------------------------------------------------------------------------------------------------------------------------------------------------------------------------------------------------------------------
>GHBG01066990.1.p1_Copula_sivickisi
CTAAGACTCGATGACGGTGGCGCACGACCAACTAATAAATTCAAAGCCGCAGCCAGGGAAGAGATCACAAATGCTAGAAATAAGGTGGATGGTATTTTTGACATTGTTGAAAAAATGAAAGCAGATAGGTTGTCAGGCAGCAGCATACCAGGTTCACGGGTAGCTTTGGCAGAAAAGATTCAAATCGTTCGTACCAAGTGGAAAACTCAATTGAGGGAAGCCTACAAGGCGGACAGCGAGGGAATGGCCGAGAAGATTTCGGGTGCAATTTCAGGGGGAGGTCAAGGTGCTGTTGACATGATAAATGGTATTAAAAACAAAGATTGGAAAGCTGGAGTCAAAGGGGCATTGACTTTGGGGGGCTCGTTGGCACAGTTAGGTGGACCCCCTGGTATGATTGTTGCTTCAGTCTTGTCATTCATCTCTAGCCTTTTAGATTTATTCGGAGGATCAAGCAATACTGAAAGTATGGACGATAAAATAGAAAGAATTGTAAAGGAGCAAATTGATATAGCTCGTGAAAGAGATTTGAAAGAGAAGGTACGTGGTGTTATGAATGTATTGACGCATGCCAGCACAAGACTGCAACGTTATCGGGAGAAAAAAGATCTGACAGAAGGAATTGCTAGGGGTCTTAATCGCTGGGTCCTAAGAGGGCTTGCTGCCTTTGGGGAACTGAAAGCAAGAATCAACGAGATATGCGACATAACTTCATATAACGAGAAAATGCGGATTAGGAAATGTTTACAAATGATAGATCTGTTTTGCGAGCTGAAGATTATGCATCAGTTATTTATGACCGACCTAGCTACAGTTCTTGCTGACGTTCACGCCCTAAGATATAAAGGTCGAAATGAGTCAGAATTGATGACACTTGTGAAAGATAATATTCATTCACTTAAAGAAGAGCAGAAGAGGGACGCACGTTTTTTAAGGTTCATTGTGGATCCGTTTAATTATCGAAATCGTCGAGTCATAAGTGCCAAGTTCTTTGTAGCTCCATATAGGTATTCAACTTTACAGGCCTACTTAGAGACCCTTGATGAATCGATCGAGGGTGGCATTTTTCCTAAGGAAGCTATGATGTGTACAAGCTGGTTTTTAGTTGGAGACTGTATCACACTGCCTGTCAAAGACTATCCTGACTTTGGCAAGGACCCTGGAGGCATGAATAATGAAGTACATTCTCTTTATGTGCCTCGAAGGATTCAGGTGACGGCACATGACTATGTAGGTTACAGAAATGATAAATGGGGCCCCTACGTTGGACCAACCATGTTTTACCCTTTAGAGGGTCAAGGACAAGAAGATTGGGAGGCAGCAGAAGTAAAGAACACATCCCGTGATGCATTTAAAGAGGTTCATATCTGTAGAGAATATCCTCACGATACTGCGGGCAATTGTCATACTTTGACAGAGGGAGAATACAGACTTGGTGAACTTGATGGAATGAGCTTTGCAGGGAACGTCTACTCCGTTCACATCCCTTCTGGTATGTACATTTCTGGATGCACAGGATCAACAGTGCAAGGCAGTTCAACATGTTATAATTACTATGGCCAAAGCACTGTAAACGAAGTTTATTCTTACTCGGACTGGGAATCCCTAAAAGTCGCATCAACGGAAAAGGGTCTTAGGGCACTTGAAGTTTGCAAAAAAGGAGGATTTAAGGAGTTAAGGGCCCCAGTTAAGGATGCAAGTGAACTGGTCAAGTTTTGCACTGAAGAAAATCTGGGCGGAGAATGCCAAACTACTTTTGAGAGTATCAAAGATTTAGAGAATATCTGCACAATGAAGTTTTCAAGTATTGAGTCTTTAAAACTTCCAGGCGGAATAACGGTACACGGGTTTTCCAAGGTCAATTTTGACGGAAACAGATTGGGTAGTTACAAAGGCCCAGCTGTTATCTCCAAAGTCGATTTTGCTGGCAAATGGAGATCCATGAAGATTTCTGAGTTCAAAAAGGATTTGTAA---------------------------------------------------------------------------------------------------------------------------------------------------------------------------------------------------------------------------------------------------------------------------------------------------------------------------------------------------------------------------------------------------------------------------------------------------------------------------------------------------------------------------------------------------------------------------------------------------------------------------------------------------------------------------------------------------------------------------------------------------------------------------------------------------------------------------------------------------------------------------------------------------------------------------------------------------------------------------------------------------------------------------------------------------------------
>TR83857_c0_g1_i1.p1_Craspedacusta_sowerbyi
GCTATAACCGAGAAAGCCGAAAATAATTTAATTCAGGCCCAGAACACTGGACAAGCTCTGACCGAAACGATTGATGGGATGACCAATTCGTTGACACTGAGCAAACTCTTATCTGCAACGCGTGACAAGGCGAAAGCAAAAGAGCTAATCTCCGAGGCCAAGACCAAAGTATCCACCATGGCGAGAACGACCAAAGAAAAGCTGCTGGATGAAGATGAAGGGGTTGCTGAGCGCGTGTCTGGTTCCGTTAACGGCGCTATGGAAGGCCTGGTAGGGATGGTGAACGGCATTAAAAATGGGGATTGGGTCGAAGGCGTGCAAGGAGCTCTGGGGATCGTGTCATCGCTTGCTGCATTGGCTGGCCCAGGTATTGGTACCATGATTTCTGGAGTGCTCTCGGCAATCTCCACCTTTCTAAGCTTATTTGGAGGCAGTGAGTCGGAAAGCCAGGAGTCCATGGTGAAGAGAGTAGTGGAAGGTGCCATTAAGGAGTTCCGCGACAAGGACATGAAAGAGGACGTGGAAGGCCTCCAACATCTGTACCAGTCGATCAGTCTTTCAATTCAACAGTTTCGCGAGTCAGGGAAGCTAACAACATCACAGGCTGAAGAGTTCTATACAACTGCCTTTGAAGATCTTATGGTGTTTGGCCGGTTGAAGACACGGATTGGGGAGCTTTGCGAGAAGCCGAAAGATGACAATCACGCTAGGAATTGTGTAGACTTCATAAAATTGTACGCTGACTTGTCTATACTACGTCAGCTCATCATGGCGGATATGGCCAGTTTGATGTCCGAACCGAAAATCAACCTGGTTGGCACAGCAGAAAACATATTGCATGTATTAAAGAAGGAACAGGAAAACGATTTCAACTTGCTTCAGTTCTTGGGTGACCCCGTGAGCAATCCGTCCAAGAGGTTGGTCATTGCAACCATGTTTGGGTATCCAGAAACTTACGAAGTTCTTCTCTCCTACTTGCACAGCTTGCATAAGCAATTCGACGAAGGGCTCTGGAAGAAAGACCTGCTCATTTGTACGGACAGGATGTTGAAAGGCGAGTGTTCGGGGATAAGCTACGCTGACAAGGACCACATCTCGTTTGCAAACCTCAGTGCAATTTACATGAACGACAAAGTCTTGTCATTTTTTGTGCCCATGAAAGGGAAGGTCACTCTTTGGACGGTGGAAAATTTCAGTGGTGAAATCAGGGGGCCTTATGTTGGCCCAGCTCTGCACGGTTACTCAGGTTCGGCTATACACAGTTCACTTAAATACGAGAAAACGGACGAGACGAATGAAGGAAGCGTTCGATTCTGCAATGCAAATAATCTTGATCCGAAAAGCATGTGCGACTACTGGCCCGTCAACAAGGATGCTTACTCGGAAACTGTCCTTACTCTAAACAAGTACCACGGATTACCGTGGGAAAAAAAAGTTGGCTCGTTCTATGTGCCAGCGAAAACCGTGCTATATGGTTATGGCGACAAAAATAAAAAGTATGGCCCATTTTACGGTCCCCAGCAAGCAGGAAAGATTTGTGGATCATCGACATCAGCTGATTGGACGAAGGTTGAAATAAGGAGATCGAAATGGGACGCGAGAAAGATGGTGCAGTTTTGCGACATGGAAAACCTTAAAGGCAGTTGTTTTTATACGTTCAACTCGTTGACGGACTTAACTAAGATCATGGAGCAATGCAACTTCGACAAACAAATCAGATCAGTGAAGATCCCTGGCGGCTTGGAGGTCACAGGATATCAAGACAAGAACTTTAAAGTCGAGTTTGCTGGACCATATCATGGTCCCGTGACCATTGGAAGAGTTGACTGGTCCCCACTTTGGAGATCGATTAAAATCACAGGTCAAGCTGCCGAAGATGTAAAGTTAGAGAAAGAGGTGTCTATCAGGTCGGACCTTAACCAAGAAACGTCGAAGACGAGCTCTGGCGCGTCAAGTCGAAAGCAAAACTTTCTTTTCCACCACAAATCCCAATACCACTAA------------------------------------------------------------------------------------------------------------------------------------------------------------------------------------------------------------------------------------------------------------------------------------------------------------------------------------------------------------------------------------------------------------------------------------------------------------------------------------------------------------------------------------------------------------------------------------------------------------------------------------------------------------------------------------------------------------------------------------------------------------------------------------------------------------------------------------------------------------------------------------------------------------------------------------------------------------------------------------------------------------------------------------
>TR42511_c0_g1_i1.p1_Craspedacusta_sowerbyi
TTATCAGACAAGGCCAGCAGCGAACTAGATAGGGCCCAGGGCACGGGTGCAGCTCTGACCGACACGATTGAAGCGATGACCCAGTCGCCAACCTTGAGCAAGCTTCTGTCGGCTACGCGTGACAAGGAAAAGGCTAAGGAGCTCATATCGGAGGCCAAGACTAAGGTGTCCGCCATGGCCAGTTCGACAAAGGCGAAGTTGATGGATGAAGACGAGGGAGTTGCCGAGCGTGTCTCCGGCTCGGTTAACGGTGCGATGGAAGGGCTCGTCGGCATGGTCAACGGTATAAAGAACGGTGACTGGGTCGAGGGTGTTCAGGGAGCGTTAGGCATAGTGTCTTCCTTTGCTGCCTTGGCTGGCCCGGGAATAGGAACACTGATCTCTGGAGTGCTGTCAGCTATCTCGACCTTCCTCAGCTTATTTGGTGGCAGTGAAGCGGAAAGCGAGGAGTCTATGGTGAAGAGGGTAGTTGAAGCTGCGATTAAAGATCTTCGTGAAAAAGACATGAAGGAGGATGTAGAGGGTGTTCAGCACCTATACCAGTCAATGAGTCTCTCGATTCAGCAGTTTCGAGAGGCAAAGAAGCTGACTACATCGCAAGCTGAGGAGTTTTTTACCACAGCCTTCCAGGACCTCAGTGTGTTCGGCCGGTTGAAGACGCGCATTGGTGAACTTTGCGACAAGCCCAAGATCGATGATGACGCAAAGAAGTGTGTGGACTTCATCAAATTGTACGCTGACTTGTCCATACTGCGTCAGCTCATCTTGGCCGACATGGCTAGCTTGATGACCGAACCGGAGATTGGCCTTGAAGGTACGGCAGATAACATTCTGCACGTCATACGAAAGGAGCAGGAAAACGATTTGAACTTGCTGCAGTTCCTTGGCGATCCTGGCAGCAACCCTGGCAAGCGACTTGTCATCGCCACCATGTTTGGCTATCCTGAAAATTATGAAGTCCTTATTTCCTATCTGCACACTTTACACAAGCAATTCGACGAAGGGATTTGGAAGAAAGATTTGGTCATATGCACTGGCAGGATGTTGAAAAACGAATGCGTGGGCATAAGCTACGCGGAGCAGGGAGAGTACAAAGCGCTTGACGAGCTTTTCATGAACGATAAAATCCAGTCTTTTTTTGTCCCCTTGCAAGGCTCTGTTTCCTTCTATGACGCTAAGGATTTTGCAGGTGCGAAAAAGGGACCTTATATCGGCCCAGCATTGCACGGGTACTCCGGTTCGGCAATTTACAGCTCGCTTAAGTACGAGAAGACGGACGAGACCAACGAGGGCAGCGTTCGCTACTGCGAATCAGACGCTCTCCATCCGAACTCCCTCTGTGACTACTGGCCTTTGAAAAAAGAGCCTGAGGCGGTAACTGAAATAGCCTTAAGTGGTTATCATGGCTTTCCATGGGCAAAGAAAATTGGGTCGTTCTATGTGCCTGCAAAGACCGTGCTATATGGCTTCGGCGAGGGAGATAAGAAATACGGCCCGTTTTACGGACCGCAGCAGGTCGATAAGATTTGCGGAACGTCGACGAAAGCTGACTGGGTGAAGATTACTTTAAAAAGGTCGAAATGGGACGCAAGGAAAATGGTGCAGGTTTGCGAACTAGAAGATCTTAAAGGAAGCTGCTTTCGCACGTTCAACTCGTTAACAGACTTAACCAAGATCATGGGCCAATGCAACTTTGAGAAGAAAGTCAGATCGATTAAGATTCCGGGTGGGTTAGAAGTAACTGGCTATCAAAGCAAGGAGCACAAAATTCGATTTGCTGGGCCGTATCGTGGTCCCATCACGATCGGACGAGTCGACTGGTCCCCACTCTGGGCATCAATAAAAATCACTGGCCAAGCCGAAGAAGACATAAATTTAGAGAAAGAGGCATCTACCAGGTCTATCGAGGATCCTTTTCGGGCTGACTCCGACGAATTAACTGATGAAAGCTTAATTCGAAAGTCGAAATTGCATCGTCGCCATCATTCATCGAGGTCTCGGAAACCAGCCAAGCACGCAACCAATATTAACGAGTAA------------------------------------------------------------------------------------------------------------------------------------------------------------------------------------------------------------------------------------------------------------------------------------------------------------------------------------------------------------------------------------------------------------------------------------------------------------------------------------------------------------------------------------------------------------------------------------------------------------------------------------------------------------------------------------------------------------------------------------------------------------------------------------------------------------------------------------------------------------------------------------------------------------------------------------------------------------------------------------------------
>TR57099_c0_g1_i2.p1_Craspedacusta_sowerbyi
TCGAAAGCAACGGAGCTGTTCAGTAAGGCTGTCGAAGTGGGAACAGGACTAGCAAATACAATGGAGCACTTCTATCAGTCTAAATCACTGTCTAAAGTGATTGCTCCTACCTTCGATGCGCAAAAGATAGCGGGCTTGGTGGGTTCGGCCAAAGAAAAGGTGCGATTCATGGTCACCGATACGAAGGCAAAGTTGAAAGCAAAGGACCAAGCCACGCTTGAGAGAGTTGCAGGGGCCATGGGCAATTCAATGAAGGGACTCGTCGGGATCGTGAACGGAATAAAAAATGGTGATTGGGTGGAAGGAATCCAGGGAGCCCTGGGACTTGTTTCGGCTATCGCGGCGCTGGCTCCACCTGGCATTGGAACGCTAATATCTGGGGCGCTTTCAGCAATTTCCACATTTATGGGTCTTTTTGGAGGCAGCCAAGCGGAAAGTGAAGAGAGCATGGTAAAACGTGTGATCGAAACGGCCATCAGCGAATTTCGAAACAAGGACATGAAGGAGGACGTGGAAGGTGTGCAGCATGTTTACCAATCACTCAGCGCGTCCATTCAGCAGTTTCGAGAGTCAGGGGATTTGGATTCTACTCAAGCTGAGGAGCTTTACACCATGGTCTTCCATGAGCTCAGTGCTTTTGGGCGGCTGAAAGCTCGCATTGCTGAACTTTGCTCAAATCCAAATACGATCTCAAAGGCCGAGACATGCATCGACTTCGCAAAGCTCTATGCTGAGTTATCAATCCTCCGTCAACTGATAATGACAGATCTGGCCAGCTTACTGTCAGAGCCTACTATCGATCTGGAAGTACTTTCCAGAAACATCTTAAATTCCATCCGCAAGGAACAAGAAAGTGATTTAAAGACCTTTTCATTTCTTGGGAGTCCTGTAAGCAACCCAAGCAAGCGTCTGGCTTTTGCGACAATGTTTGGCAACCCTGAAAGATACTCGACACTGATCTCTTACTTAAACTCACTGCACCATGAATACGATTTTGGATTTTGGGACGACAGCATGATCTTCTGTACCGAATTGATGTTGCAGGGCGAATGTCTTGGCGTTGAACGTATGGTGGATGTCGAAAACAGCATTCCCTCTCTTGGCAACCACTACGCCAAATCATTTTTTGTACCTCTCTATGGACGGGTAGAGTTTTGGGATCAGCCATTCAGTAGGGGTACAAGCTTTGGACCGTTCAATGGACCCGCCTTATATGGTAATTCTGTGAGTGACAGATTTGCCTCGCTCTCGTTCACGAGCTCAGATGACGAAAATGATGGTAGCATCCGATTCTGTGAAGGAGAGTCATTGAATCCCACGAGACCTTGTGGTTACTGGAGTATTCCAAAGAATACCGCCACCCTTAGGATAGACCTATCCTCATATCAAGGTTACAACTGGCAGGGAAAGGTAGGCTCGTTTTACTTGCCTCCGGGTCGATCCCTTCAAGCGCTATCTTCAAGTAATAAAGCCTACGGACCTTTCGTAGGACCTTATACTGCAAACAAGATCTGCAAACCGGCAAATGGGCAAAAGGATGAGTGGAAAACGGTGATAATTGAGAGGACGAATTCCGACGCCAGGAGCATGATTGAATATTGTGACGAAGAGGATTTAAGAGGAAATTGCTTTCGGAGTGATCGAGCTAACCCACGCCTAAATGAAGTATATGGACAGTGCGACTTTTCAAACAAGATTCGGTCCATCAAGATCCCAGCTGGATACGCTGTGCGGGGCTTCGAGGATGCAAGCCAATCCGTAGATGCAGCCGGCCCGTACTTTGGCCCAGTGACCATCGGAAAAGTTGACAAAGCTGCAAAGTGGAGATCAGTGCTAGTAACACAAGATACCGCGAGGCATGCTTCAACGAGGTCAAGCCAAGAGGGGAATCACATGCATCTAACATCTTACTACAGAAGCTCAAGGAAGAAGTTAGATTGGAAGGAGTTTGACAGGAATCAGACTGCCGCATTCAAAAGCAAACAGGCAAACCGATTGAGTCATAAAAAGCGGGAAGAATGA---------------------------------------------------------------------------------------------------------------------------------------------------------------------------------------------------------------------------------------------------------------------------------------------------------------------------------------------------------------------------------------------------------------------------------------------------------------------------------------------------------------------------------------------------------------------------------------------------------------------------------------------------------------------------------------------------------------------------------------------------------------------------------------------------------------------------------------------------------------------------------------------------------------------------------------------------------------------------------------------------------------
>TR108646_c0_g1_i1.p1_Craspedacusta_sowerbyi
ATCCCCAAAGTCATCCAAGAACGAGACCCCTCTGAAACGGCATCAAGAAAAAGATCCCTTGATGAACTCAAAAATGACGTCAATGTTGCATATAGCAAACTGCAAAATGAGGGACTGAAAGACATTATAAGCCTGGGAGAGAAGATGGAAAAATCAAATTTACTGGGAAAAGACAAAATCGGGATTAAAGAAAAGCTAGCAGCTTTAAAATCCAAAGCAGGCGAAAAAATGAAACCGATCGATATTCAGGGAACATCCGAAAAATTATCCGGAAAGCTTGATACTCTCTCGACTGGAATAACTGCAGTTTCCTCTGGTTTCGGCAGCATGAAGCAGGCTTTTGAGAGCGGTAACTGGCTTGACTTTGCGGTCGCTGGTCTGGACATGGCTTCGAGCTTGTCCAGTTTGGCGGGTCCGATGGGCGCAGTCGTTGGTCAAGTGCTTGGAATGTTTTCTATGATTCTGGGTCTGTTTCAAGACTCCCCCAAAGAAGAAACGCAGGAAGAGATGATGCGTCGTGTCATAAAAGAGGAGCTAGAATCGTTTAGGGAGGAAGATCTTTTGGCGAGAGGCAATGGCTTTATTCGGGCATTTAGCATTTTGTCCAAATCAATCCAACATTTTCGTGATAAAGATGCCGAAATTTCCAATGACATTGCCTCTGAGCTATTCAACAAAGCCTTCGACGGACTTGAAATTTACGGTGAATTGGAATCCTACATGGACACATGGTGCACATCCACAATGGCGGATATAGATAAATACAGGGAGACGTTTAAGAATAGGGGTGAGTATGGAAGTCCGAAATGGACTGAATGGACGAACGCTAAAGAAGTAGTTGTTAACGCGGCAACCCGGTGTTTGAAGTTGGTTAATGTCTACTCTCAGCTATCCATTATGCGTCAATTAATGCTGGTCAATATGGCATCTCTGCTAAGTACATCTAACTGCAAGGTCTGCCAGAAGCTTCAAACCAACTTGCTGTACACTGTCAAGGCTGAGCAAGACGTTGATAGGTCTATTCTCAATTACTTTGCTGACCCTGTCAGAGAGTGGCGAAGGCGTTTCGCTGTCAGCTACTACTTCTCTAATCCAGAGAATTATCCAATAATCAAGGCGTATCTGAACAAGCTGGACGAGAGTGTTCAAGGCGACATGTACGGTGACGGAATTCTTATTTGCTCAGAAAAAGAACTACTTGCCGATTGCTTGAAACTGCGTTTCAGCGACAAAACCAATCAAGGAGATGGCAGTGTCAAAAACATGAACTTGCACGGCTGGAATAATATCCGTTCTGTTTTTGTGCCACGTGGTTACCGTTTATACAATGGAAATCCAGACACCAGCACCCAAACCATCACTGGCCCAAACATGATAAATGTTGACGAAACGTGGAAGTCGATTCACATGGAGCGCACAACATCCGATATTGCCGCCGTGCGTCTATGCTCTTCGGCTCACCTTGCAGCTAGCAGTTCATGTTTGATCATTCCTGAAGGTGTCACAAACTTGAACGTGAAAGGTAAAGTGTCTTCCATGGCTATTCCAGCTGGGCTGCAAGTTACAGGGCGTGGAGCGGGCAAGGAGTGGGGACCTTTCATTGGGCCACAAATCATCCAAGGAGCTTGTGAAAAAGAAAAGTGGGAAACCATCGATGTCACAGGAACACCTATGAGATCGACAAATATGATAAAAATTTGCAAGCGGGAAATGTTTAGAGATGACTGCGAGTATGTCTCCGAGAGCACAACACTGCAGAAACTGCATGGTTGCGAAGACACCTTCTGGAGATCGCCCGTCGGGGGAAACAAGTACAAAATGCGCTTTAAGTCGATCGAAATACCGAGTGGAGTCCAAGTGCTGCTTTATACTAATAATGATTTCACCGGTAAACTTCTTGGAAACTACATCGGTCCTCTCAAAGTGAAGGATGTTGACTCTTACCCGAACTACGGCTCGATGAAGGTGGTGTCTCTAGTTGGCGACGATGGCGACACCAACAAAGTTCCATTTTCGTAA------------------------------------------------------------------------------------------------------------------------------------------------------------------------------------------------------------------------------------------------------------------------------------------------------------------------------------------------------------------------------------------------------------------------------------------------------------------------------------------------------------------------------------------------------------------------------------------------------------------------------------------------------------------------------------------------------------------------------------------------------------------------------------------------------------------------------------------------------------------------------------------------------------------------------------------------------------------------------------------------------------------
>TRINITY_DN11496_c0_g1_i1.p1_Cyanea_nozakii
TACACTCAAACCGAGGAGCTTGACAGAGTCTTCAGCCAGCTTGAAGGCGCGCTTACACATGATAACCAAATATCAAATAAAATAGATTCAGCAAAGAAAGAGATCTTGGCCGAAATCAATAAGGATCCTGGAAAGGGAGCGAAGGTTTTGGAGGCCGCAAAGACACTGAATACTGCTGTGAAGAAGTTACAAAATACAGATCCATGGGTTGTTACGCAAGGCGCTCTCGACGTCGTGGCGGGAATAGCGGCATTATTTCCAAAAGGTCAGGTATTTGCAGCAATAATCTCCGTTATTTCCAGTGTGATTGGAATTGTGACAGGTCAAAAGGCTGAACAAACATTGACAGCGGTAGTAACATCAGCAGTGCGGGATGAATCAGATTCACAATTGATAGGGACTGCAAAAGGTGCTCAACAAGAAATCGCGACAGCCTACACCGCATTAACTACGTACATCAATAAGAAGATTGATGACAAGGCGGCCGCTTTTCTTACTACTCAGATCAAAATGGATAAAGGGATAGCAGCCCTTGAGATGCTTGCTCATCGAATCGGAGAGAGGAAAACATCAACAGATGGAAATCAACAGTTGAACTGTTACCGGCTTAGTTTGCTTTACGCCCAGCTCGCTACCATGCGTGATATGGTCATCAACAATCTCGTCATGCAACTCAAAATATCGGAGCATGAAGACTTTGCCCAAGCTTATTCAAACAGTCTCAAAGCCAACAAAGGAAGATACAAAAATGCCATTGGATTCTTGGCTGATCCTGAAATTGCTGAGGCTGGGGTGGCCCATCTTTTCTACCCTCCTGACCATTCCAAAGCTTCAATGTACATCAAACAATTTCTTGCTCGACTGGCAGGAGTAACTGTACAGCAACGAAGTGTCAACCTGCCTGCTAGAACCATGGTATTTTCGAAACACTGGACTCATGATTTTTTAGCCCTTGACAGTATCCTAAACATTGGTAGTTATTATTTAGCCTTTGATAATGCTGTAAATATGCTTGCCAATTCAGATGGCCCATCACATTTCAGCTTTCATAAGCTTTCAAATGGTTACTGGAATATCAAGGTAGGTGAATACTGGTTGGTATTATCCGATAAATATTTGGCAACAAAAACGAGAACGTTTAGGTCCACACAAGCTGAAGGCCAATTCCTGATCATGGCATACAAAGATCCAAAAATCTTTACAATTTCAAGCAAGAAAAGTCCTGGATACTTCTGGAAAGGGGAGTCTGGACAATCGTATGTCATTGTAACCAAGGGTTACAGTGGCGAGAAATCGCAGTTCACATATAAGTGA---------------------------------------------------------------------------------------------------------------------------------------------------------------------------------------------------------------------------------------------------------------------------------------------------------------------------------------------------------------------------------------------------------------------------------------------------------------------------------------------------------------------------------------------------------------------------------------------------------------------------------------------------------------------------------------------------------------------------------------------------------------------------------------------------------------------------------------------------------------------------------------------------------------------------------------------------------------------------------------------------------------------------------------------------------------------------------------------------------------------------------------------------------------------------------------------------------------------------------------------------------------------------------------------------------------------------------------------------------------------------------------------------------------------------------------------------------------------------------------------------------------------------------------------------------------------------------------------------------------------------------------------------------------------------------------------------------------------------------------------------
>TRINITY_DN13911_c0_g2_i1.p2_Cyanea_nozakii
ACACAAGATGCTGAGATTGATGATCTTTTTGACCAGCTTGAAAGCGCGCTTAAGCAAGATGCAAACATAGCAAACAAAATCGACAAAGCAAAGGAAGATATCAAGGCAGAGATAGGCAAAGCTCCTCAAAAGCGCGCGAGATTTCTTGGTGCCGCTAAGGCTCTGAATGGTGCCGTGGTGAAACTGCAGAGCAATGATCCATGGGTAATAACACAAGGAGTGCTGAATGTCGTTGCAGGAATTGCGGAGTTTGTCCCCGGTGGCGTAATAATTTCGTCAGTAATCTCTGTTATCTCCAGTGTAATTGGAATAATGACAGGCCAGAAAGCCGAGCAAACTCTCAGTGTTGTAGTCTCGTCCGCAGTACGCGATGAATCGGATTCCGAATTAATTGGCCTTTCAAAAGCAGCTAAACAAGAACTCGTATCCGCATTCTCACCTTTGGAAACATATAAAGATCAAGAATTAGATGATAAGGCAGCTAATTTTCTTACCAATCAAATCAAGGTAAACACAGGAATCTCAATTCTTGAGATGCTTGCTCATCGCATTGGAGAAAGGAAACGGTCAACAGAGGGCAATCAACAGCTCAACTGCTACAGACTCAGTTTGCTGTACGCACAAATTGCATCCCTTCGTGATTGGATAATCAATGATTTGATAATGCAGCTGCGCAACTCAAAACATGAAAGATTCGCTGATTCGTATGCACACAGTCTCGAGAATCACATGCGTACATATAAAGATGTTCTTGGCTTCTACGCAGACCCTAAAATCAGTGAATCCGGTGTCGTGCATTTTGTATACCCTCTTGGCCATTCAAACGACTCGATTTTCATCCAAGACTTCATCAAAATGGCTGGTGTCACGTTAGAGCCAAGGAACCTTGCTATACCAGGCTTGCATAGTGTTTACTCAAAATATTGGTCGACACAATACCTTTCACTTGAGAGTCTGACAATATTTAATGCTTATTACCTGGCATTCAGGCGCGGTTTAGATGGTCTATGGAGATTCAGATTCGAAAAACGTAGTGATGGCTTTTGGATTATCAAGGTTGAAGACTATTGGATGAAGTTGACAGATGGATATGTAGGTGTCCAAGACAACAAGCCAACAGATAAGCAGGTTGAATGCCATTTTCAAATCATGAGCTTCAAGGAGGACCCAAAAATCATCACAATATCAAGCAGAAAAACGCCCGGATATTTCTGGAAAGGCGTTAGCGGAGACCAATTTCTCGTGGTTAGCAAGGGGTACGATGGAGAACCAACACAATTCCTACTGGAGAAGGAAGCGGAGGGATCAAAGAAGAAATCCAAGAAATCTCGTTTCAATAAGAAGAAGAGAAACAAGAGAGACAATGTCAAATCGAGGCAAATAAGAAAGAATCGCGTGGAAGATGAAGAGTTGCTCAGGATCTAG------------------------------------------------------------------------------------------------------------------------------------------------------------------------------------------------------------------------------------------------------------------------------------------------------------------------------------------------------------------------------------------------------------------------------------------------------------------------------------------------------------------------------------------------------------------------------------------------------------------------------------------------------------------------------------------------------------------------------------------------------------------------------------------------------------------------------------------------------------------------------------------------------------------------------------------------------------------------------------------------------------------------------------------------------------------------------------------------------------------------------------------------------------------------------------------------------------------------------------------------------------------------------------------------------------------------------------------------------------------------------------------------------------------------------------------------------------------------------------------------------------------------------------------------------------------------------------------------------------------------------------
>TRINITY_DN11889_c1_g1_i2.p1_Cyanea_nozakii
GATGCAGTTGGCGATGAGGCAGTGAAAACTCTTGGTGAAGTTGGAAATCTTTTAGGTGACAGTCAAGAAATAAAAGATGCTCTTGCAGAGATCAAGAAAGAAGTCTCCAAAGGACCTGAAGTATCAGCTCGCCTTCTAGGTATGGGCAAAGCTTTAAAACTTGCTGTGCCAAAGCTGAAGAGTAGTAACACTGCTGATGTGGCGCAAGGCGTATTGGATGTTGTAGCAGGAGTCGCTGAATTCGTACCTGGTGGTGCCTTTATCGCTCCTCTTGCTACGCTTGTATCAAGTGCCATTGGTTTGTTGTCGAGCACCAAGGTTGATAATACCATACGAGATGTAGTGAGAGATGTTGTTCGTGAAACTTCCGATCGGGAGTTAGAAGGAGAAGCATCCGCAAGTCGTGCCGAGCTTACAGCTGCAATGAATTACCTTCTCTCAAAGCATTCACAACAACTCGACAGTGATGATGTTACGAGAATGACATCACAAATCAAAGTAACTACCGGTGCGGGTATTTTGGAAATGCTTGCAACTCGTATAAGATACCGATCAAAGGCATCATCAGCGAAGGAGTCAAAGCAATGCCTGCAATTTAGCCTGCTTTATGCTCAGATTGCAAGTTTCCGTGATATGGTTTTCAATGATTTGATTATTCAAATAAGAAGAGCTGGCGATAACGATGAAGCTAATGGCTACGAAAATGTCAAGACAGACTTCATTAACTCGTACTACAGAACATTAAAATTTCTGAACCATCCAGAACCATCTCAAGCTGGGGTTGTGCATTTGTTTCATCCGACAAATCAAAGTAAAGCAGCAAAATACATTCATAAATTCATGAAAATGGCTAAAATCGAGGAAACAGAGCCATGGCAGCCCTCATCGTATATCCTTCTACCTGTCAAATGGCCTGAATGGGTGACTTTTATGCATCCTGATGGCTACATTCGCCTTAGATCGGGCTATCCAAGTAGCGATGATTTGATTACATTTCAGAAGCGATCTGATGATTATTGGGAGTTGAAAATGAAAGGAAAATGGCTGACAATTGATACTACGTATCCAGATTATATAGGAAGTACAACCGAATCACCTGAATCGAATCAGAGGAGTCACTTCTTTGTCATGAAATACCCGAATAAGAATATTATTACCATTTCATGCAGGAAATGGCCTGATAAGTTCTGGAAAGGTTTGGATAACGGATATTATGTTCGTTTAAGAGAGGGCAATTTCGATACAGATGCACAGTTTAAAATTGTCACGCATAGAAGCCAAGGCTGA------------------------------------------------------------------------------------------------------------------------------------------------------------------------------------------------------------------------------------------------------------------------------------------------------------------------------------------------------------------------------------------------------------------------------------------------------------------------------------------------------------------------------------------------------------------------------------------------------------------------------------------------------------------------------------------------------------------------------------------------------------------------------------------------------------------------------------------------------------------------------------------------------------------------------------------------------------------------------------------------------------------------------------------------------------------------------------------------------------------------------------------------------------------------------------------------------------------------------------------------------------------------------------------------------------------------------------------------------------------------------------------------------------------------------------------------------------------------------------------------------------------------------------------------------------------------------------------------------------------------------------------------------------------------------------------------------------------------------------------------------------------------------
>c33656_g1_i1.p1_Ectopleura_larynx
GTTGATGATGAAACTTTCTCTTTTGAACAGGACATTTTAGATGCGGCAACCGCTGTGAACCCTGCAGGTGGAGAGAAGTTCGAAAAGAAGAAGTTGGGTGTAAAGACAGGATTGAAGGCTGCTAAAACTCAACTCAAAACTGCTGGAGAAAATGAGGACCTGCAAGGAGGCGTTGAGGATATTGGAGGGGGATTGGTACAAGTGGTCCAGGGAATCGCAAGTGGTAGTTGGTCCGACATGATCATTGGAGCTTTAGGCTTGGTGGGTTCACTTGCCAGTTTAGCCGGACCGCTGGGAGCTAGCTTAGCAACTGTACTCAGCATTGTTTCTATGGTGTTCGGTTTGTTTGGGGGAGCAGAAGAGGCGGAAGAAAGTCAACAGGACATGATGAAACGAGTGATCACAGAAGCTCTTACCAAGGCTAAAGCTGACGATCTGCGAGCTGACGGTGAATCACTCAAAAAGGTTGTAAGTTCCATCAGAAACTCCGTGAACCAGTTCAGAGAGGAAAGCAGTCTATCAAGAGATCAAGCCACCGAACTGTATAACAAAGCTTTCCAGGGTCTTCAATTCTTCGGCAAACTTAAATTTTACATCGACAAATTCTGCGACTGTTCCGTTCCCAACCCAGCCGATCAAGAGGCAGTGAGTAAGGCACGCTCTGACGCTAAAAGGTGTTTGGAGTTTGTCAACTTATACGCCGACACTTCCATTCTTCGTCAACTGTTGATCGCCGATATTGCCAGTTTAGCCGGTGCTGTCGGTTTGAATGGCACCGCCACAAACCTGTTGTATTTGACTGATAAAGAGAAGACGTCTGATAAAGACATTATGATGTTCCTTTTGGACCCTATCGGAAACAGAGCACAGCGTTTCTGCATCGCGCAGTACTTCGGCACACCGAACGACTACCCTACAGTGAAAGCCTACCTGAAAGTGCTGTCGAAGCAGAAAGATGGTAAACAAGTGTCGAAGAACGTGATGGTTTGTTCGCAACCTGAACTCACGGGCATGTGCTACAGACTCGAACCTAAAAATTACAGGAAATCAGCACTGAAAGACTGGGCTAAGGACGGCAATATCAAATCGATTTACGTTTCTGAAGGTCTATCAGTCACCGGGTACAGCAAAGACAACTTTAGAGGTGCTTCGTACGGTCCAATTCCGGGGCCCACTGTCATTGGAATCGTGCCTGGAAAATGGGTGTCGATGAAAATCAAGAAAATCCCACCTGGTCTCTCCTACGTCCGAGTTTGTGAAAAGGAAGCACTTTCCCAGGAAGGACGTTGTGATGAATTGAGCATCAAAGAATATCCTGACCTCAACATGATCAGTGGTCAATCGGAAACCGTTATAACCGAAGAGAAGAAACAGTGCCTGTTCCCGTTTCAAGACAAGAAGGGAGTCACGCACAACAAATGTGCGTATGATGACGACGAAAATAAATACTGGTGCGCGTGGAAGACCAAGAATGCGGGGTTGGGGTGGGAAACATTTTACGATGAATGGGATTGGTGCGATTTCCCTCAAACATGGGAAGAAAAGGTGACATCGATGTCGATTCCACGAAACACAGAAGTGTACTTGTATTCTCAAGAAAAGTTCCAAGGCCGAAGATTCGGGCCGTTCTACGGGCCGGGAACCATCGACAAAGTATGCGGAGGTAACACAGTCAAGTCGATCAAAATCCAAAAAAGCGACAAGAAGGTTTCCAACATGGTGAAAGTTTGTCGCGGTGAAGCTTTCTCCGATGTTTGCGATTTCATAGAGCTTGGAAACTACCGTCGTATGATGGCTCACGGATGTTACTACAACAAAGAAACGACAAAAATAAAGAGCGTTCAAGTCCCCGGTGGTTTGGCTGTGTACCTGTTCACCAAGGACAGTTACAATGGACTGGCCCTCGGTCCTTATATCGGTCCAATATCTGTGCCAGTAATCGACGCTGGAGAAGCTTCCAGTGAAGAGACAGACAAATCCCAAGTGAAGTCGATGAAAATCATCAAATACAGCAGAAGTGTTGAACAACCGCTCAGAAAATCGTTCATTCGGCGGCTGAACTAA---------------------------------------------------------------------------------------------------------------------------------------------------------------------------------------------------------------------------------------------------------------------------------------------------------------------------------------------------------------------------------------------------------------------------------------------------------------------------------------------------------------------------------------------------------------------------------------------------------------------------------------------------------------------------------------------------------------------------------------------------------------------------------------------------------------------------------------------------------------------------------------------------------------------------------------------------------------------
>TR6397_c0_g2_i6.p1_Hydra_viridissima
AAACGAGTACCTCATAGGAGCTCTGCTCTGCAGCACAGCGCTGTTCATAGGGCGACATCTCAGAAGGTTCCATTATCCACTAGGTTTGGTTCATTCATGCAAGATGTCAAACAGCAAGCAGGCCATATCAAGAGTACTGCAGAAGAAAAATATAAAAAATTTGACGAAAAGTTAGGACCATTTCGTACGAAGTTGGAAAGCACAGAAAAAGACATAAAGGGCCAAGTTGAAAAAACTGAAAAGCTAACTGCTGCTATTGAAAAAGTTGGTGGTGCCTCAGTTACATTAGTGAGTGGTATAGTAAATGGGAAATGGCAGGATATGATAACTGGTGCACTTGGTATAATTGGTGGTTTGGCTGCTTTGGCTGGTCCGGTGGGAGCTCTTATTTCATCTATATTGAGTGTAATATCAATGCTATTTGGTTTGTTTGGAGGATCACAAGAGGCAGAAGAAAGTCAAGAAGCCATGCTGAAAAGAGTGATTGATGAAGCCCTAACAAAAGCCCGTGCTGAAGAACTGAAAGCTGATGCTGAAGGTTTAAAGAAGCTGATAATGTCTATTCGAAATTCCATTAACCAATATCGTGAATCTGAAAATGTATCTCAAGCACAAGCTAATGAATTATATAATCAAGTTTTCACGGGTTTGACCTTCTTTGGTAAACTGAAGTATGAAATTAATAAATATTGTGACTGCTCAGTTACTGATACTAAAAAACTTACAGAAGCAAGAACAAAGTCCAATAGATGTTTGGAGTTCCTTAATCTGTACTCAGATCTTTCCATATATCGTCTGTTACTTATCACTGATATGGCTAGTCTTTTCAGTTCTGTAGGTTTAAACACAACTTCAAACAATCTTCTATCGCTAACCGAAAAAGAAAAACTTCCAGACAAAGATGTTATTATGTTCTTATTTGATCCGATCAATAATCACCGCCAACGATTTTGCATATCTCAATACTTTGGTGCACCTGGTAAATATCCAACCATTCAAGCTTACTCTGATGCATTAAAAGCAACACCTGGAGGGAAAAATTTTTCTAAAGATGTTGTTGTTGTTTGTTCAAATAGAGAGTTGCTTGAGTTATGCCACAAGTTAGAAGATCAAGAGTATTTAAGTAGTTCCTTAGATGAATGGGCTCATAATAAAATTAAATCATTGTTTGTTGCAGATAAATTTCAAGTTATTGGTTACAGCGAGGATAATTATCAAGGAGTTGTATATGGACCATTTGTTGGGCCTACTGTAATTGGATCGACACCAGGAACTTGGAAATCTATCAAAATAAGTAAAACAGAAAAAGATGCTCAGAATATGGTTCGAATATGTGAAAGCTCCAACTTTGAACAGAGCAGCAGATGTGACCAGTTGGATATTTTTAACTATCCTGATTTGAAAATGATTCGTGCTTTTGGTGGTAAAAATGTAGCTGCAATCAATAATAGAACAGATACAAAAGAAAACTGTATGTTTCCATTCAAGCTGGGTGATACTGAATTCAATTACTGCACTAAATCAAAGGATAAACACAATAGATATTGGTGTGCTACTGAAGTAAACCCAGACACCCGTGAAGCAATAAGTATTGGTTTTTGTCTTTCTGGAAGTGATATATTGACAAATAATAATGATAAAGCAAAGTGTAGGATTCCCTTTAAGTACCAGAACGAGCTGTATACTTATTGTACATATGAAGGAAAATATACAACACCCTGGTGTTATACTGATGGAAACTGGGGATATTGTGCATTTGATCAAAATTGGGAGAAGAACATAGCCTCTGTTTCAATTCCAGAAAATGTACAAATAGAGCTTTACACTAATGAAGAGTTTGAAGGTGAAAAATTCGGCCCATTCTACGGTCCAAATGCAATGGATAAAATTTGTGGCCAAAAAACTGCAAAATCCATCAAAATTTCATATCACAACAAAAAAATCTCTGAGATGGTGAAGATTTGCAAGGGACAATCCTTTTCTCAGCATTGTGATTATCTTGAAGTTGGGGATTACAATGAGCCTAAATTTCATGGATGCAGCTACTCCGGCACTGAAGAGAAAATAAAGAGCATGAGCATTCCGTTAGGTCAAATGGTTGAGCTGTGGACAAAAAAAGATTTTAAGGGGATGCTCTTGGGGCCATATATTGGACCAGTCTCCTTGCCGGTCGTCGATGCTGGTGAAACTACTGAGAGTTCATATGAAATTAAATCTATGAAAATTTCTCGTGTACAAAACGAAGCGGTGTGA------------------------------------------------------------------------------------------------------------------------------------------------------------------------------------------------------------------------------------------------------------------------------------------------------------------------------------------------------------------------------------------------------------------------------------------------------------------------------------------------------------------------------------------------------------------------------------------------------------------------------------------------------------------------------------------------------------------------------------------------------------------------
>GAOL01016183.1.p1_Hydra_magnipappilatta
aattttatgacaagtatggctaaagttgcggagaaagcaacaaaatatacctcaaatgttggagacaaagttggcaagtttaaaaatacggtaaaagattttaatgaagtcttgaaatcagatgaaggcaaattggaaaagataacaggtgccattgatagcgttggtggtggcgcagtaaaactagttgaaggtgtcattaatggaagttggcaggatatgattgttggtgctcttggtattattggtggtttagcatctttagctggtccagttggagctattatttcatctgttttgagtgtgatatcaatgttgtttgggctgtttggaggagaacaaaaggcagaagaaagtcaagaatcaatgttaaaacgtgtaattaatgaagcactaaccaatgcacgtgctgaggagctaaaagctgacggtgaaggtttaaaaaaaatgatgctatctattcgtaactcgattaaccagtttcgtgaatcaggagtaactgaagaccaagctaatgaattgtatactcaagttttcacgggcttggatttcttcggcaagttaaagtatgagattaataaatattgtgactgttcaatttcagaagttgtaattaccaatgaaatacgtgatacaaatattaagaaatccgaaaaatgtttgcaatttcttaatctgtactctgatctctccatatatagactgttgcttattgcagacatggctagtctttttaattcaattgaagatcctgagggagttggattagacaaaaccattttattattgagcgaaaaagaaagagcttcagatgctgaaattcttgcatttttatttgatccaattaataatattcgccaaagattttgtatcagtctatatcatggtgccccaaataaatatcccacaattatggcttatactgatgtattaaaaaaaaaagaaatgaaatcttctaaagatgttactatttgtagtgaaaaggaattacttggggtatgtcacaatttaaatgttacagaaaaaaaagaatataagactattgaagatttgcatggatggggtgataaaataaaatcaatttatgttccagagcacttaacagtgagtggattttctagagcatattttaaagagccaaattttggttggtatactggaccaactgtaattgggactgtgccacataaccgtgatggaaagtggaactcatttaaagttgatccaacaccaacattagcacatcaaatgattcgtttatgtttgaaacaaaactttgaacagaatgggttttgtcatcagttggagccatatactaatgctggacattctgcaaatttgaggttaatcagtgttgaaacatttgaaaagaaagtagagtctgtaatgattccagaaggattacaagcagagtttttttctgaaattaatcaaggaggtactaaatatggtccgttttatggccctaattcaatcgataatttttgtataaaagacaaagttgtttccataaggatattatacagtcaaaaagaagtttcacaaatggtaaagatttgcaaaggagaatctttttctcatcagtgtgaatatctggataagggcgcttatccgtcattgacaataaatggatgcgattatactaacaaggatgaaaagataaaaagtatgattgtaccagcaggtctgaaggtcttaatgtggacagaaaaaaattgtcaaggaatggatttaggaccctacgttgggccattgtctctgtcagctatcgaaggagtaggcagcaagttaaaagttatgtcattaatagttaaagacacagaagatacatcagttacagagtgtaaagcagtttga------------------------------------------------------------------------------------------------------------------------------------------------------------------------------------------------------------------------------------------------------------------------------------------------------------------------------------------------------------------------------------------------------------------------------------------------------------------------------------------------------------------------------------------------------------------------------------------------------------------------------------------------------------------------------------------------------------------------------------------------------------------------------------------------------------------------------------------------------------------------------------------------------------------------------------------------------------------------------------------------------------------------------------------------------------------------------------------------------------------------------------------------------------------------------------
>GEVZ01006272.1.p1_Hydra_vulgaris
AAAGATCAGTCAGAGATTTTGTCTCCAGATTTTGATGAAGTAATAATTGAGAAATCTAATTCATTAAATCCAAAAGGAGGCTCAAAGTATGAAAAAAAGAAAGAAAATTTCAAAGAAAGTGTTAAAAATGCTAAAGAAAAAGTAAAAGAGATTGGCAATAATGAAAAATTTGCAGAAATCATAGAAGGTATAAGTGGTGTTGGAGATGGTTTAACTCAGCTTGTTGGTGGCATAAGTAGTGGAAGTTGGCAAGATATGCTTCTTGGTGGCCTCAGTATTGTTGGGACATTGGCTAGTTTAGCAGGCCCAATGGGAGCTGCTCTTTCAACTATATTGAGTCTTGTTTCAATGGTATTTGGACTTTTTGGGGGATCTCAAGAAGCAGAAGAAAGTCAAGAAGGAATGTTAAAACGAGTAATTGATGATGCCCTAACTCGTGCTCGAGCTGATGAATTAAAAGCTGAAGCCGAAGGTTTGAAGAAGGCAATTAGCTCTATTCGAAATTCTGTCAATCAATTCCGAGAAGAAAATTCTATTTCAGAAAATCAAGCAACTGAGCTTTATAATCAGGCTTTTAGGGGTTTAACTTTTTTTGGACTACTGAAGTATCAAATTGATAAATATTGTGATTGTGCTGTTGAAAATCCAAATGACGAAGAAAAAGTTAGAAAAGCAAAAGAAAATTCTGATCGATGTTTGGAATTTCTAAATCTTTATGCTGATTTGTCAATACTTCGACAACTATTAATAGCAGATATGGCAAGTCTTGTTGGTTCAGTTGGATTGAATAGTACAGCTATAAATCTGTTATCGCTTACAGAAAAAGAAAAGATATCAGATAAAGAAATAATACTTTTTTTGTTGGACCCACTTAATAATATAAATCAAAGATTTTGTATTGCTCAGTATTTTGGTGTGCCTGATAAATACCCAACTCTCCAAGCTTATCTGGCTAGCTTGACTGAATTATCTACTGGTGAAATTGCTAGTAAACAAGTTGTGATTTGTTCTCAAAAACTATTACTGGGTTTATGTTACAAACTTGAACCAAAGAATTATTACCAGAAAGATTTACTTGGTTGGGCTAGTGCCATCAGGTCTATATATGTCTCAGATGGTCTGGTTGCATATGGCTATAGTTCTGATCAACTTAAAGGTGCTTCATATGGACCGTTTCCAGGAGCAACAGTAATTGGACTTACACCTGGTGATTGGAAATCTATTAAAATTAGTCCACTCACAGAAAAAAAGAAGTATGTTAGAGTTTGTGAAAATGAAAAACTGAGTCAGGATGGAAGATGTGATGAGCTTGCTGTAAATGATTATCCTGATTTGAAAATAGTCAGTGGAACAGATGGAGATGTAATGACTGAGTCAAACAATCGATGTAAATTTCCTTTTAAGTTTGAAGGTAAATTACATAATAAATGCTTGAAGGATGGTGATAAATATTGGTGTGCAACAGATCTGAAAAGCGATTTGACTTATAATAGTTGGGATAATTGTGTTTTTCCACAAACATGGTCAGGGAAAATTCTTTCCATATCAATTCCTGAAAATGTTAAAGTTTGGCTTTATACAGAAGAAGATTATAAAGGAACTACTTATGGTCCATTTTATGGTGCTAACACTATTGATGAAGTATGTGGAGGAGCTACAACAAAATCCATGAAAGTATCTAATACTCACATGAAGTCCTCTGAGATGGTTAAGATTTGTCGTGGTCCATCTTTCTCTCAGATGTGTGATTTTATTGAAACAAAGCTTTACCCTAAACTCTTGATTCATGGATGTCTTTGGAGCAGCGAGGAAAACAAAATAAAAAGTATGCGTGTTCCTGGTGGACTTGCTGTATATATGTGGACCGATGAAAACTATAAGGGAATACCTTTAGGACCTTACATCGGACCAGTTTCTGTATCCGTCGTCGATGGTGGTGACCCATCTGAATCTCAAATTAAGTCCTTAAAAATTGTTGAATACAAACCTGCTGCTGTTGATTCAGTGAAAAGAAAATTTTCTAAAGGAAAATCTTATGAGACAGACAGTAATTAA------------------------------------------------------------------------------------------------------------------------------------------------------------------------------------------------------------------------------------------------------------------------------------------------------------------------------------------------------------------------------------------------------------------------------------------------------------------------------------------------------------------------------------------------------------------------------------------------------------------------------------------------------------------------------------------------------------------------------------------------------------------------------------------------------------------------------------------------------------------------------------------------------------------------------------------------------------------------------
>GEVZ01006697.1.p1_Hydra_vulgaris
AAAGAAGCACCAAAGATTTCGTCTCCAAATTTTGCTGATGCAATAATTGAGAAATCTAATTTATTAAATCCAAAAGGAGGCTCAAAGTATGAAAAAAAGAAAGAAAGCTTCAAAGCAAGTGCTGGAAAAGCAAAGGAAGCTATAGTAAAGTTTGGAAATAATGACAAAATTGCAGAAGGTATAAGTGGTGTAGGAGATGGTTTAACTCAGCTTGTTGGTGGCATAAGTAGTGGAAGTTGGCAAGATATGCTTCTTGGTGGCCTCAGTATTGTTGGGACATTGGCTAGTTTAGCAGGCCCAATGGGAGCTGCTCTTTCAACTATATTGAGTCTTGTTTCAATGGTATTTGGACTTTTTGGGGGATCTCAAGAAGCAGAAGAAAGTCAAGAAGGAATGTTAAAACGAGTAATTGATGACGCCCTGACTCGTGCTCGTGCAGATGAATTAAGAGCAGAAGCAGAGGGTTTGAAGAAGGCAATTAACTCCATTCGAAATTCAGTCAATCAATTTCGAGAAGAAAATTCTATTACAGAAAATCAAGCCACTGAACTTTATAATCAGGGTTTTCGGGGTCTAACTTTTTTCGGACTACTTAAGTTTCAAATCAATAAATATTGTGATTGTGCTGTTGAAAAGTCAGAGGATGGCGAAGAAGTTAAAAAAGCAAAAGAAAATTCTGATCGATGTTTAGAATTTCTTAATCTTTATGCTGATTTGTCAATACTTCGACAACTGTTAATAGCAGATATGGCAAGTCTTGTTGGTTCAGTTGGATTGAATGCTACAGCTATAAATCTGTTATCGCTTACAGAAAAAGAAAAGATATCAGATAAAGAAATATTACTTTTTTTGTTGGACCCAATCAATAATAAAAATCAAAGATTTTGTATTGCTCAGTATTTTGGGGTACCTGGTAAATACCTAACTCTCCAAGCGTATCTGGCTAGCTTGACTGAAACATCTATCGGTGAAATTGCTACAAAACATGTTGTTATTTGTTCTAAAGAACAATTACTGGGTGTATGTCACAAACTTGAAGTAAAGAATTATGACTATGGAAATCTAAGCGGATGGGGTGGTCACATCAAGTCTATTTATGTCTCAGATGGTCTGTTTGTATATGGCTATAGTCATGATAAGCAAAAAGGTGTTTCATATGGGGCGTTTGTAGGACCAACTGTAATTGGACTTATACCTGGTAATTGGTATTCTGTAAAAGTTGATCTAATCTTAAAAAAAGTGAAGCGTGTTAGAGTTTGCGAAAAAGAAAAACTGAGTCAGGATGGAAGATGTGATGATCTTTCTATAAAAGAATATCCTGATTTGAAGATAGTCAGTGGAACTGGTAAAAATATATTGACTGTGAACAGAAAAAAGTGTGTATTTCCTTTTTATTATAATAATAAAGAATATGATAAATGTGTAAAGTTCAGAAATACATATCAGTGTGCAACAACTGTGGTAGATAAGATATCATCTGGTTATGAAGATTGTGATTTTCCACAAACATGGTCAGAGAAAATTGTTTCTTTATCAATCCCTGAAAATGTTCAAGTTATGCTTTATGCAGAAGAAGATTTTAAAGGAAAAATGTTTGGTCCATTTATTGGCGCTAACACCATCGATAAAGTATGTGAGGACGCTAAGACAAAATCCATGAAAGTATCTGAGACCAACTTGAAATCTTCTGAGATGGTAAAGATTTGTCGTGGTGCATCGTTTTCTGAGATGTGTGATTATATTAACACAGGAAATTACAGAAAACTCGTGATTCATGGATGTGATTGGAGCAAAAATGAAACTAAAATTAAAAGTATGCATGTTCCTGGTGGACTTGTTGTATATATGTGGCTTAAAGAAAACTTAAGTGGACAAGAGGTAGGACCTTACACGGGACCAATTTCTGTACCCGTCGTTGATGGTGGTGAGCCAGAAAGTAACTATCGAATTATGTCTTTAAAAATTGTGAAAAAAAAACCTGTTGCTTTTAATTCCGTAAAAAGAAAATTTTCTGATAGAAATCTAAAAATCATACACATACGCTGA---------------------------------------------------------------------------------------------------------------------------------------------------------------------------------------------------------------------------------------------------------------------------------------------------------------------------------------------------------------------------------------------------------------------------------------------------------------------------------------------------------------------------------------------------------------------------------------------------------------------------------------------------------------------------------------------------------------------------------------------------------------------------------------------------------------------------------------------------------------------------------------------------------------------------------------------------------------------------------------
>GEVZ01004121.1.p1_Hydra_vulgaris
CAGCAAACACCTGCAGCTACAAACCCAACGATAGCGATCAAATTTGATAACTTTATGAATCAAGTCAAGACTAAAGCAAATGAAGTCAAAAGTATTGCAGAAAAGAGTTACAAAGATAACTATGGAAAATTAGATCAAAAGATAGCTCCATTTCGTAAAGAACTAGTTGCCAAAGATGCTGAACTGAAAGATAAGGCTGATAAATCAGAAAAGCTTTCAGCTGCTATTGAAAAGGTTGGTGGTGCTTCAGTCACATTAGTAAAAGGTATTGTAAATGGAAATTGGCAAGATTTGATTACCGGTGCACTGGGTATTATTGGTGGTTTGGCTGCTTTAGCAGGTCCAGTAGGAGCTCTTATTTCTTCTATATTGAGTGTCATTTCAATGTTATTTGGATTGTTTGGAGGATCTCAAGAAGCAGAAGAAAGTCAGGAAGCAATGCTTAAACGAGTAATTGATGAAGCTTTAACAAAAGCTCGTGCTGAAGAACTAAAAGCTGACGGTGAAGGGTTGAAGAAATTAATCATGTCTATTCGCAATTCATTGAACCAGTTTCGTGAGTCAGAAAAAATAACTGCAGATCAAGCAAATGAATTGTATACTCAAGTTTTCACGGGTTTGACATTTTTTGGGAAACTAAAATATGAAATAAATAAATATTGTGACTGCTCAATTAAAGATAACAATAAAATAAAAGAGGCAAAGGAGAAGTCCAGTAGATGTTTAGAATTCATCAATTTATACTCGGATCTTTCTATATATCGTATGTTGCTTATTACTGATATGACAAGTCTTTTCAGTTCAGTTGAGCTTAATGACACATCAAATAATCTTTTATTGCTACTTGAGAAAGAACAGATTTCAGATAAAGATGTTATTATGTTTTTATTTGACCCTATTCATAACCATCGTCAACGACTTTGTATTTCCCAATACTTTGGTGCACCAAATAAATATCCTACCATTCAAGCTTACTCTGATCTCTTAAAAACAGTTCCTAAAGGAAAGGTTGTTCCTAGTGATGTTGTTATTTGTTCAAGTGAAGAATTACGTGGATTATGCCACAAATTAGATGCTAAAATGTTTAAAGCTAATGATTTAGGGAAATGGTCTGAAAGTATAAAGTCTTTGTTTATTTCAGATAAACTTCAAGTAACTGGATACAGTGGTGACAATGAAGGTGTACAATATGGTCCATTTTATGGACCTACGGTGATTGGAGTATTACCTGGAGCGTGGAAATCAATTACTGTAGCACCTACAGACAAACATGCTCAAAACATGGTTCGTGTATGTATGGAATACAACCTTGACCAGGTTAGCAGGTGTGACCAGCTTGATGTTATTGACTATCCTGATTTAAAAAAGATTCATGCTTTTGATGGAGACGTTCGTGCTTATGAATTTATTTCAAAAAGAGACTATGAAGATGAAAAAGTTAGTTCAAATGAAGTGAAATGTGTATTTCCATTCAATATGACATTCCAAGATAAAAATAAAGTTACAATTGAGAAGGAGTACAAACATTGCACAGATGACGGAGATGAGTTTAAAAGATATTGGTGTGCTACACAAGTATCGCAGGATCGTAAAGTATTAAAGAAAGGATATTGCATCCCAAATGGTGATATACTGACAACTAAAGGATATGGTAAATGCAAATTTCCATTTATTCAAGATAAGCGTGTGTACACTTATTGTACATATGGTGGTTACAGTTATAAATGGTGCAGAACAGAGGATTCATGGCAGGAATGTGAATTCGATCAAAGTTGGGAATTAAAAATAGCATCTCTTGTAATTCCAGACAAAGTTCAAGTAGAGATTTTTTCTGAAGAAGAATTTGAAGGTCATAAAATTGGTCCACTGTATGGGCCTAATGTAATTGATAGAATTTGTGGTGAAAAAAATGCGAAATCTATTAAAGTATCGTATCATAACAAAAATGTTTCAGATATGGTAAAGATTTGTAATGGGGAATCATTTTCACAGTATTGTGATTATCTTGATGTGGGCAAATATGGTAATATCACTTTCCATGGTTGTACACTTTCTGGTTCAGACAAGATAAAAAGCATGACTATACCATCAGGTAAAAAAGTTGAGTTGTGGACAGAGTATGACTATAAGGGATTTTCGTTAGGCCCGTACGCTGGGCCAGTTTCTATGCCTGTAATTGATGCTGGTGCAAGCATTGACACTTCATACGAAGTCAAGTCTATGGAAATCACTAACATCGAGCTAACTAAAGCTGTTGACTTATTGCCTACAAACTCTACGATAATTTTAGAAAAAAAAAAGACAAAAAAACATGGATACCAAAAGAAACCAACTGCAATTAACTAA---------------------------------------------------------------------------------------------------------------------------------------------------------------------------------------------------------------------------------------------------------------------------------------------------------------------------------------------------------------------------------------------------------------------------------------------------------------------------------------------------------------------------------------------------------------------------------------------------------------------------------------------------------------------------
>HAAC01018750.1.p1_Hydra_vulgaris
AAGCGAACGTTGGTGCGAAAAAATTTGATAGAGAATATTTCAAATAGCTTTCAAAATAATATAGACGAACTCAAACAGAAGTTACCAGCACCCAGTAAATTAAAAGAAGGTTTGGATAAAAAAGTTAATAATTTTCGAAATGAACTGGTGAAAGTAAATGAAAATGTTAAGAATCAAGTTGAATCAACTGAGAAATTAAGTGGTGCCATAACTAGTATTGGAGGTTCTGTAGTTAAATTTGCTGATGGTTATATTAATGGAAAATGGCAGGATATGGTAGTAGGTGTTCTTGGTGTAATTGGTGGTATAGCTGCTTTAACTGGTCCTATTGGAGCTTTAGTTTCATCTGTTCTGAGTGTAATATCAATGGTGATTGGACTATTTGGAGGATCTCAAAAGGCTGAAGAGAGTCAAGAATCAATATTGAAACGGGTAATTACTGAAGCTCTTGATAAAGCACGCTCTGAAGAACTAAAAGCTGATGCTGAAGGTTTAAAAAAAATGATGCTATCTATTCGTACCTCAGTTAATCAGTTTCGCGATGCAGGAAACGTATCCCAATTTCAAGCTTATGAAATGTACACTCAAGTTTTCACGGGTTTGGATTTTTTCGGCAAGTTAAAGTATGAAATAAATAAATTCTGTGATATAACAATTGAGGAATCTCCACCTGATAATAAATTCGAGATCTACGGAGAAAGGGCTGATAAATGCTTGCTGTTTCTCAACTTGTATTCTGATCTTTCTATATATCGCATGTATCTTATTACAGATATGGCAAGTCTTTTCAGTGATTTTAATTTAACTGAAACTGCAAAGAATCTTATATCATTGGGGGAAAAAGAAAGAATTTTAGATAGAGAAATATTAATGTTCTTGTATGATCCCATCAACAATCATCTCCGAAGGTTTTGTGTTTCTCAGTATTTTACTGCGCCAAGTAAATATAAAACAATAATGGTTTACTCTAATCTATTACACACAATTCCAACTGAAAAGCTTCCTTCTAAAGATATAATTGTTTGTAGTGGCCAGGCAATGCTTGGAGTATGTTACAAATTGAAATTAGAAGAAAAAAAATCGACAGAGGAATCAGATAATATATATTACGAAAGTAATGTAGCTAATTGGATAAAAAAAGGTTTTGAATCAATGTATATTTCAGATACCTTTGAAGTTACTGGCTACAGTCAGGAATCTCATAAAGGAGATATGTATGGTCCCTTCGTTGGACCTACTGTTGTTGGAGTGATAACACGTGACCTTTGGCAATCAATATTAATTAAAAAAACAAAAAAGGGTTCACAGGATATGGTTCGTGTATGCGTAAAGCCATATTTTAATGTGAGTGGTGCCTGTGGCCAGTTAGATATCGGTGAATATCCGAACATGCTACTTAAATCTAAATTGTTTGAAGATCAGTCATATTTTGAAAAAATACAATCTATTTCAATTCCTGACAATGTGCAAATAGAAATTTTTAAAGAAACTGATTTTCAAGGCGATAGTTACAGTTTGCCTGGCCCTAATCTTATTGATGACTTTTGTCAAAAGTCAATAACAAAGTCCATGAAGATTTCACACCACAATAAAAAAGTTTCAGACATGGTGATGATTTGTAAAGGAATATCTCTTTCTAAGCAGTGTGAATACCTCGAAAAGGATGAATATGAAACCACGGATATTAACGGATGTTCTTATTCTGGAAAAGATGAAATAAAAAGTATGTTTGTACCGAATGGTAAAAGGGTTGAGATGTGGTCAGATAAAAATTTCGGAGGCATGGAGCTAGGGCCATATATTGGCCCATTAACCATGAAAGCTGTTGATGGAGTACTCAGCAATTATTCAATTGATTCTTTAAAAGTTTTTGAAGAAGATTTAACTAAAAATAGAAGAAGAAAAAAGATATAA---------------------------------------------------------------------------------------------------------------------------------------------------------------------------------------------------------------------------------------------------------------------------------------------------------------------------------------------------------------------------------------------------------------------------------------------------------------------------------------------------------------------------------------------------------------------------------------------------------------------------------------------------------------------------------------------------------------------------------------------------------------------------------------------------------------------------------------------------------------------------------------------------------------------------------------------------------------------------------------------------------------------------------------------------------------------------------------------------------------------------
>TR31713_c0_g2_i1.p1_Hydractinia_polyclina
CGAAGTGATTTAGAAGATTTTAAGAAGTTTAAAGACAATGGATTGCTTACAATGTCACAGATTGCAGTGGACATGTCGAATGCAGGCGTACTAGGAGCTACACCATCAATTAAAGAAAAGTTGACTCAGTTAGCCGTTGTTGTAGATGAAGTTGAGAAAGAAATTGAATTATCGGAGAAAGATGAGCGAGACAAAGATTTAATTGGGAATATTTACGACATATTATCTGGACTAGAAGTTTTAACAAATGGAATTCACAGAGGTAGCTGGCAAGAATTGGTGTTAGGAGGTCTAGAAATTGCAGTTCCATTAGCAACAATGGCAGATTTGAATGATCCTTTAACAGAAGTGATTTTATCACTCGTATCCTCAGTGTTTGACACTTTCGGTGGTAGTACAGGAGGAGAAATCAAAACAGAACGAATGATCCAACGCATTATTCTATTCGCATTAGACCGTGCTAACGCAACTCAACTAGACTTGGATGTTTCAAGCACAAAGAGATTATACAGTTCATTAAGTAATAATATCTTGCAGCTCCGAGATGGAGGGAGCATTAATAAAAACCAGGCAATGGAGTTTTTTAATCAAGCATTTGAGGAAATGGCTATCTTTGGGAAAGTTGAAGAAGTCATTTCATCCTCATGTTACATCGGTGACATCACTAAGTACGAAGATGAAAATGAACTGAACGAACAAACAGAAAAATGTTTAGAGTTTTTAAACCTGTACAGTAGTTTGAGTATTATCCGCCAACTTTTGATCACTGATATGGCTAGTTTAGTTGGCGAGGCTGGTTTAAACAGTACTGCTTTATATTTATTGAAGTTAGTGAGAAAGAAACAAGAAATTAATAAAAACATCTTGAACTTTATTGTTGATCCCATTAATTTCATAGGTGAAAGATACGCAGTCAGTTATTTTTATGCAAGTCCAGAGAGATGGCCAACCTTGAAAGCGTACATCCATCGATTGGATGTGATGACGAACGGCAAATACCTTCGCGCACACGTGATCGTGTGTTCGAAGCAGCAGCTGCAAGGAGAATGTTTTCAAATGATGATGGGAAAATACACAACAAATGATTTGATGGGATGGAGGAGTTCAATTAGTTCTATATACATTGGAGGCAATCTCAAAGTGACAGGTTTTGACCAAGATAAATTCAAAGGCACAACATTTGGTCCCTTTATTGGTCCTACTGTGATCGGGACTATTCCAGGAAGAAATGAATGGGAGTCAATGTACGTCTTGGCGACAAAGAAAGATGCTAGTCGCTACTTGAGAGTATGTGAAGAAAAGAATTTGAGACAAAAAAGTCCATGTGATATGTTACCTATGGGACTGTATAAAAGACTCGATGATGTTCACAATAACGACTGGAGCAGCAGAATAAATTCCATTTCTATTCCTGCAAACATGAAAGTTACAGCCTATGATGATTTTAACTTTCAAGGAAGCATGTTTGGTCCGCTCCAAGGACCAGACACCATCGGGAAATTATGTCATAGCGGAGAATGGAAATCGTTAAAGCTAGAAAGGACGACAAAAAAGCCATCGGAGATGATCAGAATATGCAGAGAAGAAAACTTTGATGGATATTGTGATTTACTGGAGGAAGGGAACTTTCAAAATTTATCCTCCATTCACGGTTGTTCCTGGAATACAGCTGCAACGAAATTGAAGAGCATGCGAATACCAGCTGGTCTAAGAGTTTACTTATGGAGTGAAGACAACTATGATGGGCTTCCATTAGGACCTTACACTGGACCGTCATTAGTTCGGCTAGTCGATGGAGCAGAGACACAACGAGTAATTCGTTCGCTTAAAATAAAACAACTTTACTAA---------------------------------------------------------------------------------------------------------------------------------------------------------------------------------------------------------------------------------------------------------------------------------------------------------------------------------------------------------------------------------------------------------------------------------------------------------------------------------------------------------------------------------------------------------------------------------------------------------------------------------------------------------------------------------------------------------------------------------------------------------------------------------------------------------------------------------------------------------------------------------------------------------------------------------------------------------------------------------------------------------------------------------------------------------------------------------------------------------------------------------------------------------------------------------------------
>TR67431_c1_g2_i3.p1_Hydractinia_polyclina
CACCAACGGGAAGGAATGAAACACAGAAAATCCCATGTTCGTCCTTCAAACACTCATCAGAGGGTACTTGCACGACAAGCTGCGGTTGATGACGTACTTGACGGTTTTAAAAACACTGTGAGTAGAACGGTGATAACTCCTCTAAGAACGATGAAACAAGCTGGCTTTCAAAATTCTGCACCTCCTTCCAATGCCCAAGATAAAATGGACACAAAGATAGGCCGGATAAAGACCAAAGTATCAAATTTTGAATCATCCAAAAAACATGCGGCAGCTGGTGCTCTTGCTAGTGTATTTGGTGGAGTCCCGAGCATTGTCAGTGGATATAAAGATGGCGATTGGAAAACTGTCATGTCTGGTGTTCTTGGTGTTGCATCAGGCATAGCAAGTATGTTTGGACCTGTTGGATCTGTTGTAGGGACAGTCTTGTCGCTTCTTTCTTCAATCTTCTCGTGGTTTGGTGGAAGCTCAACCACTCCAGTTGAAAGTGAAGAGGACATGATGAAAAGGGTTGTTGAAACAGCAATTGAAGAAAATGAAATCAGATTGTTAAAAGAGGAAATTGCGGGCGTGAGAAACGTCTACACTTCGCTTTCCAACTCCTTAAATAACTTTCGTGAGCAAAACGTGGAACCAGAGAAAAAAAGAGATGCAACGGCAGATGAAAATGTAGAAGTTCAAAGGATATCGGACTTGCAAGGAGTTCAGTTTTTCAACCAAGCCTTTCAAGAACTTGTGCCTTTTGGAAAGCTTAAGGAAGCGATCAACAAATACTGCGCTGCTGGATTTCTTCGAGAAGGTACAAATCCACAAGAAAAGACAAAGAATGATGAGGAAGTGATCAGAAAAGCAAAAAATTGTGCAACATTTGTCAGACTGTACTGTGGAATTGCACTCCAACGTCAGTTTTTATTGATTGACATGGCAGCTGTAATCAATGATGCTGGCAGTCCGATTTTAAAGCAAACTGGAATCAACTTTGCATACATGATAAAAAAAGAGCAAGAAAAAGATCAGGAAGTTTTACGATTTCTTGTCGACCCTATCAACTTTCCAAATCAACGTTACGCAGTGGCATATTTTTTCGATGAGCCGAACAGCAACAACCTAGCCGAAATTTATATAAAGACACTCGGTGATACTTTCCCTGGCTCCTACAAACCAGGTGTTATGGCATGCAAAAAGTATAAGCTGCAGGGTAGATGCATAAGCTTGGAAAAAGTTCCATTTCTGGTCAAGGAAGACTTCAGTAGTGTGTTTGTGCCATATGGAAAAAAGATTACTAAGGTCACAGTACAACGTAGTTCTTCCGATGACGTAGAACTTAGTCACAGATGTCTTGGTGCCTCAGTGTGTAATGATGTCCTGAAACTTGATACTGAATATCGAAATCGTGCTAGTGCTTACCTGCATGTGGAGGAAACTGACGAAAGCGTGAGCGACGAGGTCAAATTATGTAAAGCAGAACAGGAAGACTCGCCAACAAAGATAAAATATCGTTTATGTCGCACATTTGGGAAGATCGGCCATACTTCTCTTGATTTTGGAACAATCAGTTTTGTTGGTCATGTCGATTTGGTTACAATACCGGAAAAGCTGTACCTTAATGTAGCTACAATCGGTAATTTTGCCGGTCCTGACACAATTTTAAACGTGTGTGACAAAAGTAATTGGAGATTCTTCGTAATAAGGGATATAGATGAAGGCATAAAATTCGTCAAAGTTTGCAGTGAAGTTAACCTGAGAGGTGTCTGTTTTCGCATACCGGTACCAACGTTGAAGGACGATAACTTTAAAGCGCTTACAGCACTCCTAACAAAATGTAAAATTAACGTAATAAAGTCAATGCAAATTCCAAAAGCAATCGAAGTCACCTTGTATAAAGACAAAGACACGATCAAAGATAGTGCTGGACCGTTCGTTGGACCAGCCACCATATCCAAAGTGCCGGATGCAGTTGGCAACACACATTTCGTCAAGATTGTTGATCGCCTGCAGCCTTCAATTGAGATATGTGAGGAAGAGTTCTTTTTAAAGAATTGTGTTCAGATGCCACTTGAGGATTATAATGGCGGTGACCAGTATATTGCCCAAAGAAGCCCAATGACCCATTTTAAATCAGCCAAGATTCCTCCTGGAGTTAAGGTTCAACTTTATGAAGAAAAAGATAAAGGAGGGGATGCATTTTATACGGCGGATAAGCAAGGATATTGGAGTTCCAGCGAGAAAGTAGCAAGATCGATGAAGGTTGAGACAAACTGA---------------------------------------------------------------------------------------------------------------------------------------------------------------------------------------------------------------------------------------------------------------------------------------------------------------------------------------------------------------------------------------------------------------------------------------------------------------------------------------------------------------------------------------------------------------------------------------------------------------------------------------------------------------------------------------------------------------------------------------------------------------
>TR97882_c0_g1_i1.p1_Hydractinia_polyclina
CATTCAAGAGATATGATACCATCTATGAAAGCTAAACTAGATGAAGAGACTGATCAAATCTTTGAAGAGCTTCAAAAACAACTTGACGAACTCGAAACCCTTAAGAACGATGAAAGAACAAAAAAATCTGTAACGGACGGCGCAGAAGATTCAAAGAATGCCATAAAGAAATTGAATGATCCGAACCATATCATGAAAGCGTTGGATGCCGTGAAAGGAATTGGTCCAAGTCTAGTAAAGTTTAAGTCAGGAGATCCTTACGATATTGCCGAAGGTGCTTTTGCTATTATTGCTACAGTAACAGCTGCTCTACCACCTCCAGTAGGACCAGCACTTTCAGCTGTTGCGTCATTAGTCTCAGGCATCATACCTCTTTTTAAACCTGCGGCAAAGGATAAACAGATCATAGCTACAATGCTAAAGAATATACTTCGCGAAGAAAACGATGAATTGTTAAAGTCGGAAGTAAATGGATTTAAAGAAGAGTTGGAGTCAGCACTCGCTGCAATATCAACAACAACAGAGTTTGAATCAGATGCATCAATGCGTGCTTCAGTTAACCAGATCCCTTCAAATTTCGGTGCAAACATTCTTGGTAAAGTAGGTGACCGAATAAGTAAACGCGCTGGCGATGACACTAAAAGTGGTGGCAAAAGTGCATACGGTTTAGCAATTGCGTTTGCTCAATTGGCAACGTACCGCGATCTTGGATTGATAAAGATGATGACAGTACTGTTAAAATCAGGAGAGACAGGAAAGGAAATAGCTGGTCGATATCAAAACGTCTTGGATCATAATCGAGACACTGTTTATCAGAGGCATCTAAGCTTTTTTTCATGCACCATCCTTAGCAGTGGCACAAACCATGGTTCACTATTATCCACCAGGGCATAA---------------------------------------------------------------------------------------------------------------------------------------------------------------------------------------------------------------------------------------------------------------------------------------------------------------------------------------------------------------------------------------------------------------------------------------------------------------------------------------------------------------------------------------------------------------------------------------------------------------------------------------------------------------------------------------------------------------------------------------------------------------------------------------------------------------------------------------------------------------------------------------------------------------------------------------------------------------------------------------------------------------------------------------------------------------------------------------------------------------------------------------------------------------------------------------------------------------------------------------------------------------------------------------------------------------------------------------------------------------------------------------------------------------------------------------------------------------------------------------------------------------------------------------------------------------------------------------------------------------------------------------------------------------------------------------------------------------------------------------------------------------------------------------------------------------------------------------------------------------------------------------------------------------------------------------------------------------------------------------------------------------------------------------------------------------------------------------------------------------------------------------------------------------------------------------
>SRR923509_TR76866_c0_g1_i1.p1_Hydractinia_polyclina
GACCGGAAAGATATGACTGCTGAAGTCAAAACTGAAATGGATGACGAGACAGATCAGTTGTTTAGTGATTTAAAAAAACAACTTGAGGAGCTCGATGAGTTTAAAAAAAATGAGAAAGCGATCACAGAAAGTTTGGAGACTTCAAAAGACGCTGTAAAAAAGCTAGATGACCCCAACTATGTCGCCAAAGCAATTGATGTTTTGAAAGGTATCGGGCCGAGCTTAGCGAAGTTTAAAACTGGAGATCCATATGATATTGCTGAAGGATCGTTTGCTATTATTTCAACAGTAACCGCTGCATTCCCTGCACCAGTGGGTCCAGGACTTTCTGCACTAGCTACCCTTATTTCAAGTATCATTCCGTTATTTAAGCCGACGCCGGATGCTACAGCTACGTTAACAAGTACTCTAAAAGAAGTACTTCGTGAAGAAACTGATCTAACTCTGCTCGGAGAACTCAAAGGAATTACAGATAAGATATCTCAAGCCCTTAATGCACTCGGAAGCGAAACAGAGTTTGAAAGTAAAGACACTCAAGATGCTGCCACTAGAGAGATTTCGCATACAGCTGGTACCGTGGTGCTTGGAAAAGTTGGAAAACGCATTATGGATCGCGCTAAAGACAAAACTAAAAAAGGAGGCGAATGTGCATTTGGTTTGGCTGTTGCGTTTGCTCAGTTGGCAACTCATCGTGATATTGCGTTGCTAAAGATTATGACTATGCTTATAAATTCAGAAAAAACAGGGTTGGCTACATATTACCAAAGAGTGCTGGAATCAAACAAGAGAGACATATATGAAAGATATTTGGGTTTTTTTCATAACCCAGAATCTGCAGTGGCTTCCACAATGATTCACTACTACCCGCCCGGCCATAACGCTAAAAGTAAATACTTACACAGCTTCTTGCGAAAAAATGGTATCCGCAATCCCATCACTGTCCCAACTGGGCAGTATATATTCAAATCACAGAATTGGCCGAAGTACTATCTGACAAGTGACTCTCAAGCTGGGGAAACACACACCGATTATAGTGTAAATAACCACGAAGATACAGCAATTGCGTTGTACTCACTAGATTATAAATTTGCTAGCAGTGTTCCGACATCGTCAGAGAGGATACTTGTCACCAAAACAGCTGAAGGATACTACAATTTTGAATTGCAAAACACGGATCATGATTACAAATACATAACATACAATGACAAATACGCGAAGACGAATTATGTCAGGCTAAGCAACAACCGTCCATCATCTGACGGTGATTTTGTGATGATAAGATACAATGATCAAAATGGCGTTGTCTCCATTTCGGGAAGAAATTCACCAACAAAGTTTTGGAACGGAAAAACAAACAGACATGCAGTTTACCCACTGGCAAAAACGGAAGCAAATAAGAAGTACATCACATTTAAGTTGTACGAATGTGCAGTTGGTAGTGATGAAACGTGTCCTGATTTTTATAACAGAGAGGACCCTTGGGCTTAA---------------------------------------------------------------------------------------------------------------------------------------------------------------------------------------------------------------------------------------------------------------------------------------------------------------------------------------------------------------------------------------------------------------------------------------------------------------------------------------------------------------------------------------------------------------------------------------------------------------------------------------------------------------------------------------------------------------------------------------------------------------------------------------------------------------------------------------------------------------------------------------------------------------------------------------------------------------------------------------------------------------------------------------------------------------------------------------------------------------------------------------------------------------------------------------------------------------------------------------------------------------------------------------------------------------------------------------------------------------------------------------------------------------------------------------------------------------------------------------------------------------------------------------------------------------------
>GCHW01003789.1.p1_Hydractinia_symbiolongicarpus
CGAAGTGATTTAGAAGATTTTAAGAAGTTTAAAGACAATGGATTGCTTACATTGTCACAGATTGCAGTGGACATGTCGAATGCAGGCGTACTAGGAGCTATACCATCGATTAAAGAAAAGTTGACTCAGTTAGCCGTGGTTGTAGATGAAGTTGAAAAAGAAATTGAATTATCGGAGAAAGATGAGCGAGACAAAGATTTAATTGGGAATATTTACGACATACTATCTGGACTAGAAGTTTTAACAAATGGAATTCACAGAGGCAGCTGGCAAGAATTAGTGTTAGGAGGTCTAGAAATTGCAGTTCCATTAGCAACAATGGCAGATTTAAATGATCCTTTAACAGAAGTAATTCTATCACTCGTATCCTCCGTGTTTGACACTTTCGGCGGTAGCACAGGAGGAGAAATCAAAACGGAACGAATGATCCAACGCATTATTCTATTCGCATTAGACCGTGCTAACGCAACTCAACTAGACTTGGATGTTTCAAGCACAAAAAGATTATACAGTTCATTAAGTAATAATATCTTGCAGCTCCGAGATGGAGGGAGTATTAATAAAAACCAGGCAATGGAGTTTTTCAATCAAGCATTTGAGGAAATGGCTATCTTTGGAAAAGTGGAAGAAGTCATCTCATCCTCATGTTACATTGGTGACATCACTAAGTACGAAGATGAAAATGAACTAAACGAACAAACAGAAAAATGTTTAGAGTTTTTAAACCTATACAGTAGTTTGAGTATTATCCGCCAACTTTTGATCACTGATATGGCTAGTTTAGTTGGCGAGGCTGGTTTAAACAGTACTGCTTTATATTTATTGAAGTTAGTGAGAAAGAAACAAGAAATTAACAAAAACATCTTGAACTTTATTGTTGACCCTATTAATTTCATAGGTGAAAGATACGCAGTCAGTTATTTTTATGCAAGTCCAGAAAGATGGCCAACTTTGAAAGCGTACATCCATCGACTGGATGTGATGACGAACGGCAAATACCTTCGCGCACATGTGATTGTGTGTTCGAAGCAGCAGCTTCAAGGAGAATGTTTCCAAATGATGATGGGGAAATACACAACAAATGATTTGATGGGATGGAGGAGTTCGATTAGTTCTATATACATTGGAGGCAATCTCAAAGTCACAGGTTTTGACCAAGATAAATTCAAAGGTACAACATTTGGTCCCTTTATTGGTCCTACTGTGATTGGGACTATTCCAGGAAGAAATGAATGGGAGTCAATGTACGTCTTGGCAACAAAGAAAGATGCTAGTCGCTATTTGAGAGTATGCGAAGAAAAGAATTTGAGACAAAAAAGTCCATGTGATATGTTACCTATGGGACTGTATAAAAGACTCGATGATGTTCACAATAACGACTGGAGCAGCAGAATAAATTCCATTTCTATTCCTGCAAACATGAAAGTTACAGCCTATGATGATTTTAACTTTCAAGGAAGCATGTTTGGTCCGCTTCAAGGGCCAGACACCATCGGGAAATTATGTCATAGCGGAGAATGGAAATCGTTAAAGCTAGAAAGGACGACAAAAAAGCCATCGGAGATGATCAGAATATGCAGAGAAGAAAATTTTGATGGATATTGTGATTTACTGGAGGAAGGGAACTTTCAAAATTTATCCTCCATTCACGGTTGTTCCTGGAATACAGCTGCAACGAAATTGAAGAGCATGCGAATACCAGCTGGTCTAAGAGTTTACTTATGGAGTGAAGACAACTATGATGGGCTTCCATTAGGACCTTACACTGGACCGTCATTAGTTCGACTAGTCGATGGAGCAGAGACACAACGAGTAATTCGCTCGCTTAAAATAAAACAACTTTACTAA---------------------------------------------------------------------------------------------------------------------------------------------------------------------------------------------------------------------------------------------------------------------------------------------------------------------------------------------------------------------------------------------------------------------------------------------------------------------------------------------------------------------------------------------------------------------------------------------------------------------------------------------------------------------------------------------------------------------------------------------------------------------------------------------------------------------------------------------------------------------------------------------------------------------------------------------------------------------------------------------------------------------------------------------------------------------------------------------------------------------------------------------------------------------------------------------
>GCHW01017147.1.p1_Hydractinia_symbiolongicarpus
CACCAACGGGAAGGAATGAAACACAGAAAATCCCATGTTCGTCTTTCAAACACTCATCCGAGGATACTTCCACGACAAGAAGCGGTTGATGATGTACTTAACGGTTTTAAAAACACCGTGAGTAGAACGGTGATAACTCCTCTAAGAACGATGAAACAAGCTGGCTTTCAAAATTCAGCACCCCCTTCCAATGCCCAGGATAAAATTAACACAAAAATAGGCCGGATAAAGACCAAAGTATCAAATTTTGAATCATCTAAAAAACATGCAGCAGCTGGTGCTCTTGCTAGTGTATTTAGTGGAGTCCCGAGCATCGTCAATGGATATAAAGATGGCGATTGGAAAACTGTCATGTCCGGTGTTCTTGGAGTTGCATCAGGTATAGCAAGCATGTTTGGACCTATTGGGTCTGTTGTAGGGACTGTCTTGTCGCTTCTTTCTTCGATCTTCTCGTGGTTTGGTGGAAGCTCAAGCACTCCAGTTGAAAGTCAAGAGGATATGATGAAAAGGGTTGTTGAAACAGCAATTGAAGAAAATGAAATCAGACTGTTAAAAGAAGAAATTGCGGGCGTGAGAAACGTGTACACTTCGCTTTCCAACTCCTTAAATAACTTTCGTGAGCAAAACGTGGAGCCAGAGAAAAAAAGAGATGCAACGGGGGATGAAAACGCAGAACCTCAAAGGATATCAGATTTGCAGGGAGTTCAGTTTTTCAACCAAGCCTTTCAAGAACTTGTGCCTTTTGGGAAGCTTAAGGAAGCAATTAGCAAATATTGCGCTGCTGGATATCTTCAAGAAGGTACAGATTCACACGAAAAGACAAAGAATGATAAGGAAGTGATTAGAAAGGCAAAGAATTGCGCAACATTTGTCAGACTGTATTGTGGGATTGCACTCCAACGCCAGTTCTTATTGATTGACATGGCAGCTGTAATCAATGATGCTGACAGTCCAACTTTAAGGCAAACTGGAATTAACTTTGTCTACATGTTGACAAAAGAACAAGAAAAAGATCAGGAAGTTTTACGATTTCTTGTCGACCCTATCAACTTTCCAAGTCGACGTTACGCAGTGGCATACTTTTTTGATGAGCCAAACAGCAACAACCTAGCCGAAATTTATATAAAGAAACTCGGTGATACTTTCCCTGGCTCCTATAAACCAGGTGTTATGGCATGCAAAAATTATAAGCTTCAGGGTAGATGCATAAGTTTGGAAAAGGTTCCGTTTCTGGTCAAGGACGACTTCAGTAGTGTGTTTGTGCCATATGGAAAAAAGATTACTAAGGTCACAGTACAACGTAGCTCTTCCGATGAGGTAGAACTTAATCACAGATGTCTTGGTGCATCAGTTTGTAATAATGTACTGAAACTTAATAGTACATATCCAGATCGTGTTAGTGCTTACCTGCATGTGGAGGAAACTGACGAAAGCGTGAGCGACGAGGTCAAATTCTGTAAAGCAGAAGAGGAAGACTCGTCAACAAAGATAAAATATCGTTTATGTCGCACTATTGGAAAGACCAGCAGCCATAGAACTCTTGATTTTGGAACAATCAATTTTGTTGGCCATGTGGACTTGGTTACAATACCAGAGAATCTGTGCCTCCTTGTAGCTAGAGTCGGTCAACATGCCGGTCCTGATAAAATTTCAAACGTGTGTGCCAAAAGTAGTTGGAAATACTTCCAAATAATGGAGAAGGATGAAGGCATGAAATTCGTCAAAGTTTGCAGTGAAGTTAACCTGGGAGGTGTCTGCTACCGCATGCTTGTACCAAAGTTGAAGAATGACAACTTCATAACGATTACAACAAGCTTAACAAGTTGTGAAATAAACGTAATAAAGTCAATGCAAATTCCAAAAGCAATCGAAGTCACCTTGTACACAGATAAAAACAAAATCAAAGATAGTGCTGGACCATTCGTTGGACCAGCCACCATATCAAAGGTGGCGCATGCGGATGGCAACACAAATACTGTAAAGATTGTTGATCGTATGCAGCCTTCAATTGAGATATGTGAGGAAGAGTTCTTTTTAAAGAACTGTGTTCAGTTGCCACTTGAGGATTATAATGGCGGTGACCATTATGATCCCCAAACAACCCCAATGACCCATTTTAAGTCGGCCAAATTTCCTCCTGGTGTTAAGGTTCAACTTTATGAAGAAAAAGATAAAGGAGGCGATGCATTTTATACGGCGGATAGCCAAGGATATTGGAGTTCCAGCGAGAAAGTAGCAAGATCGATGAAGGTTGAGACACACTGA------------------------------------------------------------------------------------------------------------------------------------------------------------------------------------------------------------------------------------------------------------------------------------------------------------------------------------------------------------------------------------------------------------------------------------------------------------------------------------------------------------------------------------------------------------------------------------------------------------------------------------------------------------------------------------------------------------------------------------------------------------
>GCHW01011460.1.p1_Hydractinia_symbiolongicarpus
CATACAAGAGACATGACGCCATCTATGAAAGCTAAACTAGAGGAAAAGACTGATCAAGTCTTTGCAGAGATACAAAAACAACTTGACGAACTTGAAATACTTAAGAATGATGAAAGAACAAAAAAATCTGTAACGGACGGCGCAGAAGAATCAAAGGATGCTATAAAGAAATTAAATGATCCAAACCATATCATGAAAGCGTTGGATGCCGTAAGAGGAATTGGTCCAAGCCTAGGAAAGTTTAAGTCAGGAGATCCTTACGATGCTGCCGAAGCTGCTTTTGCTCTTATTGCTACAGTATCAGCTGCTCTACCATCTCCAGCAGGACCAGCGTTATCAGCTGTTGCGTCAGTAATTTCAGCCATTATACCTCTTTTTAAACCTGCAAAAAATGATCTAGAAATATTAGGTAACCTGCTACAGAAGATAATTCGCGAAGAAAACGACGGATTGTTAAAGTCAAAATTAAATGGATTTAAAGAAGAGTTGGAAGCAGCTCTTGCTGCAATATCAGAAACAACAGAGTTTAAATCAGATGAAACACTGCGTGCTTCAGTGAAGCAGATCCCTTCAAATTACGGAGCATACATTCTTGGTTTAGTTGGTGACCGAATACGAGACCGTGCTGGTGATAACACAAACAGTGGTGGCAAAGGTGCATACGATTTAGCAATCGCGTTTGCTCAATTGGCAACGTACCGCGATGTTGGATTGATAAAGATGATGACAGTACTGTTAAAATCAGGAGAGAAAGGAAATGAATTAGCTGGTCAATATCAAACCCTCTTGGGTCATAATCGAGACGTTTATCAGAGGCATCTAAGCTTTTTTCATACACCTTCCTTAGCAGTGGCACAAACCATGGTCCACTATTATCCACCAGGGCATAATAATCGCAGCCGATTTCTCTACTCTTTTATAAAAGCAAATGGAATACGTGAACCTGACGCAGTGCCCACTGGCCATTATGTCATCAGATCCAAGTATTGGCCTGGTTATTATTTGCGGCGAAGTCTTTCTTCTGCTATTATTCCTCATGATAGAATTGTGTATTCCGTGAGTTATAATTGGGGCACTCCTACAACAAATGACAAGATCCATGTTACAAAAAAGAGCGACGGCTATTATAGCTTTGAATTGGTTGATCCGCGATTCAGCGAAGATAAATCGTATAGGCATCCGTTTTACACCTATGTCTCCATCGGCTCGTCTAACCAATATGTTCAAGTTAGCGACAGTAATAATCCATCTCATGCAAATTTTATCATTATCAAATACATGGCGCCAGAAGGTATAGTCGTCACAATAGCAGAAAAGGATACAAAGACAAGAGCGTGGAATGGTTTAAAAGACAAGTGGGCTGTATATCCAGAAGAATTAACCAAATCGAATAAAGATAAGGCGCCGTTTATACTCCTGACATGTAAAGCGCCTGAAGAAGGGTCAATATGTCCAGATTGGAATAAATAA---------------------------------------------------------------------------------------------------------------------------------------------------------------------------------------------------------------------------------------------------------------------------------------------------------------------------------------------------------------------------------------------------------------------------------------------------------------------------------------------------------------------------------------------------------------------------------------------------------------------------------------------------------------------------------------------------------------------------------------------------------------------------------------------------------------------------------------------------------------------------------------------------------------------------------------------------------------------------------------------------------------------------------------------------------------------------------------------------------------------------------------------------------------------------------------------------------------------------------------------------------------------------------------------------------------------------------------------------------------------------------------------------------------------------------------------------------------------------------------------------------------------------------------------------------------------------------------
>GCHW01004545.1.p1_Hydractinia_symbiolongicarpus
GACAGGAAAGATATGACTGCTGAAGTGAAAACTGATTTGGATGAGGAGACAGATCAGTTGTTTAGTGATTTAAAAAAACAGCTTGAGGAGCTCGATGAATTTAAAAAAAATGAGAAATCAATCAAGGAAAGTTTGGACACTTCAAAAGACGCTGTAAAAAAGCTAGATGATCCCAACTATGTTGCCAAAGCATTTGACGTGGTGAAAGGTATCGGGCCGAGCTTAGCGAAGTTTAAAACTGGAGATCCATTTGATATTGCTGAAGGATCGTTTGCTATTATTTCAACGATAACTGCTGCATTCCCTGCACCAGTGGGTCCAGGACTTTCTGCACTAGCTACCCTCATTTCAAGCATCATACCGTTATTTAAGCCGACGCCGGATGCAACAGCTAAGTTAGCAAGCACACTAAAAGAAGTACTCCGTGAAGAAAATGATCTGATTCTGCTGGGAGAAGTCAAAGGAATTACAGATAAGTTATCTCAAGCCCTTAATGCACTGGGAAGCGAAACAAAGTTTGAAAGTCAAAACACTCTGGATGCTGCCACTAGAGAGATTTCGCATACAGCTGGTACCGTGGTGCTTGGAAAAGTTGGAAAACGCATTTTGGATCGCGCTAAAGACAAAACTAAAAAAGGAGGCGAATGTGCATTTGGATTGGCTGTTGCGTTTGCTCAGTTGGCAACTCATCGTGATGTTGCGTTGCTAAAGATAATGACTATGCTTATAAATTCAGAAAAAGAAGGGTTGGCTGCATATTACCAAAGAGTGCTGGAAGCAAACAAGAAAGAAATATATGAAAGATATTTGGGTTTTTTTCATAACCCAGAATCTGCAGTGGCTTCCACAATGATTCACTACTACCCGCCCGGCCATAATGCAAAAAGTAAATACTTATACAGCTTCTTGCGAAAAAATGGTATCCGCAAACCCATCACTATCCCAACTGGGCAGTATATATTCAAATCACAGAATTGGCCGAAATATTACCTGACAAGTAACTCTCAACCTGGGGAAACACACACCGATTATAGTGAGTACAACCACGAAGATACAGCAATTGCGTTGTACTCACTAGATTATAAATTTGCTAGCAGTGTTCCAACATCGTCAGAGAGGATACTTGTCACCAAAACAGCTGAAGGATACTACAATTTTGAATTGCAAAACACGGATCATGCTTACAAATACATATATTACGATGATAACTATGCGAAGACGAAATATGTCAGGCTAAGCAAAAACCGTCCCTCATTAGACGGTGATTTTGTGATGATAAGATACAATGATCAAAATGGCGTTGTCACCATTTCGGGAAGAAATTCACCAACAAAGTTTTGGAACGGAAAATCAAACAAACATGCAGTTTACCCACTGGCAATAACGGAAGCAAATAAGAAGTACATCACATTTAAGTTGTACGAATGTGCAGTTGATAGTGATGAAACGTGTCCTGATTTTTATAACAGAGAGGACCCTTGGGCTTAA---------------------------------------------------------------------------------------------------------------------------------------------------------------------------------------------------------------------------------------------------------------------------------------------------------------------------------------------------------------------------------------------------------------------------------------------------------------------------------------------------------------------------------------------------------------------------------------------------------------------------------------------------------------------------------------------------------------------------------------------------------------------------------------------------------------------------------------------------------------------------------------------------------------------------------------------------------------------------------------------------------------------------------------------------------------------------------------------------------------------------------------------------------------------------------------------------------------------------------------------------------------------------------------------------------------------------------------------------------------------------------------------------------------------------------------------------------------------------------------------------------------------------------------------------------------------
>HyS0072.32_Hydractinia_symbiolongicarpus
CACATAAAAGATATGACACAGTCTTTAAAAACACAATTAGATGAAGAGACTGATCAAATCTTTGCAGAACTGCAAAAACAACTTGACGAACTTGAAACCCTTAAAAAAGATGATAGAACTGGAAAATCTATAAAGGACGGCGCAGAAGAATCAAAAGATGCGATAAAGAAATTAAATGATCCGAACCATATGACTAAAGCGTTAGATGCGGTAAAAGGAATTGGTCCAAGCTTAGCAAAGTTCAAGTCAGGAGATCCTTACGATATTGCTGAAGGTGCTTTTGCTATTGTTGGTACAGTAACAGCTGCTCTACCACCTCCCGTAGGACCAGCACTTTCAGCTGTAGCGGCATTAGTGTCTGGCATCATACCTCTTTTTAAACCTGCACCAAAGGAAAAAGAAATTATAGCTAAAATGCTAAAAAACATACTTCGAGAAGAAAACGATGAATTGTTGAAGTCGGAAATAAATGGATTTAAAGAAGAATTAGAGTCAGCACTCGCTGCAATATCAACGCTGAAAAAGTTTGATTCAGACGCATCAATGCGTTCTTCAGTGAATCAGATCCCTGCCAATTTTGGTGCAAACATTCTTGGTAAAGTAGGTGATCGAATACGTAAACGTGCTGGTGATGACACTAAAAGTGGAGGGAAAGGTGCATACGGTTTAGCAGTTGCTTTTGCTCAATTGGCAACATACCGCGATATTGGATTGACAAAGATGATGACATTACTACTGCAAACAGGAAAAACTGGAAAAGATTTAGCTGAACAATACCAAAATGTCTTGGATCATAACCGAGACACTGTTTATCAGAGACATCTAGCGTTTTTTCATACACCAGCCCTAGCAATGGCACAAACCATGGTGTACTATTATCCACCAGGACATGACAAGCAAAGCAACTATCTATACTCTTTCATAAAAGCAAACGGAATAGACGAACCAAGCACAATTCCCACAGGTCACTATGTCATTAAATCCAAATATTGGCCGGCGTATTATCTTCGGCGAAGTTTTTCGTCTGGATATAAAACTGAAATATCGTATAGCCCTATGCCGTTCAATAAAAAACAAGGAAGAGTTTTGTATTCCGTGAGTTATAATGCAGACACTCCTACAACAGAAGACAGGATTCGTGTTACTAAAAAATCAAACGGTTATTACAGCTTTAAGTTGGACGATCCGCGATACACCACGCATAGTGATTATAGGTATGTATATTACAACAGTAAAGACAAAGATGTTTCATATGTCAACATTGTCACCCGTCCTCCTTCAAATTATGGTGAGTTTATCATCATCAAATACATGGAGCCGAAAGGCACAGTCATCACTATATCAGAGAAGGATTCAGTGTCTAAATTCTGGAATGGTTTATCAAACAGGTGGGGTGTTTATCCAACAGAATTAGATGAATCAAATAAGAAATCGATACCGTTTATACTGCTGAAATGTGAAACGACCGCAGGATCAGAATGTCCAGATTGGAAGAGATAA---------------------------------------------------------------------------------------------------------------------------------------------------------------------------------------------------------------------------------------------------------------------------------------------------------------------------------------------------------------------------------------------------------------------------------------------------------------------------------------------------------------------------------------------------------------------------------------------------------------------------------------------------------------------------------------------------------------------------------------------------------------------------------------------------------------------------------------------------------------------------------------------------------------------------------------------------------------------------------------------------------------------------------------------------------------------------------------------------------------------------------------------------------------------------------------------------------------------------------------------------------------------------------------------------------------------------------------------------------------------------------------------------------------------------------------------------------------------------------------------------------------------------------------------------------
>HyS0015.123_Hydractinia_symbiolongicarpus
CATACAAGAGATTTGATACCATCTACAAAAGCTAAATTTGATGAAGACACTGATCAAATCTTTACAGAGCTGCAAAAACAACTTGATGAACTTGAAACACTTAAGAATGATGAAAGAACAAAAAAATCTGTAACGGACGGCGCAGAAGATTCAAAGGATGCCATAAAGAAATTGAATGATCCAAACCATATCATGAAAGCGTTGGATGTCGTAAAAGGAATTGGTCCAAACCTAGCAAAGTTTAAGTCAGGAGATTCTTACGATATTGCTGAAGGTGCTTTTGGTATTATTGCTGCAGTAACAGCTGCTCTACCACCTCCAGTAGGACCAGCACTTTCAGCTGTTGCGTCATTAGTCTCGGGCATCATACCCCTTTTTAAACCTGCGGCAAAGGATAAGCAGATCATAGCCACAATGCTAAAGAATATACTTCGCGAAGAAAACGATGAATTGTTAAAGTCGGAAGTAAATGGATTTAAAGAAGAGTTGGAGTCAGCACTTGCTGCAATATCAACAACAACAGAGTTTGAATCAGATACATCAATGCGCCTTTATACGAACAAGATCCCTCCAAATTACGGTGCAAACATTCTTGGTAAAGTAGGTCACCGAATACAAGACCGTGCTGGCGATGATACTACAAGTGGTGGCAAAGGTGCATACGGTTTAGCAATCGCGTTTGTTCAATTGGCAACGTACCGCGATCTTGGATTGATGAAGATGATGACAATACTGGTAAAATCAGGAGAGACAGGAAAGGAAATAGCTGGTGGATATCAAAACGCATTGGATCAAAATCGAGACACTTTTTATCAGAGGCATCTAAGCTTTTTTCATGCACCATCCTTAGCAGTGGCACAAACCATGGTTCACTACTATCCACCAGGGCATAATAGGCAAAGCAAATTTCTCTACTCTTTTCTTAAAGCAAACGGAATAAACGAACCAAGCACAGTTCCCACTGGCAACTATGTCATCAAATCCAAGTATTGGCCTGCTTATTATTTGCGGAGAAGTTTTACTGCTGACTTCACTGATGGTCTCAGCATAAGAATTTTATATTCCGTGAGTTATAATTCAGACACTCCTACAACAAAAGACAAGATTCTTCTAACAAAAAAACACAACGGTTATTACAGCTTTAAATTCGTTGATCCGCGATTCACCGAACATGAAACATATAGGTATGCGACTTACAACAGCAGGGACAAATTTTTGCCATATGTCAGGGTTGCTGAAAATCCTCCTTCAACTTATGGAGATTTTGTCATCATCAAATACGCGGACCCAAAAGGTACAGTCGTCACAATAGCAGAGAAGCGTTCACCGACGAAATTGTGGAATGGTGGATCAAACAAGTGGGCTGTATATCCAGCAGAATTAGATGAAGAGAATAAGAATAAGGCGCCGTTTATACTGCTGAATTGTAATACATCTGAAGGGTCAGAATGTCCAGATTGGAATTAA------------------------------------------------------------------------------------------------------------------------------------------------------------------------------------------------------------------------------------------------------------------------------------------------------------------------------------------------------------------------------------------------------------------------------------------------------------------------------------------------------------------------------------------------------------------------------------------------------------------------------------------------------------------------------------------------------------------------------------------------------------------------------------------------------------------------------------------------------------------------------------------------------------------------------------------------------------------------------------------------------------------------------------------------------------------------------------------------------------------------------------------------------------------------------------------------------------------------------------------------------------------------------------------------------------------------------------------------------------------------------------------------------------------------------------------------------------------------------------------------------------------------------------------------------------------------------------------
>GHAF01068209.1.p1_Morbakka_virulenta
GTAGAAGAAGCAATAAACTCAAATCTAAAAAGGGTCCAAAACTTGCTGGAAAGCATAGAACAAGATACAAAACCAGCTTTAAAAGCCTTAGCAAAGCTTCAGTCTGATCTCAAATCCAATCCAGACCAAGAAAGAAAGATATCTTCAATTTTAGCTTCGATTGAGACTGGCTTGAAAGACTTCAAGATCGAAAATCCTGCTCAACGTATCTCCGGGTGCTTAAAAATAGCATCTTGCATTGAATATGAATATCAAGGTACAGGTAAATTTGGTACTAGTATTGCAGCTAATTTGATGTCATCGCTACTGATCCTGTTTACTGGAGAAAAGGCAATATCAGCTATCAATGCGATCATTGATTCTGTGTTGGAAAAGTACCCAGAAGAAATGGATTTCCAAAAAGAAGCACCAAAAGCAAAGCGAGACTTCAAAGAATCCACGTCTTTAATCAAATCCACTAAAATGAAAGCAGAAATTACAGAAATGGATATTACATTTCTTTCTTCGGAAATACCAATTTTTAAATTTGGTGGCATACTTTTACTCTTAGAGAATAAAATTCTTCACCTTGCACCAACTCTAGATTCCAAAAAAGCAAACGAAGCTTTGGATTTTATTCTTCTGTATTCCCAACTTGTGACCATGAGAGATCTCATATTCAAAGATTTGTCTTTACTGATAAGAGAATCTGGCAAAGCAAATCATATTGCAGACGCAGTGGATAATGCAAATAAAGTCAACAGAAACTTGGCTAAGGACGCAATTGGTTTCTTACACAAGTTACTTCCTGAACAAGCAATCATTGGTATCATGTATCATCCTATTGAACACTCAAATCGAAGCAAAAGTATTTTTACCTTTACAAGGTATTTCAACATTCCTGACATTCCAAGAATAAAGTTTCCTGCAAGTTACAATTTTCAGAATTGTTATTGGCACGATTATATTATGTGCGCAAAATCCTATCTAGGAAATTATATTTTCCTTGGGTGTGCAGTACCAAAGGAAGAGCCGAAGAACATAAAAGTGAACAAATTGATCAGTGGTCACTATACAATAGAGATTCAGGAAAGAAAAATGTATATCACAAAACATGCTGAAGGATGGGCATGGGGAACCCTAGTTGAGGATCCAGGTCCACAAGGGCATTTGATCTTTGTCCCTTTAAAGTCTGGTGATTATCTTATCAGTACAGAAAAGTGGCCTGAGTATTTCATATATATGGAATCCAGTGTTAGTGGTTTCATTCGCAGCTGGAAAGGATATCCTGGACCAGGAGGCCTGTGGAAAATTAACTGA------------------------------------------------------------------------------------------------------------------------------------------------------------------------------------------------------------------------------------------------------------------------------------------------------------------------------------------------------------------------------------------------------------------------------------------------------------------------------------------------------------------------------------------------------------------------------------------------------------------------------------------------------------------------------------------------------------------------------------------------------------------------------------------------------------------------------------------------------------------------------------------------------------------------------------------------------------------------------------------------------------------------------------------------------------------------------------------------------------------------------------------------------------------------------------------------------------------------------------------------------------------------------------------------------------------------------------------------------------------------------------------------------------------------------------------------------------------------------------------------------------------------------------------------------------------------------------------------------------------------------------------------------------------------------------------------------------------------------------------------------------------
>GHAF01039423.1.p1_Morbakka_virulenta
GCACCCGAAGATGATTTAATTGCAGCAGAACTAGAAAAGATTAAGGTGACAATCAATGGGATGCCAGCTGGAAAAGAGAAGGACCTTCTACTCAAAGGCTTTGGTACTACATCCCAGGACACAAACAACAAAGTTACAGGAATAGTGCAGAAGACCAAAGTCAAAGACATGCTTGCATCCATCAACAGCGCAATGCCGAAATTTCAAAGTGGCGAGCCAACGAAGATTCTTTCCGGTTGTGGTGATGTCTTGTTTGGAATCGCACTTTCTGTCGGAGGTCCCTATGGTCTGGCATTTGCTGCTGTTGCAAGCTTGTTTAGTGCAGTTATGAACATGATCTCTCCTCAAAAAGTAGAAAAGAGTTTGGAAAGCATTATCGAAGAAGCCCTGAAGAAGCAAAGAGACTCTGAGCTCAAGGATGAGGCACATGGAATAACGACATTGTTCAGGAATTACAAAGCTGCACAAGACCGTTTTAGAATAAGTCTTTTCAATGCAAATGACACCGTTACAGATTCGGATATCTTGGCACTCGCTCCTCATGATAAGATCTACGAGCCGACAAAATTTACAGGGATTCTGTCAAGGCGAATCAATACTGCTACAGAAAAAAATGCAGAAAGCACACTTGAGTTTGTCATACTCTCCGCTCAGCTTTGTAAACTTCATCTTTCTATCCTTATCGATGTGAAGACATTGATTGATTTGAGTGGTAGAATGCCAGCCACAGCAAGTATGGTTGGTGGGGTCATTGAGCAAAGTAAAATAGATTGCCGAGATAACATCGATTTCCTGCGATTGGAGAATATGGATGGGAGCTTCTATCGACTATTAGGATTCTACTATCCACCAAAACAAAGTCCACGTACAGAGGAAGTTGACAGATTCTTGGATATACTTCAGGTACCACCAATAGTTCCGTTTGAGTTTACAGAGAACTACCGCTATGTTTTATCTCCTGAAACTTACCAAGGAATTGTAATGTGTGGTGTCGTTGTGGACGACTTTTCATTGGATAATGTTGGAATAATGGAAACGAAACGTACGATCGAAGGTTGTAACGGGGAAAATAATAAACATGTGCGTAACACGATATCTCCCGTCGAAAATGGTTATTTCGAAATCACAGTTGGAACAGTTGTTTGGGCAACTAGTGACAAACAAGTAAATCAAGACACTCGAAGTAGACTTTGTGCTTATGAAGAATACGGAGATATTTTGTTTACACAGAAAGCTTGGAACAATAACGCTTGCCAAGGAAACAACATCAAGTTCAGTTTTGTTCCAATTGATACAAGTGCAAACAAATTCCTTATTGAACCTAAAATTAAACCAGGCTCTTTTCTCTATCTACCAGCGAAAATAGACAAAGTACTGAAGGTGGCTAGTAAAGATCCTGGTAAAAAGGGTTATTGGATGGACTCGTCATAA------------------------------------------------------------------------------------------------------------------------------------------------------------------------------------------------------------------------------------------------------------------------------------------------------------------------------------------------------------------------------------------------------------------------------------------------------------------------------------------------------------------------------------------------------------------------------------------------------------------------------------------------------------------------------------------------------------------------------------------------------------------------------------------------------------------------------------------------------------------------------------------------------------------------------------------------------------------------------------------------------------------------------------------------------------------------------------------------------------------------------------------------------------------------------------------------------------------------------------------------------------------------------------------------------------------------------------------------------------------------------------------------------------------------------------------------------------------------------------------------------------------------------------------------------------------------------------------------------------------------------
>GHAF01028107.1.p1_Morbakka_virulenta
CGTAAAAATATTGCTTCGGTGGTTCAGAAGGTACAATCTACTTTGAAAGGAGTGCGAGGTAATACCAAGGGTGTACTAACATCCTTAAGTAAACTCAAAGATGACTTGGTTAAGAATCCTGATCGAGCTGAAAAAGCAGGCGAACTTCTCGAGAAAGTTGATTCTGCCTTAGGCAAATTCAATGAAGGAAAGGCAATAGAAATCGTTTCAGGATGTCTCGATATAGTTGCTGGTATAGCATCGGCATTTGGTGGGCCGATTGGATTAGGAATTGGTGCTGTAGCTTCCTTTATATCGTCTATTTTGAGTTTGTTTACTGGAGAAGCGTCTGAATCAGTTGGTGAAATTATCGACTCTGCCTTAAGGAAGCACGGAGATAATGTTCTACATAGAGATGCTTCAGGTGCAAAAAGAGATTTTAGAGAGTCAGCAGCTTTCATTAACATAGTGAAAAAGAAAGTTAAACCAACTGAACTTGATCTTTCCGTCATAGCCGCCAATGTCCCTATTTACAAATTCAGTGCAATGCTTGGGACCCTGGAAAGCAGAATATTGCAAGGAGCAGCAACTTCCGATTTGACCCACGCCGAAAGAACTGTTGATTTCATTCTTCTTTATTGTCAGCTTGTTGTTATGAGGGAAACACTTTTGCTTGATTTGGTCATGATCTATAGAAGGTCTGGGGTAGCCACTCATATTGCAGATGCGGTTGCTGATGCTAACAGGGTAAATAAAAAGATTGCTAAAGAATCTTTGACATTTTTGCATAACCTACATCCTCAGCAAGCAGTATTGGGAGCTGTTTATCACCCCATTCAAAACTCCAAACGGAGCCAAGCTATCCTAGCTTATTCAAAGTACTTTGGAGTCCCACCTACTCCAAAAAGCCTAGATGGAAGGTATTACCGTTTTCAAAATGTTTATTGGCCATCGTGGAGTATCTGCACAGAGGCATACATGGGCAACTATATGTTTCGTGGCTGTCCAAATATTGGTTTTGCAAATTTGCTGTTGAAAAAGTATGACGGTGGATATTACACACTGCAAAATCGAAAAAAAAGAAAGCTTTACATTACAAAGCATAAAGAAGGATGGGGATGGGGCACAATTAAAAACGATCCAGGTCCACAAGGTCATTTAATCTTTGTCCCACTAAAATCTGGACATTACATGGTAAGCACAGAGAAATGGCCGGATTATTTCATGTACATGAGTGCGAGTGCAAGTGGTTACATTAAAAGTTACCAGGGAAACCCTGGGCCTGAAGGGCACTGGAAACTCTACTAG------------------------------------------------------------------------------------------------------------------------------------------------------------------------------------------------------------------------------------------------------------------------------------------------------------------------------------------------------------------------------------------------------------------------------------------------------------------------------------------------------------------------------------------------------------------------------------------------------------------------------------------------------------------------------------------------------------------------------------------------------------------------------------------------------------------------------------------------------------------------------------------------------------------------------------------------------------------------------------------------------------------------------------------------------------------------------------------------------------------------------------------------------------------------------------------------------------------------------------------------------------------------------------------------------------------------------------------------------------------------------------------------------------------------------------------------------------------------------------------------------------------------------------------------------------------------------------------------------------------------------------------------------------------------------------------------------------------------------------------------------------------------------
>GHAF01022044.1.p1_Morbakka_virulenta
AGAAGAAGGAACTCCCAAAGAAGAAAAAAAAGTAAACCTACCATTGATTCTACTATGAGGAAAGTCAAAGACGACACTCCAGCTGGCAAAAAACTTAAGAGCCAATTAGCATCACTGAAGGATAAGGCTAATTCGGAGGAGAACCAGGAATCAGTTGATGCTGGTCTTTCGGCAGTTTCAGACTCTGTTGAAGGGCTTCAAAGCCAAGACCCAGCCAAAATAGCTCTGGCATGCTTGGAAATTATTTCTGCAGTTGCTGGAGCCTTCGATCAATTAGGAGCTATTGGAATGGTTCTGGGATTGGTATCGACATTAATAAGTATGTTTAGTGGTGGCGAAGTCCAGGAAAGCATGGAAGACTGCATTAAAAGAGCTTTGAAAGAGCAGAGAGACGATGAACTTGAAGCAGAAGCATATGGAACTAAAAGAATATTCACTGTCTCTAAAGCATTCCTTGATGGGATAAGAGAAACCGAGATCCCCCTTTCAACACAAGAAGTAGCCGCACTTTCAGCTAATGTTCCAATATACCAAGGAGTTAAATTTATAGCTATGCTTGTGCAAAGGATTGGTAACGCAGAGCCAAAGGATGAAAATGGAGCAAAAAGAGTACTGACCTTCATGGAACTCTTAGTGGATTTGTGTTCTGTGCGTGATGTTTTATTGATGGATATGTATCGGGTTGTAGCTTCTGCAAAACATAGCCCCAGCATTGCAGCAGGTATTAAAGGAGTTCAACAGTTGGGTAGGAAAGAATTCAGAAAAACGTTTCAGAAACTGTTGCTGGGAAACAACCCTAAGCACTGGGTGCTACTCTCTTATCTATATCCAAGAGACAGGAGTACACAGACAATCAAGATTCACACGTTTTTGGAATATCTGGAAGTAGATGACCTTCCCAGGATTGACGTGGATCTCAGTGGACAACAGATAATCTCATCATTAAAATACCCAAATCATTGTATTGCAGCACAAAGCGACACTGAAGAGTTAAGGGGAGATTACTGGAAAGAGGAGCAGGGAAAAAATTGCAAGGCAACACTTACGCAAACAAATGACGGCTTCTATACTATTTCTTTCCCTGAAGTGGGGAACGCTAATGCTTACGCTACAGAAGCCTATGCAAAACAGTCTCCTGGACGTACTCCAGACAAGCTTTCAAAGTTCAATTTAATCCCAGTCAGCCAAAATAATCGTCAGTTCTACCTCTGGTCTTCTTGTGAATGGCCAAATAAGTTCTTCTACAGTCAAGCCAACAAAGAAGGTTATATTGCGAGCTACGAGGGTAATCCAAATACCGGTGGATATCAAAGCAAAGCATATTTTACTATTCAGTCACCCTCAAAATAA---------------------------------------------------------------------------------------------------------------------------------------------------------------------------------------------------------------------------------------------------------------------------------------------------------------------------------------------------------------------------------------------------------------------------------------------------------------------------------------------------------------------------------------------------------------------------------------------------------------------------------------------------------------------------------------------------------------------------------------------------------------------------------------------------------------------------------------------------------------------------------------------------------------------------------------------------------------------------------------------------------------------------------------------------------------------------------------------------------------------------------------------------------------------------------------------------------------------------------------------------------------------------------------------------------------------------------------------------------------------------------------------------------------------------------------------------------------------------------------------------------------------------------------------------------------------------------------------------------------------------------------------------------------------------------------------------------------
>GHAF01021660.1.p1_Morbakka_virulenta
GATGAAGATGATATTAATGCAAAGGTCATCAAAGCAGATTCGCAAATCAGCAACATTAAAACACTAACAGGAAATTTGGTGGCTGATCCTTTCACTAAACGATATTTACCTTCTGTGGGTACAGGAATTGCAGACAAACTTGCTACCGTGACAGTAAAATGGAACCGTGCGAAAATCAAAGCTGTTGAGGCATATAATCAAGCTAGCGAGGTCGATGCAGACAAAATAAGTGGTGCCATTGAAGGCGTAGGTGGTGGTTTTGTTGGGTTCGTCAATGGAGTAAAGAATGGCGACTGGGTAGAAGGAGTTCAAGGTGCTCTTCAAATTATATCTGCTGCAGCTCAACTAGCAGGACCGGTTGGAATGATCGTGTCTTCTATTTTATCAGTCGTGTCAAGTCTGTTTAGTCTTTTTGGTGGGGGAGCAGCTGTTGAGAGTATGGACGATAAAATGGAGAGAATAGTGGCAGAGCAGATAGACATTGGAAGGAGGAAAAATCTCGATGCAGATGTACGGGGTCTTAAAGCAGCCTATACAGCTATTAGTACATCAATACAACATTTTAGGGATTCAGGAAAATTGGATGAAAATCAAGCAAATGAGCTTTACAATCATGCATTTACTGAACTGCCCATATTTGGCAAACTGAGAGCCAGAATTGACGAAATATGTGATGATAAAGAGACAGGCACAAGAGACGAGAAGAACGAGCATTCATATAGTTGTCTGGATGTTGTCCAGCAATACACTGATGTATCTATAATTAGGCAGCTTATCATCACTGACATGGCATCTTTATTGGTAGAAATATATGAGGATAAAAATTTCAATAATACAAATAACGAAGTTGCTGCAGGATTAAAGGCTGTTGGCAACAATTTGTTAAATCTGGTTAAACAAGAACAAGAAGCTGATAGAACTTTCCTCGGTTTCATGGGGGATCCATTTAATCATGGAACCAAGAGAAACAGTATAGCACTATTTTACCAAAACCCATATCGTTATCCCACTCTCAAGTCGTACATAAGAAATCTACATGCCAACATCCCAGGTGGACTATTTAGAGAATACACAATGATATGCGTAGATACAAGTTTGGGTGGTTTTTGCGATATTTTGGGTATCAATGATTTTCCTAATCTGCTTACCAACCCAGGTAGCTGGGCTAATTCAATCACTTCTGTATATATTCCCCTTGGTATGCAAATTGAAGGCTATCAGTTTGTTAATTACGAGAACCGAAAATGGGGCCCATATGTTGGACCAACCGTTTTAGTACAAATTGCAGTCAATGATATGTGGCGATCGATGAAAGTGAAAAGTACCACAAGGGATGCTGATAAGGAGGTAAAAATATGTAGACTCAAAAACATGAGTCCGCATTTCTGTGACACAGTACAAATAGGAACCCATGATTTAGAAAACTTGAATGGATTCAACTGGGAAAATAAAGTAAATTCAATGCACGTTCCGAAGGGATTGACAGTGAATGGCTACAGTGAAGCAAATCAGTTAGGAAGTCAATATTTACATTATTCTGGACCTATTACCATCAACGATGTTTACCGCGGAAATACATGGAAAAGTATTAAGGTCTATAAAACATCTGACTATAACGGAAAAGATGCCATTGATCAGGTCCTACTTTGCATAGATATCAAATTGAATGCGGCATGCACAACCACCTACACTTCATTGCCTAATTTAAATCAGGTTCATGGTTCCATGAACTTTGCTGGGAGAGTAAAATCCATGAAGATTCCAGGAGGATTTCGCGTGACCTTGTATTCAGCTACAAATTATACAGGAGCAAAACTGGGTCCTTATTCAGGGCCGATAACAATCCACAAAGTGAACACCCTGATTTCTTGGCAGTCCCTAAAAATTAGTCGTTTTAATACAGAGCTGAATGCAGAAAACGTGTCAGAAAACCCGCCATCAATGAAAAAAGCCGGGAAAAAAAAGGGTGCTTATCATTCATCTGCAAAAAAACACTATCCTTCATTTTATTTTAGCAATTAA---------------------------------------------------------------------------------------------------------------------------------------------------------------------------------------------------------------------------------------------------------------------------------------------------------------------------------------------------------------------------------------------------------------------------------------------------------------------------------------------------------------------------------------------------------------------------------------------------------------------------------------------------------------------------------------------------------------------------------------------------------------------------------------------------------------------------------------------------------------------------------------------------------------------------------------------------------------------------------------------------------------
>GHAF01023352.1.p1_Morbakka_virulenta
GATGCTGATTCTTCTAATGCAGTTAGTGCAATTGAAGGCCTTATTGCAAAAGTAGACGACCAAGGTTTAATGAATAGTTTGAAGGAAATTAAACAACTTGTTCAAGGACCTGAGTCAGGAGGTACAACAGACAAAGTATTAGGGGTCATCAACGCAGTCGGAACAGCGCTACCAAAGCTGAGCAGTGGAGATGGATTAGAAATTGCCATAGGTGTCTTGGAAATTGTCAAATCCATTGCTGAAGCTTTTCCTGGCAAAGGAACAGCAATAGCGGCCGTTATCGGTTTGGTCGCAAATATTCTTGGATTGTTTACATCGACGAAATTGGTACGTAGTACAGAAGATATTGTAAAAGAAGCCCTGCGTGAAAATTCAGACGCTGAATTGGAAGGAGAGATTGAAGGAGCCAAGCTCGCACTATCTGCTGCAATGGATTATCTCAAACCCAAAATCAACCACAATCTGACTCTGTCTGATGCTAGTGGCCTTGCATCAAAAGTACACATCACCTTAGCTCTCAGACCTATAGGTATGGTAAAAACACGTATTGAACAAAGAAAATTTACTAATACAATCTCAGAAGGAAAACAAGCGATAAAATTTGTATCTTTATTTTGTCAACTCTTTACTATGCGTACTCTTGTCTACACACAAATGGTCTCAATTGTGAAGAAAAGTGGACATGACGGTGAAGCAGAATCTCTTGCTAGCGTAAGAGATGGACAACTCCCTAAATATAAAGGAACTCTTAAATTTCTTACAGAATCTGATGAAAGTACAGCTACCACTTTGTCATTTTATTATCCACCAGGAAAAGATCAGCAGTCCATCTACATACAGACCTGCCTTAAATACTTGGATCTTTCAAGTGAAGCCCCCAGCATGGAATTCTTAGTCAGAAACAAAGGGTACACTTTGTCTTCATTAAAATGGCCAACATATATAAATTCATTTGATAATTCAAATGAATATATCGAAGCAAGGTCACACAGGGGAAGACCTATTTATGCAATGAGACATTATTTTGATGCACAAGAGAATGGCTATTTTGTTATCCGCATTTCAATAAACCCAATTTTGTATCTGGCAAGTGATGGAACTTGGGTCTATGCGACAAAGACGAACGACGGAGCTAAAAATGAGTTTCTAATCTTTAAAAGGAAAGATAACAGTATTTTAATTACACCAAGAGAGTATCTTGGAAAGTTCTTCCAAGTCCAAGGACATTATGTAGGTCTGACGGAAGGAAATCCATCAGAGCAAGGTTATTTCAAGGTGCAATCGTTCTCCACCGGCAAACGCAACAATAAATAA---------------------------------------------------------------------------------------------------------------------------------------------------------------------------------------------------------------------------------------------------------------------------------------------------------------------------------------------------------------------------------------------------------------------------------------------------------------------------------------------------------------------------------------------------------------------------------------------------------------------------------------------------------------------------------------------------------------------------------------------------------------------------------------------------------------------------------------------------------------------------------------------------------------------------------------------------------------------------------------------------------------------------------------------------------------------------------------------------------------------------------------------------------------------------------------------------------------------------------------------------------------------------------------------------------------------------------------------------------------------------------------------------------------------------------------------------------------------------------------------------------------------------------------------------------------------------------------------------------------------------------------------------------------------------------------------------------------------------------------------------
>GHAF01026513.1.p1_Morbakka_virulenta
GATGCGTCTAGTGCAACTACGGCAATTGATAGCCTCATCGGCAAAACAGATGACCAGAATTTAAAAGATCATTTGGAGAAGGTAAAAACCCTGCTGAATGAGCCGACGTCGGGTGAGAATTCAAAGAAAGTAATAGGTATTGTTAATGCAGTTGGAAAGGCCCTACCAAAGCTGAATAGTGGAGATGGTTTACAAATTGCTATAGGCGCCTTGGAAATACTCAAGCCGATTGCTGAGGCCTTTCCTGGTGCGGGTCCGACAGTGGGAGCTATTATTGGTCTAGTTTCATCGGTTCTTGGATTGTTTTCTTCAACCAAAGTCTCACGTAGCACCGATGATATTGTAAGAGAAGCCTTGAATGATGTTTCAGATAATGAATTAGAAGGAGAGATTGAAGGAGCTAAATTGGCCTTGTCGACTGCAATGGACTATCTTAAACCAAAAATCAATGAAAATTTGACTAAATCCGAAGCCGATGGCCTTGCATCAAAAATACATATAACCTTAGCCCTCAGGCCTATAGGTATGGTAAAAACGCGCATTGAGCGAAGAAAGGCCAGTAATGTAGCAGAGGAGGGCCGCCGTGCCATAAAATTTGTCGCTTTGTTTTGTCAACTGTTTACCATGCGAGATTTGGTGTACAGACAAATGATTTCGATTGTAAAGAGCAGTGGTCATGACGGTGAAGCCAAATCTTTTACAAGCGCAAGAGATGGACAATTACCTACATACAAAGAAACACTTAAATTCCTTACAGAGCCGGATGAAAGTACAGCTACTGCTATATCATTTTATTACCCACCAGGAAAAGATCGACAGTCAAAATATATACAGAGTTGTTTAAAATTTCTAAGTTTATCACCTGACTCACCAAGCATGGAATTCATACATTTTGAGCGTGGAACTGCTTTATCTAATTTGAAGTGGCCAAAATATTATAATTCAATCAAAATTGATAATCCGTATCAAGGATATCTGGAAGTAGATTCACCTGGGAAAAGCAGAATATATGCAATGCGACATTTCTTTCATGCTGAGGATGATAAGTATTATGTTATTCGTATGGGTAATAAAGACCTAAAATTTCTTACTACTGATGGTACGTGGTTGTATACTACAGAGAAAAAGGAAGGTGATAAAAGCGAATTTCTTATAATGAAAGTTGGCAGCAACATTATTATGATTTCACCAAAAGAATATCCAGGAAAATTTTTTCAAGTTCAAGGACATTATGTTGGTTTAGTTGAAGGAAATCCTGGTAAAGAAGGGCATTTTAAACCCGAAGCCTTTTCAAAGAGGAATAAAAGATCATTTATGCAACATACTAGAGGGAAAATGGTCAACTAA------------------------------------------------------------------------------------------------------------------------------------------------------------------------------------------------------------------------------------------------------------------------------------------------------------------------------------------------------------------------------------------------------------------------------------------------------------------------------------------------------------------------------------------------------------------------------------------------------------------------------------------------------------------------------------------------------------------------------------------------------------------------------------------------------------------------------------------------------------------------------------------------------------------------------------------------------------------------------------------------------------------------------------------------------------------------------------------------------------------------------------------------------------------------------------------------------------------------------------------------------------------------------------------------------------------------------------------------------------------------------------------------------------------------------------------------------------------------------------------------------------------------------------------------------------------------------------------------------------------------------------------------------------------------------------------------------------------
>GHAF01031713.1.p1_Morbakka_virulenta
AGCATCACTTCATTAATCACAGATGTAACAAAGAGCTTAGAAGGGGTTTCAGGAAGTGATGGAGCCGTCGACGCCTTAGCTAAACTAGTAAAAGGAGGAAAATATGACAAGGATGGAAAACTATCAAAACTACTTGGGTCTATCAAACCGGCTGTGAAAAAAATCGCGTCTGGTGATGGATATCAGATTGCTTCTGGGTGTCTTGATGTACTTTCTGGAATAGCCAAAGCTTATGGTGGCCCTCTGGGTGTTCCAATTGGTGCAGTGGCAGACTTGATTTCAAATGTACTGTCCATGATGAACGGAAAAGGGTCGAAAAATCCATCGGAATCAATGATTGATACTGCATTGAAAAAATTCAGAGAAAAGTCACTCCGAATGCAAGCAAATGGTGCCAAGAGAGAATTTACAGAATCTATAGCATTTGTTGAAACATTAAAGAAAAGCAAAACAATCACAGTCACACAGTTGGGAATCCTTGCCTCCAATGTTCCAATATACCGAGCTAGTGCCTTCCTTGGGGCTCTCGAATATCATATATCACATGGAGCTGTTGCAAATGATGTGAAAGAAGCAAACAAAACGGTTGATATCATGCTGCTCTATTCTGAGCTGATTGTTATGAGAGAAGCTCTGCTCACTGATCTATGTATACTCTACAAGAGAGGAAACCAAGATGACATTGCATTAGCCATCTCAAATACTATTAAAATAAACAGGAAATATGCAGATCAACACTTAAAATTCCTTAATGATGTCAGCCCTGATAATGCTGTCATTGCATCATTGTACTATCCTGTCAAACATTCTTTTGCTTCGGAAGCGATTGGAGCATATAAACATTTCTTTGGTGCAACAGAGGAATATTCCACCGTTTGGTCCGGTTATTATACCATCAGCAATGTTTATTATAAAGGTTGGAGCATATGTAACAAGGGAATTAAAGCTATCTTCCGAAGTTGTAAGAAACCGCATGAGCAAAAAATTCAGATCATACCAATGAAAGATGGATATTCAAAACTCCGATCAAAAAGTAATTTTTATCTTTTCGTCACAGCAACAAGTGAAGGTTGGGTATGGGGAACAAAATCTGAAGATCCAGGAGACGATGGATACTTTAATTTCATTCCCCTTAATAGTGGTAGTTACTTGATATCAACCAAGAAGTGGCCCGGATACTTCGTTTACATGGAAGCAAGTATGAAAGGTTTTATTCGTTCTTGGCACGGAAATCCAGGCCCAAGCGGACAATGGAATTTAATACCATAA------------------------------------------------------------------------------------------------------------------------------------------------------------------------------------------------------------------------------------------------------------------------------------------------------------------------------------------------------------------------------------------------------------------------------------------------------------------------------------------------------------------------------------------------------------------------------------------------------------------------------------------------------------------------------------------------------------------------------------------------------------------------------------------------------------------------------------------------------------------------------------------------------------------------------------------------------------------------------------------------------------------------------------------------------------------------------------------------------------------------------------------------------------------------------------------------------------------------------------------------------------------------------------------------------------------------------------------------------------------------------------------------------------------------------------------------------------------------------------------------------------------------------------------------------------------------------------------------------------------------------------------------------------------------------------------------------------------------------------------------------------------------------------------------
>GHAF01038696.1.p1_Morbakka_virulenta
AAAGGATTAAGCATTGGTTCTTTACTGCAGAAGATAAAACGTACACTGAAACAACTACCAACAGATACGAAATCTGTTTTAGAAACCTTAAAAGGTGCAGCTGGTGATTTTCAGAGCAAAGACAAGAAGGAGGAAAATGGCAAGCTTCTGGAGCACGTCCATGCTGCCTTAGAAAAGCTTGGCACTGGCGATGCAATGAATATAGCTGCTGGTTGTCTTAAGGTCGTTTCAGGTATCGCTAGTTCATTTGGTGGACCCGTTGGTTTGGGAATAGGAGCAGTAGCGTCATTTATTTCTTCGATTCTTGGTCTTTTTACTGATGCTGGGAAGGAATCCATTGGGGACATAATTGATTCAGCTTTGAAAAAGTACGGAGATGAGCAGCTACGAAGACAGGCTGCAGGCGCTAAACGAGATTTTGTCGAGTCATCAGCTTTCATTTCAGCCATCAAAAAAAGAAAGAAACTTTCTGAATCTGATCTTTCAATTATAGCTGCAAATGTACCTATTTACAAGTTTAGTAAACTGCTTGGAACACTTGAAAGCAGGATTCTGAAGGGTTCAGTAACTAATAAATTAAAAGAAGCGAAAAAAACAGTTGATTTTATTCTTCTATATTCTCAGCTTGTGGTGATGAGGGAAACAATACTGCTTGATTTATCCATTCTCTATAGAAAATCTGGAACTACAAATCATATTGCAGATGCTGTGGATAATGCCAACAGAGCAAATAAAAACTTTGCAAAGAAGACTTTGTTTTTTTTGCACAACCTGCTTCCAGAACATATCATGGTTGGAGCAGTCTACCATCCTATTGAAAATTCTAAAACCAGCCAATCTATTCTCAAGTACGCAAAGTACTTTGGTGTTAATGATGTCTCAAAAAGTGTGAAATTAGGAATGCACCGATTTCAAAATCTTTATTGGAAGAAATGGTATATCTGTAGTTCATCTTTCATGGGTAATTACATGTTCAAGGGATGCAAAAATTTAAAAGATCTTAATATACGTGTTGGTAGACAAACGCGTGGTTACTACACAATGGAAAATCATTACGCAAGGAAATTGTATGTAACTAAGCATGCTGAAGGATGGGCCTGGGGTACTTCAGAAAAGGATCCAGGTCCACAAGGTCACCTCTGCTTTATCCCACTGAAGACTGGTTATTATATGATCACCACAGAAAAGTGGCCAAATTATTTTCTGTACATGGAATCTAGTGCCCATGCCTATATTCGAAGCTGGAAAGGATCACCAGGACTTCAAGGAATCTGGAATATTATATAA------------------------------------------------------------------------------------------------------------------------------------------------------------------------------------------------------------------------------------------------------------------------------------------------------------------------------------------------------------------------------------------------------------------------------------------------------------------------------------------------------------------------------------------------------------------------------------------------------------------------------------------------------------------------------------------------------------------------------------------------------------------------------------------------------------------------------------------------------------------------------------------------------------------------------------------------------------------------------------------------------------------------------------------------------------------------------------------------------------------------------------------------------------------------------------------------------------------------------------------------------------------------------------------------------------------------------------------------------------------------------------------------------------------------------------------------------------------------------------------------------------------------------------------------------------------------------------------------------------------------------------------------------------------------------------------------------------------------------------------------------------------------------
>GHAF01039071.1.p1_Morbakka_virulenta
AGGTTTGAAGATCCTCCATCTATTGAAGATATTAAAACTGCAATATCCGATCTGGAATCCAAAGTCAAAGGTGACAGTGAAGAGGTACTTCAAGTAAAATCACAACTAAACGAATTGAAAACGTTTGTAGGAAAAGAATCAAAATCAAACGCAAAGGCAGAGACGTATAAAAATATTGGTGCATCAGTTAAATCACTCACACTGTCAATTCCTAAAATACAAAGTGGAGATGTCACATTGGCCATTATAGGATTTTTAGACATCATATCTGGTTTTGCAGGACTCAGACAAAGTCTCGTTGGTACCAGCGTTTTGTTTGGGATTTTCTCGTCAGTCTTTGCATTTTTAACAGGCCAAGAAGTTTCAAAAACTGTAGATACTATGATTGCAGAAGCACTGAAAGAAGATAATGACGAGGAGCTGAGAAGAGAAGCATTCGGAACTCAGAAAATGTTTAAAATTTCCAAAGCATTTCTCGATGGCGTCAGAAAAGACAAACGGCCCCTTACAGAAAGTGAAGTCAGCAGTCTTTCGGCCAATTTTCCTATTTACAAAGGAGTAAAGTTTATGGCTATACTTGGCAAGTACATCAGTGAAAACAATCCTAAAAGTGATGCAGAAGCAACAAGAGCTGTTAAGCTAATCGAGGCATACTGTAAACTTTGTGGCACCAGAATGATTCTCCTTTCCGACCTTCTTAGTGTCATCAGTGCAGCAGAACACAGCCCGCATATTGCTGAAGGAATTCAGCAAGTTATCCTTGAAAGTAGAGAAGAATTTAAAGTCCCTTTAAAAGACATTATGACAGGAGCTGAGAAAGAGAAATATGGTATTTTGATGGCACTTTACCCTAAACAACAAAATCCATTAATTTTCTCTTTTTTTCAAAGCAGTGAACATACCTGA---------------------------------------------------------------------------------------------------------------------------------------------------------------------------------------------------------------------------------------------------------------------------------------------------------------------------------------------------------------------------------------------------------------------------------------------------------------------------------------------------------------------------------------------------------------------------------------------------------------------------------------------------------------------------------------------------------------------------------------------------------------------------------------------------------------------------------------------------------------------------------------------------------------------------------------------------------------------------------------------------------------------------------------------------------------------------------------------------------------------------------------------------------------------------------------------------------------------------------------------------------------------------------------------------------------------------------------------------------------------------------------------------------------------------------------------------------------------------------------------------------------------------------------------------------------------------------------------------------------------------------------------------------------------------------------------------------------------------------------------------------------------------------------------------------------------------------------------------------------------------------------------------------------------------------------------------------------------------------------------------------------------------------------------------------------------------------------------------------------------------------------------------------------------------
>GHAF01039424.1.p1_Morbakka_virulenta
ACGGAAGAAGATGATTCAATTGCAGTAGAACTAGGAAAACTTAAGGAGACAATCACTGATTTACCAGATGGAAAAGAAAAGAACATTCTTCTCAAAGCCTTTGATTCCACGGAGCAAGAAAAAGTAGGCAGGGTAAAGGAAATGTCGCAGAAGATAAAAGTGAAAGACATGTTAGCTGCCATTAATGGAGTAATACCCAAATTCCGGAGTAACAAGACAGAGGACATTCTTGCAGGATGCGGTGATTTACTTCTTGGAATTTCAATGGCTGTTGGAGGTCCCTATGGTATGGCATTTTCTGTTGTCGCCAGTATGTTTAGTGCGGTCATGGGTATGATTTCTCCTAAAAAAGTCGAAAAGAGTATGGCAAGCATCATCGAGGATGCCCTGAAGAAGCAAAGAGACTCTGAGCTCAAGGATGAAGCACACGGAATAAAGACACTGTTCAGGAATTACAAAGCTGCACAAGACCGTTTCAGAGATAGCCTTTTTAATTCAAGTGAAAACATCTCAGACGGGGACATCTTGGCACTCGCTCCTCATGATAAGATCTACGAGCCGACAAAATTTACAGGGATTCTGTCAAGGCGAATCAATACTGCTACAGAAAAAAATGCAGAAAGCACACTTGAGTTTGTCATACTCTCCGCTCAGCTTTGTAAACTTCATCTTTCTATCCTTATCGATGTGAAGACATTGATTGATTTGAGTGGTAGAATGAAAGCCACAGCAAATATGGTTGGTGGAGTCATTGAGCAAAGTAAAACTGAGTGTCGAGAAAACATCGATTTCCTACGATTAGAGAATATGGATCAGAGCTACTATCGACTATTAGGATTCTACTATCCACCAAAACAAAGTCAACGTACAATGGAGGTTGAAAGAATGTTAAACACATTGCAGGTTCCACCAGTTACCCCATTCTTCTTTAAAGCAAAATTCCGCTATGTTATATCCCCTGAAGCTTACAAAGGAACTGTATTATGTGCAGCATCTTTTGTTTCATTTGATAATTATGGTGTGCTTAAAGAATTAAATGAAATCCAAGGTTGCCCGGGACAAACAAATAAAAAGCTGTGGAATCGGATATCTCCGGTTGAAAACGGCTTTTATGAAATTCAAATTGCAACACGTTACACGACACTTGAAAGGAAAGTGACGTATTTTGCTCTTAGCAGATTGTGCGCTGTAAAGCAAGGTAATTATACATCGCTTACCATACAAGAATGGAGCAAAGGCGCTTGCAAAGGAGACAATATTAAATTCACTTTGGTACCAATTGTATCAAGTGGGAGCAAATTTCTCCTTGAGCCTAAAATAACAAAAGGTTCCTTTATTTATCTACCAGGGAAAGCAGACCAGGAAGCAAAGCTGATTGACAAAGATCCTGGCAACAAGGGCTATTGGAAGAACTCGGAATAA---------------------------------------------------------------------------------------------------------------------------------------------------------------------------------------------------------------------------------------------------------------------------------------------------------------------------------------------------------------------------------------------------------------------------------------------------------------------------------------------------------------------------------------------------------------------------------------------------------------------------------------------------------------------------------------------------------------------------------------------------------------------------------------------------------------------------------------------------------------------------------------------------------------------------------------------------------------------------------------------------------------------------------------------------------------------------------------------------------------------------------------------------------------------------------------------------------------------------------------------------------------------------------------------------------------------------------------------------------------------------------------------------------------------------------------------------------------------------------------------------------------------------------------------------------------------------------------------------------------------------------------
>GHAF01073040.1.p1_Morbakka_virulenta
AAAATTCAATATGAAAACGATGTTACCTCACTCTTATCCGATATAAGAGAAAACATAAACGGGATCCCAGGAGATAACCAAGGAGTCTTAGATGCTCTAGACAACGTAGAGGATGAGGTTACTTTTAAGCCTGAGATGAAAAAGAATATTACAGAGTTGCTTGGATTTATTAAACCGGCAGCAAAGAAACTCATGTCTGGTAATGGGTATCTGATTGCATCAGGATGTCTTGATATACTTTCTGGCATTGCAAAAGCATACGGTGGTCCACTGGGTGTTCCAATTGGGGCAGTTGCTGACCTTGTTTCAAATATACTATCAATGGTAAATGGAAAAGGCACTAGAAGTCCATCAGAGTCAATGATTGATATGGCTCTATCAAAGTACAGAGAAAAATCACTTAGGATGAAAGCCAATGGTGCAAAAAGGGAATTTACAGAATCAATAGCCTTTATTGAGACACTAAAGAAGAGCAAAAATATCACAGTAACAAAGTTGGGTATTTTGGCTTCCAATGTTCCTATTTACAGATTCAGTGCCTTTCTTGGATCTTTGGAATACTTTATTTCACAAGGTTCAGTTACAAGAGATTTAAAACAAGCTAACAAAACCATCGATTTCATTTTGCTTTACGCGCAACTTGTTGTTATGAGAGAATCAATCTTAACTGACCTCTGCTTACTGTACAATAGAGGGAAAATGTACGACATCGGAAAAGCCCTGTCCAATGCCATTAAAGTAAATCGAAGGTTTGCAAGAGAGCACTTAGAATTTTTTAACAAAGTTGGTCCTGAACATGTGGTAATTGCTTCTCTGTACTATCCACCTGGGAATTCTCATGCGTCTAAGTATATTCAAACATTTAAACAGTTCTTTGGAGTACCTGATCAACCTCCAGTTTTGCCAGGATATTACACAATCACCAATGTTTTTTGGGATAAATGGGCTATTTGCAGCAGATGGTGGACAGCAAGAATAATTTTCCAAGGTTGTCGTGATGCAAAGAAGAGTAATATTAAAATTATACGATTGAAGAATGGATATTCATTGCTGCGATCCAGAAGTAAAAAGACCCTGTACGTTAGTCGAACTGATGCAGGTTGGGTCTGGGGAACATCTGATAAAGATCCAGGAGAAAAAGGCTACATGAATTTCATTCGTCTACGAACAGGAAATTATGTCTTATCCACTAAGAAATGGCCTCATCATTTCCTATATATGGAGTCAAGTGTGTCTGGTTACATTCGTACCTGGCAAGGGAACCCAGGGCCTCAAGGATATTGGAATTTAAGTCCATAA------------------------------------------------------------------------------------------------------------------------------------------------------------------------------------------------------------------------------------------------------------------------------------------------------------------------------------------------------------------------------------------------------------------------------------------------------------------------------------------------------------------------------------------------------------------------------------------------------------------------------------------------------------------------------------------------------------------------------------------------------------------------------------------------------------------------------------------------------------------------------------------------------------------------------------------------------------------------------------------------------------------------------------------------------------------------------------------------------------------------------------------------------------------------------------------------------------------------------------------------------------------------------------------------------------------------------------------------------------------------------------------------------------------------------------------------------------------------------------------------------------------------------------------------------------------------------------------------------------------------------------------------------------------------------------------------------------------------------------------------------------------
>c63382_g1_i1.p1_Physalia_physalis
AGTCTGTTAAGCTCCCCAGAAATCATCAAAAATGAAGAAGATATAGAAGCTTCAGGAGACGATGGTAATTTAGGGAGGCGGGATGATGAGCCAGAAGCACCAAAGACTTTTGCTGGAAATGTTGACGAAGTCATTAAGATAAAAAATTCAATGGAAAACGCTGGTTTGATTCGGGACAACACAGGTGTTGTAAATAGAATAAAAACTTCTAAGACTGTGGAAAAGTTAAAGGAAAAAACCAAAGCAATTGACAGTGACCAGGCGGATTCAGCAGTCGAGGGAATTACAGGAGCAGGCGAAGGATTACTCAAGTTGGTAGAAGGAATAAAAGGAGGATCATGGGTCGATATAGTAACTGGTGGTTTGGACATGATATCATCAGTACTGGGAATGTTAGGTCCAATGAGTGTGTTAGCAAGTTCAGTCTTATCAATATTTTCAATGGTATTTGGTTTATTTGGTGGTGCTACAGGTGGTGAAGAATCAACAGAGGATATGATGACCAGAGTCATTGAAAAAGCTTTATTAGAATCCAAAACTGAGGAACTTAAATCAGAAGTTAACGGCATCAAAAGATTACTTAAATCTTTTTCTTCTTCTATTGCTAACTTTAGAGAAACAAACAACATAACTTATGACCAAGCATTAGCGTTCTATGACCAAGGGTTTCGGGGCGTACCAACTTTTGGTGTTTTGGAGCACTATATAGGACAATGGTGCTCTGTAGGTGATGCTAACACCTATGATACAGATGTTaaaaaaaCAGATCTTAAAGATAAAGTAACGCGTTGTCTCGATATGGTAAATCTGTATTGTGATTTATCAGTTTTACGCCAACTTATGTTAGCTGATATGGCCAGTTTGATTGCTGAAGTCGGTATTAAAGGAACTCCTGAAGTTTTTATGCATCTTCTAAGAAAAGAGCAAAAATCTGATAAGAGCTTATTAAAGTTTTTATTGGATCCTGCAAATAATAGGGATAAACGTTTTGTAATCAACAAGTACTTTACATCCTTGAATAAATATTCAACCATAACGAGTTATTTAAAGAAACTTTCACAATTAGATATCCCCGTCATTaaaaagaaaaaaaCAACAAGAGCAGAAGTAACACAAGAGCAAAGGATATATGAGAAGAAGTTTGTATTAGTGTGCACTGATGTACAGTTAAAAGGAGATTGTTTTGAGTTCGATACATTAGGTACAAAACAACAATTGAGTATGAAAGGATGGACAAACAAAATTGTATCTATTTATGTTTCTGACGGAGTAGAAGTACAAGGATTTCATCGAGACACTTTGGATGGATCACTCTTCGGTCCTTATTTTGGACCTTCTGTGTTTGGTAAAGTAATGGGCCAAAAAGAATGGAAGTCAATGAATATTATCGCAAGTACAAAGAATGCATTAAATCATATGCGATTCTGTGAAAAGGAAAATATGGATACGGAAGGTGTATGTGAGTCCATTGAAATGAAAAACTATCCAAATCTCGGAGCGATGGATATACGAGGAACAGCTAATTCATATGTGTCAGTAACTTCAAATAGAGAAAAATGCGTCGACGCATGTAGGTGGCATAGGAAAGGTTACTATTGGTGTTATTATAAAGGAAATTCTTGGGACTATTGTTTGATAGGACGAAATTGGAATGAAAAAATCAAATCTATATATATACCATCAGGTTATTACATTCATGGCTATACAGAAACAAATTATAAAGGAACAAGATATGGACCTTATTACGGACCTTCGACTATCCTAAGTGTTCAACCAGCAGCTAAATGGCGATCGTTAGATATAAAGCCAACAAGCCTTACAACAGCAAAGATGGTTCAAATATGCACTGAAGAGGGCCTAAAAGGATTTTGCTATTACATAAAAAATTGGGCGAGATTCAAAAGATTAAACAGCGTATATGGTACCAATTGGGAAACAGATAAACGAATCAAATCAATGGTGGTACCAGGTGGAACTACTGCTCATATTTTCAGTGaaaaaaaTTACAAAGGAATTGCAATGGGTCCTTATGTAGGACCTTCTACAATAAATAAAGTTGATGGAGCTGATGGAGAAAATAGAATTAAATCTTTCTATTTCGAGAAAAATTATTAG------------------------------------------------------------------------------------------------------------------------------------------------------------------------------------------------------------------------------------------------------------------------------------------------------------------------------------------------------------------------------------------------------------------------------------------------------------------------------------------------------------------------------------------------------------------------------------------------------------------------------------------------------------------------------------------------------------------------------------------------------------------------------------------------------------------------------------------------------------------------------------------------------------------
>GCHV01003105.1.p1_Podocoryna_carnea
AAAGTAACTAATAATGCAGAGGAATTACAAGAAGATGAAAAACCTTGGAAAATAAAATTGGAAAGTAACTTCAATGATGTTATCACGCCAAAATTCATGGATACCTCTGAACACAATTTGGGTGTGTCAGGATCAACTAATGAAAAAGAAGTGAAAAATAGTAAAAGTAAACTGGAAAACAGTGTTGATGATATCAATACGTCGGAAGAATTGGTGAAAAATGGAACGGAAAGGGACACAACAAAAAGAACTAATGGAAAGAAAGAACCTGTGAAAAAAGAAACGAAAAAACCTGGTGAAACGAAAACAGGAGAAACCGAAACCAATGAAGAGAAATTGAAGAAAAGCAAAGAAATCATGAAAAATGCAGAAGAGAACGACTATGATACCACAACAGCAAAGAAAATGCAAGAAACTGGCGAAATCAAAGTAGATGATAAAAAGATTGATTTGCTGAAGAAAAAGAAGACCGATTTGACAAAAGGATTCAGCGAGTTTGATGTGAGGGATGGTGCCAATATAGCAAACGCAGTTGCTACAGGAGTGAGCAAGGGATTACCAGATTTAGTGAAAGGAATTAAAACAAAGAATTGGTACTACATTACTGTAGGAGCATTGAACATGCTGACAGCGTTGACAGCTGTAGTAGGAGGACCATACGGTGCAATAGCTGGATCTGTCTTATCAATTATCGTGACAGTATTGCAAATATTTGGTGCGCCTGCAACTGAATCACAAGAGGACATGTTCAAAAGAATCTTGACTGATGTAGAAGTTGAAAGGTTGAAAACAGAAGTATCCGGAGTGAAAATGTACATGGAAACCTTACAATCTGTTGTTACAAAGTTTCGAGAACGTTCTGCAGAATTCGATAAAGGCGAAGCAACAGCTTTATTTATACTATCGCTTGATCATGTCGAAATATTTGGTAAACTTCAAGAAAGAATCGAAAAATATTGTTTCGGTGGACCAGTAGATGCCAAAACTAAGGATGCGAAAGGTGCTGATGTTAAACGTTGTCTGAGTTTATTGAAAGCCTACACGAAATTCACGATCATTAAACAGCTGATGTTGGCGGAGATGGCTGGATTATGTTCAGAAGCAAATGGGTGTACTAATATAAAAGGGTTGAACGGGATACAAAAAAATCTCCTTCAAATGATAAAAGATACGCAAAAATTGGATGGAAAAGTGCTCGGATTCTTATCAGATCCTATGGACAGTGTAGAAGCACGGTACACGATCTACAACTTGTATATTAAACCATACGAAAATATGGAAGTCATTGAGTATCTGAGACGAATGAATATGAACGAAGATAATGACAATACAGAGATGGACAAACTATTCTATGAAAATGATATACTTCTGTGTGCAGAAGAATATTTACAAGGTCTTTGTCAACTTGTTCGTAAAAAATCAACCAGTTTACCAAATTGGAAGGAGACGAAGTCATTGTTTATTCCACCAGGACTTTCTCTTAGAGGTACAGTTGGCACTACTTCGGTAGGTCCATTCCAAGGACTGGCTGTTTATTCTTCTGCTACAACGTTAGCGAAGTTGGATCAAGTGAACATAATGGCATCGAATGGAAATTTCTCAGCATCAGTTCGAATATGTACAAAGGATGGTTGGTGTGATAGAATTGAAGAAATCGCTACAATACAGGATCTTGGTAAGGAGAGTCTCCATGGCGTGAAGATGACCCAGATCGAGTCTTTAAGCGTTCCAAGTGGTATGCAGGTCACCCTTATAAATGATGACAAATCAAAAGTAGCTGGACCACTATATGGTGATATCACTCTGAAAGGCATGTCAACTATAAAATGGAAGGAAATTTTAGCAACATCATCCCCTGATAAAACAGCTGCTGATGTAGTTCTAGTATGTGAAGAAGAGAATTTCCAAGGTTTTTGTCAGCAACTTGGACCAGACTTTGAGTCTGACACACCTGTTAAATTCAGCGAGCTGAAAAGTAAGGATGGATATAAAATACTTGGTGTGAAAAAGGTTTTATCAATGAAAGTACCAGCAGGTATTCGAATTAAGCTTTTCGCTGGTAAAGTTATGTCCGGTCCGTACACAGGCCCCCTTGAGATTTCGAAATTGCCTGATGCCGGAGTAGATAGTGTTACAACAAAAAGCACCTTGACCGACATTGGTAAGAAAAGAGATAACAACAATAAAGAAGATGGTGGCGTTGTTGGTGCTGGTAATGACGGGAAAGCCAATGCAGCTAAACAACCGAACAAGCCTCTGAGCAAGCAGGACAAGGCCTATCAAGACCTAAGGCGACATAGAATAGCAAAATTTCGTAAACCAACGAAAAAAATTGGCAAAATATTCGAAAATTGA------------------------------------------------------------------------------------------------------------------------------------------------------------------------------------------------------------------------------------------------------------------------------------------------------------------------------------------------------------------------------------------------------------------------------------------------------------------------------------------------------------------------------------------------------------------------------------------------------------------------------------------------------------------
>GCHV01009776.1.p1_Podocoryna_carnea
ACCAGAAGCGATTTAGATGATTTTAGAAAATTCAAAGATAATGCATTGCTCACCATGTCACAGATTGCAGTTGACATGTCGAACGCAGGAGTATTGGGATCTACGTCATCAATAAAAGAGAAACTCACACAATTAGCAGTTGTCGTGGATCAAGTAGAAAAAGAAATACAACAAGCTGAGCAAGATGATCGAGAAAAAGAATTGATTGGAAATATTCATGACATACTGCTTGGTTTGGAGCTTCTAACAAATGGCATTCATAGAGGTAGCTGGCAAGATTTAGTTCTCGGAGGCTTGGAGATAGCAGTACCTCTCGCAACAATGGCAGAATTGAACGATCCTCTAACAGAAGTGGTCTTATCGCTTGTATCTTCTATTTTCGATACGTTTGGTGGAAGTACAGGTGGTGAAATAAAGACAGAACGGATGATACAACGTATTATTCTATTCGCATTAGACCGTGCAAATTCAACACAGCTTGATTTGGATGTCTCCAGTACAAAACGATTATATAGTTCTCTTAGTAATAATATATTACAACTCCGTGATGGAGGGAGTATAAATAAAAACCAAGTAATGGAGTTTTTTAATCAAGCATTCGAGGAAATGGCGATTTTCGGCAAAGTGGAGGAGGTGATATCCTCATCATGTTACATTGGTGATATCACCAAGTTCGAAGACGAAACAGAATTGAACAGTCAAACTGAGAAATGTTTAGAATTTCTGAATCTTTATTGCAGTTTAAGTATTATTCGCCAACTGTTGATAACTGATATGGCTAGCTTAGTTGACGAAGCTGGGTTGAATAGTACGGCATTATATTTGTTGAAGCTTGTGAGAAAAAAGCAAGAAATCAATAAAAATATTTTAAATTTCGTGGTTGATCCAATCAATTTTATAGGTGAAAGATACGCGGTAAATTATTTTTACTCAAGCCCAGAAAGATGGCCGACATTAAAAGCATATATTCATCGATTAGATGTGATGACAAACGGCAAATATCTTCGAGCCCATGTTGTTGTTTGTTCGAAACAACAGTTACAGGGAGAATGTTTTCAAATCATGATGGGAAAGTTTAAATCAAATGATTTGATGGGATGGAGGAGCGCCATCAGTTCTATTTACATTGGAGGAAATTTAAAAGTCACTGGATTTGATCAAGACAAATTTGAAGGAACAACATTTGGTCCATTCATTGGTCCAACTGTTATTGGCACAATTCCAGGAAGAAATGAGTGGGAATCAATGCATGTACTTGCAACAAAGAAGGATGCGAGCAGATACTTGAGAATATGCGAAGAAAAGAATTTAAGACAGAAAAGTCCATGCGACTTGTTACCATTGGGTATTTATAAAAGACTAGATGATGTCCACAATAACGATTGGAGCAGTAAAATTAATTCGATTTCCATCCCTTCCAATATGCAAGTAACCGCGTATGACGATTTCAACTTTCAAGGAAGTGTATTCGGTCCATTTCGCGGACCAGATACGATTGGAAAATTGTGTCATAGCGGAGAATGGAAATCATTGAAACTTGAAAAAACGACACTGAAACCGTCCGAGATGATAAAAATATGTCGAGAGGAAAACTTCGATGGTTATTGTGATTTACTGGAAGAAGGGAATTTTCCAAATCTCACGTCAATACATGGTTGTTCCTGGAACACAGCCGCCACAAAACTGAAGAGTATGCGAATTCCAGCTGGTTTAAGAGTATACTTATGGAGTGAAGATAATTATGATGGACTACCGTTGGGGCCTTACACCGGTCCATCACTTGTGCGGTTAGTTGACGGTGCGGAAACACAACGCATCATTCGATCTCTCAAAATAAAGGAGCTGTACTGA------------------------------------------------------------------------------------------------------------------------------------------------------------------------------------------------------------------------------------------------------------------------------------------------------------------------------------------------------------------------------------------------------------------------------------------------------------------------------------------------------------------------------------------------------------------------------------------------------------------------------------------------------------------------------------------------------------------------------------------------------------------------------------------------------------------------------------------------------------------------------------------------------------------------------------------------------------------------------------------------------------------------------------------------------------------------------------------------------------------------------------------------------------------------------------------
>GCHV01015653.1.p1_Podocoryna_carnea
CAAGAACCAGAGGAGCCAGCGAATGATGATAGTGTCACTGATTCATTGATGGCTGATTTTATCACTGAAGCAGAGAAGAAGTTTGATGAAATACAAGACTCCATTGATGTGCTTGAGAAGCTCAAAAAAGTAGGTCGCTATGAAAAACAAATAAAAGATAGTATTGAAGAATGTAAGAAAAATATACAAGAATTGAAAGATCCAAATGAACTTGCCAAAGCATTAGACACCGTGAAAGCAATTGAAAAAAATCTACACAAAATCAAAGATGGGGATTGTTATGATATCGCTGAGGCTGTATTTTCAATAGTATCACTCACTTCTGTATTGCTACCACCGCCAATTGGAGATGCTCTTAATGCAGTATCACCATTGTTATCTTCCATCTTACCGCTATTCAAAATTTCTGCAAAGGAAGAAGAAAGACTTACAGAAAAGCTGAGAAATACTTTGAAAGAACATGGCGACTATCGTTTGAAAGTAGAAATAGTTGCATTTCGTGATGGACTAGAAGCATCCTTAGCAGCAATTGAACATCAAACCACATTCACTTCTGATGTTGCAATGGAACAAGCATTAGAACACATCCCAACACACATTGGTGCCCGAACTCTTGATCGTTTAGGAGATCGTATCATCAATCGTGCAAGTGACAACACAAGAGAAGGTGGGAAAAGTGCATATTTCCTAGCAATATTGTTTGCTCAATTAGCTACAAATCGCGATAAAGCATTGACAAAAATGATGACCATTCTGTTAAAATATGGTAAAAAATCATGGGCAACTCGTTACCAAAATGCAATAATCCATAACAGAGATGTGATATACCATAAACATCTTGCTTTCTTCCATGCTCCTCCATTATCAACAGCCTCAGCGATGATTCATTACTATCCACGTGGTCACAATGATGAAAGTGAATATCTCTATTCCTTCTTGAATGCAAATGGCATTGCTGAACCAACACTAGTTCCCAGTGGAGATTACGTGATACGATCGAGAAACTGGCATGCTTATCATCTTCGAAGAAGCAGTCTGATGGGAATGCATTCATTGAGTTTCATTGCTGAGAAAGCAACAGCAAGAGATAAGATACATGTCAACGTGACGTCGGAAGGTTATTATAACTTTGAAATGAAGAGTGGAGATGTCAAATACATTTATTTTGATCCCGCAATCAAAGGCTACGTTTGCATTGACAAGAACAAGAAATCTGGCGACTTCGTTATGATTCGATATGCCGAACCTAGAGGTATTCTGGTGACAATATCTGCTAAAAATTCTGTGACGAAATTCTGGAGTGGGCGGACAAATAAGTGGGCGGTTTATCCACAAGAGATAAGTGAATCAACAAAAGACACGATCGCATTCAGGCTGTTAAAATGTGAAGTCGATGGAGATGCCGAATGTCCTGATGAGTGA---------------------------------------------------------------------------------------------------------------------------------------------------------------------------------------------------------------------------------------------------------------------------------------------------------------------------------------------------------------------------------------------------------------------------------------------------------------------------------------------------------------------------------------------------------------------------------------------------------------------------------------------------------------------------------------------------------------------------------------------------------------------------------------------------------------------------------------------------------------------------------------------------------------------------------------------------------------------------------------------------------------------------------------------------------------------------------------------------------------------------------------------------------------------------------------------------------------------------------------------------------------------------------------------------------------------------------------------------------------------------------------------------------------------------------------------------------------------------------------------------------------------------------------------------------------------------------------------------------------------------------------
>GCHV01016059.1.p1_Podocoryna_carnea
ATCAAGTCGGATTTAAAAGGCTCTCTGAAATCTTCCCTTGACGAAGAGACTGACAAGTTATTCGATCAGCTTGGAGAACAACTTGATGAGTTGGAAAGACTTAAAAAGTTAGATGGGACTGGACCAATGATTAAAGCTGAATTAGAAGACTCAAAAGACGCTATCAAAAACTTGAAAGACCCCAGTGATTACACTAAAGGATTAGACGTGCTGAAAGCTATTGGTCCAAGTCTTGTAAAATTCAAAAGTGGTGATCCTTATGGTATTTCTGAAGGTTCTCTAGCAATAGTTTCAACAGTCACTGCAGCTCTTCCACCACCAGCTGGTCCTGCTCTTTCAGCTCTTGCTGGTTTACTGTCTGCTATCATACCGCTGTTCAAACCTACAAAAAAGGAGAAAAACCATTTGGAGAAAATATTGAGAAATGTTGTTCGTGAAGAACATGATAACGAATTGATATCTGAGATGAATGGTTTCCATGATGAGCTGGAAGCTGGTCTGGTTAGCGTGGGGAAAATGGTGAAATTTGCTTCGGAAAGAGTCATGGAAGAAACTATGAGATTAATTCCATCGAATTTTGGTGCAAATATCCTTGGCAACGTGGGTCATCGAATCACTGTGAGAATTAAAGATGGTACCAAAAGTAGTGGAACAAGTTCATACGCACTAGCTGTCGCCTTTTGTCATCTGGCTACGTTTCGTGATGAAGCATTGGCAAAAATGATGACCATGCTTCTCAAGTCAGGTGATTTTGCGGATGGTCTGTCTGACACGTACCAGAATGTTCTTAACAACAACCAAGACAGAGTATACCACAGATATCTTGCACAATTCCACAGCCCTACATTGAAAATGGCACCAGCTATGGCACAGTATCACCCTCCTAAACATGACAAGGATAGCGCATATCTTTACAATTTCCTGATAAAAACTGGTATTCCTGAGCCAACATTAGTACCGACTGGAAAATATGTCATCCGATCAAAATATTGGTCAGCATATTATCTTCGACGAAGTTATACAGCGGGAGAATCAATTAATGAAGGAGTTCCTCTTAATTCGCCATATGATAATGTGGAAAGACGGACCCTTTACGCACTTAGTTACAACGCTAGCCCCGAACCAAAAGCAAGTGATAGAATTCTTGTCACTAAAAAAGAAAATGGTTATTATACTATGAAGTTGGAAAATGATGACAACGCATACAGATATGTGGCTTACTCTGATAAAGACAAAGTGACAAGATACGTTAATGTTATAAAGAATGCTCCGCAAACGATAGGTGACTTTGTCGTTGTGCAATACGCTGTAGCTGGTGGTACTATTGTTTCGATATGTGAGAAAAATTCCAGAAAGAAATTTTGGAATGGAGAAACAAATAAATGGGGAGTTTATCCAGCAGAATTGACGACGGCACTGAGTGCAACATTTCCATTCAAATTGTTGAAATGTGAAGCCACCGGCAGTAATGTTTGTCCAGATTGGTAA---------------------------------------------------------------------------------------------------------------------------------------------------------------------------------------------------------------------------------------------------------------------------------------------------------------------------------------------------------------------------------------------------------------------------------------------------------------------------------------------------------------------------------------------------------------------------------------------------------------------------------------------------------------------------------------------------------------------------------------------------------------------------------------------------------------------------------------------------------------------------------------------------------------------------------------------------------------------------------------------------------------------------------------------------------------------------------------------------------------------------------------------------------------------------------------------------------------------------------------------------------------------------------------------------------------------------------------------------------------------------------------------------------------------------------------------------------------------------------------------------------------------------------------------------------------------
>GHBA01074797.1.p1_Porpita_porpita
TCTCGTTCAAAAGTAATGAAAGGTAATGCTAAAGCAGCATCTTTGAAAATTACTAAGAGTCTATTTTCCAAAGAAAATAATGTACACAATATGAGCAATAGTGGAGATGACGGAAGTGGTGCATACGATTATGCTGGGTCTCCTTCCATTCGAAGATCAGGTACTCGAATGACATTTCTTCAGGCTGTTGAAAAAGTTCAAGAGCTTCACACTCCTGAAAATGATGGTTCACCACCAGGTACAAATAGACAAAGTGTATTCGATAATTTAAAGACGAAAGCTCGCTCTATCGACCAGGATCAGGCAGATTCTATACAAGCTGGTGTAACAGGGGCTGCAGATGGTGTAGTTAAAATTGTAAAGGGAATAACCTCATCTAATTGGATGGATGTAGTCCAAGGTAGCTTGGATTTAATTGGATCGATAGCAGGAATGTTAGGACCTATGGGAACCATGGTTAGCACACTACTATCAGTTTTTTCATCAATATTTGGACTGTTTGGTGGACCAACAGGCAAAAAAGAAACCCAAGAAGAAATGATGGAAAGAGTTGTTAAAGCAGCTCTAGAAGAAGCAAGGCATGACGAGCTCAAAGCTGAAATTATGGGAGCCAAAGATCAGTTCAATACAATATCTGATACTATCAACATTTTTCGTGAGCAAGGAGATTTAACTTCTGATCAAGCATTATCATTTTATGAAATATCACTTGAGGGTATTCAAATTTTTGGAATTTTGGAACATTACATCAATAAATGGTGTGCAATTGGTAATGTTGATGATGATAATGAAGATGAAGCTAAAACTAACACCAAATACTGCCTTGGTATATGCAATTTATATGCTGATTTATCAATATATCGTCAAATTTTATTAACCGATATGGCGAGTATACTGGCAAAAGCAAATTTAGGTAGTACAAGTGATGTTTTTATTAAACTCATCAAGAAAGAAAAAAAGAAAGATGCTAAAATGTTCAGATTTTTTTTAGATCCACTCCATTTTAGAAAACATCGTTTTGTTGTTGCTAGTTATTATTCCCAAATCCAAAATTATGCAACGTTAACAATGTATTTAAAAGAAATTACATATGCTGATATTACTCATGATGAAAAAGCAGTATTAAACAGGTATATTGGAGATCCTTATAATGAAGGAAATTTCCAGGCAGCAAAAAAACTATTGCATAAGACAAGAGCGATGGTATTGGTTTGCAGTAGAAATTCACTTCTAGGAAACTGTTACCAAATTTCATTTTCTGAAAGAATAATGACAAGAACAGGCAATTATGCTTCGACAAGAGACCATTTAGGAAAACAATCTGTATACATTTCATGTGGGTTCTCTATTCATGCACTATTTGGGGATAAATATGTTAAATATTACGGACCATCAGTTTATAATTTCAACGGAGAATTGAGATCCAAAACATACTACTTCAATGCATTATTGGCGACCGCTAATGATAAAGTTAGAATTTGCGAGAATGAAAAGATGGGAATGGATGGTCCTTGTATGTCATTAGAGAAAAGGGATTATGGAATTGATGAATTGCGTAACTATGGATTGAATGACAAGATCGAATCTTTGTATGTACCGAAAGGTGTCAAAGTTGAAGCTTTCGAACATAGACTCACGGACAATACATCTTTTGCCGGTCGTTTTTATGGTCCTGCAACATACATGAAAGTTTATAAACCAAATTTATGGTCTTCTCTTAAAATTAGTACATCATCCGTTACCACATCAAATATGTTAAAGCTGTGTGCAGAAACTGACCTTAATGGTCCTTGTATATACTGGCCAATAATATATGACACGTGGATAACTACAGATCCTATGTTAAAACAGTTTTATTACCCTCTTCGAAGAGTAAAGTCAATGAAGATTCAAGCATCTCACAAAGTAACCATAAAAGGCGAAGATGAATACAAGGATGCGGCTTACTATTATGGACCAACTATTGTAACTAAAACCGAACTTGAAACTTTCAAGCTAAAAGTTGAGAAAATTAATCAATAA---------------------------------------------------------------------------------------------------------------------------------------------------------------------------------------------------------------------------------------------------------------------------------------------------------------------------------------------------------------------------------------------------------------------------------------------------------------------------------------------------------------------------------------------------------------------------------------------------------------------------------------------------------------------------------------------------------------------------------------------------------------------------------------------------------------------------------------------------------------------------------------------------------------------------------------------------------------------------------------------------------------
>GHBA01065152.1.p1_Porpita_porpita
AGAGGAAGTGATCATTTCATTCCGCGTAATACACGAATATTTGGGGTGGAAAGTTTACAAAAGGTAAACGAAGACAACGATGGAGGAGAAGAGAGTGGAGCTTTTGAAGATGGTGTTGATTCTATAAATAAGCCAGGATCAAAGAAAGAAGATGTACAAGAGAAAAAATTGACCTTTAAGATGGCTGTAGAAAAAGTTAAGAGCCAACACAATGAAGATAACGATGGATCACCAGTAGGAACAGATATAACTAGTTCTTTTACTAAAATACAACAAAAAGCCGAACAGCTTGACGAAAAATTAGGGAAATACAGTGACGCTGCAATGGGAGCTGCTAATGGCATTATTAAAATGGTGAGTGGAATCACAACCAACTCATGGCAAGATATTGTAACAGGTAGCTTGGATATGATAGGAGCAGTAGCAGGAATGCTGGGTCCCATAGGATCCGTAGTAAGCACCGTGCTATCGTTTTTTTCATCAATAATTGGGTTATTTGGAGGACCAACAGGAAAGAAAGAATCTCAGGAAGACATGATGAAAAGAGTTGTCAAAGCAGCATTAGAAGAAGCTAAAAACGATGAATTGAAGGCTCAAATCAGAGGTGCAAAGGATATGTTTGGTACAGTATCTGACGCCATCAACATATTTCGGGAGGAAGGATCTTTAACTTATGACCAAGCATTATCCTTTTACGAACAATCTTTCCAGAACATTGAAATATTTGGTATACTGGAGTATTACATCGATAAATGGTGTGCAGGTGTTGGTACAATCACTGATTCAAATAAACAAAAAGCCGAAGATTATGCTCAATATTGTTTAAGTATATGTAATTTATATGCCGATTTATCGATTTATCGCCAGATTTTGTTGACTGATATGGCGAGTGTTATTGCTAGCGCCGGTCTTAATGGAACAAGTGATGTCTTTTTAAAGCTTATAATTAAGGAAAAAAAAAAAGATGCTTCAATATTCAAATTTTTTTTGGATCCAGTTCATGATAGTGAGCGTCGTTATGCGATCGCTAAATACTATTCAGAAATCCATCGTTACCAAACCTTAACTATCTATATAAAAGAAATTGTTTATTCGGATGTAAGATATCAAGAAAGAGTGGAATATACAAAATATCTACAACATAGTCCAGGAATGAGGAGGGAAGTTAAAAAAACAATGGAGAGGGTGAAAGCAATGGCATTGTTATGCAATAAAAGAGAACTACAAGGGACGTGCTATCAAATTTCTTTTAGCGAATTCGGTCTTCACGACTTAAATTATTTTAATTTTCATCATTTGAAAATGAATAAAGGATCCTTCTATATTTCAAGTGGATTTAAATTTACTGTAGGAGGACTTACTTACTATGGACCATCTGTATATGGTGTGGGGGATAATTTCTTAAGTTTTTCGATGTTTAATTCAACACTAACTGCTGCAAGTGAAAGAGTAAGAATTTGCAAAGAAGAGAGCTTAGGAATGAAAGGAGAGTGTGCAACATTAGAAATAAAAACTTACACTCCAAAAGACTTGAGGAATATTGGATGGTATCAAAACATCAAGTCAGTGTATGTCCCGGAGGGTATACTTGTGACGGCATACCTTAATAGATACGTGAGGTTTCGCGCCAATATAATGTATGGTCCTGCAACATACTCGAAAGTGTCGTCTACATTCTGGGAAACCCTGGAAATTGAACCCACTGAAATGAAAACTAATTTGATGATAAAGCTATGTATTGATCCATACTTTGCTAATATTTGCATTTTTATAGAAAACAAATCCAAGAATTACACTGTCTCGAATTTAAAGTTTTATAACCACGGTTTTTCTCGAATAAACTCAATAAAGCTTCCTAATAAATGCAAGCTAATTGGAAAGGATAAAAACAAAGATGTTCTTGGTGTTTATATTGGACCAGCAGTTGTTAACCAGACTCCAGATTTGCCTAACTTTGAAATAAAAGCTCTTTGA---------------------------------------------------------------------------------------------------------------------------------------------------------------------------------------------------------------------------------------------------------------------------------------------------------------------------------------------------------------------------------------------------------------------------------------------------------------------------------------------------------------------------------------------------------------------------------------------------------------------------------------------------------------------------------------------------------------------------------------------------------------------------------------------------------------------------------------------------------------------------------------------------------------------------------------------------------------------------------------------------------------------------------------------------------------
>GHBA01073157.1.p1_Porpita_porpita
TATAAACATCGTCGCTCAAGTAACTCAACAACAAGAAAAATTAATTCTAAAACGTATCAACGTTCCGATGAAAATACTGGTACTGGCAGAACTTTTAAAGGTGCTGTAGAAGCAGTACAAGCTGCAGCCAGATTATCAAATAAAGGTAAAGAAGCCCCAAAGAATAAATTCGACAAATTCAAATTGCAAGCAGAAGATATTGATAAGACCGAGTTCATAGCAGGTTCTGCTGAAGGCACTATTGGTGGCCTAATGACTGTTATTGGAGGTATACAATCAGGTTCATGGGTCGATATTGCAACGGGAAGTTTGGATATGATAACGTCAATAGTAGGAATGATGGGACCGACAGGAGCCATTATTGGTGCTGTATTATCATTGATCTCATCTTTAATTGGACTATTTGGTGGATCTACTGGTGATGAAGAATCACAAGAACAAATGATGGAGAGAATCGTAAAAGCTGCTTTAGATGAGGCTAGAAGTGAGGAACTTAAAGCTGAAGTTAATGGAGCGAAAGAATTTTTCAGCACACTTTCTGACACTATAAATATTTTTCGTGAAAAAGATACTATGACCTATGAGCAGGCTCTATCGTTTTACCAATTATCATTCGAGGGTGTGCGAATATTTGGTATTCTGGAACATTATATCAATTCTTGGTGTGCTGTTGGCCAGGTTGATTCAAAGAATATGAAAGTAAAAGATCCTACCAGTAAACGTTGTCTAAGTGCTTTGACTCTTTATTGCGACTTATCAATTTTCCGGCAGATTTTACTAGCTGATATGGCGGGTGTAGTTGCAAAAGCTGGTCTCGATTCAACCGCCATTGTCTTTCTTGAATTGATAGAAAAAGAAAAAAAGAAAGATATGACAATTCTAAACTTCTTGGAAGAACCATTTGAAAACAGAGATCACCGTTATGTTATTGCTCAATACTACTCGAAAAAAAACGATTATCCGACAATAGCAATGTATCTTAAAGATATTATGAAATCGAGAAGTACTTTCGGCAGTCCAAATTGGAAACCAAGAGCTGCAATGGAATGTCAATTATGGGAATTGCAAGGATCCTGTCGACAAATAATATTAGAAAAATTGCATCAAAGATACCCTATCTGTGTGAGATTAATGTGGAGAATTCAATCATCTATTTTTATACCAGATGGATTCAGACTTGAAAGACGTTTCTCTAGAACAGTCATAGATCGATTTTATGGTCCATCTGTTTACGGTGCGAGTATAAGTAAAGAAACTCCTGAAACCAATCTCTGCTTTGATACACTTAATAAGCATGCTAATGATCGTGTTAGGATATGTGAGGGAGAAAGAATGTCATTGACAGCGAAATGTGCGAGTTTAGCATTGAAATCGTATGATCAACCTGAATTAAGTACTATGGAATGGGAAAACAGGATAAAATCGGTATATGTACCTAAGGGAATAGTCTTCACAGGATACGTTGATAGAAATTTTGGTGGCGAATCTAATACCTTTTACGGTCCTGCTACATATATGTTAGTTACTAAACCTAATGCATATTCATCACTTAAGATTGAAAAGACTCAAAAGAAAACATCAGATATGGTTCAGCTTTGTACCGAGACTAACTTGAATGGCAACTGTATGTTTTATGAATTTACACTTGCAACGAAATACACGACGAAGGATTTGAAAAGACTCAATTCAGCCTTTACATTTACTAAGTCGATGAAAGTTCCATCAAACCTCACCGTTAATATGTTTACATGGTTTAACGATAGGGATGTATTTTATGGAAAATACGTTGGTCCAGTGACAATAGCTGAAACAGAATTTCCTCTCAGTGGTATACAGGTTGATAAATCCGTCTAA---------------------------------------------------------------------------------------------------------------------------------------------------------------------------------------------------------------------------------------------------------------------------------------------------------------------------------------------------------------------------------------------------------------------------------------------------------------------------------------------------------------------------------------------------------------------------------------------------------------------------------------------------------------------------------------------------------------------------------------------------------------------------------------------------------------------------------------------------------------------------------------------------------------------------------------------------------------------------------------------------------------------------------------------------------------------------------------------------------------------------------------------------------------------------------------
>GHBA01073158.1.p1_Porpita_porpita
TATATAATTCGTCGTTCAAGTAACTCACAAACAAGAAACATTGATTCTACAACGTCTCAACGTTCTGATGAAAATACTGGTAGTGGCAGATCTTTCAAAGGTGCTGTAGAAGCAGTGCAAGCTGCAGCCAGATTATCAAATAAAGGTAAAGCAGCACCAGAAAGTAAATTCAGCAAATTCAAATTACAAGCAGATGAAATTGATAAGACCGAATTCATATCAGGTGCTGCTGAAGGCACTATTGGTGGCCTAATGACTGTTATTGGAGGTATACAATCAGGTTCATGGGTCGATATTGCAACGGGAAGTTTGGATATGATAACGTCAATAGTAGGAATGATGGGACCGACAGGAGCCATTATTGGTGCTGTATTATCATTGATCTCATCTTTAATTGGACTATTTGGTGGATCTACTGGTGATGAAGAATCACAAGAACAAATGATGGAGAGAATCGTAAAAGCTGCTTTAGATGAGGCTAGAAGTGAGGAACTTAAAGCTGAAGTTAATGGAGCGAAAGAATTTTTCAGCACACTTTCTGACACTATAAATATTTTTCGTGAAAAAGATACTATGACCTATGAGCAGGCTCTATCGTTTTACCAATTATCATTCGAGGGTGTGCGAATATTTGGTATTCTGGAACATTATATCAATTCTTGGTGTGCTGTTGGCCAGGTTGATTCAAAGAATATGAAAGTAAAAGATCCTACCAGTAAACGTTGTCTAAGTGCTTTGACTCTTTATTGCGACTTATCAATTTTCCGGCAGATTTTACTAGCTGATATGGCGGGTGTAGTTGCAAAAGCTGGTCTCGATTCAACCGCCATTGTCTTTCTTGAATTGATAGAAAAAGAAAAAAAGAAAGATATGACAATTCTAAACTTCTTGGAAGAACCATTTGAAAACAGAGATCACCGTTATGTTATTGCTCAATACTACTCGAAAAAAAACGATTATCCGACAATAGCAATGTATCTTAAAGATATTATGAAATCTAAACATGATGATGAGAGTGTAACGTCAAAACCAGCAGCAGCAATGGAATGTCAATTATGGGAATTGCAAGGATCCTGTCGACAAATAATATTAGAAAAATTGCATCAAAGATACCCTATCTGTGTGAGATTAATGTGGAGAATTCAATCATCTATTTTTATACCAGATGGATTCAGACTTGAAAGACGTTTCTCTAGAACAGTCATAGATCGATTTTATGGTCCATCTGTTTACGGTGCGAGTATAAGTAAAGAAACTCCTGAAACCAATCTCTGCTTTGATACACTTAATAAGCATGCTAATGATCGTGTTAGGATATGTGAGGGAGAAAGAATGTCATTGACAGGGAAATGTGCGAGTTTGGCATTGAAATCGTATGATCAACCTGAATTAAGTACTATGGAATGGGAAAACAGGATAAAATCGGTATATGTACCTAAGGGAATAGTCTTCACAGGATACGTTGATAGAAATTTTGGTGGCGAATCTAATACCTTTTACGGTCCTGCTACATATATGTTAGTTACTAAACCTAATGCATATTCATCACTTAAGATTGAAAAGACTCAAAAGAAAACATCAGATATGGTTCAGCTTTGTACCGAGACTAACTTGAATGGCAACTGTATGTTTCATGATTTTGCACTTGAAACGAAACACACCCTGGATGATATAAAAAAACTCAATGCAGCCTTTACATTTACTATGTCGATGAAAGTTCCATCAAAACTCACCGTTACTATGTTTACATGGTTTAATGATAGGGATATATATTTTGGTAAATACTATGGTCCATTTACAGTATCTGAAACAGAATTTCCTTTCAGTGGCATAGTAGTTAGGAAATCTGTAAAATAA------------------------------------------------------------------------------------------------------------------------------------------------------------------------------------------------------------------------------------------------------------------------------------------------------------------------------------------------------------------------------------------------------------------------------------------------------------------------------------------------------------------------------------------------------------------------------------------------------------------------------------------------------------------------------------------------------------------------------------------------------------------------------------------------------------------------------------------------------------------------------------------------------------------------------------------------------------------------------------------------------------------------------------------------------------------------------------------------------------------------------------------------------------------------------------
>GHBA01074788.1.p1_Porpita_porpita
TCTCATTCAAATGTGATGAAACGTAATGCTAAACAAGCATCATTGTCAATTTCTAAGAGTCTATTTTCCAAAGAAAATAATGTACACAATATGAGCAATAGTGAAGATGAGGTTAGTGGTGCATACGAATTTCCTGAGTCTCCTTCCATTCGAAGATCAGATACTCAAATGACATTTCGTGCCGCTGTTGAAAAAGTTCAAGAGCTTCACACTCCTGAAAATGATGGTTCACCACCAGGTACAAATACACAAAATGAATTTAATTCTCTAAAGACGAAAGCTGCTGCTCTCGATCAAACTAGGGCAGATTCTTTAAAAGCTGGTATCACAGGGGCTGCAAATGGTGTAGTTAAAGTTATAAAGGGAATAACTTCATCTAATTGGATTGAAATAGTTCAAGGTAGCTTGGATTTAATTGGATCGATAGCAGGAATGTTAGGACCTATGGGAACCATGGTTAGCACACTACTATCAGTTTTTTCATCAATATTTGGACTGTTTGGTGGACCAACAGGCAAAAAAGAAACCCAAGAAGAAATGATGGAAAGAGTTGTTAAAGCAGCTCTAGAAGAAGCAAGGCATGACGAGCTCAAAGCTGAAATTATGGGAGCCAAAGATCAGTTCAATACAATATCTGATACTATCAACATTTTTCGTGAGCAAGGAGATTTAACTTCTGATCAAGCATTATCATTTTATGAAATATCACTTGAGGGTATTCAAATTTTTGGAATTTTGGAACATTACATCAATAAATGGTGTGCAATTGGTAATGTTGATGATGATAATGAAGATGAAGCTAAAACTAACACCAAATACTGCCTTGGTATATGCAATTTATATGCTGATTTATCAATATATCGTCAAATTTTATTAACCGATATGGCGAGTATACTGGCAAAAGCAAATTTAGGTAGTACAAGTGATGTTTTTATTAAACTTATAAAGAAAGAAAAAAAGAAGGATGCTAAAATGTTCAGATTTTTTTTAGATCCACTCCATTTTAGAAAACATCGTTTTGTTGTTGCTAGTTATTATTCCCAAATCCAAAATTATGCAACGTTAACAATGTATTTAAAAGAAATTACATATGCTGATATTACTCATGATGAAAAAGCAGTATTAAACAGGTATATTGGAGATCCTTATAATGAAGGAAATTTCCAGGCAGCAAAAAAACTATTGCATAAGACAAGAGCGATGGTATTGGTTTGCAGTAGAAATTCACTTCTAGGAAACTGTTACCAAATTTCATTTTCTGAAAGAATAATGACAAGAACAGGCAATTATGCTTCGACAAGAGACCATTTAGGAAAACAATCTGTATACATTTCATGTGGGTTCTCTATTCATGCACTATTTGGGGATAAATATGTTAAATATTACGGACCATCAGTTTATAATTTCAACGGAGAATTGAGATCCAAAACATACTACTTCAATGCATTATTGGCGACCGCTAATGATAAAGTTAGAATTTGCGAGAATGAAAAGATGGGAATGGATGGTCCTTGTATGTCATTAGAGAAAAGGGATTATGGAATTGATGAATTGCGTAACTATGGATTGAATGACAAGATCGAATCTTTGTATGTACCGAAAGGTGTCAAAGTTGAAGCTTTCGAACATAGACTCACGGACAATACATCTTTTGCCGGTCGTTTTTATGGTCCTGCAACATACATGAAAGTTTATAAACCAAATTTATGGTCTTCTCTTAAAATTAGTACATCATCCGTTACCACATCAAATATGTTAAAGCTGTGTGCAGAAACTGACCTTAATGGTCCTTGTATATACTGGCCAATAATATATGACACGTGGATAACTACAGATCCTATGTTAAAACAGTTTTATTACCCTCTTCGAAGAGTAAAGTCAATGAAGATTCAAGCATCTCACAAAGTAACCATAAAAGGCGAAGATGAATACAAGGATGCGGCTTACTATTATGGACCAACTACTGTAACTGAAACGGAAGTTGAAAATTTCAGCCTAAAAGTTGAGAAAATAAATCAATAA---------------------------------------------------------------------------------------------------------------------------------------------------------------------------------------------------------------------------------------------------------------------------------------------------------------------------------------------------------------------------------------------------------------------------------------------------------------------------------------------------------------------------------------------------------------------------------------------------------------------------------------------------------------------------------------------------------------------------------------------------------------------------------------------------------------------------------------------------------------------------------------------------------------------------------------------------------------------------------------------------------------
>GHBA01074938.1.p1_Porpita_porpita
AGCCAGGTAAGCTCACCAGGAATTATCGCAGATGAGGATGATTTAAATATTTCAGGAGATGATGGTGATTTGGAGAAAAGGAATTCAGTAGCACCAAAGAGCTTTGGAGAAAATGTTGCTGAAGTCATTAAGATCAAAGATTCAATGGAAAACGCTGGTTTGATTCGGGACAACACAGGTGTCGTCAATAAAGTAAAAACTTCTAAAACTGTGGAAAAGATAAAGGCAAAAGCCCAATCAATTGACACTGACAAGATAAATTCAGCAGTCGAGGGAATTAAAGGAGCAGGAGAAGGATTACTTAAGTTGGTAGAAGGAATAAAAGGAGGATCATGGGTCGATATAGTAACTGGTGGTTTGGATATGATATCATCAGTATTAGGAATGTTAGGTCCAATGGGTGCGTTAGCAAGTTCAGTCCTATCAATATTTTCAATGATATTTGGTTTATTTGGTGGTGCTACAGGTGGCGAAGAATCAACAGAGGATATGATGACTAGAGTCATTAAAAAAGCTTTATTAGAATCAAAAACAGAAGAACTTAAATCAGAAGTTAACGGAATTAAAAGATTACTTAAATCATTTTCTTCTTCTATTGCTAACTTTAGAGAAACAAACAACATAACATATGACCAAGCGTTAGCATTCTATGACCAAGGATTTCGGGGTGTGCCAACATTTGGTGTTTTAGAGCACTACATAGGACAATGGTGCTCTGTAGGTGATGCTAATACATATGGTTCAGCTGCTGAAAAAGCAGATCTTAATGATAAAGTGACGCGTTGTCTCGATATGGTAAATCTATATTGCGATTTATCAGTTTTACGTCAAATTATGTTAGCTGATATGGCTAGTCTGATTGCTGAAGTTGGTATTAAAGGAACTCCTGAAGTTTTTATGCATCTTCTAAGAAAAGAACAAAAATATGATAAAAGTCTTTTAAAGTTTTTATTGGATCCTGTCAATAATAGAGATAAACGTTTTGTCATCAACAAATATTTTACATCCTTGAATAAATATTCAACTATAACGAGTTATTTAAAGAAACTGTCACAGGTAGATGTGCGTGCCATTAAAAAGAAAGCAACAAGAGCAGAAGTAACAACACAAGAGCAAAAGATTTATGAGAAGAAGTTTGCATTGGTGTGCACTGATGTACAGTTAAAAGGAGATTGTTTTCAGTTTGATACATTAGGTACAAAACAAGGATTGAGTATGAAAGGATGGATAAACAAAATTGTATCTCTTTATGTTTCTGATGGAGTAGAAGTAAAAGGATATCATCGAGATGATTTGAGTGGATCACTCTTCGGTCCTTATTTTGGACCTTCTGTATATGGTAAAGTAATGGGTCAAAAAGAATGGAAGTCAATGAATATAATTGCAAGTACAATGAATGCATTAAATCATATGCGATTTTGCGAAAAGGAAAATATGGATACGGAAGGTGTATGTGAGTCAATTGAAATTAAAGACTATCCAAATCTCGGAGCAATGGATATACGAGGGACACAAGATTCATTAGTGTCAGTAACTTCAAATAGAGCAAAATGCATCAGTAGATGTAAATGGCATCACAAGGGTTACTTTTGGTGCTATTATAGAAGAGATAATTGGGATTATTGTTTGATAGGACGAAACTGGAGCAACAAAATCAAGTCTATGTATATACCGTCAGGTTATTATGTCTTTGGTTACACACAAACCAGTTACAGAGGAACAAGATATGGACCTTTCTATGGACCCTCGACTATCTTAAGTGTTCACCCATCAGCTAGATGGCAATCATTAAAGATAACCAAAACAGAAGTTACAACATCAAAGATGGTTCAAGTATGCTCTGAGGAAGGCTTAAAAGGATTTTGCGATTATTTCCGAATTAATACGGGTTTCAGCAGTTTAAACAACGTTCATGGTATTAATTGGGAAACAGATAAGCGAATCAAATCAATGATGATACCAGGCGGAGTTACTGCTCATATATATAGTGGCGAAAATTATGAAGGAATTGCAATGGGTCCTTATGTAGGTCCTTCCACAATAAATAAGGTTGATGGAGCTGATGGAGAAAATAGAATTAAATCAATGCGATTGACAGAAGACTATTAG------------------------------------------------------------------------------------------------------------------------------------------------------------------------------------------------------------------------------------------------------------------------------------------------------------------------------------------------------------------------------------------------------------------------------------------------------------------------------------------------------------------------------------------------------------------------------------------------------------------------------------------------------------------------------------------------------------------------------------------------------------------------------------------------------------------------------------------------------------------------------------------------------------------------
>TRINITY_DN5075_c0_g2_i3.p1_Sanderia_malayensis
GAGAAAAGTACGATAACATTTACTGAAGAGCAAAAGAATATGATGGCCAGAGCTAAAACCAAGCTGCTATCTGTGACAGCTGTCTCCAGCAGCATGTCTGAAAATGCTTACACACAGCCACTCGTTTCTTCGAACGGCTTCAGTGAGAAGCTTACGCAAGCGAAATCTAAGATCAACGGTTTGGAAGCCAAATTACTTGGTGATACTTCTGAAGATAGAGAGGGAAGAGCAGAGCGAATAAGTGGCGCATTGGAAGGTGTTGGCAATGGGCTCGTAGGAATGGTCGGTGGAATCAAGAGTGGCAATTGGATTCAAGGCGTACAAGGAGCATTAGGAATTGTTACATCTATTGTGGCACTCGCTGGACCAATTGGAATGATTGCATCAAGCATTTTGTCAATGATATCCAGTTTGTTTTCACTTTTTGGTGGAAGTCAATCTGAAAGTCAGGAATCAATGATTAAGCGGGTTGTTGAAACTGCAATCAGTGAATTCAGAGACAAAGATATGAAGGAGAACATCGAAGGAGCTAAACAAGTTTACCAATCGTTAAGCAGTTCTATTCAAAACTTCAGAGAAAGGAAGAATTATACGTCAGTATCGCAAGCTGAAGAGCTGTATAACCACATTTTCAGCGGATTACCTGTTTTTGGAGTGCTAAAAACTAGGATTGCAGAAAAGTGCGAAAAGCCGAGTAAAGACAAGAACAAAGCTAGGAACTGCTTAAATTTTGTAAAACTGTATGCCGAACTTTCAATTTTAAGACAGCTGATTTTGACGGACATGGCAAGTCTTCTTTCCGAAATGGCTGAGACTGACGGTCAGGAAAGTCTAGAAGCCACAGGAAACAACATTCTTCACATGATAAAAAAAGAGCAGGAAAGTGACAAAACAGTGTTTGCACCATTTGCCGATCCTCTTAATCAAATGTATAAACGATACACCATTGCAATTTTGTTTTCAAGTGTTGAAGAATACGCAGTGTTGAATGCTTACATGAACACCCTGCACCAAATGAGAGATGGTCTGAAGGTTGCAGAAGATGCTAATACGGATGGTGGGGCTATATTCAGAGATTATGTGCTTGGTTGCATTGATCCGATGCTACAGGGAACCTGCGCAAAATTCGAGACAAAGGAGTACAGCAACCTTGCAGATATTGAGATGGACCGAAGAATTTCATCGGTGTTTATACCAAAAGGAAGATCGTTAACAGCAGGGCGGGCTAGAAGCACGGACGCTGCAGTGGGACCATTCATTGGCCCTGTCGTTCACGGCCAAGTACTTATGGACGATTTATGGACATCTTTAACTGTTTCTACAACTACAGATAGCATTGATAAATATGTCAGAGTTTGTGAGAAAGAAGGCATGGATGCCACTGGGAGATGTGATTATATCAAAAACACACAAAGGACACAGGAGTTTGTCCTTTCAAGTGGAATTCATGGATCGGGAAGCTGGTCTAATAAAATCACATCCATGTATGTTCCAGCTGGCAAAATGGTATTAGGGTATGTAGCAGACACTAAATGGGCTCGAGGGCCATATTATGGTCCCCAGTTATACAACAAGGTATGCTTTTTGACTTCAACCTCAAAGTGGACCAAAATAGAGGTTTGGGATGCTAATCATACTATTGCAGAAAATGCCTTATTTTGTGACCAGACTGATTTGAAAGGAAGATGCTTCCGAGATCGTCGAAACAGGGATACATTAGACCAGATTCCTGTTGTTTGCAAAGTTAAAGACAAAGTGAAATCGCTCAAAATCCCTGGAGGAAAGCAAGTGACAGGATTCAGCAAAGAGGAGTACACTGGACAAGTGTATGGACCTTATATTGGACCTGCAACAATCAATCAAGTTGATGGTTCATCTAATTGGGAATCATACAAAATTGAAGATACAGTTGCAAATGCCGATGACAAGAAGGCAGCAAAAAGATTTCATCCACAACACAGAAGAGAAATTGGAATAGACGAGCTTGAAATTTCAAGCTCATGA---------------------------------------------------------------------------------------------------------------------------------------------------------------------------------------------------------------------------------------------------------------------------------------------------------------------------------------------------------------------------------------------------------------------------------------------------------------------------------------------------------------------------------------------------------------------------------------------------------------------------------------------------------------------------------------------------------------------------------------------------------------------------------------------------------------------------------------------------------------------------------------------------------------------------------------------------------------------------------------------------------------------------------
>GHAZ01117941.1.p1_Velella_velella
ATTCCACAGGAAAATTTGAGAATTAATGAATATGATGATGTTTCTGATAGCGATGATGCTTCAGGGCAGTATGCTGGAACAAAGAGGGTACAAAATGAGACGAATGGGGAAAGTTTTGACGAATATATTAAAGATGTTATTGAAGACAAAAATAAAATGGAAAAAGTTGGTTTGGTACTAAACATGCAAGGTAAAGTAGATCCAAAGAAAACCAAAGAAATTGAAAATAAAGTAACGAGTAAAACAAGCAAAATTGAAGGGGCGGTAAAGAAAGGAAAGGCAATTCTTGAAGCTGGTAAGGGAATAAAAACAATGGTAGATGGAATAAAAAAAGGAGCATGGATAGAAGTAGTAACTGGTGGTTTAGATATAATAGCTTCAATATTATCATTAATGGGACCAAAGGCCCAGCTGGCAGGCGAAATCCTATCAATATTTTCCATGATATTCAGTTTCTTTGGTGGAGCGACAGGTGGTCAAGAATCTACGGAATCTATGATGACAAGAGTTATTGACAAAGCTTTAGCAGATGCGAAAGTAGAAGAACTTCAATCAGAAGCCAATGGAGTTAAAAGATTATTTCAATCGTTTACCTCATCTATTGCAAACTTTAGAGAAAAAGGAAACATAACTCAAGATCAAGCCATGGAATTTTATGACCAAGGATTTCGCGGTGTTCGTACTTTTGGTGTGCTGGAGCACTATATAAGAAAATGGTGCTCTGTTGGGGATGCTAACACATATAATGACAAGCTAAAAAAGAAAAAGCTTAATGATAAAACGTCACGTTGTCTTACTTTGGTGAATCTATATTGCGATTTATCAATTTTTCGGCAGATCATGCTTACTGATATGTCCAGTCTTATGGCTGAAGCTAACATTAATGGTAGTGCTGAAACCTTTATGTATCTTATAAGAAGAGAACAAGAATTCGATAAAAATTTCTTAAAATTTTTCATGGATCCCATTAACCACAGAGATAAACGTTTTGTTGTGAATGCATACTTCTCATCAATATCTAAATATCCAACAATAACCACTTACTTGAAGAATTTACTAGCTTCAGCACGTCAATTAAGCGACAATAAAACAGAAGTAGCACAACAAAAAAAACTTTATGAAAAGAAATTTGTAATGGTTTGCAATGACATACAATTAAAAGGAGATTGTTTTGAGTTCAATTTCACTAGTGACATGCCAACTGGTTGGAAAAACAAAATTGCATCCCTTTATGTATCTGATGGGGTAATGGTAACAGCACATCATCAATCAGGACCTCATTTTGGACCTTATTATGGACCGTCTGTATACAGTAAAGTAAGTGGAAAGCTCTGGGATACAATTACAGTACATGCAAGTCAAACCAATGCATTGGATCTTGTACGGATATGTGAAAAAGAAAACATGGATACGGAAGGAGAATGCATGACACTCAATACACAAGAATACTGGAACTTTGGGGACTATACACGATATAACAAAGGCAAATGGATAGGAAGGAGAATCGATAAAGGTCGAATTTGGATAGACGAGATCAAGTCTATGGATATACCAAAAGGTTTAGAAGTGATTGGTTTTGAGGAACGAAACTTTAAGGGAAATGTATATGGTCCCTACTACGGTCCATTCACCATATCAACTGTTCACCCATCAGCAAAATGGAACTCAATGAGAATTATGGAAACATCAGAGACAACAACAAATATGGTTCAAATATGTTCTGAGGAAGGATTGAAAGGATATTGTGATTTTGTTGGTCCAAGAAAGAATTTCTTGATGTCGAAATTTCACGGTATTGATTGGGACAAAGATGTTAGATTAAAATCCATGAAAATACCCGGAGGTTTTACTGTAAAACTTTCTACAAATTTTGACCCTTCTTTGGGCGCCCAAATGGGACCTTATGAAGGTCCTTCTATAATAGCAAAAGTTGATGGGGCTGATGGAGACAATAAAATCAAATCTATTAGTGTTGAAAAAATATATTAA------------------------------------------------------------------------------------------------------------------------------------------------------------------------------------------------------------------------------------------------------------------------------------------------------------------------------------------------------------------------------------------------------------------------------------------------------------------------------------------------------------------------------------------------------------------------------------------------------------------------------------------------------------------------------------------------------------------------------------------------------------------------------------------------------------------------------------------------------------------------------------------------------------------------------------------------------------------------------------------------------------------------------------------------
>GHAZ01126836.1.p1_Velella_velella
TATGAAATTGGCCATCGTATAAGTTTAGAAAGAAACACCCAGCATGACGTAGCTCAGCAAAATATTTTCAAAATGGAAATGGAAGAAGACACTAGTGGGGATGATGGAAATGAAACGAATAGAACTATTACTGATGATACTACAAATAACGATAAAAGCAAATTTCATTCATTAAAGCGAGTTAATATGCAGTTACCTTCGTTACCTTCGTTACCATCATTTAGTTTTACAGAGGCCATTGACAAAGTTGAAACGATGTTTAAATCTAGTGTACAAGCCAGTCCAGTAGCGACACCGCAGGAAAATACAAAGGAAAAAGAAAAAAAGGAAGGTACTATCTCAAAATTAAAAGATAAAGCTAGAAAAATTGACAACGATCAAGCGACAAGTATTAAAGATGGTGTAACTGGAGCTGCAACAGGAATGATTAAATTTGTGAAAGGAATACAAGCAGGTAAATGGACAGATATTGTACAAGGTAGTTTAGATGTGATAGGATCAATTGCTGGTATGTTAGGTCCAGCTGGAATAATGGTCAGTACGGTGCTATCTGTACTTTCAACAGTTATTGGGTTGTTTGGTGGGCCAACAGGTAAAAAAGAATCTCAGGAAGGAATGATGGAACGAGTAATTAAAAGCGCATTGTTGGATGCAAGAAATGATGAACTCACATCTCAAGTTAATGGAGCCAAAGAAATATTTAATACAATATCTGATACCATAAACATATTTCGTGAAATGGAAGAAAAAAATTTACCTGATATTTTATCATTTTATGAATTATCGTTTGAGGGAATTGAAATATTTGGAATACTGGAGCACTATATCAAAAAATGGTGTGCAATTGAAAATGTACTTTCAAAAGCTGAAAAGGATAAATTAAAAGACGATAAAAAAAAAAAAGAGCAAAGTGAGAAGAGGGACATGGCTACACGTTGTCTTCGTATTACCAATTTATATTGTGACTTGTCAATCTATAGACAGATTTTAATAGCTGATATGGCTGGCGTTCTTTCGGATGCTAATATCAATACAACGAGTGATGCTTTTCTAAAGTTAATAGAAAAAGAACGACAAAAAGACGGAGTAATTTTAAAATTCCTATGGGATCCACTCAATTTTAGAGATCGCCGTTTTGTCGTATCCAAATATTATTCGGAAATTCACAATTTTCCAACAATCACAACATACATGAACACGGTTGTCAAAGCGAATAAAGAATTTCAAGAAATAGTTCAAAACACCCCAAATGGACATGGTCGAATGGATAACGAAAATAATGAAAAGTTTAAAAAGACGCTGCCGATGGCATTGGAATGCCAAAAACAAGAATTACAAGGAAATTGTGTTCAAGTGCCATTTTCTAGAATCGCTTTTTCCCATGGAACCAATCCGGTATATATGTATAATTCAGCTGGTTCAATCTATGTTTCAGATGGATTTTACTTGCAAGTAAGAATTAATGGTGAAACAAACGCGGAGATGAAATTTTATGGACCCTCAGTTTATTATATCGGCATCCAGAAAGATAATGGTAATACATTTAAGTACATATTAACCGAATCAAGCGCCAAGGACTTTGTACGTGTCTGTGAACACAGGAATATGGCAATGAATGGAAAATGCTTAACACTAGAGAGAAGAGATTATCAATTTTCTGAATTGGATCGCATTGGTTGGAATGACAAAATCAGTTCTTTATATGTACCAGAAGGACTCAAACTGATTGCTTACGAGGCCTCTTCTTTTAAAGCTAAAGTTCCAATTGACTATTATGGTCCTGCAACGTACAATATGATTTCGAAAGAAAAGACCTGGTCATCAATAAAGATGGAATTGACTGAGTTAAGGACAACAGACATGATCAAATTGTGCTCGAACTACAAACTCGGTGGAATTTGTTTTTATTTTGAAGCTAAAGCTGGAAAGTTTACAAAAGATGATTTGATTTCAACGAAAAAAGATATTCATCAAATAAGATCCATGGAAGTTCCTGGAAATGTGACTGTCATAGCATACACTAATTCGATGATGCAACCGAAACATTTTTTAGCTGTATATAAAGGTCCAAAGGTAGTATCAGAAACCGAGCAAGCTGATCCACATTTAGAAATTGAATTAAAAATATAA---------------------------------------------------------------------------------------------------------------------------------------------------------------------------------------------------------------------------------------------------------------------------------------------------------------------------------------------------------------------------------------------------------------------------------------------------------------------------------------------------------------------------------------------------------------------------------------------------------------------------------------------------------------------------------------------------------------------------------------------------------------------------------------------------------------------------------------------------------------------------------------------------
>GHAZ01114813.1.p1_Velella_velella
AGTCCAGTAGTAGCAGCAAACTCCACTAACAATGCTGCTAATGCTACTATTTTAATAGAAGAGGATGAATCCAATAAACGACAAGAAACAGAACCAAAATCTTTTAGCGACGACATTGAAGATGTTATTAAAATAAAAGATTCAATGGAGAACGCTGGCCTAATTCGTGACAACACAGGTGCTGTGAACAAAGCAAAAACTAGCAGAATCGCAGGAAAACTTCGAGAAAAAGCTCGATCAATTGACAGTGACTCAGCAGACTCAGCTACTGAAGGTGTCAGTGGTGCCGGTGAAGGATTGCTTACATTGGTAGAAGGAATAAAAGGAGGAAATTGGGTAGACATCGTAACAGGTGGTTTAGATATGATATCATCAGTATTAGGAATGTTAGGACCCATGTCTGTAATTGCCAGTTCGGTGTTATCACTTTTTTCGATGGCATTCGGTTTATTTGGTGGCGCTACAGGTGGTGAAGAATCGACGGAAGATATGATGACGAGGGTTATCGAAAAAGCTTTACTAGAAGCAAAAGCAGAAGAGCTTCGATCCGAAGTTAATGGAATCAAAAGATTACTTCAATCTTTTTCTTCGTCTATTGCCAACTTTCGAGAGACAAATAGTTTAACGCAAGAACAAGCACTAACGCTTTATGACCAAGGATTTCGTGGTGTAGCACAATTTGGTGTGCTGGAACATTATATAGAAAAATGGTGCGCTGTAGGGGATCCTAATACATACGACACCCCGGTTAAGAAAGGTGAACTTAATGATATGGTCTCCCGTTGTCTCGATATGGTGAACTTATATTGCGATTTATCAGTGTTTCGTCAAATCATGTTGGCTGACATGGCGAGTCTCATTGCCGAAGTGGGTATCGAAGGAACACCTGAAGTGTTTATGCATCTTTTGAGAAAAGAGCAAAAGTCCGATAAAAAGCTGCTGAAGTTTTTAATGGACCCCGCTAACAACAGAGATAAACGTTTTGTCATCACGAAATATTTCACATCGTTGACGAAATATACGACAATCACCGCTTACCTGAAGAAGTTGTCAACATTAGATTTATCCGACGTTGAGACGAAAAAATCAGCAAGAGCAGAAATATCAAAAGACGAGAAGTTTTTCGATAAAAAGTTTACATTGGTATGCACCGACATAGAACTAAGAGGAAATTGTTTTCAGTTTTCTGAACTGGGTGCCAAACGAGATGCAAGTCTGAAAGGGTGGAAGAAGAAAGTTGTATCCCTATATGTGTCAGATGGAGTTGAAGTACAAGGATTTCATCGACCAGACTTGCAAGGATCACTCTTTGGCCCTTATTATGGACCTGCTGTATATGGTAAAGTCAGTGGATCAAAAGATTGGGAATCAATGAATATATTAGCTAGTGAGACTAGTGCATTAGATCTTTTGCGTGTATGTGAAAATGAAAATATGGATACGGAGGGTGTGTGTGAAGCAATCGAAACCAAAAACTATCCAAATCTAGGTGCGATGGACAAGAGAGGGACTGCCATGTATTATGTATCAACGATTAGGAAAAAGGCGAAATGCCGCTACAGTAAATGCGATGTGTGGAATACCGGTAAATGGTGGTGTGAGAGATCAAAAAGAAGAGATTGGGAAGAGTGTTTAATAGGGCGCTACTGGAGTGAAAGAATTAAGTCCATGACTATACCAAAAGGATATAAAATTTATGGTTACTCAGAAACAGACTATGGAGGAGTTGAATATGGACCATTGTATGGACCTTCAACTGTTTTGAAAGTCCACCCGTCAGCAGCATGGAAATCATTGAAAATGGTCAAGACAACACAATCAACAACAAAAATGGTTCAAATGTGCTCTGAGGAAGGACTAAAAGGATTTTGTGATTACTTCATTGCCAATTCGGGACAGACAGATTTAAGTAATGTTCATGGTGTCAATTGGGACTCTGACAAACGAATTAAATCCATGATGGTACCTGGAAGCATTACTGTGTACACTTACAGTGAAAAATCATACGGGGGAATGGAAATGGGACCTTATGATGGACCAGTAACAATAACTAAAGTCGACGGTGCTGATGGCGAAGAGCAAATAAAATCATTTAAAATCATGAGAAGATATTAG------------------------------------------------------------------------------------------------------------------------------------------------------------------------------------------------------------------------------------------------------------------------------------------------------------------------------------------------------------------------------------------------------------------------------------------------------------------------------------------------------------------------------------------------------------------------------------------------------------------------------------------------------------------------------------------------------------------------------------------------------------------------------------------------------------------------------------------------------------------------------------------------------------------
>GHAQ01030441.1.p1_Tripedalia_cystophora
GATGGAGAAGAGGAACTCAAGACCCTGATCAAGGATGTCAAATCTAAACTAAACAAAGAGAACAAAGGGACCGAGGGAGTAAAATCTTCTTTGGACAACCTTTTGACCTCATTTAAGGAAGGCAACGTTGATTTCACAGTCTATTCTGGTGTGCTCACTACTCTTATGAAATCTGTAGAAAGTATACAGAGTGATGATCCGGCTACCGTTATCATTGGATTTCTTAACATCATGAGTTCGGTTAGCGGGGTTATACCAGGCCTGCAAGCTTACTCCCCACTTTTTGGTGCCCTCTCCTCAATCTTTGGCCTGTTTGAAAGTGAAAAAGCCCAAAAGAGCGTGGATGTCATCATTAAAGAAGCCCTGGATGCCCAGCAAGCTGATGAACTCAAACGCGAGGCTTATGGAACAAAGAAAGTCTATGACATGTCCAAGGCATTTCTGGATGGTGTGCGTCAAGGTGATACAAGTTTGAAAGGCTGGGAAGTTAGTGCTTTATCGGCAAATTTTCCAATTTACAGTGGTGCTAAGTTCTTGGCCATACTTTGGAAGTACATCGAGGAAACAACACCCTCTAGCAAGGAAGAGTGCTTGAGAGTCATCAAGTTACTCGATTCTTACTGCAAACTCTGGGGACTGCGAAAGATGTTGTTATATGATCTTTACTCTACCATATCTGCAGCCGGAAACAGTCCCAACATTGCCGAGGGAACCAAGAAGGTTTACGATATGAGTGATGCAGAGTTTAAAGAACCACTCACCTCTTTATTAAAGGGAGACAACAAGGACAAGTTTGCACTGTTAATGACTCTGTACCCTAAAGAACAAAATCCTGCTATTTTTGGCTTCCTTAATGCTTCTGAAATACCAGATCCTGAAGGTTATCAAGACGACTATTCTGGCAAGTATTACATAACTAACCTTAAATGGCCAAAATATTACCTTGCGATGTATGTACCTCAAACCTCACGGAGCGGTGGTGAGAAAGTCATAGGAGGCACTAAGCAGAAAATATCAATAGAACTGACCCGGCTTGAAGATGGCTACTATACCTTGGGGTTCAACGACAACTACATTGGCGTATGGGGAAGTTTGGGCATGTCTCGCTCTGACAAGAGCAAGATTTCAGACAAGAGTAGATTCCACCTTTTACCATTCCAGGACGACGGAAAGTCCTTTTATATATTAAAATTCAAATGTCAGACAGATTGTCTAAGTAACGAATACTTATACATGAAAAGAAATACAGACGGATCAATTAGAGAAGATACATATGAAGGCATGGGTGATCAAGGAAAATGGACGTTAAATCTGGTAGGGAAAAAGTCTATAATGAGGAAGAGAAGGGGGATCTTTCCTCCAGGGGCAGAAGGACGATGA---------------------------------------------------------------------------------------------------------------------------------------------------------------------------------------------------------------------------------------------------------------------------------------------------------------------------------------------------------------------------------------------------------------------------------------------------------------------------------------------------------------------------------------------------------------------------------------------------------------------------------------------------------------------------------------------------------------------------------------------------------------------------------------------------------------------------------------------------------------------------------------------------------------------------------------------------------------------------------------------------------------------------------------------------------------------------------------------------------------------------------------------------------------------------------------------------------------------------------------------------------------------------------------------------------------------------------------------------------------------------------------------------------------------------------------------------------------------------------------------------------------------------------------------------------------------------------------------------------------------------------------------------------------------------------
>GHAQ01079010.1.p1_Tripedalia_cystophora
GCACTGTTGCACAGACGCACGACGGCAGAAATTGAAGGCGACATTGATCAGGCATCACAGAAAGTCAAAGGAGATAGTGTCAATGCCAAAGCACTCAAAGCGAAGCTGAGTAACCTCAAGACTGAGCTCAACACGAAATGGAATACTGAGGATAACCGAGAAAAGCTGGTAGGTGTTGTCTCTACAATCACAGAATCCATCGGCAAACTTCAAAGCAATGATCCAATTGACATCGCGACAGGATGCCTTGATCTTCTTGCCGGATTGGCAGAAAACCTAGGACCATTGGCAGGCATTGCTCCACTCTTTTCTGTCTTGTCCATGGTTATCGGTCTGTTCGGTGGAGAGCAAGTACAAGAAAGCGTTGGTGATGTGGTAAAGAAGGCACTAAAGGAGCAGAGAGACGATGAGTTGGAGGCTGAGGCTTTTGGCACCCAAAGAGAATTCACCGTCTCGAAAGCCTTTTTGGATGGCATAAGGAAGGAGCCAAAGACCTTGACAGAAATGGAAGTAGCTTCTCTTTCCGCCAACGTCCCGATCTACAAGGGAGTCAAGTTTCTTGCTATCCTGACCCAGAGGATCAAGAAGGCTGCTCCAACTAACGCTGAAGAGGCGAAGAAGGTGCTAGCCTTTATGGAACTCCTTGCCGATCTGTGCAGTATTCGTGACGTGATTATCCTGGACTTGTATCAGCTGGTTTCCAGCGCAGGGCACAGTCCCAATATTGCTGCAGGTATTCTTGAAGTCAAGAATGTGGGAAGAGGAGAATTTAGGGATGCTCTTCAGGACTTGTTCAAAGGAAATGACCCCAAGCACTGGATCTTGTACTCTTCACTCTACCCCAAAAATCGTTCTCCACAGACAAAGAAAATCCACAAGTTTCTGAAGACTATTGGGATCACCGATCTTCCAAGGATTGATGACGACATTAGCGGAAGAAAGATCATTTCTGCCCTCGCCTACCCAGAGTACTGTATGGCCTCACCTTCAGGCGGAGAATCTATGCAAGGTAACTATGCAAAGGCAAGCTACAAGAGAGAATGCACAATCACTCTACGGAAAGAGCAAGACGGTTTCTACACCATGAGAGTTTACGAGAGACGAATCGCTTATGCATCAGAGGAATACGTGCTTCTGAGACCAAACTCCAATGTTGACAAGCTTTCCAAATTCAACTTCGTTCCTGTCAAGCTGAATAACAATGAATTCTACATTGTCTCTACCTGCGAGTGGCCGGATCGATATGCGTATGAGATGGCCAATGAAAAAGGTTGGATTGCGTTCTATGAAGGCAACCCTAATAACTCAGGCTACCAAGACAAGGCTTTCTGGAAAGTTCATAATGCCTAG---------------------------------------------------------------------------------------------------------------------------------------------------------------------------------------------------------------------------------------------------------------------------------------------------------------------------------------------------------------------------------------------------------------------------------------------------------------------------------------------------------------------------------------------------------------------------------------------------------------------------------------------------------------------------------------------------------------------------------------------------------------------------------------------------------------------------------------------------------------------------------------------------------------------------------------------------------------------------------------------------------------------------------------------------------------------------------------------------------------------------------------------------------------------------------------------------------------------------------------------------------------------------------------------------------------------------------------------------------------------------------------------------------------------------------------------------------------------------------------------------------------------------------------------------------------------------------------------------------------------------------------------------------------------------------------------------------------
>TRINITY_DN23185_c0_g1_i1.p1_Turritopsis
ACTAATGTCACCCATCATAAAGCACATTATTTCCAAAAACGTGGAAGACACTCTGGCATTGGAACAATCGGAAAACAGAATGCGGTAGACTTCGATGAAGTTTTCAATGTTTTTGATCCGAATTTGATTACTGGTCCCATTGAAGATATGTTCAAATCTGGATATAATAAAAAGAAAATACACCGTCAGAGTGCCAACACCAAAATAAATACATTATTATCGAAAGCAAAAACAAAGTTTAAGGAAAAAGCCCCAAAATGGGACGAACAGCATAAAATGGCGGCAGCTGGAGCGATATCAACAGTGGTCGGAGGAGCTGAATCTCTGGTAAATGGTATACGTCAAGATGACATCATGACTGCTATATCAGGTGCTTTGGGAATTGCATCAGCAGTTGCGAGTATTATGGGACCTGTTGGATCAATTGTTGGAACAGTACTTACGCTCATCTCAACAATTTTTTCATTCTTTGGAGGAAGCAGTGCTAAACCAAAGGAAAGTGAAGAAGATATGATGAAGAGAATTGTTTCAGCAGAACTTGAAGAAAGTCAATACAATGCACTAAGAAACGAAATCTCAGGAGTGCAGTTTCTTTATTCGACAATGTCTTCATCCATCGCTGATCTACGAAAACAAAATGAGGAATTGGACGAAGAACTAACCCTTTCTCACGGTTCAGCAATGTACAACTTGGCTTTTAAAGAGCTCGTCCCCTTTGGTGTACTGAAGCAGTACATCAATAAGTTTTGTGAAGCTGGATTCATTATAAGTGAAGATGACAGAGATGATAAAGTGGTCGACAAAATAAAATTGTACGCAAAAAGATGTGGCGTACTTGTTCGTTTGTACTGCACTCTGTCGATTCAAAGGCAATTTCTTTTAACTGATCTGGCGGCATTGCTGAATGGTGATGGTGAAAGCCAAGAAAGCGACGCCCTTGCTCTACGAAAAATATCGAAAAATATTGTCCACATGTTAAATAGAGAACAGGAGTTGGATCATGACTTTTTGCGGTTTTTGAACGATCCCATCAATTATCCTCGAAGAAGATATGCTGTGTATCGTTTGTTTGACGAGCCGGAGAAGAATAAACTGGTCGTGTCTTATTTGGCTGCACTGAACAAAAACTTTCCTTACTACCCAGGGTTTTATAAGCCACCAATCATAGCTTGTAGGGACGTAATGTTGCAAGATCATTGCGCCGCCATTTATCATTTAAAACCAGTACAGGACCTCTTGAAAAGCAGTATATTTGTCCCACATGGAACAAAGGTTTACAGTATGTATCTTAATGGAGATAATAAGGAGGAGCGAACTGATGCTGAAATGCTTGGCGCTGGAGTTTTCCACAAAGTTACCAACATTTACTACCGGATGGCCAGTGAAGGTTTAGATTGGGTAAAGACCTTCACACTACTGTATCATCAAGATCTTACAAAAGATGCACAAGCTGAGATTAGGATATGTGGAACAGCAACTGCATTGACTGGCAAAGATGATCCAGATTATTGCAGAGAGTTTGAAGCAGCTACCCCCGACCAACCTCGATTTCAGGAAATTAACTTGAGAACAAAAATTTTCGAAAGCGTCAAATCTGTAAACATCCCAGCCAACCGAACTGTTACATTGTATGATCAAAACGACGATGTTGTAAGAACATTCCATGGTCCTGATTTTATCAAAGAAGTTTGTGTGCCACGAGAATGGATTAATGCAGCAAAAGTAAAATTTGAAAAATCGAACAATGTTCGACAGGTAAAAGTGTGTGAAGGCCATGATTTGTCTGGGAAATGTCACAACGTTAGAGTGCCAGCTCACAAGGAGAGTGTTTACTTTGACATGCAAGATCCTACGGCAATGGGTGGCTGTGATTTCGGAATAGTGAGGTCTATTCAAATTCCAAGTGGAATGGAAGTTCAAATCCGTATTCGGAAGAGTGGAGGCGGTTCTATGGGACCGTTCGTTGGACCAACCACCATAGGAAATTTTGGAATTCTCAGAGAATCGCATTTGGACGATTTTCGATATGGAAAAATATTTGATCGCACCGAGAAGGCGGTTGAAATTTGCGAAGGCGACGATTTCGATGGAGAATGTATCGTCTACAAAGAAATGAATTATGCTGGTAATGATGCAAACTTTCCGTTGACGGAAATGAAATCTGCAAAAGTTCCCAGTGGTGTTGGCATCAAATTATACAGTGATAGAAACTTCCTTGGTCGTGTAATAGACGTTAAGGGACCGGAAGCGTTTTGGTCTGGGTCTTCTTTCAAATCATTCAAAGTGGCAGAGATTGATGTAAAGGAAGTAGTAGAGCTCGATGCAGTTGAACCAGTGACTTCTCCGTAA------------------------------------------------------------------------------------------------------------------------------------------------------------------------------------------------------------------------------------------------------------------------------------------------------------------------------------------------------------------------------------------------------------------------------------------------------------------------------------------------------------------------------------------------------------------------------------------------------------------------------------------------------------------------
>TRINITY_DN17801_c0_g1_i1.p1_Turritopsis
AATGACCCAATTAATCGCCTCGAAGATGTAGCCACAAACACGATAACACAACCTCTTGATGAAATGCGTCAAGCAGGTTATCAAGATGACATGGTGGAAAAAAACGAGGCCGATGAAAAAATCAGCAGTAAACTTGGTAACTTTAAAAAAGTATTTGAAAAACTGGATGATGATCAAAAAGAAGCTGCAGTCACTGCTGTAAGCTCTGTAGTGAGTGGCTCTGGTACGTTGGTGAACGGTATTCGAAATGACGACGTTTTCTCTGCAATATCTGGAGGACTAGAGATCGCTGCAGCAGTTGTGAGTCTAGCAGGTCCTGTTGGATCAGTTATTGGTACAGTACTACAACTGGCTTCGACAATTTTTTCATTCTTCGGTGGAAGTTCAGCTCCAGCTCAAAAGAAAGAAGAACCTAAATTTAAACAAATTGTTGAAGAAGCTATTGAGGAAGCAAACGTCAATGAATTAAAAATACAAATTGCTGGGGTAAAGTCTTTGTACAAAACTGTATCTGCTTCAGTTGCTGAATACAGGAAACAAATTGAAAGAGGTACGCATTTAAGCGCCGGAGCAGGTTTGGAATTATATGATCATGCATTTAAAGAGTTGGTTGCGTTTGGAGTTTTACGAGAGGTGATTGACAAGTTTTGTGATGATGCTAGCGAAGACAATCACCAAGATACCTATGCTTCTCGATGTGGAACGTTTATACGTTTGTATTGCAACTTGGCCATCCAAAGAAAACTATTGTTGCTTGACATTGCAACTGTCCTCAGTAATAACACCGAATTAACGCAAGTAACAGATAACATTCTGTTTTTGATGAAGAGACAACTAGAAGATGATCATACGTTTTTGAGATTTCTTTCAGATCCAATCAATTTTCCAAAGCGACGATATGCAGTGCATCAGATCTTTCAGAAACCTCAAGACAACAAATTCATTATCATGTATTTAAAGTTTTTGAAGAAGACATTCCCTCATTACCCTGGTTTTTATAAACCTCCCGTGGTTGGATGTAGTAAAATGCAGTTACAAGGGACATGCGTTGCTCTATTTAATGAGATTCCAGCTCGCTTTATGAACCCTGGTGGAAGTATCTTTGTACCGCTTGGAGTTAAAGTAATTAAGGAAGAGGTGTTGGACAACTCTGATAGCATTCCAAAAACTGTAGAAGTAACAAAAGAAGACGTACTTCTTGGTGCAGCCACACATCACATATCACATAATTTGCATCAAAATCTATTAAGGTTAACATACGAAGAAACAAGTACAGATGCTAGCGAACACATTGTGATTTGTGGAAAAAAAGGAAACAACGACAATATGTGCAAAGTATTTGAAAAACATGAAGATCGTGCTGTTGCATACAATTTCAAAGATCTGTTTGATGAAGTGAAAACTGTTCTGTTGCCACATCACTATAAGTTAAGTCTTTTGGATAAAGACGGCAAAGAAAAAAGAAGTATCCTTGGACCAGATTACCTACAGGTGGTGTGCAATCAAAATGAGTGGACCAATGCTGTGAAAATTAAAATTGAGAAAGAAGTAAGTACTAAGAAAGTGAAATTATGCTCAGAAGCTGACCTTGGTGGAAAATGTCAAAGTATTGTCATCCCAAAACATTATCAATTTAACCCTGTTTATGATATCACAACAGGACGTGATGGTGCATGTCCTATTACTGAAATTAAGTCTATGAAGGTACCTGAAGGAGTTGAAGTATTGATCTATGAGTACGAAGAATGGGTTCTTAACGAAAACAGTAAAGGACCCTTTACCGGACCAATCACTGTGAATGTAAAAGAAGATAGTCATTGGAAATTCGTGAAAGTGTATGATCTCACTTTGTCACCGTTCCTCTTTTGTACTGATGTGGATTTGAAAGGAACTTGCTATCAATATATGGAAGAATACAATGGGGAATGGAGTCAAATTGCCTCTTTTCTTAAATCTATGAGAGTTCCTAAAGGTAAAACTGTTAATCTTTGCACAAGACAGTTATATCAAGGCACAAAGAAACGTGTGGTAGGGCCAAAACGATTGACCAATTTTAAGTTCCGGTCATATGAAGTCGTAGACGTAAAGAAGAAGCGATGTGCTTTGCCGAAAAAAGCGAAAAAGAAGTCAATTCAGTTTCCGGGAAAAAAAAATTAA------------------------------------------------------------------------------------------------------------------------------------------------------------------------------------------------------------------------------------------------------------------------------------------------------------------------------------------------------------------------------------------------------------------------------------------------------------------------------------------------------------------------------------------------------------------------------------------------------------------------------------------------------------------------------------------------------------------------------------------------------------------------------------------------------------------------------------------------------------------------
