# Supplementary material for: Phylogenetic and Selection Analysis of an Expanded Family of Putatively Pore-Forming Jellyfish Toxins (Cnidaria: Medusozoa)
Source: Genome Biol Evol. 2021 Apr 23;13(6):evab081. doi: 10.1093/gbe/evab081 (PMC8214413; doi:10.1093/gbe/evab081)
Supplement: evab081_Supplementary_Data [file evab081_supplementary_data.zip › Table_S1.xlsx]

## Sheet: JFT-like_gene
JFT-like toxins	Species	Class	Partial/Complete	T/G/P	Data Availability	Reference
Uncharacterized	Acropora digitfera	Anthozoa	complete	G	XP_015777318.1	Shinzato et al 2011
aug_v2a.12311.t1 (as adi_v1.12311)	Acropora digitfera	Anthozoa	complete	G	https://marinegenomics.oist.jp/coral/viewer/download?project_id=3	Gracea et al 2015
-	Actinia tenebrosa	Anthozoa	-	T	PRJNA350366	Surm et al 2019a
-	Aiptasia diaphana	Anthozoa	-	T	PRJNA317913	Surm et al 2019a
-	Anemonia sulcata	Anthozoa	-	T	PRJNA279590	Surm et al 2019a
comp15099_c0_seq1_3	Anemonia viridis	Anthozoa	complete	T	Supplimentary Materials	Rachamim et al 2015
Toxin CrTX-A-like	Exaiptasia diaphana	Anthozoa	complete	G	KXJ09512.1	Baumgarten et al 2015
Toxin CrTX-A	Exaiptasia diaphana	Anthozoa	complete	G	KXJ13442.1	Baumgarten et al 2015
Txin CfTX-2	Exaiptasia diaphana	Anthozoa	complete	G	KXJ17266.1	Baumgarten et al 2015
Toxin CaTX-A	Exaiptasia diaphana	Anthozoa	complete	G	KXJ13429.1	Baumgarten et al 2015
Toxin CfTX-2	Exaiptasia diaphana	Anthozoa	complete	G	KXJ26098.1	Baumgarten et al 2015
Toxin CaTX-A	Exaiptasia diaphana	Anthozoa	complete	G	KXJ13417.1	Baumgarten et al 2015
Uncharacterized	Exaiptasia diaphana	Anthozoa	complete	G	XP_020901786.1	Baumgarten et al 2015
Hypothetical protein	Exaiptasia diaphana	Anthozoa	complete	G	KXJ13434.1	Baumgarten et al 2015
-	Nemanthus annamensis	Anthozoa	-	T	SRX1634628	Surm et al 2019a
CqTX-A like (5*)	Alatina alata	Cubozoa	-	G	PUGI00000000.1	Odhera et al 2020
CrTX-A like (5*)	Alatina alata	Cubozoa	-	G	PUGI00000000.1	Odhera et al 2020
comp39521_c0_seq1	Alatinia alata	Cubozoa	partial	T	https://figshare.com/articles/Supplemental_Information_for_A_new_transcriptome_and_transcriptome_profiling_of_adult_and_larval_tissue_in_the_box_jellyfish_Alatina_alata_an_emerging_modelfor_studying_venom_vision_and_sex/3471425	Lewis Ames et al 2016
comp38102_c0_seq1	Alatinia alata	Cubozoa	partial	T	https://figshare.com/articles/Supplemental_Information_for_A_new_transcriptome_and_transcriptome_profiling_of_adult_and_larval_tissue_in_the_box_jellyfish_Alatina_alata_an_emerging_modelfor_studying_venom_vision_and_sex/3471425	Lewis Ames et al 2016
comp20865_c0_seq1	Alatinia alata	Cubozoa	partial	T	https://figshare.com/articles/Supplemental_Information_for_A_new_transcriptome_and_transcriptome_profiling_of_adult_and_larval_tissue_in_the_box_jellyfish_Alatina_alata_an_emerging_modelfor_studying_venom_vision_and_sex/3471425	Lewis Ames et al 2016
comp64678_c0_seq1	Alatinia alata	Cubozoa	partial	T	https://figshare.com/articles/Supplemental_Information_for_A_new_transcriptome_and_transcriptome_profiling_of_adult_and_larval_tissue_in_the_box_jellyfish_Alatina_alata_an_emerging_modelfor_studying_venom_vision_and_sex/3471425	Lewis Ames et al 2016
comp70991_c0_seq1	Alatinia alata	Cubozoa	partial	T	https://figshare.com/articles/Supplemental_Information_for_A_new_transcriptome_and_transcriptome_profiling_of_adult_and_larval_tissue_in_the_box_jellyfish_Alatina_alata_an_emerging_modelfor_studying_venom_vision_and_sex/3471425	Lewis Ames et al 2016
comp37218_c0_seq1	Alatinia alata	Cubozoa	partial	T	https://figshare.com/articles/Supplemental_Information_for_A_new_transcriptome_and_transcriptome_profiling_of_adult_and_larval_tissue_in_the_box_jellyfish_Alatina_alata_an_emerging_modelfor_studying_venom_vision_and_sex/3471425	Lewis Ames et al 2016
comp56275_c0_seq1	Alatinia alata	Cubozoa	partial	T	https://figshare.com/articles/Supplemental_Information_for_A_new_transcriptome_and_transcriptome_profiling_of_adult_and_larval_tissue_in_the_box_jellyfish_Alatina_alata_an_emerging_modelfor_studying_venom_vision_and_sex/3471425	Lewis Ames et al 2016
comp70167_c0_seq1	Alatinia alata	Cubozoa	partial	T	https://figshare.com/articles/Supplemental_Information_for_A_new_transcriptome_and_transcriptome_profiling_of_adult_and_larval_tissue_in_the_box_jellyfish_Alatina_alata_an_emerging_modelfor_studying_venom_vision_and_sex/3471425	Lewis Ames et al 2016
comp76495_c0_seq2	Alatinia alata	Cubozoa	partial	T	https://figshare.com/articles/Supplemental_Information_for_A_new_transcriptome_and_transcriptome_profiling_of_adult_and_larval_tissue_in_the_box_jellyfish_Alatina_alata_an_emerging_modelfor_studying_venom_vision_and_sex/3471425	Lewis Ames et al 2016
comp71168_c0_seq2	Alatinia alata	Cubozoa	partial	T	https://figshare.com/articles/Supplemental_Information_for_A_new_transcriptome_and_transcriptome_profiling_of_adult_and_larval_tissue_in_the_box_jellyfish_Alatina_alata_an_emerging_modelfor_studying_venom_vision_and_sex/3471425	Lewis Ames et al 2016
comp76989_c0_seq2	Alatinia alata	Cubozoa	partial	T	https://figshare.com/articles/Supplemental_Information_for_A_new_transcriptome_and_transcriptome_profiling_of_adult_and_larval_tissue_in_the_box_jellyfish_Alatina_alata_an_emerging_modelfor_studying_venom_vision_and_sex/3471425	Lewis Ames et al 2016
transcript_2953	Chironex fleckeri	Cubozoa	-	T, P	Supplimentary Materials	Brinkman et al 2015
transcript_3262	Chironex fleckeri	Cubozoa	-	T, P	Supplimentary Materials	Brinkman et al 2015
transcript_44144	Chironex fleckeri	Cubozoa	-	T, P	Supplimentary Materials	Brinkman et al 2015
transcript_56577	Chironex fleckeri	Cubozoa	-	T, P	Supplimentary Materials	Brinkman et al 2015
transcript_32230	Chironex fleckeri	Cubozoa	complete	T, P	Supplimentary Materials	Brinkman et al 2015
transcript_32640	Chironex fleckeri	Cubozoa	complete	T, P	Supplimentary Materials	Brinkman et al 2015
transcript_37616	Chironex fleckeri	Cubozoa	complete	T, P	Supplimentary Materials	Brinkman et al 2015
transcript_10226	Chironex fleckeri	Cubozoa	partial	T, P	Supplimentary Materials	Brinkman et al 2015
transcript_18653	Chironex fleckeri	Cubozoa	partial	T, P	Supplimentary Materials	Brinkman et al 2015
transcript_18742	Chironex fleckeri	Cubozoa	partial	T, P	Supplimentary Materials	Brinkman et al 2015
transcript_18743	Chironex fleckeri	Cubozoa	partial	T, P	Supplimentary Materials	Brinkman et al 2015
transcript_18744	Chironex fleckeri	Cubozoa	partial	T, P	Supplimentary Materials	Brinkman et al 2015
transcript_32229	Chironex fleckeri	Cubozoa	partial	T	Supplimentary Materials	Brinkman et al 2015
transcript_67128	Chironex fleckeri	Cubozoa	partial	T, P	Supplimentary Materials	Brinkman et al 2015
transcript_69439	Chironex fleckeri	Cubozoa	partial	T	Supplimentary Materials	Brinkman et al 2015
Toxin CfTX-2 (A7L036)	Chiropsalmus quadrumanus	Cubozoa	-	P	-	Jaimes-Becerra et al 2017
Cytotoxin A isoform 1	Malo kingi	Cubozoa	partial	T	ACX30670.1	Griselda, Thesis (2009)
Cytotoxin A isoform 2	Malo kingi	Cubozoa	partial	T	ACX30671.1	Griselda, Thesis (2009)
Cytotoxin B	Malo kingi	Cubozoa	partial	T	ACX30672.1	Griselda, Thesis (2009)
CrTX-A like	Hydra vulgaris	Hydrozoa	-	G	-	Odhera et al 2020
gi|221120158	Hydra vulgaris	Hydrozoa	compelte	T	XP_012554895.1	Rachamim et al 2015
XP_002157037Hydra_vulgaris	Hydra vulgaris	Hydrozoa	complete	T	XP_002157037.2	Rachamim et al 2015
XP_002156857Hydra_vulgaris (gi|221113110)	Hydra vulgaris	Hydrozoa	complete	T	XP_002156857.2	Rachamim et al 2015
XP_012556076Hydra.vulgaris (gi|221113919)	Hydra vulgaris	Hydrozoa	complete	T	XP_012556076.1	Rachamim et al 2015
gi|221113112	Hydra vulgaris	Hydrozoa	complete	T	Supplimentary Materials	Rachamim et al 2015
gi|221131661	Hydra vulgaris	Hydrozoa	complete	T	Supplimentary Materials	Rachamim et al 2015
comp182923_c0_seq1_5_partial	Aurelia aurita	Scyphozoa	partial	T	Supplimentary Materials	Rachamim et al 2015
comp191305_c1_seq1_3	Aurelia aurita	Scyphozoa	partial	T	Supplimentary Materials	Rachamim et al 2015
comp191305_c1_seq3_3	Aurelia aurita	Scyphozoa	partial	T	Supplimentary Materials	Rachamim et al 2015
comp191305_c1_seq5_1	Aurelia aurita	Scyphozoa	partial	T	Supplimentary Materials	Rachamim et al 2015
comp182923_c1_seq1_3_partial	Aurelia aurita	Scyphozoa	partial	T	Supplimentary Materials	Rachamim et al 2015
Seg2604.6 (*)	Aurelia coerulea	Scyphozoa	complete	G, T	Supplimentary Materials	Gold, Katsuki, Greenspan et al 2019
Seg1153.8 (*)	Aurelia coerulea	Scyphozoa	complete	G, T	Supplimentary Materials	Gold, Katsuki, Greenspan et al 2019
Seg2416.2	Aurelia coerulea	Scyphozoa	complete	G, T	Supplimentary Materials	Gold, Katsuki, Greenspan et al 2019
Seg2416.2.1.57f48f79	Aurelia coerulea	Scyphozoa	complete	G, T	Supplimentary Materials	Gold, Katsuki, Greenspan et al 2019
Seg274.9 (*)	Aurelia coerulea	Scyphozoa	complete	G, T	Supplimentary Materials	Gold, Katsuki, Greenspan et al 2019
Seg3687.1	Aurelia coerulea	Scyphozoa	complete	G, T	Supplimentary Materials	Gold, Katsuki, Greenspan et al 2019
Seg4224.1 (*)	Aurelia coerulea	Scyphozoa	complete	G, T	Supplimentary Materials	Gold, Katsuki, Greenspan et al 2019
Seg485.6	Aurelia coerulea	Scyphozoa	complete	G, T	Supplimentary Materials	Gold, Katsuki, Greenspan et al 2019
Seg3580.3	Aurelia coerulea	Scyphozoa	partial	G, T	Supplimentary Materials	Gold, Katsuki, Greenspan et al 2019
Seg1833.7	Aurelia coerulea	Scyphozoa	partial	G, T	Supplimentary Materials	Gold, Katsuki, Greenspan et al 2019
Seg3580.1	Aurelia coerulea	Scyphozoa	partial	G, T	Supplimentary Materials	Gold, Katsuki, Greenspan et al 2019
CrTX-A like (3*)	Cassiopea xamachana	Scyphozoa	-	G	OLMO00000000.1	Odhera et al 2020
CassTX-A	Cassiopea xamachana	Scyphozoa	complete	T, P, G	DAC80636.1	Ames and Klompen et al 2020, Odhera et al 2020
CassTX-B	Cassiopea xamachana	Scyphozoa	complete	T, P, G	DAC80637.1	Ames and Klompen et al 2020, Odhera et al 2020
CassTX-C	Cassiopea xamachana	Scyphozoa	partial	T, P, G	DAC80638.1	Ames and Klompen et al 2020, Odhera et al 2020
CfTX-2 (A7L036)	Chrysaora lactea	Scyphozoa	-	P	-	Jaimes-Becerra et al 2017
CfTX-1-like	Chrysaora quinquecirrha	Scyphozoa	-	P	-	Ponce et al 2015
CfTX-2-like	Chrysaora quinquecirrha	Scyphozoa	-	P	-	Ponce et al 2015
CqTX-A-like	Chrysaora quinquecirrha	Scyphozoa	-	P	-	Ponce et al 2015
CcTX-1	Cyanea capillata	Scyphozoa	-	P	-	Lassen et al 2011
Unigene6213	Cyanea capillatta	Scyphozoa	partial	T	SRX969049	Lui et al 2015
CqTX-A like	Nemopilema nomurai	Scyphozoa	-	P	Supplimentary Materials	Wang et al 2018
CrTX-A like	Nemopilema nomurai	Scyphozoa	-	P	Supplimentary Materials	Wang et al 2018
comp37865_c0_seq1	Nemopilema nomurai	Scyphozoa	complete	T	SRX470083	Li et al 2014
comp40907_c0_seq1	Nemopilema nomurai	Scyphozoa	complete	T	SRX470083	Li et al 2014
comp7614_c0_seq1	Nemopilema nomurai	Scyphozoa	partial	T	SRX470083	Li et al 2014
comp28611_c0_seq2	Nemopilema nomurai	Scyphozoa	partial	T	SRX470083	Li et al 2014
comp49343_c0_seq5	Nemopilema nomurai	Scyphozoa	partial	T	SRX470083	Li et al 2014
comp148421_c0_seq1	Nemopilema nomurai	Scyphozoa	partial	T	SRX470083	Li et al 2014
comp169145_c0_seq1	Nemopilema nomurai	Scyphozoa	partial	T	SRX470083	Li et al 2014
comp252683_c0_seq1	Nemopilema nomurai	Scyphozoa	partial	T	SRX470083	Li et al 2014
Toxin CfTX-2	Haliclystus antarcticus	Staurozoa	-	P	-	Jaimes-Becerra and Gracesa et al 2019
(#*) Number of putative homologs found in study
(red) Used in tree for current study
