# Supplementary material for: Phylogenetic and Selection Analysis of an Expanded Family of Putatively Pore-Forming Jellyfish Toxins (Cnidaria: Medusozoa)
Source: Genome Biol Evol. 2021 Apr 23;13(6):evab081. doi: 10.1093/gbe/evab081 (PMC8214413; doi:10.1093/gbe/evab081)
Supplement: evab081_Supplementary_Data [file evab081_supplementary_data.zip › Table_S2.xlsx]

## Sheet: Transcriptome
Sample ID	Species	Super-class	Class/Subclass	SRA/Genbank Acc	Trancriptome assembly	Sequencing	Assembler	Tissue	Reference	Notes
C. brasiliensis	Ceriantheomorphe brasiliensis	Anthozoa	Ceriantharia	SRX8354087	-	Illumina HiSeq 2500	Trinity v2.2	10+ tentacles	Klompen et al 2020
I. nocturnus	Isarachnanthus nocturnus	Anthozoa	Ceriantharia	SRX8354088	-	Illumina HiSeq 2500	Trinity v2.2	10+ tentacles	Klompen et al 2020
P. borealis	Pachycerianthus borealis	Anthozoa	Ceriantharia	SRX8354086	-	Illumina HiSeq 2500	Trinity v2.2	10+ tentacles	Klompen et al 2020
P. maua	Pachycerianthus maua	Anthozoa	Ceriantharia	SRX8354089	-	Illumina HiSeq 2500	Trinity v2.2	10+ tentacles	Klompen et al 2020
exp_454_CERIAN	Cerianthidae sp. FEG184	Anthozoa	Ceriantharia	SRX978653	https://bitbucket.org/caseywdunn/cnidaria2014-assemblies/src/d4b66bd51c875638d7fd1061020e9b004c4ea91a/Cnidaria_Transcriptomes/?at=master	Roche 454 GS FLX Titanium/Illumina HiSeq 2000/2500	Newbler v2.5.3	colum	Zapata et al 2014
Cerianthus_borealis1	Cerianthus borealis	Anthozoa	Ceriantharia	ERX2300130	http://ryanlab.whitney.ufl.edu/downloads/Cnidaria_transcriptomes/	Illumina HiSeq 2500	Trinity v.2.3	adult	Kayal et al 2018
Transcriptome Raw Files for A. cervicornis; Diseased Transcriptome Sample for Acropora cervicornis	Acropora cervicornis	Anthozoa	Hexacorallia	SRX365534; SRX366860	GASU00000000.1	Illumina GAIIx	trinityrnaseq_r2013-02-16	Healthy, diseased	Kaluziak et al (in review)
Acropora hyacinthus transcriptome assembly and gene expression profiling	Acropora hyacinthus	Anthozoa	Hexacorallia	PRJNA177515	GDIF00000000.1	Illumina GAIIx	CLC Genomics Workbench v4	Adults, multiple temperatures	Barshis et al 2013
Actinia tenebrosa red morphotype	Actinia tenebrosa	Anthozoa	Hexacorallia	SRX1253004	GEVE00000000.1	Illumina HiSeq 2000	Trinity r20140717	Whole animal, adult	Prentis et al (in review)
Aposymbiotic CC7 Transcriptome	Aiptasia pallida	Anthozoa	Hexacorallia	SRX231866	http://ryanlab.whitney.ufl.edu/downloads/Cnidaria_transcriptomes/	Illumina HiSeq 2000	Trinity v2.0.6	Adult	Zapata et al 2014; Kayal et al 2018
Anemonia viridis	Anemonia viridis	Anthozoa	Hexacorallia	SAMN00166327	http://ryanlab.whitney.ufl.edu/downloads/Cnidaria_transcriptomes/		Trinity v2.0.6	Adult	Sabourault et al. 2009; Kayal et al 2018	Source: http://www.ncbi.nlm.nih.gov/dbEST/
A RNA-seq approach to identify putative toxins from acrorhagi in aggressive and non-aggressive Anthopleura elegantissima polyps.	Anthopleura elegantissima	Anthozoa	Hexacorallia	SRX755909	GBXJ00000000.1	Illumina HiSeq 2500	Trinity 2013-11-10	Acrorhagi	Macrander et al 2015
A_elegantissima_Non-Aggressive_polyp	Anthopleura elegantissima	Anthozoa	Hexacorallia	SRX754678	GBYC00000000.1	Illumina HiSeq 2500	Trinity 2013-11-10	Non-Aggressive Combined Polyps	Macrander et al 2015
A_elegantissima_Non-Aggressive_polyp	Anthopleura elegantissima	Anthozoa	Hexacorallia	SRX754678	http://ryanlab.whitney.ufl.edu/downloads/Cnidaria_transcriptomes/	Illumina HiSeq 2500	Trinity 2013-11-10	Non-Aggressive Combined Polyps	Macrander et al 2015; Kayal et al 2018
exp_454_ANTGRI	Antipathes griggi	Anthozoa	Hexacorallia	SRX978649	https://bitbucket.org/caseywdunn/cnidaria2014-assemblies/overview	454 GS FLX Titanium	Newbler v2.5.3	Colony fragment	Zapata et al 2014
454 pyrosequencing of Bolocera transcriptome	Bolocera tuediae	Anthozoa	Hexacorallia	SRX130170	http://ryanlab.whitney.ufl.edu/downloads/Cnidaria_transcriptomes/	454 GS FLX Titanium	Trinity v2.0.6	Adult	Kayal et al 2018
Corynactis australis IIB	Corynactis australis	Anthozoa	Hexacorallia	SRX1605876, SRX1608760, SRX1608761	GELM00000000.1	Illumina HiSeq	Trinity r2013_08_14	Polyp	Lin et al 2016
Corynactis australis ID, IIA, IIB	Corynactis australis	Anthozoa	Hexacorallia	SRX1605876, SRX1608760, SRX1608761	http://ryanlab.whitney.ufl.edu/downloads/Cnidaria_transcriptomes/	Illumina HiSeq	Trinity v2.0.6	Polyp	Lin et al 2016; Kayal et al 2018
Ctenactis echinata mixed embryonic stage transcriptome	Ctenactis echinata	Anthozoa	Hexacorallia	SRX1298171	http://ryanlab.whitney.ufl.edu/downloads/Cnidaria_transcriptomes/		Trinity r2013-02-16	Mixed embryonic stages	Okubo et al. 2016; Kayal et al 2018
Cyphastrea serailia transcriptome	Cyphastrea serailia	Anthozoa	Hexacorallia	SRX1661255	GETH00000000.1			whole animal	Chen et al
Edwardsiella lineata	Edwardsiella lineata	Anthozoa	Hexacorallia		http://ryanlab.whitney.ufl.edu/downloads/Cnidaria_transcriptomes/	Illumina HiSeq 2500	Trinity v2.0.6		Stefanik et al. 2014; Kayal et al 2018	Source: http://edwardsiellabase.org
Favia lizardensis	Favia lizardensis (syn Dipsastraea lizardensis)	Anthozoa	Hexacorallia	SRX1298255	GDZU00000000.1		Trinity r2013-02-16	Gastrula	Okubo et al. 2016
Favia lizardensis embryo gastrula stage transcriptome	Favia lizardensis (syn Dipsastraea lizardensis)	Anthozoa	Hexacorallia	SRX1298255	http://ryanlab.whitney.ufl.edu/downloads/Cnidaria_transcriptomes/	Illumina HiSeq 2500	Trinity v2.0.6	Gastrula embryo	Okubo et al. 2016; Kayal et al 2018
Fungia scutaria cDNA library	Lobactis scutaria (syn Fungia scutaria)	Anthozoa	Hexacorallia	SRX1205850	http://ryanlab.whitney.ufl.edu/downloads/Cnidaria_transcriptomes/		Trinity v2.0.6	Planula	Kayal et al 2018	http://people.oregonstate.edu/~meyere/data.html
Madracis auretenra	Madracis auretenra Maur	Anthozoa	Hexacorallia		http://ryanlab.whitney.ufl.edu/downloads/Cnidaria_transcriptomes/		Trinity v2.0.6		Kayal et al 2018	http://people.oregonstate.edu/~meyere/data.html
Metridium senile	Metridium senile	Anthozoa	Hexacorallia		http://ryanlab.whitney.ufl.edu/downloads/Cnidaria_transcriptomes/		Trinity v2.0.6		Richardson et al. 2007; Kayl et al 2018
Montastraea cavernosa cDNA library	Montastraea cavernosa	Anthozoa	Hexacorallia	SRX1205883	http://ryanlab.whitney.ufl.edu/downloads/Cnidaria_transcriptomes/		Trinity v2.0.6	whole animal	Kayal et al 2018	http://people.oregonstate.edu/~meyere/data.html
Montastraea faveolata	Montastraea faveolata	Anthozoa	Hexacorallia		http://ryanlab.whitney.ufl.edu/downloads/Cnidaria_transcriptomes/		Trinity v2.0.6		Edge et al. 2005; Kayal et al 2018
NemV_transcripts.FilteredModels1	Nematostella vecensis	Anthozoa	Hexacorallia		https://genome.jgi.doe.gov/portal/Nemve1/Nemve1.download.html
mesenteries nematosomes tentacles	Nematostella vectensis	Anthozoa	Hexacorallia	SAMEA3937621, SAMEA3937624, SAMEA3937637	HADN00000000.1			adult; mesenteries nematosomes tentacles	Babonis et al 2015
adult: mesenteries nematosomes tentacles	Nematostella vectensis	Anthozoa	Hexacorallia	SAMEA3937621, SAMEA3937624, SAMEA3937637	HADO00000000.1			adult; mesenteries nematosomes tentacles	Babonis et al 2015
adult: total	Nematostella vectensis	Anthozoa	Hexacorallia	SAMEA3937621, SAMEA3937622, SAMEA3937623, SAMEA3937624, SAMEA3937625, SAMEA3937626, SAMEA3937635, SAMEA3937636, SAMEA3937637	HADP00000000.1			adult; mesenteries nematosomes tentacles	Babonis et al 2015
RNA-Seq of healthy P.caribaeorum; RNA-Seq of bleached P. caribaeorum	Palythoa caribaeorum	Anthozoa	Hexacorallia	SRX1752363; SRX1752447	GESO00000000.1	Illumina HiSeq	Trinity FEB-2014	Whole animal, adult, healthy and bleached	Hunag et al 2017
Platygyra carnosus adult transcriptome	Platygyra carnosus	Anthozoa	Hexacorallia	SRX118069	http://ryanlab.whitney.ufl.edu/downloads/Cnidaria_transcriptomes/		Trinity v2.0.6		Kayal et al 2018
Pocillopora damicornis Transcriptome or Gene expression	Pocillopora damicornis	Anthozoa	Hexacorallia	PRJNA306839	GEFF00000000.1	Illumina MiSeq	CLC Genomic Workbench v8.5	Larvae, various stages post-release	Zelzion et al 2016
Transcriptome sequencing of Protopalythoa	Protopalythoa variabilis	Anthozoa	Hexacorallia	SRX978667	GCVI00000000.1	Illumina HiSeq	Trinity April-2014	Adult	Hunag et al 2016; Kayal et al 2018
Coral fragments of Pseudodiploria strigosa	Pseudodiploria strigosa	Anthozoa	Hexacorallia	SAMEA2670165	HACD00000000.1			Adult, immune-challanged
Rhodactis indosinensis	Rhodactis indosinensis	Anthozoa	Hexacorallia	SRX1610970-3	GELO00000000.1	Illumina HiSeq	Trinity r2013_08_14	Polyp	Lin et al 2016
Rhodactis indosinensis 1-4	Rhodactis indosinensis	Anthozoa	Hexacorallia		http://ryanlab.whitney.ufl.edu/downloads/Cnidaria_transcriptomes/		Trinity v2.0.6		Lin et al 2016; Kayal et al 2018
Ricordea yuma	Ricordea yuma	Anthozoa	Hexacorallia		GELN00000000.1	Illumina HiSeq	Trinity r2013_08_14	Polyp	Lin et al 2016
Ricordea yuma A-C	Ricordea yuma	Anthozoa	Hexacorallia	SRX1610952, SRX1610963, SRX1610966	http://ryanlab.whitney.ufl.edu/downloads/Cnidaria_transcriptomes/		Trinity v2.0.6	Adult polyps	Lin et al 2016; Kayal et al 2018
Seriatopora hystrix cDNA library	Seriatopora hystrix	Anthozoa	Hexacorallia	SRX1205899	http://ryanlab.whitney.ufl.edu/downloads/Cnidaria_transcriptomes/		Trinity v2.0.6	whole animal	Kayal et al 2018
RNA-Seq of Stichodactyla helianthus: whole animal	Stichodactyla helianthus	Anthozoa	Hexacorallia	SRX4047092	GGNY00000000.1	Illumina NextSeq 500	Trinity 2.0.6	Whole animal	Rivera-de-Torre et al 2018
RNASeq Transcriptome of Stylophora pistillata (CSM clone, KAUST); Small RNAome of Stylophora pistillata (CSM clone, controlled culture conditions, KAUST)	Stylophora pistillata	Anthozoa	Hexacorallia	SRX438143; SRX438229	GARY00000000.1	Illumina HiSeq; Illumina GAIIx	Oases 1.0		Liew et al 2014
exp_454_ANTHOM	Anthomastus	Anthozoa	Octocorallia	SRX978648	https://bitbucket.org/caseywdunn/cnidaria2014-assemblies/overview	454 GS FLX Titanium	Newbler v2.5.3	Polyp	Zapata et al 2014
exp_454_CALFRA	Calibelemnon francei	Anthozoa	Octocorallia	SRX978651	https://bitbucket.org/caseywdunn/cnidaria2014-assemblies/src/d4b66bd51c875638d7fd1061020e9b004c4ea91a/Cnidaria_Transcriptomes/?at=master	454 GS FLX Titanium	Newbler v2.5.3	Polyp	Zapata et al 2014
Clavularia	Clavularia sp.	Anthozoa	Octocorallia	PRJNA498001	GHAW00000000.1	Illumina MiSeq	Trinity v2.3.2	Polyp	Khalturin et al 2019
Red Coral Transcriptome	Corallium rubrum	Anthozoa	Octocorallia	SRX675792	http://ryanlab.whitney.ufl.edu/downloads/Cnidaria_transcriptomes/		Trinity v2.0.6		Pratlong et al 2015; Kayal et al 2018
Sequences for Eunicea flexuosa	Eunicea flexuosa	Anthozoa	Octocorallia	SRX326897	http://ryanlab.whitney.ufl.edu/downloads/Cnidaria_transcriptomes/		Trinity v2.0.6		Kayal et al 2018	https://kimura.univ-montp2.fr/PopPhyl/index.php?section=project
RNA-Seq of Eunicella cavolinii-GA31L	Eunicella cavolini	Anthozoa	Octocorallia	SRX565138	http://ryanlab.whitney.ufl.edu/downloads/Cnidaria_transcriptomes/		Trinity v2.0.6		Kayal et al 2018	https://kimura.univ-montp2.fr/PopPhyl/index.php?section=project
RNA-Seq of Eunicella verrucosa-GA31H	Eunicella verrucosa	Anthozoa	Octocorallia	SRX565139	http://ryanlab.whitney.ufl.edu/downloads/Cnidaria_transcriptomes/		Trinity v2.0.6		Kayal et al 2018	https://kimura.univ-montp2.fr/PopPhyl/index.php?section=project
Transcriptomic responses of sea fan coral during a thermal anomoly	Gorgonia ventalina	Anthozoa	Octocorallia	SRX322971	http://ryanlab.whitney.ufl.edu/downloads/Cnidaria_transcriptomes/		Trinity v2.0.6		Kayal et al 2018
exp_454_ISIDEL	Keratoisidinae sp. FEG227	Anthozoa	Octocorallia	SRX978658	https://bitbucket.org/caseywdunn/cnidaria2014-assemblies/src/d4b66bd51c875638d7fd1061020e9b004c4ea91a/Cnidaria_Transcriptomes/?at=master		Newbler v2.5.3		Zapata et al 2014
RNA-Seq of Leptogorgia sarmentosa-GA31K	Leptogorgia sarmentosa	Anthozoa	Octocorallia	SRX565163	http://ryanlab.whitney.ufl.edu/downloads/Cnidaria_transcriptomes/		Trinity v2.0.6		Kayal et al 2018	https://kimura.univ-montp2.fr/PopPhyl/index.php?section=project
exp_454_NEPHTH	Nephthyigorgia	Anthozoa	Octocorallia	SRX978659	http://ryanlab.whitney.ufl.edu/downloads/Cnidaria_transcriptomes/		Trinity v2.0.6		Zapata et al 2014; Kayal et al 2018
Xenia sp. KK-2018	Xenia sp. KK-2018	Anthozoa	Octocorallia	PRJNA498573	GHBC00000000.1	Illumina HiSeq	Trinity v2.3.2	Polyp	Khalturin et al 2019
Kudoa iwatai transcriptome RNA reads	Kudoa iwatai	Endocnidozoa	Myxozoa	SRX554567	GBGI00000000.1	Illumina HiSeq	Trinity r20131110		Chang et al 2015; Kayal et al 2018
Kudoa iwatai	Kudoa iwatai	Endocnidozoa	Myxozoa	SRX554567	http://ryanlab.whitney.ufl.edu/downloads/Cnidaria_transcriptomes/	Illumina HiSeq	Trinity v2.0.6		Chang et al 2015; Kayal et al 2018
Myxobolus Cerebralis Transcriptome Short Reads	Myxobolus cerebralis	Endocnidozoa	Myxozoa	SRX685586	GBKL00000000.1	Illumina HiSeq	Trinity 11-26-2012	Whole animal	Chang et al 2015
Myxobolus Cerebralis	Myxobolus cerebralis	Endocnidozoa	Myxozoa	SRX685586	http://ryanlab.whitney.ufl.edu/downloads/Cnidaria_transcriptomes/		Trinity v2.0.6		Chang et al 2015; Kayal et al 2018
Myxobolus pendula	Myxobolus pendula	Endocnidozoa	Myxozoa	SRX1269149	http://ryanlab.whitney.ufl.edu/downloads/Cnidaria_transcriptomes/		Trinity v2.0.6		Kayal et al 2018	http://people.oregonstate.edu/~meyere/data.html
Thelohanellus kitauei transcriptome	Thelohanellus kitauei	Endocnidozoa	Myxozoa	SRX422668	http://ryanlab.whitney.ufl.edu/downloads/Cnidaria_transcriptomes/		Trinity v2.0.6		Kayal et al 2018
Polypodum hydriforme transcriptomic reads	Polypodum hydriforme	Endocnidozoa	Polypodiozoa		http://ryanlab.whitney.ufl.edu/downloads/Cnidaria_transcriptomes/		Trinity v2.0.6		Kayal et al 2018
Polypodum hydriforme	Polypodum hydriforme	Endocnidozoa	Polypodiozoa	SRX570527	GBGH00000000.1	Illumina HiSeq	Trinity 2014-04-13	whole animal, one day extended stolon	Shpirer et al 2014
development, vision, sex, venom, digestion	Alatina alata	Medusozoa	Cubozoa	PRJNA312373	GEUJ00000000.1	Illumina HiSeq2500	Trinity trinityrnaseq_r20131110	Ovulating female (ovaries, gastric cirri,tentacle, rhopalium), pooled planula	Lewis Ames et al 2016
exp_HISEQ-168-C3DEYACXX-8-ALATINA	Alatina alata	Medusozoa	Cubozoa	SRX978662	http://ryanlab.whitney.ufl.edu/downloads/Cnidaria_transcriptomes/	Illumina HiSeq 2500	Trinity v2.0.6	Mature adult pedalium and tentacle, blastula, planula	Zapata et al 2014; Kayal et al 2018
Sequencing of RNA from C. fleckeri tentacle	Chironex fleckeri	Medusozoa	Cubozoa	SRX891607	http://ryanlab.whitney.ufl.edu/downloads/Cnidaria_transcriptomes/		Trinity v2.0.6		Brinkman et al 2015; Kayal et al 2018
Chironex yamaguchii	Chironex yamaguchii	Medusozoa	Cubozoa	PRJNA498204	GHAX00000000.1	Illumina HiSeq	Trinity r20140717	Mature jellyfish	Khalturin et al 2019
Copula sivickisi isolate Maeda Fishing port	Copula sivickisi	Medusozoa	Cubozoa	SRX4942933	GHBG00000000.1	Illumina HiSeq	Trinity r20131110	Mature jellyfish	Khalturin et al 2019
M. virulenta	Morbakka virulenta	Medusozoa	Cubozoa	PRJNA494059	GHAF00000000.1	Illumina MiSeq	Trinity r20140717	Multiple polyps, multiple juvenile jellyfish	Khalturin et al 2019
Tripedalia cystophora isolate: Costa Rica	Tripedalia cystophora	Medusozoa	Cubozoa	PRJNA498176	GHAQ00000000.1	Illumina HiSeq	Trinity r20140717	Polyp, metamorphosising polyp, jellyfish	Khalturin et al 2019
Tripedalia cystophora adult rhopalia 454 transcriptome; Tripedalia cystophora planula larvae 454 transcriptome; Rhopalia from multiple individuals of T. cystophora	Tripedalia cystophora	Medusozoa	Cubozoa	SRX1098013; SRX1098015; SRX481086	http://ryanlab.whitney.ufl.edu/downloads/Cnidaria_transcriptomes/		Trinity v2.0.6	Rhopalia, planulae	Speiser et al 2014; Kayal et al 2018
Abylopsis tetragona	Abylopsis tetragona	Medusozoa	Hydrozoa	SRX288276	http://ryanlab.whitney.ufl.edu/downloads/Cnidaria_transcriptomes/	Illumina HiSeq 2000	Trinity v2.0.6	Tube	Kayal et al 2018
exp_HWI-ST625-54-C026EACXX-6-ATCACG	Abylopsis tetragona	Medusozoa	Hydrozoa	SRX288276	https://github.com/caseywdunn/siphonophore_phylogeny_2017/tree/master/transcriptomes	Illumina HiSeq 2000	Agalma v0.4.0, 0.5.0	Tube	Zapata et al 2014; Munro et al 2018
exp_HWI-ST625-54-C026EACXX-3-TATC	Aegina citrea	Medusozoa	Hydrozoa	SRX978663	http://ryanlab.whitney.ufl.edu/downloads/Cnidaria_transcriptomes/	Illumina HiSeq 2000	Trinity v2.0.6	Whole animal	Zapata et al 2014; Kayal et al 2018
exp_HWI-ST625-73-C0JUVACXX-7-AGALMA	Agalma elegans	Medusozoa	Hydrozoa	SRX288285	http://ryanlab.whitney.ufl.edu/downloads/Cnidaria_transcriptomes/	Illumina HiSeq 2000	Trinity v2.0.6	Siphosomal Growth Zone and Nectosomal Growth Zone	Zapata et al 2014; Kayal et al 2018
HWI-ST625-54-C026EACXX-6-TTAGGC	Apolemia rubriversa	Medusozoa	Hydrozoa	SRX669810	https://github.com/caseywdunn/siphonophore_phylogeny_2017/tree/master/transcriptomes	Illumina HiSeq 2000	Agalma (commit 6bd9988, BioLite commit 784edc6)	Siphosomal growth zone, youngest nectophores (5x) from the nectosomal growth zone, youngest gastrozooids (6x) from the siphosomal growth zone	Munro et al 2018
RNAseq of Athorybia rosacea: whole animal	Athorybia rosacea	Medusozoa	Hydrozoa	SRX3600886	https://github.com/caseywdunn/siphonophore_phylogeny_2017/tree/master/transcriptomes	Illumina HiSeq 2500	Agalma (commit 6bd9988, BioLite commit 784edc6)	Whole animal	Munro et al 2018
exp_HWI-ST625-51-C02UNACXX-8--????	Bargmannia elongata	Medusozoa	Hydrozoa	SRX669811-15	https://github.com/caseywdunn/siphonophore_phylogeny_2017/tree/master/transcriptomes	Illumina HiSeq 2500	Agalma (commit 6bd9988, BioLite commit 784edc6)	Zooids from siphosomal growth zone, youngest nectophores nectosomal growth zone, remainder of siphosomal GZ and siphosomal fragment including two larger gastros	Munro et al 2018
RNAseq of Bargmannia lata: nectosomal and siphosomal growth zone	Bargmannia lata	Medusozoa	Hydrozoa	SRX3600879	https://github.com/caseywdunn/siphonophore_phylogeny_2017/tree/master/transcriptomes	Illumina HiSeq 2500	Agalma (commit 6bd9988, BioLite commit 784edc6)	Nectosomal and siphosomal growth zone	Munro et al 2018
exp_454_CANDEL	Candelabrum sp.	Medusozoa	Hydrozoa	SRX978652	https://bitbucket.org/caseywdunn/cnidaria2014-assemblies/src/d4b66bd51c875638d7fd1061020e9b004c4ea91a/Cnidaria_Transcriptomes/?at=master	454 GS FLX Titanium	Newbler v2.5.3	Polyp	Zapata et al 2014
exp_HWI-ST625-54-C026EACXX-6-ACAGTG	Chelophyes appendiculata	Medusozoa	Hydrozoa	SRX669822	https://github.com/caseywdunn/siphonophore_phylogeny_2017/tree/master/transcriptomes		Agalma (commit 6bd9988, BioLite commit 784edc6)		Munro et al 2018
exp_HWI-ST625-54-C026EACXX-6-GCCAAT	Chuniphyes multidentata	Medusozoa	Hydrozoa	SRX669823	https://github.com/caseywdunn/siphonophore_phylogeny_2017/tree/master/transcriptomes		Agalma (commit 6bd9988, BioLite commit 784edc6)		Munro et al 2018
Clytia transcriptome at early gastrula stage	Clytia hemisphaerica	Medusozoa	Hydrozoa	SRX433108	GBGP00000000.1	Illumina HiSeq	Velvet 1.0	early gastrula stage	Lapebie et al 2014
Clytia hemisphaerica	Clytia hemisphaerica	Medusozoa	Hydrozoa		http://ryanlab.whitney.ufl.edu/downloads/Cnidaria_transcriptomes/		Trinity v2.0.6		Philippe et al. 2009; Kayal et al 2018	Source: http://www.ncbi.nlm.nih.gov/dbEST/
clytia_transcripts	Clytia hemisphereica	Medusozoa	Hydrozoa		MARIBA		Tophat-cufflinks		Leclere et al 2019
exp_HWI-ST625-54-C026EACXX-6-CAGATC	Cordagalma sp	Medusozoa	Hydrozoa	SRX669824	https://github.com/caseywdunn/siphonophore_phylogeny_2017/tree/master/transcriptomes		Agalma (commit 6bd9988, BioLite commit 784edc6)		Munro et al 2018
exp_HWI-ST625-54-C026EACXX-7-CTTGTA	Craseoa lathetica	Medusozoa	Hydrozoa	SRX288432	http://ryanlab.whitney.ufl.edu/downloads/Cnidaria_transcriptomes/		Trinity v2.0.6		Zapata et al 2014; Kayal et al 2018
Craspedacusta transcriptome	Craspedacusta sowerbyi	Medusozoa	Hydrozoa	SRX315373	http://ryanlab.whitney.ufl.edu/downloads/Cnidaria_transcriptomes/	Illumina HiSeq 2500	Trinity v2.0.6	Adult	Kayal et al 2018
RNAseq of Diphyes dispar	Diphyes dispar	Medusozoa	Hydrozoa	SRX669827, SRX3600874, SRX3600875, SRX3600878, SRX3600881-84, SRX3600892	https://github.com/caseywdunn/siphonophore_phylogeny_2017/tree/master/transcriptomes		Agalma (commit 6bd9988, BioLite commit 784edc6)		Munro et al 2018
Ectopluera transcriptome	Ectopleura larynx	Medusozoa	Hydrozoa	SRX315375	http://ryanlab.whitney.ufl.edu/downloads/Cnidaria_transcriptomes/	Illumina HiSeq	Trinity Sept-2013	Mature polyp	Zapata et al 2014; Kayal et al 2018
exp_HWI-ST625-54-C026EACXX-7-TAGCTT	Erenna richardi	Medusozoa	Hydrozoa	SRX669828	https://github.com/caseywdunn/siphonophore_phylogeny_2017/tree/master/transcriptomes		Agalma (commit 6bd9988, BioLite commit 784edc6)		Munro et al 2018
exp_HWI-ST625-54-C026EACXX-7-GGCTAC	Forskalia asymmetrica	Medusozoa	Hydrozoa	SRX669829	https://github.com/caseywdunn/siphonophore_phylogeny_2017/tree/master/transcriptomes		Agalma (commit 6bd9988, BioLite commit 784edc6)		Munro et al 2018
exp_HWI-ST625-51-C02UNACXX-6-????	Frillagalma vityazi	Medusozoa	Hydrozoa	SRX669830-32	https://github.com/caseywdunn/siphonophore_phylogeny_2017/tree/master/transcriptomes		Agalma (commit 6bd9988, BioLite commit 784edc6)		Munro et al 2018
RNAseq of Halistemma rubrum: nectosomal and siphosomal growth zone	Halistemma rubrum	Medusozoa	Hydrozoa	SRX3600890	assembled in study	Illumina HiSeq 2500	Trinity-v2.8.3	Nectosomal and siphosomal growth zone	Munro et al 2018
Hydra magnipappillata	Hydra magnipapillata (syn Hydra vulgars)	Medusozoa	Hydrozoa	SRS465246	GAOL00000000.1		Agalma v. 2013-01-17; Trinity v. 2013-01-17	Adult	Reich and Juliano (unsubmitted)
Hydra oligactis transcriptome (strain Z*rich)	Hydra oligactis	Medusozoa	Hydrozoa	SRX019577	http://ryanlab.whitney.ufl.edu/downloads/Cnidaria_transcriptomes/		Trinity v2.0.6		Kayal et al 2018
Sequencing the full transcriptome of Hydra viridissima (strain APO99)	Hydra viridissima	Medusozoa	Hydrozoa	SRX019578	http://ryanlab.whitney.ufl.edu/downloads/Cnidaria_transcriptomes/		Trinity v2.0.6	Symbiotic polyps, mixed conditions	Kayal et al 2018
Hydra_RP_1	Hydra vulgaris	Medusozoa	Hydrozoa		https://research.nhgri.nih.gov/hydra/				Juliano et al
Invertebrate sample from Hydra vulgaris	Hydra vulgaris	Medusozoa	Hydrozoa	SRX1850419-32	GEVZ00000000.1	Illumina HiSeq; Illumina MiSeq	Trinity v. r2013_08_14; IDBA-Tran v. 1.1.1	Whole polyps	Rodrigues et al 2016
Adult	Hydra vulgaris	Medusozoa	Hydrozoa	ERP001719	HAAC00000000.1	454 and Illumina		Whole animal, adult	Wegner et al 2013
Hydractinia trancriptome	Hydractinia polyclina	Medusozoa	Hydrozoa	SRX315374	http://ryanlab.whitney.ufl.edu/downloads/Cnidaria_transcriptomes/		Trinity v2.0.6		Kayal et al 2018
Libraries used for transcriptome assembly	Hydractinia symbiolongicarpus	Medusozoa	Hydrozoa	SRX474462	GAWH00000000.1	Illumina HiSeq	TopHat v. 2.0.6; Cufflinks v. 2.1.1	Dact, gastro, gono (male and female)	Sander et al 2014
Hydractinia non-normalized libraries	Hydractinia symbiolongicarpus	Medusozoa	Hydrozoa	SRX474878	GCHW00000000.1	Illumina HiSeq	Trinity r2012-06-08; Agalma 0.3.5	Dact, gastro, gono (male and female)	Sanders et al 2015
Hydractinia non-normalized libraries	Hydractinia symbiolongicarpus	Medusozoa	Hydrozoa	SRX474878	http://ryanlab.whitney.ufl.edu/downloads/Cnidaria_transcriptomes/		Trinity v2.0.6		Zapata et al 2014; Kayal et al 2018
exp_HWI-ST625-54-C026EACXX-8-TTAGGC	Lychnagalma utricularia	Medusozoa	Hydrozoa	SRX669842	https://github.com/caseywdunn/siphonophore_phylogeny_2017/tree/master/transcriptomes		Agalma (commit 6bd9988, BioLite commit 784edc6)		Munro et al 2018
Millepora alcicornis transcriptome	Millepora alcicornis	Medusozoa	Hydrozoa	SRX2189659	GFAS00000000.1	Illumina HiSeq	Trinity 2.1.1	Colony	Ortiz-Gonzalez et al 2016
exp_HWI-ST625-51-C02UNACXX-7-????	Nanomia bijuga	Medusozoa	Hydrozoa	SRX669844; SRX669845	https://github.com/caseywdunn/siphonophore_phylogeny_2017/tree/master/transcriptomes		Agalma (commit 6bd9988, BioLite commit 784edc6)		Munro et al 2018	Includes the zapata et al 2015 reads as well in transcriptome
exp_HWI-ST625-51-C02UNACXX-7-GATCAG	Nanomia bijuga	Medusozoa	Hydrozoa	SRX288430	http://ryanlab.whitney.ufl.edu/downloads/Cnidaria_transcriptomes/		Trinity v2.0.6		Zapata et al 2014; Kayal et al 2018
exp_454_OBELON	Obelia longissima	Medusozoa	Hydrozoa	SRX978660	https://bitbucket.org/caseywdunn/cnidaria2014-assemblies/src/d4b66bd51c875638d7fd1061020e9b004c4ea91a/Cnidaria_Transcriptomes/?at=master				Zapata et al 2014
Physalia physalis isolate Yomitan	Physalia physalis	Medusozoa	Hydrozoa	SRX4942932	GHBB00000000.1	Illumina HiSeq	Trinity r20131110	Floating colony, complete	Khalturin et al 2019
exp_HWI-ST625-73-C0JUVACXX-7-TTAGGC	Physalia physalis	Medusozoa	Hydrozoa	SRX288431	http://ryanlab.whitney.ufl.edu/downloads/Cnidaria_transcriptomes/		Trinity v2.0.6	Whole animal minus float	Zapata et al 2014; Kayal et al 2018
RNAseq of Physophora gilmeri: nectosomal and siphosomal growth zone	Physophora gilmeri	Medusozoa	Hydrozoa	SRX3600889	https://github.com/caseywdunn/siphonophore_phylogeny_2017/tree/master/transcriptomes		Agalma (commit 6bd9988, BioLite commit 784edc6)		Munro et al 2018
Podocoryna carnea RNA-Seq	Podocoryna carnea	Medusozoa	Hydrozoa	SRX529566	GBEH00000000.1	Illumina HiSeq	Trinity 2013.02.25	female; polyp, budding, medusa	Sanders et al 2014
Podocoryna carnea RNA-Seq	Podocoryna carnea	Medusozoa	Hydrozoa	SRX529566	GCHV00000000.1	Illumina HiSeq	Trinity r2012-06-08; Agalma 0.3.5	female; polyp, budding, medusa	Sanders et al 2015
Podocoryna carnea RNA-Seq	Podocoryna carnea	Medusozoa	Hydrozoa	SRX529566	http://ryanlab.whitney.ufl.edu/downloads/Cnidaria_transcriptomes/		Trinity v2.0.6	female; polyp, budding, medusa	Zapata et al 2014; Kayal et al 2018
Porpita porpita isolate Yomitan	Porpita porpita	Medusozoa	Hydrozoa	SRX4941822	GHBA00000000.1	Illumina HiSeq	Trinity r20131110	Floating colony, complete	Khalturin et al 2019
RNAseq of Rudjakovia sp.: piece of stem	Rudjakovia sp	Medusozoa	Hydrozoa	SRX3600891	https://github.com/caseywdunn/siphonophore_phylogeny_2017/tree/master/transcriptomes		Agalma (commit 6bd9988, BioLite commit 784edc6)		Munro et al 2018
RNAseq of Stephalia sp.: siphosome	Stephalia sp	Medusozoa	Hydrozoa	SRX3600887	https://github.com/caseywdunn/siphonophore_phylogeny_2017/tree/master/transcriptomes		Agalma (commit 6bd9988, BioLite commit 784edc6)		Munro et al 2018
Turritopsis sp. SK-2016	Turritopsis sp.	Medusozoa	Hydrozoa	DRX048560-65	http://ryanlab.whitney.ufl.edu/downloads/Cnidaria_transcriptomes/	Illumina HiSeq 1500	Trinity v2.0.6	Whole; immature, dumpling, dumpling with short stolon	Hasegawa et al. 2016; Kayal et al 2018
Velella	Velella velella	Medusozoa	Hydrozoa	SRX4941821	GHAZ00000000.1	Illumina HiSeq	Trinity r20131110	Floating colony, complete	Khalturin et al 2019
exp_HWI-ST625-61-C02G3ACxx-6-GGCTAC	Atolla vanhoeffeni	Medusozoa	Scyphozoa	SRX978650	http://ryanlab.whitney.ufl.edu/downloads/Cnidaria_transcriptomes/	Illumina HiSeq 2000	Trinity v2.0.6	Bell margin and lappets	Zapata et al 2014; Kayal et al 2018
Model organism or animal sample from Aurelia aurita	Aurelia aurita	Medusozoa	Scyphozoa	SRS638520	GBRG00000000.1	Illumina HiSeq 2000	Trinity 2012	Mature jellyfish, ephyra, late strobila, early strobila, polyp, planula	Brekhman et al. 2015
Aurelia.V.1.1.transcripts.fa	Aurelia coerulea	Medusozoa	Scyphozoa	PRJNA490213	https://davidadlergold.faculty.ucdavis.edu/jellyfish/	Illumina HiSeq 2500	Trinity v2.4.0	Planula, polyp, early strobila, late strobila, ephyra, juvenile	Gold et al 2018
Aurelia aurita	Aurelia aurita	Medusozoa	Scyphozoa	SRS638520	http://ryanlab.whitney.ufl.edu/downloads/Cnidaria_transcriptomes/	Illumina HiSeq 2000	Trinity v2.0.6	Mature jellyfish, ephyra, late strobila, early strobila, polyp, planula	Kayal et al 2018
A. aurita Baltic sea	Aurelia aurita	Medusozoa	Scyphozoa	PRJNA494057	GHAG00000000.1	Illumina HiSeq	Trinity r20131110	Polyp, strobila, jellyfish	Khalturin et al 2019
A. aurita Roscoff	Aurelia aurita	Medusozoa	Scyphozoa	PRJNA494062	GHAI00000000.1	Illumina HiSeq	Trinity r20131110	Polyp, strobila, jellyfish	Khalturin et al 2019
A. aurita Kujukushima	Aurelia aurita	Medusozoa	Scyphozoa	PRJNA494062	GHAS00000000.1	Illumina HiSeq	Trinity r20140717	Planula, jellyfish	Khalturin et al 2019
A. aurita White sea	Aurelia aurita	Medusozoa	Scyphozoa	PRJNA494057	GHAK00000000.1	Illumina HiSeq	Trinity r20140717	Polyp, strobila, jellyfish	Khalturin et al 2019
Cassiopea Symbiosis Transcriptome	Cassiopea xamachana	Medusozoa	Scyphozoa	PRJEB21012	http://ryanlab.whitney.ufl.edu/downloads/Cnidaria_transcriptomes/		Trinity v2.0.6		Kayal et al 2018
Tentacle transcriptome of the Pacific sea nettle, Chrysaora fuscescens	Chrysaora fuscescens	Medusozoa	Scyphozoa	SRX1595658	http://ryanlab.whitney.ufl.edu/downloads/Cnidaria_transcriptomes/		Trinity v2.0.6	Tentacle	Ponce et al 2016; Kayal et al 2018
Tentacle tissue from Cyanea capillata	Cyanea capillata	Medusozoa	Scyphozoa	SRX969049	http://ryanlab.whitney.ufl.edu/downloads/Cnidaria_transcriptomes/		Trinity v2.0.6	Tentacle	Lui et al 2015; Kayal et al 2018
Jellyfish Cyanea nozakii Tentacle RNA-Seq Project	Cyanea nozakii	Medusozoa	Scyphozoa	SRX1084968	https://bitbucket.org/wrf/cnidarian-transcriptomes			Tentacle	Zapata et al 2014
Nemopilema	Nemopilema nomurai	Medusozoa	Scyphozoa	PRJNA498198	GHAR00000000.1	Illumina HiSeq	Trinity r20140717	Polyp, ephyra, jellyfish	Khalturin et al 2019
Periphylla periphylla transcriptome sequence	Periphylla periphylla	Medusozoa	Scyphozoa	SRX956805	http://ryanlab.whitney.ufl.edu/downloads/Cnidaria_transcriptomes/		Trinity v2.0.6		Kayal et al 2018
Rhopilema esculentum oral tissue sequencing; Rhopilema esculentum gonad transcriptome sequencing; Rhopilema esculentum umbrella part transcriptome sequencing	Rhopilema esculentum	Medusozoa	Scyphozoa	SRX1692760; SRX1692774; SRX1692805	GEMS00000000.1	Illumina HiSeq	Trinity 3.0	Oral arms, gonads, bell	Chongbo et al 2016
* assembled in study	Sanderia malayensis	Medusozoa	Scyphozoa	SRX3399135-39	-	Illumina HiSeq 2500	Trinity-v2.8.3	oral arm, bell, ephyra, polyp, tentacle	Kim et al 2019
S. meleagris tentacle transcriptome project	Stomolophus meleagris	Medusozoa	Scyphozoa	SRX470083	http://ryanlab.whitney.ufl.edu/downloads/Cnidaria_transcriptomes/		Trinity v2.0.6		Kayal et al 2018
Calvadosia_cruxmelitensis1	Calvadosia cruxmelitensis	Medusozoa	Staurozoa	ERX2300129	http://ryanlab.whitney.ufl.edu/downloads/Cnidaria_transcriptomes/	Illumina MiSeq	Trinity v2.0.6	Adult	Kayal et al 2018
Craterolophus_convolvulus1	Craterolophus convolvulus	Medusozoa	Staurozoa	ERX2300131	http://ryanlab.whitney.ufl.edu/downloads/Cnidaria_transcriptomes/	Illumina HiSeq 2500	Trinity v2.0.6		Kayal et al 2018
Haliclystus_auricula1	Haliclystus auricula	Medusozoa	Staurozoa	ERX2300132	HAHA00000000.1	Illumina HiSeq 2500	Trinity v.2.3		Kayal et al 2018
Haliclystus_sanjuanensis1	Haliclystus sanjuanensis	Medusozoa	Staurozoa	ERS1511599	HAHB00000000.1	Illumia MiSeq	Trinity v2	Various juvenile and adult stages	Kayal et al 2018
exp_454_HALICL_30TC; exp_454_HALICL_234C	Haliclystus sanjuanensis	Medusozoa	Staurozoa	SRX978655-6	https://bitbucket.org/caseywdunn/cnidaria2014-assemblies/src/d4b66bd51c875638d7fd1061020e9b004c4ea91a/Cnidaria_Transcriptomes/?at=master		Newbler v2.5.3		Zapata et al 2014
exp_454_HALVAL	Halitrephes valdiviae	Medusozoa	Staurozoa	SRX978657	https://bitbucket.org/caseywdunn/cnidaria2014-assemblies/src/d4b66bd51c875638d7fd1061020e9b004c4ea91a/Cnidaria_Transcriptomes/?at=master		Newbler v2.5.3		Zapata et al 2014
454 pyrosequencing of Hormathia transcriptome	Hormathia digitata	Medusozoa	Staurozoa	SRX130171	http://ryanlab.whitney.ufl.edu/downloads/Cnidaria_transcriptomes/		Trinity v2.0.6		Kayal et al 2018
Leucernaria quadricornis_HAHC01.1	Leucernaria quadricornis (syn Calvadosia campanulata)	Medusozoa	Staurozoa	ERX2300133	HAHD00000000.1	Illumina HiSeq 2500	Trinity 2.3	Adult	Kayal et al 2018
Leucernaria_quadricornis	Leucernaria quadricornis (syn Calvadosia campanulata)	Medusozoa	Staurozoa		http://ryanlab.whitney.ufl.edu/downloads/Cnidaria_transcriptomes/		Trinity 2.3		Kayal et al 2018
