# Supplementary material for: Phylogenetic and Selection Analysis of an Expanded Family of Putatively Pore-Forming Jellyfish Toxins (Cnidaria: Medusozoa)
Source: Genome Biol Evol. 2021 Apr 23;13(6):evab081. doi: 10.1093/gbe/evab081 (PMC8214413; doi:10.1093/gbe/evab081)
Supplement: evab081_Supplementary_Data [file evab081_supplementary_data.zip › Table_S3.xlsx]

## Sheet: JFT_unfiltered
Gene ID	Species	Class	Med/Antho	Tissues	Length	SignalP	# TMHs	Cluster (CD-HIT, 0.95)	ToxProt_annot	ToxProt_Acc	ToxProt_evalue	ToxProt_%ID	SwissProt_annot	SwissProt_Acc	SwissProt_evalue	SwissProt_%ID
isotig01354	Cerianthus borealis	Ceriantheria	Anthozoa	Mature animal	533	N	0		Toxin CrTX-A OS=Carybdea rastonii OX=78582 PE=1 SV=1	Q9GV72	4.7e-15	22.222	Toxin CrTX-A OS=Carybdea rastonii OX=78582 PE=1 SV=1	Q9GV72	1.26e-12	22.222
GBXJ01050276.1	Anthopleura elegantissima	Hexacorallia	Anthozoa	Acrorhagi	506	N	0	GBXJ01050275.1.p1; GBXJ01050277.1.p1; GBXJ01050278.1.p1	Toxin CrTX-A OS=Carybdea rastonii OX=78582 PE=1 SV=1	Q9GV72	0.000137	33.962
SRR31985767980_TR89312|c2_g1_i1	Corynactis australis	Hexacorallia	Anthozoa	Mature polyps	535	N	0	gb_GELM01060548.1_.p1	Toxin CaTX-A OS=Carybdea alata OX=1193083 PE=1 SV=1	Q9GNN8	9.17e-14	24.658	Toxin CaTX-A OS=Carybdea alata OX=1193083 PE=1 SV=1	Q9GNN8	2.45e-11	24.658
SRR31985767980_TR94876|c0_g1_i3	Corynactis australis	Hexacorallia	Anthozoa	Mature polyps	326	N	0
SRR31985767980_TR98297|c2_g3_i2	Corynactis australis	Hexacorallia	Anthozoa	Mature polyps	521	N	0		Toxin CaTX-A OS=Carybdea alata OX=1193083 PE=1 SV=1	Q9GNN8	2.71e-06	25	Toxin CaTX-A OS=Carybdea alata OX=1193083 PE=1 SV=1	Q9GNN8	0.000723	25
SRR31985767980_TR98297|c2_g3_i3	Corynactis australis	Hexacorallia	Anthozoa	Mature polyps	521	N	0		Toxin CrTX-A OS=Carybdea rastonii OX=78582 PE=1 SV=1	Q9GV72	5.11e-06	22.17
gb_GELM01063070.1	Corynactis australis	Hexacorallia	Anthozoa	Mature polyps	441	N	0		Toxin CrTX-A OS=Carybdea rastonii OX=78582 PE=1 SV=1	Q9GV72	8.72e-22	31.282	Toxin CrTX-A OS=Carybdea rastonii OX=78582 PE=1 SV=1	Q9GV72	2.33e-19	31.282
gb_GELM01069428.1	Corynactis australis	Hexacorallia	Anthozoa	Mature polyps	556	N	0		Toxin CaTX-A OS=Carybdea alata OX=1193083 PE=1 SV=1	Q9GNN8	1.07e-11	34.211	Toxin CaTX-A OS=Carybdea alata OX=1193083 PE=1 SV=1	Q9GNN8	2.87e-09	34.211
c17407_g2_i1	Exaiptasia pallida	Hexacorallia	Anthozoa	Mature polyps	547	N	0	Aiptasia_pallida.kayal_c17407_g2_i3.p1	Toxin CrTX-A OS=Carybdea rastonii OX=78582 PE=1 SV=1	Q9GV72	8.53e-13	24.59	Toxin CrTX-A OS=Carybdea rastonii OX=78582 PE=1 SV=1	Q9GV72	2.28e-10	24.59
jgi_Nemve1_214011_fgenesh1_pg.scaffold_190000009	Nematostella vectensis	Hexacorallia	Anthozoa	Whole animal, adult, healthy and bleached	358	N	0		33kDa venom protein OS=Chelonus sp. nr. curvimaculatus OX=132888 PE=1 SV=1	Q7M3V1	6.68e-12	16.418	Putative leucine-rich repeat-containing protein DDB_G0290503 OS=Dictyostelium discoideum OX=44689 GN=DDB_G0290503 PE=4 SV=1	Q54G05	1.29e-12	27.152
GESO01011018.1	Palythoa caribaeorum	Hexacorallia	Anthozoa	Whole animal, adult, healthy and bleached	255	N	1
GESO01074430.1	Palythoa caribaeorum	Hexacorallia	Anthozoa	Whole animal, adult, healthy and bleached	464	N	0		Toxin CrTX-A OS=Carybdea rastonii OX=78582 PE=1 SV=1	Q9GV72	8.87e-05	33.962
GEFF01025064.1	Pocillopora damicornis	Hexacorallia	Anthozoa	Larvae, various stages post-release	534	N	0		Toxin CaTX-A OS=Carybdea alata OX=1193083 PE=1 SV=1	Q9GNN8	3.22e-08	20.642	Toxin CaTX-A OS=Carybdea alata OX=1193083 PE=1 SV=1	Q9GNN8	8.61e-06	20.642
SRR320127881_TR46792|c0_g1_i1	Rhodactis indosinensis	Hexacorallia	Anthozoa	Polyp	464	N	0		Toxin CrTX-A OS=Carybdea rastonii OX=78582 PE=1 SV=1	Q9GV72	9.59e-05	33.962	Serine/threonine-protein kinase Genghis Khan OS=Drosophila melanogaster OX=7227 GN=gek PE=1 SV=1	Q9W1B0	0.000528	24.643
SRR32012513_TR22340|c0_g1_i1	Ricordea yuma	Hexacorallia	Anthozoa	Polyp	462	N	0		Toxin CrTX-A OS=Carybdea rastonii OX=78582 PE=1 SV=1	Q9GV72	9.37e-05	33.962	Serine/threonine-protein kinase Genghis Khan OS=Drosophila melanogaster OX=7227 GN=gek PE=1 SV=1	Q9W1B0	0.000375	24.643
GHAW01125329.1	Clavularia sp.	Octocorallia	Anthozoa	Polyp	464	N	0	GHAW01125327.1.p1; GHAW01125328.1.p1	Toxin CrTX-A OS=Carybdea rastonii OX=78582 PE=1 SV=1	Q9GV72	0.000106	33.962
GHAW01145609.1	Clavularia sp.	Octocorallia	Anthozoa	Polyp	549	N	0	GHAW01145607.1.p1	Toxin CaTX-A OS=Carybdea alata OX=1193083 PE=1 SV=1	Q9GNN8	9.79e-05	27.368
SRR1324943_TR7228|c0_g1_i1	Eunicella cavolini	Octocorallia	Anthozoa		535	N	0		Toxin CaTX-A OS=Carybdea alata OX=1193083 PE=1 SV=1	Q9GNN8	1.08e-07	22.078	Toxin CaTX-A OS=Carybdea alata OX=1193083 PE=1 SV=1	Q9GNN8	2.88e-05	22.078
Cebr_TRINITY_DN19888_c0_g3_i2	Ceriantheomorphe brasiliensis	Ceriantheria	Anthozoa	Tentacle (10+, mature polyp)	601	Y	0		Toxin CfTX-1 OS=Chironex fleckeri OX=45396 PE=1 SV=1	A7L035	2.48e-21	30.476	Toxin CfTX-1 OS=Chironex fleckeri OX=45396 PE=1 SV=1	A7L035	6.66e-19	30.476
Ceam_TRINITY_DN25686_c0_g1_i1	Pachycerianthus borealis	Ceriantheria	Anthozoa	Tentacle (10+, mature polyp)	539	Y	0		Toxin CrTX-A OS=Carybdea rastonii OX=78582 PE=1 SV=1	Q9GV72	2.56e-18	29.208	Toxin CrTX-A OS=Carybdea rastonii OX=78582 PE=1 SV=1	Q9GV72	6.87e-16	29.208
Ceam_TRINITY_DN25898_c0_g1_i1	Pachycerianthus borealis	Ceriantheria	Anthozoa	Tentacle (10+, mature polyp)	530	Y	0		Toxin CaTX-A OS=Carybdea alata OX=1193083 PE=1 SV=1	Q9GNN8	4.36e-19	26.403	Toxin CaTX-A OS=Carybdea alata OX=1193083 PE=1 SV=1	Q9GNN8	1.17e-16	26.403
Pas_TRINITY_DN40546_c0_g1_i3	Pachycerianthus cf. maua	Ceriantheria	Anthozoa	Tentacle (10+, mature polyp)	522	Y	0		Toxin CrTX-A OS=Carybdea rastonii OX=78582 PE=1 SV=1	Q9GV72	2.05e-14	25.128	Toxin CrTX-A OS=Carybdea rastonii OX=78582 PE=1 SV=1	Q9GV72	5.51e-12	25.128
agalma/gene:24910.1/isoform:4	Exaiptasia pallida	Hexacorallia	Anthozoa	Mature polyps	570	Y	0	Aiptasia_pallida.kayal_agalma/gene:24910.1/isoform:1.p1; Aiptasia_pallida.kayal_agalma/gene:24910.1/isoform:5.p1	Kappa-conotoxin-like Sx11.2 OS=Conus striolatus OX=101315 PE=2 SV=1	P0C258	0.000178	34.483
c21177_g1_i1	Exaiptasia pallida	Hexacorallia	Anthozoa	Mature polyps	563	Y	0		Toxin CaTX-A OS=Carybdea alata OX=1193083 PE=1 SV=1	Q9GNN8	1.41e-07	22.707	Toxin CaTX-A OS=Carybdea alata OX=1193083 PE=1 SV=1	Q9GNN8	3.76e-05	22.707
c21177_g1_i2	Exaiptasia pallida	Hexacorallia	Anthozoa	Mature polyps	566	Y	0		Toxin CrTX-A OS=Carybdea rastonii OX=78582 PE=1 SV=1	Q9GV72	2.95e-08	23.529	Toxin CrTX-A OS=Carybdea rastonii OX=78582 PE=1 SV=1	Q9GV72	7.88e-06	23.529
comp138119_c0_seq1	Madracis auretenra Maur	Hexacorallia	Anthozoa		561	Y	0		Toxin CrTX-A OS=Carybdea rastonii OX=78582 PE=1 SV=1	Q9GV72	9.69e-08	24	Toxin CrTX-A OS=Carybdea rastonii OX=78582 PE=1 SV=1	Q9GV72	2.59e-05	24
SRR32012513_TR16961|c0_g1_i1	Ricordea yuma	Hexacorallia	Anthozoa	Polyp	544	Y	0	gb_GELN01016844.1_.p1	Toxin CrTX-A OS=Carybdea rastonii OX=78582 PE=1 SV=1	Q9GV72	2.36e-18	27.193	Toxin CrTX-A OS=Carybdea rastonii OX=78582 PE=1 SV=1	Q9GV72	6.32e-16	27.193
GARY01015220.1	Stylophora pistillata	Hexacorallia	Anthozoa		538	Y	0		Toxin CrTX-A OS=Carybdea rastonii OX=78582 PE=1 SV=1	Q9GV72	5.45e-06	24.138
SRR1324943_TR19593|c0_g1_i1	Eunicella cavolini	Octocorallia	Anthozoa		596	Y	0	Eunicella_cavolinii_SRR1324943.kayal_TR19593|c0_g1_i2.p1	Toxin CrTX-A OS=Carybdea rastonii OX=78582 PE=1 SV=1	Q9GV72	3.98e-17	30.645	Toxin CrTX-A OS=Carybdea rastonii OX=78582 PE=1 SV=1	Q9GV72	1.06e-14	30.645
SRR1324943_TR28666|c1_g2_i1	Eunicella cavolini	Octocorallia	Anthozoa		553	Y	0	Eunicella_cavolinii_SRR1324943.kayal_TR28666|c1_g2_i2.p1	Toxin CaTX-A OS=Carybdea alata OX=1193083 PE=1 SV=1	Q9GNN8	2.3e-14	24.074	Toxin CaTX-A OS=Carybdea alata OX=1193083 PE=1 SV=1	Q9GNN8	6.14e-12	24.074
SRR1324943_TR28666|c1_g2_i3	Eunicella cavolini	Octocorallia	Anthozoa		553	Y	0		Toxin CfTX-1 OS=Chironex fleckeri OX=45396 PE=1 SV=1	A7L035	6.96e-14	24.153	Toxin CfTX-1 OS=Chironex fleckeri OX=45396 PE=1 SV=1	A7L035	1.86e-11	24.153
SRR1324944_TR5161|c0_g1_i1	Eunicella verrucosa	Octocorallia	Anthozoa		534	Y	0		Toxin CrTX-A OS=Carybdea rastonii OX=78582 PE=1 SV=1	Q9GV72	3.95e-15	24.454	Toxin CrTX-A OS=Carybdea rastonii OX=78582 PE=1 SV=1	Q9GV72	1.06e-12	24.454
SRR1548361_264811	Forskalia asymmetrica	Octocorallia	Anthozoa		460	Y	0	Forskalia_asymmetrica_SRR1548361_264812.p1; Forskalia_asymmetrica_SRR1548361_264813.p1; Forskalia_asymmetrica_SRR1548361_264814.p1
SRR935083_TR81389|c0_g1_i1	Gorgonia ventalina	Octocorallia	Anthozoa		531	Y	0		Toxin CrTX-A OS=Carybdea rastonii OX=78582 PE=1 SV=1	Q9GV72	1.46e-16	22.605	Toxin CrTX-A OS=Carybdea rastonii OX=78582 PE=1 SV=1	Q9GV72	3.91e-14	22.605
SRR935083_TR96297|c0_g1_i1	Gorgonia ventalina	Octocorallia	Anthozoa		546	Y	0		Toxin CaTX-A OS=Carybdea alata OX=1193083 PE=1 SV=1	Q9GNN8	6.91e-15	25.649	Toxin CaTX-A OS=Carybdea alata OX=1193083 PE=1 SV=1	Q9GNN8	1.85e-12	25.649
agalma/gene:11240.1/isoform:1	Alatina alata	Cubozoa	Medusozoa	Mature adult pedalium and tentacle, blastula, planula	228	N	0		Toxin CrTX-A OS=Carybdea rastonii OX=78582 PE=1 SV=1	Q9GV72	1.9e-10	25.431	Toxin CrTX-A OS=Carybdea rastonii OX=78582 PE=1 SV=1	Q9GV72	5.08e-08	25.431
agalma/gene:58184.1/isoform:1	Alatina alata	Cubozoa	Medusozoa	Mature adult pedalium and tentacle, blastula, planula	458	N	0	gb_GEUJ01026329.1_.p1	Toxin CrTX-A OS=Carybdea rastonii OX=78582 PE=1 SV=1	Q9GV72	2.84e-13	26.5	Toxin CrTX-A OS=Carybdea rastonii OX=78582 PE=1 SV=1	Q9GV72	7.6e-11	26.5
agalma/gene:58184.1/isoform:2	Alatina alata	Cubozoa	Medusozoa	Mature adult pedalium and tentacle, blastula, planula	260	N	0	gb_GEUJ01026330.1_.p1	Toxin CrTX-A OS=Carybdea rastonii OX=78582 PE=1 SV=1	Q9GV72	2.49e-13	26.5	Toxin CrTX-A OS=Carybdea rastonii OX=78582 PE=1 SV=1	Q9GV72	6.65e-11	26.5
agalma/gene:59399.1/isoform:3	Alatina alata	Cubozoa	Medusozoa	Mature adult pedalium and tentacle, blastula, planula	653	N	0		Toxin CaTX-A OS=Carybdea alata OX=1193083 PE=1 SV=1	Q9GNN8	1.5e-07	29.06	Toxin CaTX-A OS=Carybdea alata OX=1193083 PE=1 SV=1	Q9GNN8	4.02e-05	29.06
agalma/gene:68737.1/isoform:1	Alatina alata	Cubozoa	Medusozoa	Mature adult pedalium and tentacle, blastula, planula	653	N	0		Toxin CrTX-A OS=Carybdea rastonii OX=78582 PE=1 SV=1	Q9GV72	0.000128	24.107
TR20813|c0_g1_i1	Chironex fleckeri	Cubozoa	Medusozoa	Tentacle	146	N	0		Toxin CfTX-1 OS=Chironex fleckeri OX=45396 PE=1 SV=1	A7L035	1.44e-108	100	Toxin CfTX-1 OS=Chironex fleckeri OX=45396 PE=1 SV=1	A7L035	3.86e-106	100
TR6660|c0_g1_i1	Chironex fleckeri	Cubozoa	Medusozoa	Tentacle	435	N	0		Toxin CfTX-1 OS=Chironex fleckeri OX=45396 PE=1 SV=1	A7L035	2.48e-124	44.495	Toxin CfTX-1 OS=Chironex fleckeri OX=45396 PE=1 SV=1	A7L035	6.63e-122	44.495
GHAX01017481.1	Chironex yamaguchii	Cubozoa	Medusozoa	Rhopalia, tentacles, muscle, bell	195	N	0		Toxin CrTX-A OS=Carybdea rastonii OX=78582 PE=1 SV=1	Q9GV72	1.77e-07	38.182	Toxin CrTX-A OS=Carybdea rastonii OX=78582 PE=1 SV=1	Q9GV72	4.72e-05	38.182
GHAX01043735.1	Chironex yamaguchii	Cubozoa	Medusozoa	Rhopalia, tentacles, muscle, bell	104	N	0
GHAX01078072.1	Chironex yamaguchii	Cubozoa	Medusozoa	Rhopalia, tentacles, muscle, bell	228	N	0	GHAX01078073.1.p1	Toxin CrTX-A OS=Carybdea rastonii OX=78582 PE=1 SV=1	Q9GV72	4.92e-84	50.87	Toxin CrTX-A OS=Carybdea rastonii OX=78582 PE=1 SV=1	Q9GV72	1.31e-81	50.87
GHAX01121288.1	Chironex yamaguchii	Cubozoa	Medusozoa	Rhopalia, tentacles, muscle, bell	511	N	0		Toxin CfTX-1 OS=Chironex fleckeri OX=45396 PE=1 SV=1	A7L035	4.34e-129	43.243	Toxin CfTX-1 OS=Chironex fleckeri OX=45396 PE=1 SV=1	A7L035	1.16e-126	43.243
GHBG01061485.1	Copula sivickisi	Cubozoa	Medusozoa	Mature adults, pooled	124	N	0		Toxin CrTX-A OS=Carybdea rastonii OX=78582 PE=1 SV=1	Q9GV72	1.35e-08	37.255	Toxin CrTX-A OS=Carybdea rastonii OX=78582 PE=1 SV=1	Q9GV72	3.61e-06	37.255
GHBG01085333.1	Copula sivickisi	Cubozoa	Medusozoa	Mature adults, pooled	258	N	0		Toxin CrTX-A OS=Carybdea rastonii OX=78582 PE=1 SV=1	Q9GV72	3.76e-110	57.371	Toxin CrTX-A OS=Carybdea rastonii OX=78582 PE=1 SV=1	Q9GV72	1.01e-107	57.371
GHBG01090551.1	Copula sivickisi	Cubozoa	Medusozoa	Mature adults, pooled	457	N	0		Toxin CfTX-1 OS=Chironex fleckeri OX=45396 PE=1 SV=1	A7L035	5.2e-17	22.03	Toxin CfTX-1 OS=Chironex fleckeri OX=45396 PE=1 SV=1	A7L035	1.39e-14	22.03
GHBG01100971.1	Copula sivickisi	Cubozoa	Medusozoa	Mature adults, pooled	434	N	0
GHBG01104407.1	Copula sivickisi	Cubozoa	Medusozoa	Mature adults, pooled	490	N	0	GHBG01140208.1.p1; GHBG01140209.1.p1	Toxin CfTX-1 OS=Chironex fleckeri OX=45396 PE=1 SV=1	A7L035	0.000452	20.264
GHBG01123874.1	Copula sivickisi	Cubozoa	Medusozoa	Mature adults, pooled	686	N	1		Toxin CrTX-A OS=Carybdea rastonii OX=78582 PE=1 SV=1	Q9GV72	1.65e-10	26.368	Toxin CrTX-A OS=Carybdea rastonii OX=78582 PE=1 SV=1	Q9GV72	4.42e-08	26.368
GHBG01164948.1	Copula sivickisi	Cubozoa	Medusozoa	Mature adults, pooled	151	N	0		Toxin CrTX-A OS=Carybdea rastonii OX=78582 PE=1 SV=1	Q9GV72	1.36e-06	27.907
GHBG01170765.1	Copula sivickisi	Cubozoa	Medusozoa	Mature adults, pooled	148	N	0		Toxin CrTX-A OS=Carybdea rastonii OX=78582 PE=1 SV=1	Q9GV72	1.23e-05	32.692
GHBG01172497.1	Copula sivickisi	Cubozoa	Medusozoa	Mature adults, pooled	83	N	0		Toxin CrTX-A OS=Carybdea rastonii OX=78582 PE=1 SV=1	Q9GV72	1.86e-06	30.189	Toxin CrTX-A OS=Carybdea rastonii OX=78582 PE=1 SV=1	Q9GV72	0.000496	30.189
GHBG01182495.1	Copula sivickisi	Cubozoa	Medusozoa	Mature adults, pooled	300	N	0		Toxin CaTX-A OS=Carybdea alata OX=1193083 PE=1 SV=1	Q9GNN8	9.13e-05	22.383
GHAF01026514.1	Morbakka virulenta	Cubozoa	Medusozoa	Polyp, juvenile jellyfish	471	N	1		Toxin CaTX-A OS=Carybdea alata OX=1193083 PE=1 SV=1	Q9GNN8	2.19e-32	26.279	Toxin CaTX-A OS=Carybdea alata OX=1193083 PE=1 SV=1	Q9GNN8	5.84e-30	26.279
GHAF01035141.1	Morbakka virulenta	Cubozoa	Medusozoa	Polyp, juvenile jellyfish	464	N	0		Toxin CrTX-A OS=Carybdea rastonii OX=78582 PE=1 SV=1	Q9GV72	0	60	Toxin CrTX-A OS=Carybdea rastonii OX=78582 PE=1 SV=1	Q9GV72	0	60
GHAF01047773.1	Morbakka virulenta	Cubozoa	Medusozoa	Polyp, juvenile jellyfish	684	N	2		Toxin CrTX-A OS=Carybdea rastonii OX=78582 PE=1 SV=1	Q9GV72	6.02e-16	25.21	Toxin CrTX-A OS=Carybdea rastonii OX=78582 PE=1 SV=1	Q9GV72	1.61e-13	25.21
GHAQ01093470.1	Tripedalia cystophora	Cubozoa	Medusozoa	Polyp, juvenile jellyfish	397	N	0	GHAQ01093471.1.p1	Toxin CfTX-1 OS=Chironex fleckeri OX=45396 PE=1 SV=1	A7L035	3.99e-17	23.134	Toxin CfTX-1 OS=Chironex fleckeri OX=45396 PE=1 SV=1	A7L035	1.07e-14	23.134
GHAQ01105816.1	Tripedalia cystophora	Cubozoa	Medusozoa	Polyp, juvenile jellyfish	717	N	0		Toxin CrTX-A OS=Carybdea rastonii OX=78582 PE=1 SV=1	Q9GV72	8.27e-14	27.778	Toxin CrTX-A OS=Carybdea rastonii OX=78582 PE=1 SV=1	Q9GV72	2.21e-11	27.778
GHAQ01105817.1	Tripedalia cystophora	Cubozoa	Medusozoa	Polyp, juvenile jellyfish	529	N	0		Toxin CrTX-A OS=Carybdea rastonii OX=78582 PE=1 SV=1	Q9GV72	9.94e-14	27.778	Toxin CrTX-A OS=Carybdea rastonii OX=78582 PE=1 SV=1	Q9GV72	2.66e-11	27.778
GHAQ01105819.1	Tripedalia cystophora	Cubozoa	Medusozoa	Polyp, juvenile jellyfish	442	N	0		Toxin CrTX-A OS=Carybdea rastonii OX=78582 PE=1 SV=1	Q9GV72	1.1e-13	27.778	Toxin CrTX-A OS=Carybdea rastonii OX=78582 PE=1 SV=1	Q9GV72	2.94e-11	27.778
SRR871525_812643	Abylopsis tetragona	Hydrozoa	Medusozoa		676	N	0		Toxin CfTX-2 OS=Chironex fleckeri OX=45396 PE=1 SV=1	A7L036	2.49e-06	20.275	Toxin CfTX-2 OS=Chironex fleckeri OX=45396 PE=1 SV=1	A7L036	0.000666	20.275
SRR923472_TR89817|c0_g1_i1	Chuniphyes multidentata	Hydrozoa	Medusozoa		635	N	0
TCONS_00012249	Clytia hemisphaerica	Hydrozoa	Medusozoa	Various tissues	783	N	1						Halomucin OS=Haloquadratum walsbyi (strain DSM 16790 / HBSQ001) OX=362976 GN=hmu PE=3 SV=1	Q18DN4	6.9e-07	27.273
TCONS_00023903	Clytia hemisphaerica	Hydrozoa	Medusozoa	Various tissues	190	N	0		Toxin CaTX-A OS=Carybdea alata OX=1193083 PE=1 SV=1	Q9GNN8	1.05e-10	24.444	Toxin CaTX-A OS=Carybdea alata OX=1193083 PE=1 SV=1	Q9GNN8	2.8e-08	24.444
TCONS_00056107	Clytia hemisphaerica	Hydrozoa	Medusozoa	Various tissues	312	N	0		Toxin CaTX-A OS=Carybdea alata OX=1193083 PE=1 SV=1	Q9GNN8	3.58e-22	31.016	Toxin CaTX-A OS=Carybdea alata OX=1193083 PE=1 SV=1	Q9GNN8	9.58e-20	31.016
TCONS_00072649	Clytia hemisphaerica	Hydrozoa	Medusozoa	Various tissues	398	N	1		Toxin CrTX-A OS=Carybdea rastonii OX=78582 PE=1 SV=1	Q9GV72	2e-20	30.682	Toxin CaTX-A OS=Carybdea alata OX=1193083 PE=1 SV=1	Q9GNN8	5.33e-18	30.682
agalma/gene:72897.1/isoform:1	Craseoa lathetica	Hydrozoa	Medusozoa		543	N	0
SRR923472_TR89817|c0_g1_i1	Craspedacusta sowerbyi	Hydrozoa	Medusozoa	Mature jellyfish	415	N	0
c28569_g1_i1	Ectopleura larynx	Hydrozoa	Medusozoa	Mature polyp	462	N	0		Toxin CaTX-A OS=Carybdea alata OX=1193083 PE=1 SV=1	Q9GNN8	7.68e-22	32.407	Toxin CaTX-A OS=Carybdea alata OX=1193083 PE=1 SV=1	Q9GNN8	2.05e-19	32.407
c37060_g3_i1	Ectopleura larynx	Hydrozoa	Medusozoa	Mature polyp	507	N	0	Ectopleura_larynx.kayal_c37060_g3_i2.p1
c38145_g1_i1	Ectopleura larynx	Hydrozoa	Medusozoa	Mature polyp	855	N	0
GAOL01008369.1	Hydra magnipapillata (syn Hydra vulgars)	Hydrozoa	Medusozoa	Whole animal, adult	706	N	0	gb_GEVZ01006510.1_.p1
SRX019577_TR14816|c0_g6_i2	Hydra oligactis	Hydrozoa	Medusozoa		110	N	1		Toxin CaTX-A OS=Carybdea alata OX=1193083 PE=1 SV=1	Q9GNN8	8.31e-10	31.183	Toxin CaTX-A OS=Carybdea alata OX=1193083 PE=1 SV=1	Q9GNN8	2.22e-07	31.183
SRX019578_TR17065|c0_g1_i1	Hydra viridissima	Hydrozoa	Medusozoa	Symbiotic polyps, mixed conditions	170	N	0
SRX019578_TR904|c0_g1_i1	Hydra viridissima	Hydrozoa	Medusozoa	Symbiotic polyps, mixed conditions	248	N	0		Toxin CaTX-A OS=Carybdea alata OX=1193083 PE=1 SV=1	Q9GNN8	1.89e-15	30.698	Toxin CaTX-A OS=Carybdea alata OX=1193083 PE=1 SV=1	Q9GNN8	5.05e-13	30.698
HAAC01022757.1	Hydra vulgaris	Hydrozoa	Medusozoa	Whole animal, adult	238	N	1	HAAC01019542.1.p1
HAAC01044701.1	Hydra vulgaris	Hydrozoa	Medusozoa	Whole animal, adult	606	N	1		Toxin CaTX-A OS=Carybdea alata OX=1193083 PE=1 SV=1	Q9GNN8	7.62e-13	24.39	Toxin CaTX-A OS=Carybdea alata OX=1193083 PE=1 SV=1	Q9GNN8	2.04e-10	24.39
SRR923509_TR35090|c0_g1_i1	Hydractinia polyclina	Hydrozoa	Medusozoa	Mature polyp	259	N	0
SRR923509_TR70508|c0_g1_i2	Hydractinia polyclina	Hydrozoa	Medusozoa	Mature polyp	675	N	0	Hydractinia_polyclina_SRR923509.kayal_TR70508|c0_g1_i5.p1	Toxin CrTX-A OS=Carybdea rastonii OX=78582 PE=1 SV=1	Q9GV72	1.41e-09	24.803	Toxin CrTX-A OS=Carybdea rastonii OX=78582 PE=1 SV=1	Q9GV72	3.76e-07	24.803
SRR923509_TR70508|c0_g1_i8	Hydractinia polyclina	Hydrozoa	Medusozoa	Mature polyp	688	N	0	Hydractinia_polyclina_SRR923509.kayal_TR70508|c0_g1_i1.p1	Toxin CrTX-A OS=Carybdea rastonii OX=78582 PE=1 SV=1	Q9GV72	1.25e-09	24.409	Toxin CrTX-A OS=Carybdea rastonii OX=78582 PE=1 SV=1	Q9GV72	3.34e-07	24.409
SRR923509_TR97882|c0_g1_i3	Hydractinia polyclina	Hydrozoa	Medusozoa	Mature polyp	319	N	0	Hydractinia_polyclina_SRR923509.kayal_TR97882|c0_g1_i1	Toxin CaTX-A OS=Carybdea alata OX=1193083 PE=1 SV=1	Q9GNN8	1.28e-06	19.159	Toxin CaTX-A OS=Carybdea alata OX=1193083 PE=1 SV=1	Q9GNN8	0.000342	19.159
GAWH01013448.1	Hydractinia symbiolongicarpus	Hydrozoa	Medusozoa	Dactylozooids, gonozooids (male, female), gastrozooids	360	N	0		Toxin CqTX-A OS=Chiropsalmus quadrigatus OX=130731 PE=2 SV=1	P58762	7.21e-07	22.14	Toxin CqTX-A OS=Chiropsalmus quadrigatus OX=130731 PE=2 SV=1	P58762	0.000193	22.14
GCHW01017367.1	Hydractinia symbiolongicarpus	Hydrozoa	Medusozoa	Dactylozooids, gonozooids (male, female), gastrozooids	210	N	0
GCHW01021474.1	Hydractinia symbiolongicarpus	Hydrozoa	Medusozoa	Dactylozooids, gonozooids (male, female), gastrozooids	197	N	0
gb_GFAS01095720.1	Millepora alcicornis	Hydrozoa	Medusozoa	Whole colony	463	N	0		Toxin CrTX-A OS=Carybdea rastonii OX=78582 PE=1 SV=1	Q9GV72	6.3e-05	33.962
gb_GFAS01174447.1	Millepora alcicornis	Hydrozoa	Medusozoa	Whole colony	243	N	0	gb_GFAS01174448.1_.p1
agalma/gene:51683.1/isoform:1	Physalia physalis	Hydrozoa	Medusozoa	Whole animal minus float	426	N	0
SRR6512853_1649358	Physophora gilmeri	Hydrozoa	Medusozoa		790	N	0		Toxin CrTX-A OS=Carybdea rastonii OX=78582 PE=1 SV=1	Q9GV72	5.85e-07	21.56	Toxin CrTX-A OS=Carybdea rastonii OX=78582 PE=1 SV=1	Q9GV72	0.000156	21.56
SRX118069_TR40818|c0_g1_i1	Platygra carnosus	Hydrozoa	Medusozoa		157	N	0		Toxin CrTX-A OS=Carybdea rastonii OX=78582 PE=1 SV=1	Q9GV72	1.65e-13	45.455	Toxin CrTX-A OS=Carybdea rastonii OX=78582 PE=1 SV=1	Q9GV72	4.41e-11	45.455
SRX118069_TR93955|c0_g1_i1	Platygra carnosus	Hydrozoa	Medusozoa		464	N	0		Toxin CrTX-A OS=Carybdea rastonii OX=78582 PE=1 SV=1	Q9GV72	9.76e-05	33.962
GBEH01089164.1	Podocoryna carnea	Hydrozoa	Medusozoa	Female; polyp, budding, medusa	339	N	0		Toxin CaTX-A OS=Carybdea alata OX=1193083 PE=1 SV=1	Q9GNN8	5.44e-12	23.504	Toxin CaTX-A OS=Carybdea alata OX=1193083 PE=1 SV=1	Q9GNN8	1.45e-09	23.504
GBEH01089164.1	Podocoryna carnea	Hydrozoa	Medusozoa	Female; polyp, budding, medusa	159	N	0
GHBA01069139.1	Porpita porpita	Hydrozoa	Medusozoa	Floating colony, complete	400	N	0
GHBA01069140.1	Porpita porpita	Hydrozoa	Medusozoa	Floating colony, complete	400	N	0
gi|753516285|gb|GBRG01146645.1|	Aurelia aurita	Scyphozoa	Medusozoa	Mature jellyfish, ephyra, late strobila, early strobila, polyp, planula	352	N	0		Toxin CrTX-A OS=Carybdea rastonii OX=78582 PE=1 SV=1	Q9GV72	1.53e-16	26.022	Toxin CrTX-A OS=Carybdea rastonii OX=78582 PE=1 SV=1	Q9GV72	4.08e-14	26.022
gi|753585437|gb|GBRG01100542.1|	Aurelia aurita	Scyphozoa	Medusozoa	Mature jellyfish, ephyra, late strobila, early strobila, polyp, planula	112	N	1		Toxin CaTX-A OS=Carybdea alata OX=1193083 PE=1 SV=1	Q9GNN8	0.000112	33.333
gi|753585445|gb|GBRG01100534.1|	Aurelia aurita	Scyphozoa	Medusozoa	Mature jellyfish, ephyra, late strobila, early strobila, polyp, planula	565	N	1		Toxin CrTX-A OS=Carybdea rastonii OX=78582 PE=1 SV=1	Q9GV72	2.65e-13	24.18	Toxin CrTX-A OS=Carybdea rastonii OX=78582 PE=1 SV=1	Q9GV72	7.07e-11	24.18
gi|753585446|gb|GBRG01100533.1|	Aurelia aurita	Scyphozoa	Medusozoa	Mature jellyfish, ephyra, late strobila, early strobila, polyp, planula	646	N	0	Aurelia_aurita_kayal_gi|753585447|gb|GBRG01100532.1|.p1; GBRG01100532.1.p1; GBRG01100533.1.p1	Toxin CaTX-A OS=Carybdea alata OX=1193083 PE=1 SV=1	Q9GNN8	1.21e-19	25.538	Toxin CaTX-A OS=Carybdea alata OX=1193083 PE=1 SV=1	Q9GNN8	3.24e-17	25.538
gi|753593995|gb|GBRG01097243.1|	Aurelia aurita	Scyphozoa	Medusozoa	Mature jellyfish, ephyra, late strobila, early strobila, polyp, planula	540	N	0		Toxin CrTX-A OS=Carybdea rastonii OX=78582 PE=1 SV=1	Q9GV72	1.45e-08	25.118	Toxin CrTX-A OS=Carybdea rastonii OX=78582 PE=1 SV=1	Q9GV72	3.88e-06	25.118
GBRG01138047.1	Aurelia aurita	Scyphozoa	Medusozoa	Mature jellyfish, ephyra, late strobila, early strobila, polyp, planula	694	N	0	GBRG01138048.1.p1; Aurelia_aurita_kayal_gi|753530172|gb|GBRG01138047.1|.p1; Aurelia_aurita_kayal_gi|753530171|gb|GBRG01138048.1|.p1	Toxin CrTX-A OS=Carybdea rastonii OX=78582 PE=1 SV=1	Q9GV72	1.85e-17	25.369	Toxin CrTX-A OS=Carybdea rastonii OX=78582 PE=1 SV=1	Q9GV72	4.94e-15	25.369
GHAG01038878.1	Aurelia aurita (Baltic)	Scyphozoa	Medusozoa	Polyp, strobila, jellyfish	324	N	0		Toxin CrTX-A OS=Carybdea rastonii OX=78582 PE=1 SV=1	Q9GV72	1.12e-16	28.994	Toxin CrTX-A OS=Carybdea rastonii OX=78582 PE=1 SV=1	Q9GV72	2.99e-14	28.994
GHAG01042472.1	Aurelia aurita (Baltic)	Scyphozoa	Medusozoa	Polyp, strobila, jellyfish	452	N	0	GHAK01058267.1.p1; GHAK01070073.1	Toxin CaTX-A OS=Carybdea alata OX=1193083 PE=1 SV=1	Q9GNN8	7.33e-13	23.404	Toxin CaTX-A OS=Carybdea alata OX=1193083 PE=1 SV=1	Q9GNN8	1.96e-10	23.404
GHAG01049375.1	Aurelia aurita (Baltic)	Scyphozoa	Medusozoa	Polyp, strobila, jellyfish	543	N	0	GHAG01049376.1.p1	Toxin CrTX-A OS=Carybdea rastonii OX=78582 PE=1 SV=1	Q9GV72	2.8e-09	23.196	Toxin CrTX-A OS=Carybdea rastonii OX=78582 PE=1 SV=1	Q9GV72	7.5e-07	23.196
Seg9054.1	Aurelia sp.1	Scyphozoa	Medusozoa	Planula, polyp, early strobila, late strobila, ephyra, juvenile	217	N	0
TRINITY_DN39352_c0_g2_i1	Cassiopea xamachana	Scyphozoa	Medusozoa	Asymbiotic polyp, 3 and 8 days post inoculation, stroliba	176	N	0
TRINITY_DN47210_c2_g3_i1	Cassiopea xamachana	Scyphozoa	Medusozoa	Asymbiotic polyp, 3 and 8 days post inoculation, stroliba	384	N	0		Toxin CrTX-A OS=Carybdea rastonii OX=78582 PE=1 SV=1	Q9GV72	4.47e-07	22.759	Toxin CrTX-A OS=Carybdea rastonii OX=78582 PE=1 SV=1	Q9GV72	0.000119	22.759
TRINITY_DN47210_c2_g3_i2	Cassiopea xamachana	Scyphozoa	Medusozoa	Asymbiotic polyp, 3 and 8 days post inoculation, stroliba	384	N	0	Cassiopea_xamachana.kayal_TRINITY_DN47210_c2_g3_i3.p1	Toxin CrTX-A OS=Carybdea rastonii OX=78582 PE=1 SV=1	Q9GV72	0.000107	19.444
GHAR01095153.1	Nemopilema nomurai	Scyphozoa	Medusozoa	Polyp, ephyra, jellyfish	2970	N	0	GHAR01095147.1.p1
GEMS01005281.1	Rhopilema esculentum	Scyphozoa	Medusozoa	Oral arms, gonads, bell	155	N	0
GEMS01060603.1	Rhopilema esculentum	Scyphozoa	Medusozoa	Oral arms, gonads, bell	342	N	0		Toxin CrTX-A OS=Carybdea rastonii OX=78582 PE=1 SV=1	Q9GV72	6.29e-23	30.928	Toxin CrTX-A OS=Carybdea rastonii OX=78582 PE=1 SV=1	Q9GV72	1.68e-20	30.928
TRINITY_DN15265_c0_g1_i1	Sanderia malayensis	Scyphozoa	Medusozoa	Oral arm, bell, ephyra, polyp, tentacle	509	N	1		Toxin CaTX-A OS=Carybdea alata OX=1193083 PE=1 SV=1	Q9GNN8	1.17e-07	20.43	Toxin CaTX-A OS=Carybdea alata OX=1193083 PE=1 SV=1	Q9GNN8	3.12e-05	20.43
TRINITY_DN4099_c0_g1_i1	Sanderia malayensis	Scyphozoa	Medusozoa	Oral arm, bell, ephyra, polyp, tentacle	553	N	0		Toxin CaTX-A OS=Carybdea alata OX=1193083 PE=1 SV=1	Q9GNN8	2.68e-07	21.171	Toxin CaTX-A OS=Carybdea alata OX=1193083 PE=1 SV=1	Q9GNN8	7.16e-05	21.171
HAHB01047781.1	Haliclystus sanjuanensis	Staurozoa	Medusozoa	Various juvenile and adult stages	392	N	0		Toxin CrTX-A OS=Carybdea rastonii OX=78582 PE=1 SV=1	Q9GV72	7.88e-09	23.047	Toxin CrTX-A OS=Carybdea rastonii OX=78582 PE=1 SV=1	Q9GV72	2.11e-06	23.047
HAHB01047782.1	Haliclystus sanjuanensis	Staurozoa	Medusozoa	Various juvenile and adult stages	392	N	0		Toxin CrTX-A OS=Carybdea rastonii OX=78582 PE=1 SV=1	Q9GV72	2.11e-09	21.724	Toxin CrTX-A OS=Carybdea rastonii OX=78582 PE=1 SV=1	Q9GV72	5.64e-07	21.724
agalma/gene:32277.1/isoform:1	Alatina alata	Cubozoa	Medusozoa	Mature adult pedalium and tentacle, blastula, planula	695	Y	2	gb_GEUJ01005017.1_.p1	Toxin CrTX-A OS=Carybdea rastonii OX=78582 PE=1 SV=1	Q9GV72	0	64.186	Toxin CrTX-A OS=Carybdea rastonii OX=78582 PE=1 SV=1	Q9GV72	0	64.186
agalma/gene:43376.1/isoform:2	Alatina alata	Cubozoa	Medusozoa	Mature adult pedalium and tentacle, blastula, planula	698	Y	0	gb_GEUJ01005665.1_.p1	Toxin CrTX-A OS=Carybdea rastonii OX=78582 PE=1 SV=1	Q9GV72	5.81e-05	23.03
agalma/gene:51210.1/isoform:1	Alatina alata	Cubozoa	Medusozoa	Mature adult pedalium and tentacle, blastula, planula	660	Y	0	gb_GEUJ01016379.1_.p1	Toxin CrTX-A OS=Carybdea rastonii OX=78582 PE=1 SV=1	Q9GV72	1.21e-10	25.2	Toxin CrTX-A OS=Carybdea rastonii OX=78582 PE=1 SV=1	Q9GV72	3.24e-08	25.2
agalma/gene:51210.1/isoform:2	Alatina alata	Cubozoa	Medusozoa	Mature adult pedalium and tentacle, blastula, planula	653	Y	0		Toxin CaTX-A OS=Carybdea alata OX=1193083 PE=1 SV=1	Q9GNN8	1.88e-09	22.17	Toxin CaTX-A OS=Carybdea alata OX=1193083 PE=1 SV=1	Q9GNN8	5.02e-07	22.17
agalma/gene:59399.1/isoform:1	Alatina alata	Cubozoa	Medusozoa	Mature adult pedalium and tentacle, blastula, planula	660	Y	0	Alatina_alata.kayal_agalma/gene:59399.1/isoform:2.p1; gb_GEUJ01027394.1_.p1; gb_GEUJ01027402.1_.p1	Toxin CaTX-A OS=Carybdea alata OX=1193083 PE=1 SV=1	Q9GNN8	5.27e-11	23.767	Toxin CaTX-A OS=Carybdea alata OX=1193083 PE=1 SV=1	Q9GNN8	1.41e-08	23.767
c48598_g1_i1	Alatina alata	Cubozoa	Medusozoa	Mature adult pedalium and tentacle, blastula, planula	479	Y	0		Toxin CaTX-A OS=Carybdea alata OX=1193083 PE=1 SV=1	Q9GNN8	7.1e-09	22.404	Toxin CaTX-A OS=Carybdea alata OX=1193083 PE=1 SV=1	Q9GNN8	1.9e-06	22.404
c50670_g1_i1	Alatina alata	Cubozoa	Medusozoa	Mature adult pedalium and tentacle, blastula, planula	463	Y	0	gb_GEUJ01015062.1_.p1	Toxin CaTX-A OS=Carybdea alata OX=1193083 PE=1 SV=1	Q9GNN8	0	98.92	Toxin CaTX-A OS=Carybdea alata OX=1193083 PE=1 SV=1	Q9GNN8	0	98.92
gb_GEUJ01009644.1	Alatina alata	Cubozoa	Medusozoa	Ovulating female (ovaries, gastric cirri,tentacle, rhopalium), pooled planula	544	Y	1	gb_GEUJ01009643.1_.p1; Alatina_alata.kayal_c30721_g1_i1.p1	Toxin CrTX-A OS=Carybdea rastonii OX=78582 PE=1 SV=1	Q9GV72	4.28e-141	45.327	Toxin CrTX-A OS=Carybdea rastonii OX=78582 PE=1 SV=1	Q9GV72	1.14e-138	45.327
gb_GEUJ01016115.1	Alatina alata	Cubozoa	Medusozoa	Ovulating female (ovaries, gastric cirri,tentacle, rhopalium), pooled planula	457	Y	0		Toxin CrTX-A OS=Carybdea rastonii OX=78582 PE=1 SV=1	Q9GV72	3.98e-143	42.572	Toxin CrTX-A OS=Carybdea rastonii OX=78582 PE=1 SV=1	Q9GV72	1.06e-140	42.572
gb_GEUJ01027398.1	Alatina alata	Cubozoa	Medusozoa	Ovulating female (ovaries, gastric cirri,tentacle, rhopalium), pooled planula	651	Y	0		Toxin CaTX-A OS=Carybdea alata OX=1193083 PE=1 SV=1	Q9GNN8	4.14e-11	23.767	Toxin CaTX-A OS=Carybdea alata OX=1193083 PE=1 SV=1	Q9GNN8	1.11e-08	23.767
gb_GEUJ01027399.1	Alatina alata	Cubozoa	Medusozoa	Ovulating female (ovaries, gastric cirri,tentacle, rhopalium), pooled planula	651	Y	0		Toxin CaTX-A OS=Carybdea alata OX=1193083 PE=1 SV=1	Q9GNN8	5.2e-13	26.906	Toxin CaTX-A OS=Carybdea alata OX=1193083 PE=1 SV=1	Q9GNN8	1.39e-10	26.906
gb_GEUJ01027400.1	Alatina alata	Cubozoa	Medusozoa	Ovulating female (ovaries, gastric cirri,tentacle, rhopalium), pooled planula	653	Y	0	gb_GEUJ01027401.1_.p1	Toxin CaTX-A OS=Carybdea alata OX=1193083 PE=1 SV=1	Q9GNN8	3.81e-13	26.906	Toxin CaTX-A OS=Carybdea alata OX=1193083 PE=1 SV=1	Q9GNN8	1.02e-10	26.906
TR13879|c0_g1_i2	Chironex fleckeri	Cubozoa	Medusozoa	Tentacle	460	Y	2		Toxin CaTX-A OS=Carybdea alata OX=1193083 PE=1 SV=1	Q9GNN8	0	55.507	Toxin CaTX-A OS=Carybdea alata OX=1193083 PE=1 SV=1	Q9GNN8	0	55.507
TR14353|c0_g1_i1	Chironex fleckeri	Cubozoa	Medusozoa	Tentacle	509	Y	0		Toxin CfTX-1 OS=Chironex fleckeri OX=45396 PE=1 SV=1	A7L035	2.71e-136	43.4	Toxin CfTX-1 OS=Chironex fleckeri OX=45396 PE=1 SV=1	A7L035	7.25e-134	43.4
TR15496|c0_g2_i1	Chironex fleckeri	Cubozoa	Medusozoa	Tentacle	462	Y	0	Chironex_fleckeri.kayal_TR15496|c0_g2_i2.p1; Chironex_fleckeri.kayal_TR15496|c0_g2_i3.p1; Chironex_fleckeri.kayal_TR15496|c0_g2_i4.p1	Toxin CfTX-2 OS=Chironex fleckeri OX=45396 PE=1 SV=1	A7L036	0	86.58	Toxin CfTX-2 OS=Chironex fleckeri OX=45396 PE=1 SV=1	A7L036	0	86.58
GHAX01026669.1	Chironex yamaguchii	Cubozoa	Medusozoa	Rhopalia, tentacles, muscle, bell	454	Y	0		Toxin CrTX-A OS=Carybdea rastonii OX=78582 PE=1 SV=1	Q9GV72	1.11e-38	27.115	Toxin CrTX-A OS=Carybdea rastonii OX=78582 PE=1 SV=1	Q9GV72	2.98e-36	27.115
GHAX01055979.1	Chironex yamaguchii	Cubozoa	Medusozoa	Rhopalia, tentacles, muscle, bell	458	Y	1		Toxin CaTX-A OS=Carybdea alata OX=1193083 PE=1 SV=1	Q9GNN8	1.82e-143	45.714	Toxin CaTX-A OS=Carybdea alata OX=1193083 PE=1 SV=1	Q9GNN8	4.86e-141	45.714
GHAX01067295.1	Chironex yamaguchii	Cubozoa	Medusozoa	Rhopalia, tentacles, muscle, bell	460	Y	2		Toxin CaTX-A OS=Carybdea alata OX=1193083 PE=1 SV=1	Q9GNN8	0	56.979	Toxin CaTX-A OS=Carybdea alata OX=1193083 PE=1 SV=1	Q9GNN8	0	56.979
GHAX01067296.1	Chironex yamaguchii	Cubozoa	Medusozoa	Rhopalia, tentacles, muscle, bell	461	Y	0		Toxin CaTX-A OS=Carybdea alata OX=1193083 PE=1 SV=1	Q9GNN8	0	53.78	Toxin CaTX-A OS=Carybdea alata OX=1193083 PE=1 SV=1	Q9GNN8	0	53.78
GHAX01074225.1	Chironex yamaguchii	Cubozoa	Medusozoa	Rhopalia, tentacles, muscle, bell	471	Y	1		Toxin CfTX-2 OS=Chironex fleckeri OX=45396 PE=1 SV=1	A7L036	3.15e-124	40.693	Toxin CfTX-2 OS=Chironex fleckeri OX=45396 PE=1 SV=1	A7L036	8.41e-122	40.693
GHAX01078049.1	Chironex yamaguchii	Cubozoa	Medusozoa	Rhopalia, tentacles, muscle, bell	462	Y	1	[Same as CqTX]	Toxin CqTX-A OS=Chiropsalmus quadrigatus OX=130731 PE=2 SV=1	P58762	0	99.784	Toxin CqTX-A OS=Chiropsalmus quadrigatus OX=130731 PE=2 SV=1	P58762	0	99.784
GHAX01078050.1	Chironex yamaguchii	Cubozoa	Medusozoa	Rhopalia, tentacles, muscle, bell	465	Y	1		Toxin CfTX-2 OS=Chironex fleckeri OX=45396 PE=1 SV=1	A7L036	0	88.745	Toxin CfTX-2 OS=Chironex fleckeri OX=45396 PE=1 SV=1	A7L036	0	88.745
GHAX01078051.1	Chironex yamaguchii	Cubozoa	Medusozoa	Rhopalia, tentacles, muscle, bell	464	Y	1		Toxin CqTX-A OS=Chiropsalmus quadrigatus OX=130731 PE=2 SV=1	P58762	0	94.372	Toxin CqTX-A OS=Chiropsalmus quadrigatus OX=130731 PE=2 SV=1	P58762	0	94.372
GHAX01078052.1	Chironex yamaguchii	Cubozoa	Medusozoa	Rhopalia, tentacles, muscle, bell	480	Y	0		Toxin CfTX-2 OS=Chironex fleckeri OX=45396 PE=1 SV=1	A7L036	0	80.043	Toxin CfTX-2 OS=Chironex fleckeri OX=45396 PE=1 SV=1	A7L036	0	80.043
GHAX01078053.1	Chironex yamaguchii	Cubozoa	Medusozoa	Rhopalia, tentacles, muscle, bell	467	Y	1		Toxin CfTX-2 OS=Chironex fleckeri OX=45396 PE=1 SV=1	A7L036	0	91.126	Toxin CfTX-2 OS=Chironex fleckeri OX=45396 PE=1 SV=1	A7L036	0	91.126
GHAX01078054.1	Chironex yamaguchii	Cubozoa	Medusozoa	Rhopalia, tentacles, muscle, bell	462	Y	0		Toxin CqTX-A OS=Chiropsalmus quadrigatus OX=130731 PE=2 SV=1	P58762	0	84.848	Toxin CqTX-A OS=Chiropsalmus quadrigatus OX=130731 PE=2 SV=1	P58762	0	84.848
GHAX01078072.1	Chironex yamaguchii	Cubozoa	Medusozoa	Rhopalia, tentacles, muscle, bell	186	Y	0	GHAX01078074.1.p1	Toxin CrTX-A OS=Carybdea rastonii OX=78582 PE=1 SV=1	Q9GV72	3.49e-52	50.279	Toxin CrTX-A OS=Carybdea rastonii OX=78582 PE=1 SV=1	Q9GV72	9.32e-50	50.279
GHAX01078073.1	Chironex yamaguchii	Cubozoa	Medusozoa	Rhopalia, tentacles, muscle, bell	454	Y	0	GHAX01078072.1.p1	Toxin CrTX-A OS=Carybdea rastonii OX=78582 PE=1 SV=1	Q9GV72	3.84e-167	50.658	Toxin CrTX-A OS=Carybdea rastonii OX=78582 PE=1 SV=1	Q9GV72	1.02e-164	50.658
GHAX01078074.1	Chironex yamaguchii	Cubozoa	Medusozoa	Rhopalia, tentacles, muscle, bell	455	Y	0	GHAX01078072.1	Toxin CrTX-A OS=Carybdea rastonii OX=78582 PE=1 SV=1	Q9GV72	4.1e-180	54.048	Toxin CrTX-A OS=Carybdea rastonii OX=78582 PE=1 SV=1	Q9GV72	1.09e-177	54.048
GHBG01066990.1	Copula sivickisi	Cubozoa	Medusozoa	Mature adults, pooled	675	Y	0		Toxin CrTX-A OS=Carybdea rastonii OX=78582 PE=1 SV=1	Q9GV72	6.19e-14	26.25	Toxin CrTX-A OS=Carybdea rastonii OX=78582 PE=1 SV=1	Q9GV72	1.65e-11	26.25
GHBG01079822.1	Copula sivickisi	Cubozoa	Medusozoa	Mature adults, pooled	197	Y	0
GHBG01094004.1	Copula sivickisi	Cubozoa	Medusozoa	Mature adults, pooled	466	Y	0		Toxin CfTX-1 OS=Chironex fleckeri OX=45396 PE=1 SV=1	A7L035	9.81e-101	35.374	Toxin CfTX-1 OS=Chironex fleckeri OX=45396 PE=1 SV=1	A7L035	2.62e-98	35.374
GHBG01104533.1	Copula sivickisi	Cubozoa	Medusozoa	Mature adults, pooled	466	Y	1		Toxin CrTX-A OS=Carybdea rastonii OX=78582 PE=1 SV=1	Q9GV72	0	61.449	Toxin CrTX-A OS=Carybdea rastonii OX=78582 PE=1 SV=1	Q9GV72	0	61.449
GHBG01123876.1	Copula sivickisi	Cubozoa	Medusozoa	Mature adults, pooled	676	Y	3		Toxin CrTX-A OS=Carybdea rastonii OX=78582 PE=1 SV=1	Q9GV72	1.27e-11	27.363	Toxin CrTX-A OS=Carybdea rastonii OX=78582 PE=1 SV=1	Q9GV72	3.4e-09	27.363
GHBG01125002.1	Copula sivickisi	Cubozoa	Medusozoa	Mature adults, pooled	466	Y	0		Toxin CrTX-A OS=Carybdea rastonii OX=78582 PE=1 SV=1	Q9GV72	0	55.972	Toxin CrTX-A OS=Carybdea rastonii OX=78582 PE=1 SV=1	Q9GV72	0	55.972
GHBG01136171.1	Copula sivickisi	Cubozoa	Medusozoa	Mature adults, pooled	698	Y	0		Toxin CfTX-1 OS=Chironex fleckeri OX=45396 PE=1 SV=1	A7L035	1.18e-12	25.651	Toxin CfTX-1 OS=Chironex fleckeri OX=45396 PE=1 SV=1	A7L035	3.15e-10	25.651
GHBG01139709.1	Copula sivickisi	Cubozoa	Medusozoa	Mature adults, pooled	454	Y	0	GHBG01139710.1.p1; GHBG01139715.1.p1	Toxin CrTX-A OS=Carybdea rastonii OX=78582 PE=1 SV=1	Q9GV72	0	56.818	Toxin CrTX-A OS=Carybdea rastonii OX=78582 PE=1 SV=1	Q9GV72	0	56.818
GHBG01139711.1	Copula sivickisi	Cubozoa	Medusozoa	Mature adults, pooled	454	Y	0	GHBG01139712.1.p1; GHBG01139713.1.p1	Toxin CrTX-A OS=Carybdea rastonii OX=78582 PE=1 SV=1	Q9GV72	0	56.808	Toxin CrTX-A OS=Carybdea rastonii OX=78582 PE=1 SV=1	Q9GV72	0	56.808
GHBG01139715.1	Copula sivickisi	Cubozoa	Medusozoa	Mature adults, pooled	454	Y	0	GHBG01139709.1.p1; GHBG01139710.1.p1;	Toxin CrTX-A OS=Carybdea rastonii OX=78582 PE=1 SV=1	Q9GV72	0	57.5	Toxin CrTX-A OS=Carybdea rastonii OX=78582 PE=1 SV=1	Q9GV72	0	57.5
GHBG01140207.1	Copula sivickisi	Cubozoa	Medusozoa	Mature adults, pooled	681	Y	1		Toxin CrTX-A OS=Carybdea rastonii OX=78582 PE=1 SV=1	Q9GV72	9.36e-10	25.94	Toxin CrTX-A OS=Carybdea rastonii OX=78582 PE=1 SV=1	Q9GV72	2.5e-07	25.94
GHBG01140210.1	Copula sivickisi	Cubozoa	Medusozoa	Mature adults, pooled	679	Y	1	GHBG01140212.1.p1	Toxin CrTX-A OS=Carybdea rastonii OX=78582 PE=1 SV=1	Q9GV72	2.5e-09	26.866	Toxin CrTX-A OS=Carybdea rastonii OX=78582 PE=1 SV=1	Q9GV72	6.67e-07	26.866
GHBG01140777.1	Copula sivickisi	Cubozoa	Medusozoa	Mature adults, pooled	664	Y	0		Toxin CrTX-A OS=Carybdea rastonii OX=78582 PE=1 SV=1	Q9GV72	1.88e-11	25	Toxin CrTX-A OS=Carybdea rastonii OX=78582 PE=1 SV=1	Q9GV72	5.03e-09	25
GHBG01141897.1	Copula sivickisi	Cubozoa	Medusozoa	Mature adults, pooled	462	Y	2	GHBG01141899.1.p1	Toxin CrTX-A OS=Carybdea rastonii OX=78582 PE=1 SV=1	Q9GV72	0	55.631	Toxin CrTX-A OS=Carybdea rastonii OX=78582 PE=1 SV=1	Q9GV72	3.53e-179	55.631
GHBG01153289.1	Copula sivickisi	Cubozoa	Medusozoa	Mature adults, pooled	676	Y	0		Toxin CrTX-A OS=Carybdea rastonii OX=78582 PE=1 SV=1	Q9GV72	1.43e-12	26.736	Toxin CrTX-A OS=Carybdea rastonii OX=78582 PE=1 SV=1	Q9GV72	3.83e-10	26.736
GHAF01021660.1	Morbakka virulenta	Cubozoa	Medusozoa	Polyp, juvenile jellyfish	690	Y	0		Toxin CaTX-A OS=Carybdea alata OX=1193083 PE=1 SV=1	Q9GNN8	2.16e-12	23.913	Toxin CaTX-A OS=Carybdea alata OX=1193083 PE=1 SV=1	Q9GNN8	5.78e-10	23.913
GHAF01022044.1	Morbakka virulenta	Cubozoa	Medusozoa	Polyp, juvenile jellyfish	472	Y	0		Toxin CfTX-1 OS=Chironex fleckeri OX=45396 PE=1 SV=1	A7L035	2.3e-102	38.018	Toxin CfTX-1 OS=Chironex fleckeri OX=45396 PE=1 SV=1	A7L035	6.14e-100	38.018
GHAF01023352.1	Morbakka virulenta	Cubozoa	Medusozoa	Polyp, juvenile jellyfish	464	Y	0		Toxin CaTX-A OS=Carybdea alata OX=1193083 PE=1 SV=1	Q9GNN8	3.94e-34	24.661	Toxin CaTX-A OS=Carybdea alata OX=1193083 PE=1 SV=1	Q9GNN8	1.05e-31	24.661
GHAF01026513.1	Morbakka virulenta	Cubozoa	Medusozoa	Polyp, juvenile jellyfish	477	Y	0		Toxin CaTX-A OS=Carybdea alata OX=1193083 PE=1 SV=1	Q9GNN8	1e-39	26.531	Toxin CaTX-A OS=Carybdea alata OX=1193083 PE=1 SV=1	Q9GNN8	2.68e-37	26.531
GHAF01028107.1	Morbakka virulenta	Cubozoa	Medusozoa	Polyp, juvenile jellyfish	453	Y	0		Toxin CrTX-A OS=Carybdea rastonii OX=78582 PE=1 SV=1	Q9GV72	0	56.512	Toxin CrTX-A OS=Carybdea rastonii OX=78582 PE=1 SV=1	Q9GV72	0	56.512
GHAF01031713.1	Morbakka virulenta	Cubozoa	Medusozoa	Polyp, juvenile jellyfish	447	Y	0		Toxin CrTX-A OS=Carybdea rastonii OX=78582 PE=1 SV=1	Q9GV72	5.91e-127	40.682	Toxin CrTX-A OS=Carybdea rastonii OX=78582 PE=1 SV=1	Q9GV72	1.58e-124	40.682
GHAF01038696.1	Morbakka virulenta	Cubozoa	Medusozoa	Polyp, juvenile jellyfish	453	Y	1		Toxin CrTX-A OS=Carybdea rastonii OX=78582 PE=1 SV=1	Q9GV72	0	55.281	Toxin CrTX-A OS=Carybdea rastonii OX=78582 PE=1 SV=1	Q9GV72	0	55.281
GHAF01039071.1	Morbakka virulenta	Cubozoa	Medusozoa	Polyp, juvenile jellyfish	322	Y	0		Toxin CfTX-1 OS=Chironex fleckeri OX=45396 PE=1 SV=1	A7L035	4.21e-50	32.986	Toxin CfTX-1 OS=Chironex fleckeri OX=45396 PE=1 SV=1	A7L035	1.13e-47	32.986
GHAF01039423.1	Morbakka virulenta	Cubozoa	Medusozoa	Polyp, juvenile jellyfish	497	Y	0		Toxin CrTX-A OS=Carybdea rastonii OX=78582 PE=1 SV=1	Q9GV72	3.62e-35	25.057	Toxin CrTX-A OS=Carybdea rastonii OX=78582 PE=1 SV=1	Q9GV72	9.68e-33	25.057
GHAF01039424.1	Morbakka virulenta	Cubozoa	Medusozoa	Polyp, juvenile jellyfish	494	Y	0		Toxin CaTX-A OS=Carybdea alata OX=1193083 PE=1 SV=1	Q9GNN8	1.48e-32	24.421	Toxin CaTX-A OS=Carybdea alata OX=1193083 PE=1 SV=1	Q9GNN8	3.95e-30	24.421
GHAF01068209.1	Morbakka virulenta	Cubozoa	Medusozoa	Polyp, juvenile jellyfish	456	Y	1		Toxin CrTX-A OS=Carybdea rastonii OX=78582 PE=1 SV=1	Q9GV72	1.14e-137	42.377	Toxin CrTX-A OS=Carybdea rastonii OX=78582 PE=1 SV=1	Q9GV72	3.05e-135	42.377
GHAF01073040.1	Morbakka virulenta	Cubozoa	Medusozoa	Polyp, juvenile jellyfish	454	Y	0		Toxin CrTX-A OS=Carybdea rastonii OX=78582 PE=1 SV=1	Q9GV72	5.28e-144	43.794	Toxin CrTX-A OS=Carybdea rastonii OX=78582 PE=1 SV=1	Q9GV72	1.41e-141	43.794
GHAQ01025191.1	Tripedalia cystophora	Cubozoa	Medusozoa	Polyp, juvenile jellyfish	190	Y	1		Toxin CrTX-A OS=Carybdea rastonii OX=78582 PE=1 SV=1	Q9GV72	8.8e-14	36.19	Toxin CrTX-A OS=Carybdea rastonii OX=78582 PE=1 SV=1	Q9GV72	2.35e-11	36.19
GHAQ01030441.1	Tripedalia cystophora	Cubozoa	Medusozoa	Polyp, juvenile jellyfish	477	Y	0		Toxin CfTX-1 OS=Chironex fleckeri OX=45396 PE=1 SV=1	A7L035	2.3e-66	32.5	Toxin CfTX-1 OS=Chironex fleckeri OX=45396 PE=1 SV=1	A7L035	6.14e-64	32.5
GHAQ01079010.1	Tripedalia cystophora	Cubozoa	Medusozoa	Polyp, juvenile jellyfish	469	Y	0		Toxin CfTX-1 OS=Chironex fleckeri OX=45396 PE=1 SV=1	A7L035	1.46e-120	39.863	Toxin CfTX-1 OS=Chironex fleckeri OX=45396 PE=1 SV=1	A7L035	3.89e-118	39.863
GHAQ01091259.1	Tripedalia cystophora	Cubozoa	Medusozoa	Polyp, juvenile jellyfish	498	Y	2	GHAQ01091260.1.p1	Toxin CfTX-1 OS=Chironex fleckeri OX=45396 PE=1 SV=1	A7L035	1.93e-26	23.326	Toxin CfTX-1 OS=Chironex fleckeri OX=45396 PE=1 SV=1	A7L035	5.15e-24	23.326
SRR1548355_322618	Chuniphyes multidentata	Hydrozoa	Medusozoa		846	Y	0						Allergen Tha p 2 OS=Thaumetopoea pityocampa OX=208016 PE=1 SV=1	P86360	3.81e-07	45.902
SRR1548355_322619	Chuniphyes multidentata	Hydrozoa	Medusozoa		930	Y	0
TCONS_00021993	Clytia hemisphaerica	Hydrozoa	Medusozoa	Various tissues	744	Y	1		Toxin CaTX-A OS=Carybdea alata OX=1193083 PE=1 SV=1	Q9GNN8	2.86e-05	21.393	Balbiani ring protein 1 (Fragment) OS=Chironomus pallidivittatus OX=7151 GN=BR1 PE=2 SV=1	P08724	7.24e-06	55.556
TCONS_00024575	Clytia hemisphaerica	Hydrozoa	Medusozoa	Various tissues	756	Y	0		Toxin CfTX-1 OS=Chironex fleckeri OX=45396 PE=1 SV=1	A7L035	2.53e-09	24.631	Toxin CfTX-1 OS=Chironex fleckeri OX=45396 PE=1 SV=1	A7L035	6.77e-07	24.631
TCONS_00066729	Clytia hemisphaerica	Hydrozoa	Medusozoa	Various tissues	702	Y	0
SRR923472_TR108646|c0_g1_i1	Craspedacusta sowerbyi	Hydrozoa	Medusozoa	Mature jellyfish	688	Y	0	Craspedacusta_sowerbyi_SRR923472.kayal_TR108646|c0_g1_i2.p1	Toxin CaTX-A OS=Carybdea alata OX=1193083 PE=1 SV=1	Q9GNN8	1.09e-07	21.631	Toxin CaTX-A OS=Carybdea alata OX=1193083 PE=1 SV=1	Q9GNN8	2.92e-05	21.631
SRR923472_TR42511|c0_g1_i1	Craspedacusta sowerbyi	Hydrozoa	Medusozoa	Mature jellyfish	702	Y	0		Toxin CrTX-A OS=Carybdea rastonii OX=78582 PE=1 SV=1	Q9GV72	4.53e-16	28.444	Toxin CrTX-A OS=Carybdea rastonii OX=78582 PE=1 SV=1	Q9GV72	1.21e-13	28.444
SRR923472_TR57099|c0_g1_i2	Craspedacusta sowerbyi	Hydrozoa	Medusozoa	Mature jellyfish	699	Y	0	Craspedacusta_sowerbyi_SRR923472.kayal_TR57099|c0_g1_i3.p1	Toxin CrTX-A OS=Carybdea rastonii OX=78582 PE=1 SV=1	Q9GV72	2.78e-15	28.017	Toxin CrTX-A OS=Carybdea rastonii OX=78582 PE=1 SV=1	Q9GV72	7.44e-13	28.017
SRR923472_TR75935|c0_g1_i1	Craspedacusta sowerbyi	Hydrozoa	Medusozoa	Mature jellyfish	701	Y	3		Toxin CrTX-A OS=Carybdea rastonii OX=78582 PE=1 SV=1	Q9GV72	8.85e-16	28.692	Toxin CrTX-A OS=Carybdea rastonii OX=78582 PE=1 SV=1	Q9GV72	2.37e-13	28.692
SRR923472_TR83857|c0_g1_i1	Craspedacusta sowerbyi	Hydrozoa	Medusozoa	Mature jellyfish	689	Y	0	Craspedacusta_sowerbyi_SRR923472.kayal_TR83857|c0_g1_i2.p1	Toxin CaTX-A OS=Carybdea alata OX=1193083 PE=1 SV=1	Q9GNN8	5.41e-17	25.984	Toxin CaTX-A OS=Carybdea alata OX=1193083 PE=1 SV=1	Q9GNN8	1.45e-14	25.984
SRR6512850_5861_SRR6512864_6768_3940833	Diphyes dispar	Hydrozoa	Medusozoa		1046	Y	0
SRR6512850_5861_SRR6512864_6768_4023356	Diphyes dispar	Hydrozoa	Medusozoa		658	Y	0	Diphyes_dispar_SRR6512850_5861_SRR6512864_6768_4023357.p1
c33656_g1_i1	Ectopleura larynx	Hydrozoa	Medusozoa	Mature polyp	707	Y	0		Toxin CrTX-A OS=Carybdea rastonii OX=78582 PE=1 SV=1	Q9GV72	1.97e-10	24.378	Toxin CrTX-A OS=Carybdea rastonii OX=78582 PE=1 SV=1	Q9GV72	5.26e-08	24.378
GAOL01001849.1	Hydra magnipapillata (syn Hydra vulgars)	Hydrozoa	Medusozoa	Whole animal, adult	706	Y	0		Toxin CaTX-A OS=Carybdea alata OX=1193083 PE=1 SV=1	Q9GNN8	2.24e-13	24.265	Toxin CaTX-A OS=Carybdea alata OX=1193083 PE=1 SV=1	Q9GNN8	5.98e-11	24.265
GAOL01007622.1	Hydra magnipapillata (syn Hydra vulgars)	Hydrozoa	Medusozoa	Whole animal, adult	661	Y	0						Toxin CaTX-A OS=Carybdea alata OX=1193083 PE=1 SV=1	Q9GNN8	1.87e-05	21.359
GAOL01016183.1	Hydra magnipapillata (syn Hydra vulgars)	Hydrozoa	Medusozoa	Whole animal, adult	638	Y	0	gb_GEVZ01008651.1_	Toxin CaTX-A OS=Carybdea alata OX=1193083 PE=1 SV=1	Q9GNN8	9.29e-11	22.165	Toxin CaTX-A OS=Carybdea alata OX=1193083 PE=1 SV=1	Q9GNN8	2.48e-08	22.165
GAOL01021901.1	Hydra magnipapillata (syn Hydra vulgars)	Hydrozoa	Medusozoa	Whole animal, adult	761	Y	0	HAAC01022024.1.p1; gb_GEVZ01005118.1_.p1; gb_GEVZ01005119.1_.p1	Toxin CaTX-A OS=Carybdea alata OX=1193083 PE=1 SV=1	Q9GNN8	1.17e-14	24.841	Toxin CaTX-A OS=Carybdea alata OX=1193083 PE=1 SV=1	Q9GNN8	3.13e-12	24.841
SRX019578_TR5894|c0_g1_i1	Hydra viridissima	Hydrozoa	Medusozoa	Symbiotic polyps, mixed conditions	102	Y	0		Toxin CaTX-A OS=Carybdea alata OX=1193083 PE=1 SV=1	Q9GNN8	1.35e-06	28.571	Toxin CaTX-A OS=Carybdea alata OX=1193083 PE=1 SV=1	Q9GNN8	0.00036	28.571
SRX019578_TR6397|c0_g2_i6	Hydra viridissima	Hydrozoa	Medusozoa	Symbiotic polyps, mixed conditions	768	Y	1	Hydra_viridissima_SRX019578.kayal_TR6397|c0_g2_i1.p1; Hydra_viridissima_SRX019578.kayal_TR6397|c0_g2_i2.p1; Hydra_viridissima_SRX019578.kayal_TR6397|c0_g2_i4.p1; Hydra_viridissima_SRX019578.kayal_TR6397|c0_g2_i5.p1; Hydra_viridissima_SRX019578.kayal_TR6397|c0_g2_i9.p1	Toxin CaTX-A OS=Carybdea alata OX=1193083 PE=1 SV=1	Q9GNN8	2.06e-15	25.175	Toxin CaTX-A OS=Carybdea alata OX=1193083 PE=1 SV=1	Q9GNN8	8.2e-13	24.828
gb_GEVZ01004121.1	Hydra vulgaris	Hydrozoa	Medusozoa	Whole polyps	803	Y	1	gb_GEVZ01004120.1_.p1; HAAC01018384.1.p1; HAAC01029182.1.p1	Toxin CaTX-A OS=Carybdea alata OX=1193083 PE=1 SV=1	Q9GNN8	3.2e-14	25.088	Toxin CaTX-A OS=Carybdea alata OX=1193083 PE=1 SV=1	Q9GNN8	8.55e-12	25.088
gb_GEVZ01006252.1	Hydra vulgaris	Hydrozoa	Medusozoa	Whole polyps	709	Y	0	gb_GEVZ01006251.1_.p1; gb_GEVZ01006582.1_.p1	Toxin CaTX-A OS=Carybdea alata OX=1193083 PE=1 SV=1	Q9GNN8	1.07e-14	23.81	Toxin CaTX-A OS=Carybdea alata OX=1193083 PE=1 SV=1	Q9GNN8	2.85e-12	23.81
gb_GEVZ01006253.1	Hydra vulgaris	Hydrozoa	Medusozoa	Whole polyps	705	Y	0		Toxin CaTX-A OS=Carybdea alata OX=1193083 PE=1 SV=1	Q9GNN8	2.52e-13	24.265	Toxin CaTX-A OS=Carybdea alata OX=1193083 PE=1 SV=1	Q9GNN8	6.74e-11	24.265
gb_GEVZ01006272.1	Hydra vulgaris	Hydrozoa	Medusozoa	Whole polyps	704	Y	0	gb_GEVZ01006271.1_.p	Toxin CaTX-A OS=Carybdea alata OX=1193083 PE=1 SV=1	Q9GNN8	6.51e-16	24.022	Toxin CaTX-A OS=Carybdea alata OX=1193083 PE=1 SV=1	Q9GNN8	1.74e-13	24.022
gb_GEVZ01006697.1	Hydra vulgaris	Hydrozoa	Medusozoa	Whole polyps	701	Y	0		Toxin CaTX-A OS=Carybdea alata OX=1193083 PE=1 SV=1	Q9GNN8	2.73e-14	24.632	Toxin CaTX-A OS=Carybdea alata OX=1193083 PE=1 SV=1	Q9GNN8	7.31e-12	24.632
gb_GEVZ01006963.1	Hydra vulgaris	Hydrozoa	Medusozoa	Whole polyps	671	Y	3		Toxin CaTX-A OS=Carybdea alata OX=1193083 PE=1 SV=1	Q9GNN8	0.000275	26.562
HAAC01018494.1	Hydra vulgaris	Hydrozoa	Medusozoa	Whole animal, adult	706	Y	0		Toxin CfTX-1 OS=Chironex fleckeri OX=45396 PE=1 SV=1	A7L035	1.27e-13	28.099	Toxin CfTX-1 OS=Chironex fleckeri OX=45396 PE=1 SV=1	A7L035	3.39e-11	28.099
HAAC01018495.1	Hydra vulgaris	Hydrozoa	Medusozoa	Whole animal, adult	706	Y	0	HAAC01030078.1.p1	Toxin CaTX-A OS=Carybdea alata OX=1193083 PE=1 SV=1	Q9GNN8	5.93e-15	24.765	Toxin CaTX-A OS=Carybdea alata OX=1193083 PE=1 SV=1	Q9GNN8	1.58e-12	24.765
HAAC01018496.1	Hydra vulgaris	Hydrozoa	Medusozoa	Whole animal, adult	705	Y	0		Toxin CaTX-A OS=Carybdea alata OX=1193083 PE=1 SV=1	Q9GNN8	1.2e-13	24.843	Toxin CaTX-A OS=Carybdea alata OX=1193083 PE=1 SV=1	Q9GNN8	3.2e-11	24.843
HAAC01018497.1	Hydra vulgaris	Hydrozoa	Medusozoa	Whole animal, adult	701	Y	0		Toxin CaTX-A OS=Carybdea alata OX=1193083 PE=1 SV=1	Q9GNN8	6.23e-15	24.765	Toxin CaTX-A OS=Carybdea alata OX=1193083 PE=1 SV=1	Q9GNN8	1.67e-12	24.765
HAAC01018750.1	Hydra vulgaris	Hydrozoa	Medusozoa	Whole animal, adult	657	Y	1		Toxin CaTX-A OS=Carybdea alata OX=1193083 PE=1 SV=1	Q9GNN8	1.06e-14	26.113	Toxin CaTX-A OS=Carybdea alata OX=1193083 PE=1 SV=1	Q9GNN8	2.82e-12	26.113
HAAC01018888.1	Hydra vulgaris	Hydrozoa	Medusozoa	Whole animal, adult	655	Y	1		Toxin CaTX-A OS=Carybdea alata OX=1193083 PE=1 SV=1	Q9GNN8	1.71e-06	22.128	Toxin CaTX-A OS=Carybdea alata OX=1193083 PE=1 SV=1	Q9GNN8	0.000456	22.128
HAAC01022024.1	Hydra vulgaris	Hydrozoa	Medusozoa	Whole animal, adult	761	Y	0	GAOL01021901.1.p1; gb_GEVZ01005118.1_.p1; gb_GEVZ01005119.1_.p1	Toxin CaTX-A OS=Carybdea alata OX=1193083 PE=1 SV=1	Q9GNN8	1.17e-14	24.841	Toxin CaTX-A OS=Carybdea alata OX=1193083 PE=1 SV=1	Q9GNN8	3.13e-12	24.841
HAAC01030056.1	Hydra vulgaris	Hydrozoa	Medusozoa	Whole animal, adult	701	Y	0		Toxin CaTX-A OS=Carybdea alata OX=1193083 PE=1 SV=1	Q9GNN8	6.99e-15	24.528	Toxin CaTX-A OS=Carybdea alata OX=1193083 PE=1 SV=1	Q9GNN8	1.87e-12	24.528		PE=1
SRR923509_TR31713|c0_g2_i1	Hydractinia polyclina	Hydrozoa	Medusozoa	Mature polyp	637	Y	0	GCHW01003789.1.p1 (H. symbiolongicarpus)	Toxin CrTX-A OS=Carybdea rastonii OX=78582 PE=1 SV=1	Q9GV72	0.000498	20.94
SRR923509_TR67431|c1_g2_i3	Hydractinia polyclina	Hydrozoa	Medusozoa	Mature polyp	775	Y	0	Hydractinia_polyclina_SRR923509.kayal_TR67431|c1_g2_i1.p1; Hydractinia_polyclina_SRR923509.kayal_TR67431|c1_g2_i5.p1	Toxin CrTX-A OS=Carybdea rastonii OX=78582 PE=1 SV=1	Q9GV72	9.12e-12	24.262	Toxin CrTX-A OS=Carybdea rastonii OX=78582 PE=1 SV=1	Q9GV72	2.44e-09	24.262
SRR923509_TR73770|c0_g1_i1	Hydractinia polyclina	Hydrozoa	Medusozoa	Mature polyp	681	Y	2		Toxin CrTX-A OS=Carybdea rastonii OX=78582 PE=1 SV=1	Q9GV72	4.44e-08	21.477	DNA polymerase beta OS=African swine fever virus (isolate Pig/Portugal/Lis 60/1960) OX=82815 GN=DPOL PE=3 SV=1	P43139	1.86e-06	28.947
SRR923509_TR76866|c0_g1_i1	Hydractinia polyclina	Hydrozoa	Medusozoa	Mature polyp	719	Y	0		Toxin CaTX-A OS=Carybdea alata OX=1193083 PE=1 SV=1	Q9GNN8	8.14e-24	24.079	Toxin CaTX-A OS=Carybdea alata OX=1193083 PE=1 SV=1	Q9GNN8	2.18e-21	24.079
SRR923509_TR97882|c0_g1_i1	Hydractinia polyclina	Hydrozoa	Medusozoa	Mature polyp	520	Y	0		Toxin CaTX-A OS=Carybdea alata OX=1193083 PE=1 SV=1	Q9GNN8	1.14e-17	24.803	Toxin CaTX-A OS=Carybdea alata OX=1193083 PE=1 SV=1	Q9GNN8	3.06e-15	24.803
GAWH01043750.1	Hydractinia symbiolongicarpus	Hydrozoa	Medusozoa	Dactylozooids, gonozooids (male, female), gastrozooids	171	Y	1	GCHW01004540.1.p1	Toxin CaTX-A OS=Carybdea alata OX=1193083 PE=1 SV=1	Q9GNN8	7.63e-15	39.091	Toxin CaTX-A OS=Carybdea alata OX=1193083 PE=1 SV=1	Q9GNN8	2.04e-12	39.091
GAWH01057981.1	Hydractinia symbiolongicarpus	Hydrozoa	Medusozoa	Dactylozooids, gonozooids (male, female), gastrozooids	165	Y	1		Toxin CaTX-A OS=Carybdea alata OX=1193083 PE=1 SV=1	Q9GNN8	1.24e-14	38.182	Toxin CaTX-A OS=Carybdea alata OX=1193083 PE=1 SV=1	Q9GNN8	3.3e-12	38.182
GCHW01003789.1	Hydractinia symbiolongicarpus	Hydrozoa	Medusozoa	Dactylozooids, gonozooids (male, female), gastrozooids	637	Y	0	GCHW01005305.1.p1; Hydractinia_polyclina_SRR923509.kayal_TR31713|c0_g2_i1.p1	Toxin CrTX-A OS=Carybdea rastonii OX=78582 PE=1 SV=1	Q9GV72	0.000502	20.94
GCHW01004545.1	Hydractinia symbiolongicarpus	Hydrozoa	Medusozoa	Dactylozooids, gonozooids (male, female), gastrozooids	517	Y	0		Toxin CaTX-A OS=Carybdea alata OX=1193083 PE=1 SV=1	Q9GNN8	8.4e-26	24.51	Toxin CaTX-A OS=Carybdea alata OX=1193083 PE=1 SV=1	Q9GNN8	2.25e-23	24.51
GCHW01011460.1	Hydractinia symbiolongicarpus	Hydrozoa	Medusozoa	Dactylozooids, gonozooids (male, female), gastrozooids	511	Y	0	GAWH01043751.1.p1; GCHW01008048.1.p1; GCHW01017361.1.p1; GCHW01022469.1.p1	Toxin CaTX-A OS=Carybdea alata OX=1193083 PE=1 SV=1	Q9GNN8	2.36e-21	24.671	Toxin CaTX-A OS=Carybdea alata OX=1193083 PE=1 SV=1	Q9GNN8	6.32e-19	24.671
GCHW01017147.1	Hydractinia symbiolongicarpus	Hydrozoa	Medusozoa	Dactylozooids, gonozooids (male, female), gastrozooids	776	Y	1	GAWH01032854.1.p1	Toxin CrTX-A OS=Carybdea rastonii OX=78582 PE=1 SV=1	Q9GV72	4.06e-10	23.853	Toxin CrTX-A OS=Carybdea rastonii OX=78582 PE=1 SV=1	Q9GV72	1.09e-07	23.853
GCHW01022569.1	Hydractinia symbiolongicarpus	Hydrozoa	Medusozoa	Dactylozooids, gonozooids (male, female), gastrozooids	720	Y	2	GCHW01000873.1.p1	Toxin CrTX-A OS=Carybdea rastonii OX=78582 PE=1 SV=1	Q9GV72	1.22e-07	20.875	Toxin CaTX-A OS=Carybdea alata OX=1193083 PE=1 SV=1	Q9GNN8	9.61e-13	26.36
HyS0015.123	Hydractinia symbiolongicarpus	Hydrozoa	Medusozoa	[Genome]	510	Y	0		Toxin CaTX-A OS=Carybdea alata OX=1193083 PE=1 SV=1	Q9GNN8	9.91e-24	23.988	Toxin CaTX-A OS=Carybdea alata OX=1193083 PE=1 SV=1	Q9GNN8	2.74e-21	23.988
HyS0072.32	Hydractinia symbiolongicarpus	Hydrozoa	Medusozoa	[Genome]	521	Y	0		Toxin CaTX-A OS=Carybdea alata OX=1193083 PE=1 SV=1	Q9GNN8	6.19e-25	23.364	Toxin CaTX-A OS=Carybdea alata OX=1193083 PE=1 SV=1	Q9GNN8	1.71e-22	23.364
c62561_g1_i1	Physalia physalis	Hydrozoa	Medusozoa	Whole animal minus float	903	Y	0		Toxin CfTX-1 OS=Chironex fleckeri OX=45396 PE=1 SV=1	A7L035	0.000827	21.97
c63382_g1_i1	Physalia physalis	Hydrozoa	Medusozoa	Whole animal minus float	727	Y	0		Toxin CrTX-A OS=Carybdea rastonii OX=78582 PE=1 SV=1	Q9GV72	1.39e-12	24.719	Toxin CrTX-A OS=Carybdea rastonii OX=78582 PE=1 SV=1	Q9GV72	3.72e-10	24.719
GBEH01022033.1	Podocoryna carnea	Hydrozoa	Medusozoa	Female; polyp, budding, medusa	519	Y	0	GBEH01175361.1.p1; GCHV01016059.1.p1	Toxin CaTX-A OS=Carybdea alata OX=1193083 PE=1 SV=1	Q9GNN8	4.1e-19	21.718	Toxin CaTX-A OS=Carybdea alata OX=1193083 PE=1 SV=1	Q9GNN8	1.1e-16	21.718
GBEH01064230.1	Podocoryna carnea	Hydrozoa	Medusozoa	Female; polyp, budding, medusa	515	Y	0	GBEH01175352.1.p1; GCHV01007218.1.p1; Podocoryna_carnea.kayal_c37873_g1_i1.p1	Toxin CaTX-A OS=Carybdea alata OX=1193083 PE=1 SV=1	Q9GNN8	1.04e-18	22.343	Toxin CaTX-A OS=Carybdea alata OX=1193083 PE=1 SV=1	Q9GNN8	2.79e-16	22.343
GCHV01003105.1	Podocoryna carnea	Hydrozoa	Medusozoa	Female; polyp, budding, medusa	807	Y	0		Toxin CrTX-A OS=Carybdea rastonii OX=78582 PE=1 SV=1	Q9GV72	5.76e-07	21.739	Toxin CrTX-A OS=Carybdea rastonii OX=78582 PE=1 SV=1	Q9GV72	0.000154	21.739
GCHV01009776.1	Podocoryna carnea	Hydrozoa	Medusozoa	Female; polyp, budding, medusa	637	Y	0	GBEH01007512.1.p1; GBEH01139015.1.p1; GCHV01021184.1.p1; Podocoryna_carnea.kayal_c34020_g1_i1.p1	Toxin CrTX-A OS=Carybdea rastonii OX=78582 PE=1 SV=1	Q9GV72	5.48e-06	21.678
GCHV01015653.1	Podocoryna carnea	Hydrozoa	Medusozoa	Female; polyp, budding, medusa	493	Y	0	Podocoryna_carnea.kayal_c27441_g1_i1.p1	Toxin CaTX-A OS=Carybdea alata OX=1193083 PE=1 SV=1	Q9GNN8	4.06e-15	20.773	Toxin CaTX-A OS=Carybdea alata OX=1193083 PE=1 SV=1	Q9GNN8	1.08e-12	20.773
GHBA01065152.1	Porpita porpita	Hydrozoa	Medusozoa	Floating colony, complete	681	Y	0	GHBA01065154.1.p1; GHBA01065156.1.p1; GHBA01065160.1.p1	Toxin CaTX-A OS=Carybdea alata OX=1193083 PE=1 SV=1	Q9GNN8	7.53e-12	24	Toxin CaTX-A OS=Carybdea alata OX=1193083 PE=1 SV=1	Q9GNN8	2.01e-09	24
GHBA01073157.1	Porpita porpita	Hydrozoa	Medusozoa	Floating colony, complete	634	Y	0		Toxin CaTX-A OS=Carybdea alata OX=1193083 PE=1 SV=1	Q9GNN8	1.6e-19	25.185	Toxin CaTX-A OS=Carybdea alata OX=1193083 PE=1 SV=1	Q9GNN8	4.28e-17	25.185
GHBA01073158.1	Porpita porpita	Hydrozoa	Medusozoa	Floating colony, complete	635	Y	0	GHBA01073156.1.p1; GHBA01073162.1.p1; HBA01073163.1.p1	Toxin CaTX-A OS=Carybdea alata OX=1193083 PE=1 SV=1	Q9GNN8	1.35e-17	25.455	Toxin CaTX-A OS=Carybdea alata OX=1193083 PE=1 SV=1	Q9GNN8	3.61e-15	25.455
GHBA01073161.1	Porpita porpita	Hydrozoa	Medusozoa	Floating colony, complete	602	Y	0		Toxin CaTX-A OS=Carybdea alata OX=1193083 PE=1 SV=1	Q9GNN8	5.77e-19	24.444	Toxin CaTX-A OS=Carybdea alata OX=1193083 PE=1 SV=1	Q9GNN8	1.54e-16	24.444
GHBA01074788.1	Porpita porpita	Hydrozoa	Medusozoa	Floating colony, complete	694	Y	0		Toxin CaTX-A OS=Carybdea alata OX=1193083 PE=1 SV=1	Q9GNN8	1.49e-13	25.087	Toxin CaTX-A OS=Carybdea alata OX=1193083 PE=1 SV=1	Q9GNN8	3.99e-11	25.087
GHBA01074797.1	Porpita porpita	Hydrozoa	Medusozoa	Floating colony, complete	694	Y	0		Toxin CaTX-A OS=Carybdea alata OX=1193083 PE=1 SV=1	Q9GNN8	3.26e-14	25.087	Toxin CaTX-A OS=Carybdea alata OX=1193083 PE=1 SV=1	Q9GNN8	8.73e-12	25.087
GHBA01074938.1	Porpita porpita	Hydrozoa	Medusozoa	Floating colony, complete	725	Y	0	GHBA01074939.1.p1	Toxin CrTX-A OS=Carybdea rastonii OX=78582 PE=1 SV=1	Q9GV72	4.02e-13	26.587	Toxin CrTX-A OS=Carybdea rastonii OX=78582 PE=1 SV=1	Q9GV72	1.07e-10	26.587
SK2016_DRR053671DRR053676_TRINITY_DN17801_c0_g1_i1	Turritopsis sp.	Hydrozoa	Medusozoa	Whole; immature, dumpling, dumpling with short stolon	748	Y	1		Toxin CaTX-A OS=Carybdea alata OX=1193083 PE=1 SV=1	Q9GNN8	1.06e-11	30.693	Toxin CaTX-A OS=Carybdea alata OX=1193083 PE=1 SV=1	Q9GNN8	2.83e-09	30.693
SK2016_DRR053671DRR053676_TRINITY_DN23185_c0_g1_i1	Turritopsis sp.	Hydrozoa	Medusozoa	Whole; immature, dumpling, dumpling with short stolon	798	Y	0		Toxin CrTX-A OS=Carybdea rastonii OX=78582 PE=1 SV=1	Q9GV72	4.37e-16	25.776	Toxin CrTX-A OS=Carybdea rastonii OX=78582 PE=1 SV=1	Q9GV72	1.17e-13	25.776
SK2016_DRR053671DRR053676_TRINITY_DN23185_c0_g1_i2	Turritopsis sp.	Hydrozoa	Medusozoa	Whole; immature, dumpling, dumpling with short stolon	798	Y	3		Toxin CrTX-A OS=Carybdea rastonii OX=78582 PE=1 SV=1	Q9GV72	5.08e-16	27.273	Toxin CrTX-A OS=Carybdea rastonii OX=78582 PE=1 SV=1	Q9GV72	1.36e-13	27.273
GHAZ01114813.1	Velella velella	Hydrozoa	Medusozoa	Floating colony, complete	727	Y	0		Toxin CfTX-1 OS=Chironex fleckeri OX=45396 PE=1 SV=1	A7L035	5.27e-12	25.342	Toxin CfTX-1 OS=Chironex fleckeri OX=45396 PE=1 SV=1	A7L035	1.41e-09	25.342
GHAZ01117941.1	Velella velella	Hydrozoa	Medusozoa	Floating colony, complete	685	Y	1		Toxin CrTX-A OS=Carybdea rastonii OX=78582 PE=1 SV=1	Q9GV72	1.03e-12	25.338	Toxin CrTX-A OS=Carybdea rastonii OX=78582 PE=1 SV=1	Q9GV72	2.75e-10	25.338
GHAZ01126836.1	Velella velella	Hydrozoa	Medusozoa	Floating colony, complete	726	Y	0		Toxin CrTX-A OS=Carybdea rastonii OX=78582 PE=1 SV=1	Q9GV72	1.3e-10	25.455	Toxin CrTX-A OS=Carybdea rastonii OX=78582 PE=1 SV=1	Q9GV72	3.47e-08	25.455
agalma/gene:20874.1/isoform:2	Atolla vanhoeffeni	Scyphozoa	Medusozoa	Bell margin and lappets	452	Y	0		Toxin CrTX-A OS=Carybdea rastonii OX=78582 PE=1 SV=1	Q9GV72	6.51e-16	24.92	Toxin CrTX-A OS=Carybdea rastonii OX=78582 PE=1 SV=1	Q9GV72	1.74e-13	24.92
agalma/gene:21360.1/isoform:1	Atolla vanhoeffeni	Scyphozoa	Medusozoa	Bell margin and lappets	535	Y	0		Toxin CrTX-A OS=Carybdea rastonii OX=78582 PE=1 SV=1	Q9GV72	6.82e-22	24.437	Toxin CrTX-A OS=Carybdea rastonii OX=78582 PE=1 SV=1	Q9GV72	1.82e-19	24.437
gi|753365197|gb|GBRG01251578.1|	Aurelia aurita	Scyphozoa	Medusozoa	Mature jellyfish, ephyra, late strobila, early strobila, polyp, planula	452	Y	0		Toxin CrTX-A OS=Carybdea rastonii OX=78582 PE=1 SV=1	Q9GV72	8.25e-33	23.163	Toxin CrTX-A OS=Carybdea rastonii OX=78582 PE=1 SV=1	Q9GV72	2.2e-30	23.163
gi|753500476|gb|GBRG01161483.1|	Aurelia aurita	Scyphozoa	Medusozoa	Mature jellyfish, ephyra, late strobila, early strobila, polyp, planula	583	Y	1	GBRG01161482.1.p1;GBRG01161484.1.p1	Toxin CaTX-A OS=Carybdea alata OX=1193083 PE=1 SV=1	Q9GNN8	9.99e-14	24.775	Toxin CaTX-A OS=Carybdea alata OX=1193083 PE=1 SV=1	Q9GNN8	2.67e-11	24.775
gi|753500478|gb|GBRG01161481.1|	Aurelia aurita	Scyphozoa	Medusozoa	Mature jellyfish, ephyra, late strobila, early strobila, polyp, planula	703	Y	1		Toxin CaTX-A OS=Carybdea alata OX=1193083 PE=1 SV=1	Q9GNN8	1e-13	24.255	Toxin CaTX-A OS=Carybdea alata OX=1193083 PE=1 SV=1	Q9GNN8	2.68e-11	24.255
gi|753516285|gb|GBRG01146645.1|	Aurelia aurita	Scyphozoa	Medusozoa	Mature jellyfish, ephyra, late strobila, early strobila, polyp, planula	128	Y	1		Toxin CaTX-A OS=Carybdea alata OX=1193083 PE=1 SV=1	Q9GNN8	1.72e-11	31.193	Toxin CaTX-A OS=Carybdea alata OX=1193083 PE=1 SV=1	Q9GNN8	4.58e-09	31.193
gi|753580364|gb|GBRG01105533.1|	Aurelia aurita	Scyphozoa	Medusozoa	Mature jellyfish, ephyra, late strobila, early strobila, polyp, planula	448	Y	0		Toxin CfTX-2 OS=Chironex fleckeri OX=45396 PE=1 SV=1	A7L036	2.04e-08	20.274	Toxin CfTX-2 OS=Chironex fleckeri OX=45396 PE=1 SV=1	A7L036	5.46e-06	20.274
gi|753585440|gb|GBRG01100539.1|	Aurelia aurita	Scyphozoa	Medusozoa	Mature jellyfish, ephyra, late strobila, early strobila, polyp, planula	226	Y	1		Toxin CaTX-A OS=Carybdea alata OX=1193083 PE=1 SV=1	Q9GNN8	1.6e-05	32.051
gi|753585441|gb|GBRG01100538.1|	Aurelia aurita	Scyphozoa	Medusozoa	Mature jellyfish, ephyra, late strobila, early strobila, polyp, planula	221	Y	0		Toxin CaTX-A OS=Carybdea alata OX=1193083 PE=1 SV=1	Q9GNN8	2.57e-06	26.351	Toxin CaTX-A OS=Carybdea alata OX=1193083 PE=1 SV=1	Q9GNN8	0.000686	26.351
gi|753585448|gb|GBRG01100531.1|	Aurelia aurita	Scyphozoa	Medusozoa	Mature jellyfish, ephyra, late strobila, early strobila, polyp, planula	691	Y	1	GBRG01100530.1.p1; GBRG01100535.1.p1	Toxin CrTX-A OS=Carybdea rastonii OX=78582 PE=1 SV=1	Q9GV72	7.18e-16	23.779	Toxin CrTX-A OS=Carybdea rastonii OX=78582 PE=1 SV=1	Q9GV72	1.92e-13	23.779
gi|753585450|gb|GBRG01100529.1|	Aurelia aurita	Scyphozoa	Medusozoa	Mature jellyfish, ephyra, late strobila, early strobila, polyp, planula	686	Y	0	Aurelia_aurita_kayal_gi|753585451|gb|GBRG01100528.1|.p1; GBRG01100528.1.p1; GBRG01100529.1.p1	Toxin CrTX-A OS=Carybdea rastonii OX=78582 PE=1 SV=1	Q9GV72	3.31e-16	24	Toxin CrTX-A OS=Carybdea rastonii OX=78582 PE=1 SV=1	Q9GV72	8.85e-14	24
GBRG01138048.1	Aurelia aurita	Scyphozoa	Medusozoa	Mature jellyfish, ephyra, late strobila, early strobila, polyp, planula	674	Y	0	GBRG01138047.1.p1; Aurelia_aurita_kayal_gi|753530172|gb|GBRG01138047.1|.p1; Aurelia_aurita_kayal_gi|753530171|gb|GBRG01138048.1|.p1	Toxin CrTX-A OS=Carybdea rastonii OX=78582 PE=1 SV=1	Q9GV72	2.42e-17	25.369	Toxin CrTX-A OS=Carybdea rastonii OX=78582 PE=1 SV=1	Q9GV72	6.47e-15	25.369
GHAG01010390.1	Aurelia aurita (Baltic)	Scyphozoa	Medusozoa	Polyp, strobila, jellyfish	499	Y	0	GHAK01099523.1.p1; GHAK01099525.1.p1	Toxin CaTX-A OS=Carybdea alata OX=1193083 PE=1 SV=1	Q9GNN8	2.11e-26	23.582	Toxin CaTX-A OS=Carybdea alata OX=1193083 PE=1 SV=1	Q9GNN8	5.63e-24	23.582
GHAG01028911.1	Aurelia aurita (Baltic)	Scyphozoa	Medusozoa	Polyp, strobila, jellyfish	486	Y	0		Toxin CrTX-A OS=Carybdea rastonii OX=78582 PE=1 SV=1	Q9GV72	1.08e-33	26.366	Toxin CrTX-A OS=Carybdea rastonii OX=78582 PE=1 SV=1	Q9GV72	2.9e-31	26.366
GHAG01033055.1	Aurelia aurita (Baltic)	Scyphozoa	Medusozoa	Polyp, strobila, jellyfish	457	Y	0	GHAK01047221.1.p1	Toxin CrTX-A OS=Carybdea rastonii OX=78582 PE=1 SV=1	Q9GV72	6.74e-42	23.736	Toxin CrTX-A OS=Carybdea rastonii OX=78582 PE=1 SV=1	Q9GV72	1.8e-39	23.736
GHAG01036572.1	Aurelia aurita (Baltic)	Scyphozoa	Medusozoa	Polyp, strobila, jellyfish	455	Y	0	GHAG01036573.1.p1; GHAK01105611.1.p1	Toxin CrTX-A OS=Carybdea rastonii OX=78582 PE=1 SV=1	Q9GV72	1.97e-35	24.619	Toxin CrTX-A OS=Carybdea rastonii OX=78582 PE=1 SV=1	Q9GV72	5.26e-33	24.619
GHAG01088146.1	Aurelia aurita (Baltic)	Scyphozoa	Medusozoa	Polyp, strobila, jellyfish	693	Y	0	GHAG01088147.1.p1	Toxin CrTX-A OS=Carybdea rastonii OX=78582 PE=1 SV=1	Q9GV72	2.81e-18	23.276	Toxin CrTX-A OS=Carybdea rastonii OX=78582 PE=1 SV=1	Q9GV72	7.52e-16	23.276
GHAS01078821.1	Aurelia aurita (Kuji)	Scyphozoa	Medusozoa	Planula, jellyfish	704	Y	0	Aurelia_gold_Seg1259.1.p1	Toxin CaTX-A OS=Carybdea alata OX=1193083 PE=1 SV=1	Q9GNN8	2.5e-17	28.959	Toxin CaTX-A OS=Carybdea alata OX=1193083 PE=1 SV=1	Q9GNN8	6.69e-15	28.959
GHAS01078826.1	Aurelia aurita (Kuji)	Scyphozoa	Medusozoa	Planula, jellyfish	639	Y	0		Toxin CaTX-A OS=Carybdea alata OX=1193083 PE=1 SV=1	Q9GNN8	2.54e-17	28.899	Toxin CaTX-A OS=Carybdea alata OX=1193083 PE=1 SV=1	Q9GNN8	6.79e-15	28.899
GHAS01089848.1	Aurelia aurita (Kuji)	Scyphozoa	Medusozoa	Planula, jellyfish	699	Y	0	Aurelia_gold_Seg6541.1.p1	Toxin CaTX-A OS=Carybdea alata OX=1193083 PE=1 SV=1	Q9GNN8	1.72e-13	25.769	Toxin CaTX-A OS=Carybdea alata OX=1193083 PE=1 SV=1	Q9GNN8	4.6e-11	25.769
GHAS01089849.1	Aurelia aurita (Kuji)	Scyphozoa	Medusozoa	Planula, jellyfish	712	Y	0	Aurelia_gold_Seg4419.1.p1	Toxin CaTX-A OS=Carybdea alata OX=1193083 PE=1 SV=1	Q9GNN8	3.49e-14	23.678	Toxin CaTX-A OS=Carybdea alata OX=1193083 PE=1 SV=1	Q9GNN8	9.33e-12	23.678
GHAI01006790.1	Aurelia aurita (Roscoff)	Scyphozoa	Medusozoa	Planula, jellyfish	137	Y	0	GHAS01084727.1.p1	Toxin CaTX-A OS=Carybdea alata OX=1193083 PE=1 SV=1	Q9GNN8	2.15e-11	29.565	Toxin CaTX-A OS=Carybdea alata OX=1193083 PE=1 SV=1	Q9GNN8	5.75e-09	29.565
GHAI01061375.1	Aurelia aurita (Roscoff)	Scyphozoa	Medusozoa	Polyp, strobila, jellyfish	452	Y	0	GHAI01173206.1.p1	Toxin CfTX-1 OS=Chironex fleckeri OX=45396 PE=1 SV=1	A7L035	1.46e-11	21.37	Toxin CfTX-1 OS=Chironex fleckeri OX=45396 PE=1 SV=1	A7L035	3.91e-09	21.37
GHAI01066979.1	Aurelia aurita (Roscoff)	Scyphozoa	Medusozoa	Polyp, strobila, jellyfish	253	Y	2	GHAI01066980.1.p1	Toxin CaTX-A OS=Carybdea alata OX=1193083 PE=1 SV=1	Q9GNN8	2.03e-11	30.147	Toxin CaTX-A OS=Carybdea alata OX=1193083 PE=1 SV=1	Q9GNN8	5.41e-09	30.147
GHAI01134691.1	Aurelia aurita (Roscoff)	Scyphozoa	Medusozoa	Polyp, strobila, jellyfish	693	Y	0	Aurelia_gold_Seg1833.7.p1	Toxin CaTX-A OS=Carybdea alata OX=1193083 PE=1 SV=1	Q9GNN8	1.89e-13	25.946	Toxin CaTX-A OS=Carybdea alata OX=1193083 PE=1 SV=1	Q9GNN8	5.04e-11	25.946
GHAI01134692.1	Aurelia aurita (Roscoff)	Scyphozoa	Medusozoa	Polyp, strobila, jellyfish	706	Y	0	GHAI01134694.1.p1	Toxin CaTX-A OS=Carybdea alata OX=1193083 PE=1 SV=1	Q9GNN8	1.96e-13	22.981	Toxin CaTX-A OS=Carybdea alata OX=1193083 PE=1 SV=1	Q9GNN8	5.24e-11	22.981
GHAI01134695.1	Aurelia aurita (Roscoff)	Scyphozoa	Medusozoa	Polyp, strobila, jellyfish	732	Y	1	GHAI01134697.1.p1; GHAS01089850.1.p1	Toxin CaTX-A OS=Carybdea alata OX=1193083 PE=1 SV=1	Q9GNN8	1.39e-13	25.664	Toxin CaTX-A OS=Carybdea alata OX=1193083 PE=1 SV=1	Q9GNN8	3.7e-11	25.664
GHAI01134696.1	Aurelia aurita (Roscoff)	Scyphozoa	Medusozoa	Polyp, strobila, jellyfish	704	Y	1	Aurelia_gold_Seg7962.1.p1	Toxin CaTX-A OS=Carybdea alata OX=1193083 PE=1 SV=1	Q9GNN8	1.42e-13	25.664	Toxin CaTX-A OS=Carybdea alata OX=1193083 PE=1 SV=1	Q9GNN8	3.8e-11	25.664
GHAI01160323.1	Aurelia aurita (Roscoff)	Scyphozoa	Medusozoa	Polyp, strobila, jellyfish	696	Y	0	Aurelia_gold_Seg1153.6.p1	Toxin CrTX-A OS=Carybdea rastonii OX=78582 PE=1 SV=1	Q9GV72	6.91e-19	24.148	Toxin CrTX-A OS=Carybdea rastonii OX=78582 PE=1 SV=1	Q9GV72	1.85e-16	24.148
GHAK01058267.1	Aurelia aurita (White Sea)	Scyphozoa	Medusozoa	Polyp, strobila, jellyfish	452	Y	0	GHAG01042472.1.p1; GHAK01070073.1	Toxin CaTX-A OS=Carybdea alata OX=1193083 PE=1 SV=1	Q9GNN8	1.7e-13	23.759	Toxin CaTX-A OS=Carybdea alata OX=1193083 PE=1 SV=1	Q9GNN8	4.53e-11	23.759
GHAK01112335.1	Aurelia aurita (White Sea)	Scyphozoa	Medusozoa	Polyp, strobila, jellyfish	706	Y	1		Toxin CrTX-A OS=Carybdea rastonii OX=78582 PE=1 SV=1	Q9GV72	3.84e-12	23.729	Toxin CrTX-A OS=Carybdea rastonii OX=78582 PE=1 SV=1	Q9GV72	1.03e-09	23.729
GHAK01112336.1	Aurelia aurita (White Sea)	Scyphozoa	Medusozoa	Polyp, strobila, jellyfish	719	Y	1		Toxin CrTX-A OS=Carybdea rastonii OX=78582 PE=1 SV=1	Q9GV72	1.88e-12	23.27	Toxin CrTX-A OS=Carybdea rastonii OX=78582 PE=1 SV=1	Q9GV72	5.01e-10	23.27
GHAK01112337.1	Aurelia aurita (White Sea)	Scyphozoa	Medusozoa	Polyp, strobila, jellyfish	700	Y	0		Toxin CrTX-A OS=Carybdea rastonii OX=78582 PE=1 SV=1	Q9GV72	4.27e-13	23.055	Toxin CrTX-A OS=Carybdea rastonii OX=78582 PE=1 SV=1	Q9GV72	1.14e-10	23.055
GHAK01112338.1	Aurelia aurita (White Sea)	Scyphozoa	Medusozoa	Polyp, strobila, jellyfish	693	Y	0		Toxin CrTX-A OS=Carybdea rastonii OX=78582 PE=1 SV=1	Q9GV72	2.63e-19	23.636	Toxin CrTX-A OS=Carybdea rastonii OX=78582 PE=1 SV=1	Q9GV72	7.04e-17	23.636
GHAK01112339.1	Aurelia aurita (White Sea)	Scyphozoa	Medusozoa	Polyp, strobila, jellyfish	698	Y	1	GHAK01112340.1.p1; GHAK01112341.1.p1	Toxin CrTX-A OS=Carybdea rastonii OX=78582 PE=1 SV=1	Q9GV72	1.05e-12	23.529	Toxin CrTX-A OS=Carybdea rastonii OX=78582 PE=1 SV=1	Q9GV72	2.81e-10	23.529
Seg1095.15	Aurelia coerulea	Scyphozoa	Medusozoa	Planula, polyp, early strobila, late strobila, ephyra, juvenile	354	Y	0
Seg1153.8	Aurelia coerulea	Scyphozoa	Medusozoa	Planula, polyp, early strobila, late strobila, ephyra, juvenile	1023	Y	0		Toxin CaTX-A OS=Carybdea alata OX=1193083 PE=1 SV=1	Q9GNN8	2.06e-08	28.571	Toxin CaTX-A OS=Carybdea alata OX=1193083 PE=1 SV=1	Q9GNN8	5.51e-06	28.571
Seg2416.2	Aurelia coerulea	Scyphozoa	Medusozoa	Planula, polyp, early strobila, late strobila, ephyra, juvenile	486	Y	0	GHAS01038880.1.p1; GHAI01058622.1.p1	Toxin CrTX-A OS=Carybdea rastonii OX=78582 PE=1 SV=1	Q9GV72	2.22e-32	24.943	Toxin CrTX-A OS=Carybdea rastonii OX=78582 PE=1 SV=1	Q9GV72	5.94e-30	24.943
Seg2604.6	Aurelia coerulea	Scyphozoa	Medusozoa	Planula, polyp, early strobila, late strobila, ephyra, juvenile	452	Y	0		Toxin CfTX-1 OS=Chironex fleckeri OX=45396 PE=1 SV=1	A7L035	3.22e-12	21.644	Toxin CfTX-1 OS=Chironex fleckeri OX=45396 PE=1 SV=1	A7L035	8.62e-10	21.644
Seg274.9	Aurelia coerulea	Scyphozoa	Medusozoa	Planula, polyp, early strobila, late strobila, ephyra, juvenile	485	Y	0	Aurelia_gold_Seg485.6.p1; GHAI01037652.1.p1	Toxin CrTX-A OS=Carybdea rastonii OX=78582 PE=1 SV=1	Q9GV72	1.66e-35	26.328	Toxin CrTX-A OS=Carybdea rastonii OX=78582 PE=1 SV=1	Q9GV72	4.45e-33	26.328
Seg3511.3	Aurelia coerulea	Scyphozoa	Medusozoa	Planula, polyp, early strobila, late strobila, ephyra, juvenile	189	Y	0	GHAI01052641.1.p1
Seg3687.1	Aurelia coerulea	Scyphozoa	Medusozoa	Planula, polyp, early strobila, late strobila, ephyra, juvenile	452	Y	0		Toxin CrTX-A OS=Carybdea rastonii OX=78582 PE=1 SV=1	Q9GV72	9.84e-33	23.49	Toxin CrTX-A OS=Carybdea rastonii OX=78582 PE=1 SV=1	Q9GV72	2.63e-30	23.49
Seg4224.1	Aurelia coerulea	Scyphozoa	Medusozoa	Planula, polyp, early strobila, late strobila, ephyra, juvenile	459	Y	0	Aurelia_gold_Seg3580.1.p1; GHAI01045535.1.p1	Toxin CrTX-A OS=Carybdea rastonii OX=78582 PE=1 SV=1	Q9GV72	1.58e-42	26.03	Toxin CrTX-A OS=Carybdea rastonii OX=78582 PE=1 SV=1	Q9GV72	4.22e-40	26.03
SRR3180892_c12702_g1_i1	Chrysaora fuscescens	Scyphozoa	Medusozoa	Tentacle	459	Y	0	Chrysaora_fuscescens_SRR3180892.kayal_c12702_g1_i2.p1	Toxin CfTX-2 OS=Chironex fleckeri OX=45396 PE=1 SV=1	A7L036	1.19e-31	23.81	Toxin CfTX-2 OS=Chironex fleckeri OX=45396 PE=1 SV=1	A7L036	3.17e-29	23.81
TRINITY_DN11496_c0_g1_i1	Cyanea nozakii	Scyphozoa	Medusozoa	Tentacle	454	Y	0	Cyanea_nozakii_TRINITY_DN11496_c0_g1_i2.p1	Toxin CfTX-1 OS=Chironex fleckeri OX=45396 PE=1 SV=1	A7L035	6.76e-26	24.122	Toxin CfTX-1 OS=Chironex fleckeri OX=45396 PE=1 SV=1	A7L035	1.81e-23	24.122
TRINITY_DN11889_c1_g1_i2	Cyanea nozakii	Scyphozoa	Medusozoa	Tentacle	447	Y	0		Toxin CaTX-A OS=Carybdea alata OX=1193083 PE=1 SV=1	Q9GNN8	3.33e-28	24.074	Toxin CaTX-A OS=Carybdea alata OX=1193083 PE=1 SV=1	Q9GNN8	8.91e-26	24.074
TRINITY_DN13911_c0_g2_i1	Cyanea nozakii	Scyphozoa	Medusozoa	Tentacle	491	Y	0		Toxin CfTX-2 OS=Chironex fleckeri OX=45396 PE=1 SV=1	A7L036	1.31e-25	25.377	Toxin CfTX-2 OS=Chironex fleckeri OX=45396 PE=1 SV=1	A7L036	3.51e-23	25.377
TRINITY_DN5075_c0_g2_i2	Sanderia malayensis	Scyphozoa	Medusozoa	Oral arm, bell, ephyra, polyp, tentacle	688	Y	1	Sanderia_malayensis_TRINITY_DN5075_c0_g2_i3.p1; Sanderia_malayensis_TRINITY_DN5075_c0_g2_i6.p1	Toxin CaTX-A OS=Carybdea alata OX=1193083 PE=1 SV=1	Q9GNN8	1.26e-20	29.825	Toxin CaTX-A OS=Carybdea alata OX=1193083 PE=1 SV=1	Q9GNN8	3.37e-18	29.825
HAHB01038016.1	Haliclystus sanjuanensis	Staurozoa	Medusozoa	Various juvenile and adult stages	513	Y	3		Toxin CrTX-A OS=Carybdea rastonii OX=78582 PE=1 SV=1	Q9GV72	4.41e-23	26.202	Toxin CrTX-A OS=Carybdea rastonii OX=78582 PE=1 SV=1	Q9GV72	1.18e-20	26.202

## Sheet: JFTs_on_tree
Gene ID	Species	Class	Med/Antho	Clade on Tree	Length (aa)	Tissue	SignalP	# of THMs	ToxProt_annot	ToxProt_Acc	ToxProt_evalue	ToxProt_%ID	SwissProt_annot	SwissProt_Acc	SwissProt_evalue	SwissProt_%ID	Cluster (CD-HIT, 0.95)
GEUJ01016115.1	Alatina alata	Cubozoa	Medusozoa	JFT-1b	457	Ovulating female (ovaries, gastric cirri,tentacle, rhopalium), pooled planula	Y	0	Toxin CrTX-A OS=Carybdea rastonii OX=78582 PE=1 SV=1	Q9GV72	3.98e-143	42.572	Toxin CrTX-A OS=Carybdea rastonii OX=78582 PE=1 SV=1	Q9GV72	1.06e-140	42.572
GEUJ01009644.1	Alatina alata	Cubozoa	Medusozoa	JFT-1b	544	Ovulating female (ovaries, gastric cirri,tentacle, rhopalium), pooled planula	Y	1	Toxin CrTX-A OS=Carybdea rastonii OX=78582 PE=1 SV=1	Q9GV72	4.28e-141	45.327	Toxin CrTX-A OS=Carybdea rastonii OX=78582 PE=1 SV=1	Q9GV72	1.14e-138	45.327	gb_GEUJ01009643.1_.p1; Alatina_alata.kayal_c30721_g1_i1.p1
gene:51210.1/isoform:2	Alatina alata	Cubozoa	Medusozoa	JFT-2b	479	Mature adult pedalium and tentacle, blastula, planula	Y	0	Toxin CaTX-A OS=Carybdea alata OX=1193083 PE=1 SV=1	Q9GNN8	7.1e-09	22.404	Toxin CaTX-A OS=Carybdea alata OX=1193083 PE=1 SV=1	Q9GNN8	1.9e-06	22.404
GEUJ01027400.1	Alatina alata	Cubozoa	Medusozoa	JFT-2b	653	Mature adult pedalium and tentacle, blastula, planula	Y	0	Toxin CaTX-A OS=Carybdea alata OX=1193083 PE=1 SV=1	Q9GNN8	1.88e-09	22.17	Toxin CaTX-A OS=Carybdea alata OX=1193083 PE=1 SV=1	Q9GNN8	5.02e-07	22.17
gene:51210.1/isoform:1	Alatina alata	Cubozoa	Medusozoa	JFT-2b	653	Ovulating female (ovaries, gastric cirri,tentacle, rhopalium), pooled planula	Y	0	Toxin CaTX-A OS=Carybdea alata OX=1193083 PE=1 SV=1	Q9GNN8	3.81e-13	26.906	Toxin CaTX-A OS=Carybdea alata OX=1193083 PE=1 SV=1	Q9GNN8	1.02e-10	26.906	gb_GEUJ01027401.1_.p1
gene:59399.1/isoform:1	Alatina alata	Cubozoa	Medusozoa	JFT-2b	660	Mature adult pedalium and tentacle, blastula, planula	Y	0	Toxin CrTX-A OS=Carybdea rastonii OX=78582 PE=1 SV=1	Q9GV72	1.21e-10	25.2	Toxin CrTX-A OS=Carybdea rastonii OX=78582 PE=1 SV=1	Q9GV72	3.24e-08	25.2	gb_GEUJ01016379.1_.p1
c48598_g1_i1	Alatina alata	Cubozoa	Medusozoa	JFT-2b	660	Mature adult pedalium and tentacle, blastula, planula	Y	0	Toxin CaTX-A OS=Carybdea alata OX=1193083 PE=1 SV=1	Q9GNN8	5.27e-11	23.767	Toxin CaTX-A OS=Carybdea alata OX=1193083 PE=1 SV=1	Q9GNN8	1.41e-08	23.767	Alatina_alata.kayal_agalma/gene:59399.1/isoform:2.p1; gb_GEUJ01027394.1_.p1; gb_GEUJ01027402.1_.p1
TR14353|c0_g1_i1	Chironex fleckeri	Cubozoa	Medusozoa	JFT-1b	509	Tentacle	Y	0	Toxin CfTX-1 OS=Chironex fleckeri OX=45396 PE=1 SV=1	A7L035	2.71e-136	43.4	Toxin CfTX-1 OS=Chironex fleckeri OX=45396 PE=1 SV=1	A7L035	7.25e-134	43.4
GHAX01067296.1	Chironex yamaguchii	Cubozoa	Medusozoa	JFT-1b	454	Rhopalia, tentacles, muscle, bell	Y	0	Toxin CrTX-A OS=Carybdea rastonii OX=78582 PE=1 SV=1	Q9GV72	3.84e-167	50.658	Toxin CrTX-A OS=Carybdea rastonii OX=78582 PE=1 SV=1	Q9GV72	1.02e-164	50.658	GHAX01078072.1.p1
GHAX01078073.1	Chironex yamaguchii	Cubozoa	Medusozoa	JFT-1b	455	Rhopalia, tentacles, muscle, bell	Y	0	Toxin CrTX-A OS=Carybdea rastonii OX=78582 PE=1 SV=1	Q9GV72	4.1e-180	54.048	Toxin CrTX-A OS=Carybdea rastonii OX=78582 PE=1 SV=1	Q9GV72	1.09e-177	54.048	GHAX01078072.1.p2
GHAX01078052.1	Chironex yamaguchii	Cubozoa	Medusozoa	JFT-1b	458	Rhopalia, tentacles, muscle, bell	Y	1	Toxin CaTX-A OS=Carybdea alata OX=1193083 PE=1 SV=1	Q9GNN8	1.82e-143	45.714	Toxin CaTX-A OS=Carybdea alata OX=1193083 PE=1 SV=1	Q9GNN8	4.86e-141	45.714
GHAX01055979.1	Chironex yamaguchii	Cubozoa	Medusozoa	JFT-1b	461	Rhopalia, tentacles, muscle, bell	Y	0	Toxin CaTX-A OS=Carybdea alata OX=1193083 PE=1 SV=1	Q9GNN8	0	53.78	Toxin CaTX-A OS=Carybdea alata OX=1193083 PE=1 SV=1	Q9GNN8	0	53.78
GHAX01074225.1	Chironex yamaguchii	Cubozoa	Medusozoa	JFT-1b	462	Rhopalia, tentacles, muscle, bell	Y	0	Toxin CqTX-A OS=Chiropsalmus quadrigatus OX=130731 PE=2 SV=1	P58762	0	84.848	Toxin CqTX-A OS=Chiropsalmus quadrigatus OX=130731 PE=2 SV=1	P58762	0	84.848
GHAX01078051.1	Chironex yamaguchii	Cubozoa	Medusozoa	JFT-1b	464	Rhopalia, tentacles, muscle, bell	Y	1	Toxin CqTX-A OS=Chiropsalmus quadrigatus OX=130731 PE=2 SV=1	P58762	0	94.372	Toxin CqTX-A OS=Chiropsalmus quadrigatus OX=130731 PE=2 SV=1	P58762	0	94.372
GHAX01078074.1	Chironex yamaguchii	Cubozoa	Medusozoa	JFT-1b	465	Rhopalia, tentacles, muscle, bell	Y	1	Toxin CfTX-2 OS=Chironex fleckeri OX=45396 PE=1 SV=1	A7L036	0	88.745	Toxin CfTX-2 OS=Chironex fleckeri OX=45396 PE=1 SV=1	A7L036	0	88.745
GHAX01078054.1	Chironex yamaguchii	Cubozoa	Medusozoa	JFT-1b	467	Rhopalia, tentacles, muscle, bell	Y	1	Toxin CfTX-2 OS=Chironex fleckeri OX=45396 PE=1 SV=1	A7L036	0	91.126	Toxin CfTX-2 OS=Chironex fleckeri OX=45396 PE=1 SV=1	A7L036	0	91.126
GHAX01078050.1	Chironex yamaguchii	Cubozoa	Medusozoa	JFT-1b	471	Rhopalia, tentacles, muscle, bell	Y	1	Toxin CfTX-2 OS=Chironex fleckeri OX=45396 PE=1 SV=1	A7L036	3.15e-124	40.693	Toxin CfTX-2 OS=Chironex fleckeri OX=45396 PE=1 SV=1	A7L036	8.41e-122	40.693
GHAX01078053.1	Chironex yamaguchii	Cubozoa	Medusozoa	JFT-1b	480	Rhopalia, tentacles, muscle, bell	Y	0	Toxin CfTX-2 OS=Chironex fleckeri OX=45396 PE=1 SV=1	A7L036	0	80.043	Toxin CfTX-2 OS=Chironex fleckeri OX=45396 PE=1 SV=1	A7L036	0	80.043
GHAX01026669.1	Chironex yamaguchii	Cubozoa	Medusozoa	JFT-1c	454	Rhopalia, tentacles, muscle, bell	Y	0	Toxin CrTX-A OS=Carybdea rastonii OX=78582 PE=1 SV=1	Q9GV72	1.11e-38	27.115	Toxin CrTX-A OS=Carybdea rastonii OX=78582 PE=1 SV=1	Q9GV72	2.98e-36	27.115
GHBG01104533.1	Copula sivickisi	Cubozoa	Medusozoa	JFT-1b	454	Mature adults, pooled	Y	0	Toxin CrTX-A OS=Carybdea rastonii OX=78582 PE=1 SV=1	Q9GV72	0	56.808	Toxin CrTX-A OS=Carybdea rastonii OX=78582 PE=1 SV=1	Q9GV72	0	56.808	GHBG01139712.1.p1; GHBG01139713.1.p1
GHBG01125002.1	Copula sivickisi	Cubozoa	Medusozoa	JFT-1b	466	Mature adults, pooled	Y	0	Toxin CfTX-1 OS=Chironex fleckeri OX=45396 PE=1 SV=1	A7L035	9.81e-101	35.374	Toxin CfTX-1 OS=Chironex fleckeri OX=45396 PE=1 SV=1	A7L035	2.62e-98	35.374
GHBG01139715.1	Copula sivickisi	Cubozoa	Medusozoa	JFT-1b	466	Mature adults, pooled	Y	1	Toxin CrTX-A OS=Carybdea rastonii OX=78582 PE=1 SV=1	Q9GV72	0	61.449	Toxin CrTX-A OS=Carybdea rastonii OX=78582 PE=1 SV=1	Q9GV72	0	61.449
GHBG01139711.1	Copula sivickisi	Cubozoa	Medusozoa	JFT-1b	466	Mature adults, pooled	Y	0	Toxin CrTX-A OS=Carybdea rastonii OX=78582 PE=1 SV=1	Q9GV72	0	55.972	Toxin CrTX-A OS=Carybdea rastonii OX=78582 PE=1 SV=1	Q9GV72	0	55.972
GHBG01094004.1	Copula sivickisi	Cubozoa	Medusozoa	JFT-1b	454	Mature adults, pooled	Y	0	Toxin CrTX-A OS=Carybdea rastonii OX=78582 PE=1 SV=1	Q9GV72	0	57.5	Toxin CrTX-A OS=Carybdea rastonii OX=78582 PE=1 SV=1	Q9GV72	0	57.5	GHBG01139709.1.p1; GHBG01139710.1.p1;
GHBG01140207.1	Copula sivickisi	Cubozoa	Medusozoa	JFT-2b	454	Mature adults, pooled	Y	1	Toxin CrTX-A OS=Carybdea rastonii OX=78582 PE=1 SV=1	Q9GV72	9.36e-10	25.94	Toxin CrTX-A OS=Carybdea rastonii OX=78582 PE=1 SV=1	Q9GV72	2.5e-07	25.94
GHBG01140210.1	Copula sivickisi	Cubozoa	Medusozoa	JFT-2b	466	Mature adults, pooled	Y	0	Toxin CfTX-1 OS=Chironex fleckeri OX=45396 PE=1 SV=1	A7L035	1.18e-12	25.651	Toxin CfTX-1 OS=Chironex fleckeri OX=45396 PE=1 SV=1	A7L035	3.15e-10	25.651
GHBG01066990.1	Copula sivickisi	Cubozoa	Medusozoa	JFT-2b	675	Mature adults, pooled	Y	0	Toxin CrTX-A OS=Carybdea rastonii OX=78582 PE=1 SV=1	Q9GV72	6.19e-14	26.25	Toxin CrTX-A OS=Carybdea rastonii OX=78582 PE=1 SV=1	Q9GV72	1.65e-11	26.25
GHBG01136171.1	Copula sivickisi	Cubozoa	Medusozoa	JFT-2b	676	Mature adults, pooled	Y	0	Toxin CrTX-A OS=Carybdea rastonii OX=78582 PE=1 SV=1	Q9GV72	1.43e-12	26.736	Toxin CrTX-A OS=Carybdea rastonii OX=78582 PE=1 SV=1	Q9GV72	3.83e-10	26.736
GHBG01153289.1	Copula sivickisi	Cubozoa	Medusozoa	JFT-2b	679	Mature adults, pooled	Y	0	Toxin CrTX-A OS=Carybdea rastonii OX=78582 PE=1 SV=1	Q9GV72	1.88e-11	25	Toxin CrTX-A OS=Carybdea rastonii OX=78582 PE=1 SV=1	Q9GV72	5.03e-09	25
GHBG01140777.1	Copula sivickisi	Cubozoa	Medusozoa	JFT-2b	681	Mature adults, pooled	Y	1	Toxin CrTX-A OS=Carybdea rastonii OX=78582 PE=1 SV=1	Q9GV72	2.5e-09	26.866	Toxin CrTX-A OS=Carybdea rastonii OX=78582 PE=1 SV=1	Q9GV72	6.67e-07	26.866	GHBG01140212.1.p1
GHAF01022044.1	Morbakka virulenta	Cubozoa	Medusozoa	JFT-1b	322	Polyp, juvenile jellyfish	Y	0	Toxin CfTX-1 OS=Chironex fleckeri OX=45396 PE=1 SV=1	A7L035	4.21e-50	32.986	Toxin CfTX-1 OS=Chironex fleckeri OX=45396 PE=1 SV=1	A7L035	1.13e-47	32.986
GHAF01039071.1	Morbakka virulenta	Cubozoa	Medusozoa	JFT-1b	447	Polyp, juvenile jellyfish	Y	0	Toxin CrTX-A OS=Carybdea rastonii OX=78582 PE=1 SV=1	Q9GV72	5.91e-127	40.682	Toxin CrTX-A OS=Carybdea rastonii OX=78582 PE=1 SV=1	Q9GV72	1.58e-124	40.682
GHAF01031713.1	Morbakka virulenta	Cubozoa	Medusozoa	JFT-1b	453	Polyp, juvenile jellyfish	Y	0	Toxin CrTX-A OS=Carybdea rastonii OX=78582 PE=1 SV=1	Q9GV72	0	56.512	Toxin CrTX-A OS=Carybdea rastonii OX=78582 PE=1 SV=1	Q9GV72	0	56.512
GHAF01028107.1	Morbakka virulenta	Cubozoa	Medusozoa	JFT-1b	453	Polyp, juvenile jellyfish	Y	1	Toxin CrTX-A OS=Carybdea rastonii OX=78582 PE=1 SV=1	Q9GV72	0	55.281	Toxin CrTX-A OS=Carybdea rastonii OX=78582 PE=1 SV=1	Q9GV72	0	55.281
GHAF01038696.1	Morbakka virulenta	Cubozoa	Medusozoa	JFT-1b	454	Polyp, juvenile jellyfish	Y	0	Toxin CrTX-A OS=Carybdea rastonii OX=78582 PE=1 SV=1	Q9GV72	5.28e-144	43.794	Toxin CrTX-A OS=Carybdea rastonii OX=78582 PE=1 SV=1	Q9GV72	1.41e-141	43.794
GHAF01073040.1	Morbakka virulenta	Cubozoa	Medusozoa	JFT-1b	456	Polyp, juvenile jellyfish	Y	1	Toxin CrTX-A OS=Carybdea rastonii OX=78582 PE=1 SV=1	Q9GV72	1.14e-137	42.377	Toxin CrTX-A OS=Carybdea rastonii OX=78582 PE=1 SV=1	Q9GV72	3.05e-135	42.377
GHAF01068209.1	Morbakka virulenta	Cubozoa	Medusozoa	JFT-1b	472	Polyp, juvenile jellyfish	Y	0	Toxin CfTX-1 OS=Chironex fleckeri OX=45396 PE=1 SV=1	A7L035	2.3e-102	38.018	Toxin CfTX-1 OS=Chironex fleckeri OX=45396 PE=1 SV=1	A7L035	6.14e-100	38.018
GHAF01039424.1	Morbakka virulenta	Cubozoa	Medusozoa	JFT-1b	494	Polyp, juvenile jellyfish	Y	0	Toxin CaTX-A OS=Carybdea alata OX=1193083 PE=1 SV=1	Q9GNN8	1.48e-32	24.421	Toxin CaTX-A OS=Carybdea alata OX=1193083 PE=1 SV=1	Q9GNN8	3.95e-30	24.421
GHAF01039423.1	Morbakka virulenta	Cubozoa	Medusozoa	JFT-1b	497	Polyp, juvenile jellyfish	Y	0	Toxin CrTX-A OS=Carybdea rastonii OX=78582 PE=1 SV=1	Q9GV72	3.62e-35	25.057	Toxin CrTX-A OS=Carybdea rastonii OX=78582 PE=1 SV=1	Q9GV72	9.68e-33	25.057
GHAF01023352.1	Morbakka virulenta	Cubozoa	Medusozoa	JFT-1c	464	Polyp, juvenile jellyfish	Y	0	Toxin CaTX-A OS=Carybdea alata OX=1193083 PE=1 SV=1	Q9GNN8	3.94e-34	24.661	Toxin CaTX-A OS=Carybdea alata OX=1193083 PE=1 SV=1	Q9GNN8	1.05e-31	24.661
GHAF01026513.1	Morbakka virulenta	Cubozoa	Medusozoa	JFT-1c	477	Polyp, juvenile jellyfish	Y	0	Toxin CaTX-A OS=Carybdea alata OX=1193083 PE=1 SV=1	Q9GNN8	1e-39	26.531	Toxin CaTX-A OS=Carybdea alata OX=1193083 PE=1 SV=1	Q9GNN8	2.68e-37	26.531
GHAF01021660.1	Morbakka virulenta	Cubozoa	Medusozoa	JFT-2b	690	Polyp, juvenile jellyfish	Y	0	Toxin CaTX-A OS=Carybdea alata OX=1193083 PE=1 SV=1	Q9GNN8	2.16e-12	23.913	Toxin CaTX-A OS=Carybdea alata OX=1193083 PE=1 SV=1	Q9GNN8	5.78e-10	23.913
GHAQ01079010.1	Tripedalia cystophora	Cubozoa	Medusozoa	JFT-1b	469	Polyp, juvenile jellyfish	Y	0	Toxin CfTX-1 OS=Chironex fleckeri OX=45396 PE=1 SV=1	A7L035	1.46e-120	39.863	Toxin CfTX-1 OS=Chironex fleckeri OX=45396 PE=1 SV=1	A7L035	3.89e-118	39.863
GHAQ01030441.1	Tripedalia cystophora	Cubozoa	Medusozoa	JFT-1b	477	Polyp, juvenile jellyfish	Y	0	Toxin CfTX-1 OS=Chironex fleckeri OX=45396 PE=1 SV=1	A7L035	2.3e-66	32.5	Toxin CfTX-1 OS=Chironex fleckeri OX=45396 PE=1 SV=1	A7L035	6.14e-64	32.5
TCONS_00024575	Clytia hemisphaerica	Hydrozoa	Medusozoa	JFT-2-like	756	Various tissues	Y	0	Toxin CfTX-1 OS=Chironex fleckeri OX=45396 PE=1 SV=1	A7L035	2.53e-09	24.631	Toxin CfTX-1 OS=Chironex fleckeri OX=45396 PE=1 SV=1	A7L035	6.77e-07	24.631
SRR923472_TR108646|c0_g1_i1	Craspedacusta sowerbyi	Hydrozoa	Medusozoa	JFT-2a	688	Mature jellyfish	Y	0	Toxin CaTX-A OS=Carybdea alata OX=1193083 PE=1 SV=1	Q9GNN8	1.09e-07	21.631	Toxin CaTX-A OS=Carybdea alata OX=1193083 PE=1 SV=1	Q9GNN8	2.92e-05	21.631	Craspedacusta_sowerbyi_SRR923472.kayal_TR108646|c0_g1_i2.p1
SRR923472_TR42511|c0_g1_i1	Craspedacusta sowerbyi	Hydrozoa	Medusozoa	JFT-2b	689	Mature jellyfish	Y	0	Toxin CaTX-A OS=Carybdea alata OX=1193083 PE=1 SV=1	Q9GNN8	5.41e-17	25.984	Toxin CaTX-A OS=Carybdea alata OX=1193083 PE=1 SV=1	Q9GNN8	1.45e-14	25.984	Craspedacusta_sowerbyi_SRR923472.kayal_TR83857|c0_g1_i2.p1
SRR923472_TR83857|c0_g1_i1	Craspedacusta sowerbyi	Hydrozoa	Medusozoa	JFT-2b	699	Mature jellyfish	Y	0	Toxin CrTX-A OS=Carybdea rastonii OX=78582 PE=1 SV=1	Q9GV72	2.78e-15	28.017	Toxin CrTX-A OS=Carybdea rastonii OX=78582 PE=1 SV=1	Q9GV72	7.44e-13	28.017	Craspedacusta_sowerbyi_SRR923472.kayal_TR57099|c0_g1_i3.p1
SRR923472_TR57099|c0_g1_i2	Craspedacusta sowerbyi	Hydrozoa	Medusozoa	JFT-2b	702	Mature jellyfish	Y	0	Toxin CrTX-A OS=Carybdea rastonii OX=78582 PE=1 SV=1	Q9GV72	4.53e-16	28.444	Toxin CrTX-A OS=Carybdea rastonii OX=78582 PE=1 SV=1	Q9GV72	1.21e-13	28.444
c33656_g1_i1	Ectopleura larynx	Hydrozoa	Medusozoa	JFT-2a	707	Mature polyp	Y	0	Toxin CrTX-A OS=Carybdea rastonii OX=78582 PE=1 SV=1	Q9GV72	1.97e-10	24.378	Toxin CrTX-A OS=Carybdea rastonii OX=78582 PE=1 SV=1	Q9GV72	5.26e-08	24.378
GAOL01016183.1	Hydra magnipapillata (syn Hydra vulgars)	Hydrozoa	Medusozoa	JFT-2a	661	Whole animal, adult	Y	0	Toxin CaTX-A OS=Carybdea alata OX=1193083 PE=1 SV=1	Q9GNN8	9.29e-11	22.165	Toxin CaTX-A OS=Carybdea alata OX=1193083 PE=1 SV=1	Q9GNN8	2.48e-08	22.165	gb_GEVZ01008651.1_.p2
SRX019578_TR6397|c0_g2_i6	Hydra viridissima	Hydrozoa	Medusozoa	JFT-2a	768	Symbiotic polyps, mixed conditions	Y	1	Toxin CaTX-A OS=Carybdea alata OX=1193083 PE=1 SV=1	Q9GNN8	2.06e-15	25.175	Toxin CaTX-A OS=Carybdea alata OX=1193083 PE=1 SV=1	Q9GNN8	8.2e-13	24.828	Hydra_viridissima_SRX019578.kayal_TR6397|c0_g2_i1.p1; Hydra_viridissima_SRX019578.kayal_TR6397|c0_g2_i2.p1; Hydra_viridissima_SRX019578.kayal_TR6397|c0_g2_i4.p1; Hydra_viridissima_SRX019578.kayal_TR6397|c0_g2_i5.p1; Hydra_viridissima_SRX019578.kayal_TR6397|c0_g2_i9.p1
HAAC01018750.1	Hydra vulgaris	Hydrozoa	Medusozoa	JFT-2a	657	Whole animal, adult	Y	1	Toxin CaTX-A OS=Carybdea alata OX=1193083 PE=1 SV=1	Q9GNN8	1.06e-14	26.113	Toxin CaTX-A OS=Carybdea alata OX=1193083 PE=1 SV=1	Q9GNN8	2.82e-12	26.113
gb_GEVZ01006697.1	Hydra vulgaris	Hydrozoa	Medusozoa	JFT-2a	701	Whole polyps	Y	0	Toxin CaTX-A OS=Carybdea alata OX=1193083 PE=1 SV=1	Q9GNN8	2.73e-14	24.632	Toxin CaTX-A OS=Carybdea alata OX=1193083 PE=1 SV=1	Q9GNN8	7.31e-12	24.632
gb_GEVZ01006272.1	Hydra vulgaris	Hydrozoa	Medusozoa	JFT-2a	704	Whole polyps	Y	0	Toxin CaTX-A OS=Carybdea alata OX=1193083 PE=1 SV=1	Q9GNN8	6.51e-16	24.022	Toxin CaTX-A OS=Carybdea alata OX=1193083 PE=1 SV=1	Q9GNN8	1.74e-13	24.022	gb_GEVZ01006271.1_.p
gb_GEVZ01004121.1	Hydra vulgaris	Hydrozoa	Medusozoa	JFT-2a	803	Whole polyps	Y	1	Toxin CaTX-A OS=Carybdea alata OX=1193083 PE=1 SV=1	Q9GNN8	3.2e-14	25.088	Toxin CaTX-A OS=Carybdea alata OX=1193083 PE=1 SV=1	Q9GNN8	8.55e-12	25.088	gb_GEVZ01004120.1_.p1; HAAC01018384.1.p1; HAAC01029182.1.p1
SRR923509_TR97882|c0_g1_i1	Hydractinia polyclina	Hydrozoa	Medusozoa	JFT-1c	520	Mature polyp	Y	0	Toxin CaTX-A OS=Carybdea alata OX=1193083 PE=1 SV=1	Q9GNN8	1.14e-17	24.803	Toxin CaTX-A OS=Carybdea alata OX=1193083 PE=1 SV=1	Q9GNN8	3.06e-15	24.803
SRR923509_TR76866|c0_g1_i1	Hydractinia polyclina	Hydrozoa	Medusozoa	JFT-1c	719	Mature polyp	Y	0	Toxin CaTX-A OS=Carybdea alata OX=1193083 PE=1 SV=1	Q9GNN8	8.14e-24	24.079	Toxin CaTX-A OS=Carybdea alata OX=1193083 PE=1 SV=1	Q9GNN8	2.18e-21	24.079
SRR923509_TR67431|c1_g2_i3	Hydractinia polyclina	Hydrozoa	Medusozoa	JFT-2-like	775	Mature polyp	Y	0	Toxin CrTX-A OS=Carybdea rastonii OX=78582 PE=1 SV=1	Q9GV72	9.12e-12	24.262	Toxin CrTX-A OS=Carybdea rastonii OX=78582 PE=1 SV=1	Q9GV72	2.44e-09	24.262	Hydractinia_polyclina_SRR923509.kayal_TR67431|c1_g2_i1.p1; Hydractinia_polyclina_SRR923509.kayal_TR67431|c1_g2_i5.p1
SRR923509_TR31713|c0_g2_i1	Hydractinia polyclina	Hydrozoa	Medusozoa	JFT-2a	637	Mature polyp	Y	0	Toxin CrTX-A OS=Carybdea rastonii OX=78582 PE=1 SV=1	Q9GV72	0.000498	20.94					GCHW01003789.1.p1 (H. symbiolongicarpus)
GCHW01004545.1	Hydractinia symbiolongicarpus	Hydrozoa	Medusozoa	JFT-1c	511	Dactylozooids, gonozooids (male, female), gastrozooids	Y	0	Toxin CaTX-A OS=Carybdea alata OX=1193083 PE=1 SV=1	Q9GNN8	2.36e-21	24.671	Toxin CaTX-A OS=Carybdea alata OX=1193083 PE=1 SV=1	Q9GNN8	6.32e-19	24.671	GAWH01043751.1.p1; GCHW01008048.1.p1; GCHW01017361.1.p1; GCHW01022469.1.p1
HyS0072.32	Hydractinia symbiolongicarpus	Hydrozoa	Medusozoa	JFT-1c	517	Dactylozooids, gonozooids (male, female), gastrozooids	Y	0	Toxin CaTX-A OS=Carybdea alata OX=1193083 PE=1 SV=1	Q9GNN8	8.4e-26	24.51	Toxin CaTX-A OS=Carybdea alata OX=1193083 PE=1 SV=1	Q9GNN8	2.25e-23	24.51
GCHW01011460.1	Hydractinia symbiolongicarpus	Hydrozoa	Medusozoa	JFT-2-like	776	Dactylozooids, gonozooids (male, female), gastrozooids	Y	1	Toxin CrTX-A OS=Carybdea rastonii OX=78582 PE=1 SV=1	Q9GV72	4.06e-10	23.853	Toxin CrTX-A OS=Carybdea rastonii OX=78582 PE=1 SV=1	Q9GV72	1.09e-07	23.853	GAWH01032854.1.p1
HyS0015.123	Hydractinia symbiolongicarpus	Hydrozoa	Medusozoa	JFT-2a	637	Dactylozooids, gonozooids (male, female), gastrozooids	Y	0	Toxin CrTX-A OS=Carybdea rastonii OX=78582 PE=1 SV=1	Q9GV72	0.000502	20.94					GCHW01005305.1.p1; Hydractinia_polyclina_SRR923509.kayal_TR31713|c0_g2_i1.p1
GCHW01017147.1	Hydractinia symbiolongicarpus	Hydrozoa	Medusozoa	JFT-1c	521	[Genome]	Y	0	Toxin CaTX-A OS=Carybdea alata OX=1193083 PE=1 SV=1	Q9GNN8	6.19e-25	23.364	Toxin CaTX-A OS=Carybdea alata OX=1193083 PE=1 SV=1	Q9GNN8	1.71e-22	23.364
GCHW01003789.1	Hydractinia symbiolongicarpus	Hydrozoa	Medusozoa	JFT-1c	510	[Genome]	Y	0	Toxin CaTX-A OS=Carybdea alata OX=1193083 PE=1 SV=1	Q9GNN8	9.91e-24	23.988	Toxin CaTX-A OS=Carybdea alata OX=1193083 PE=1 SV=1	Q9GNN8	2.74e-21	23.988
c63382_g1_i1	Physalia physalis	Hydrozoa	Medusozoa	JFT-2a	727	Whole animal minus float	Y	0	Toxin CrTX-A OS=Carybdea rastonii OX=78582 PE=1 SV=1	Q9GV72	1.39e-12	24.719	Toxin CrTX-A OS=Carybdea rastonii OX=78582 PE=1 SV=1	Q9GV72	3.72e-10	24.719
GCHV01015653.1	Podocoryna carnea	Hydrozoa	Medusozoa	JFT-1c	519	Female; polyp, budding, medusa	Y	0	Toxin CaTX-A OS=Carybdea alata OX=1193083 PE=1 SV=1	Q9GNN8	6.53e-20	21.957	Toxin CaTX-A OS=Carybdea alata OX=1193083 PE=1 SV=1	Q9GNN8	1.75e-17	21.957	GBEH01175361.1.p1; GBEH01022033.1.p1
GCHV01016059.1	Podocoryna carnea	Hydrozoa	Medusozoa	JFT-1c	493	Female; polyp, budding, medusa	Y	0	Toxin CaTX-A OS=Carybdea alata OX=1193083 PE=1 SV=1	Q9GNN8	4.06e-15	20.773	Toxin CaTX-A OS=Carybdea alata OX=1193083 PE=1 SV=1	Q9GNN8	1.08e-12	20.773	Podocoryna_carnea.kayal_c27441_g1_i1.p1
GCHV01003105.1	Podocoryna carnea	Hydrozoa	Medusozoa	JFT-2-like	807	Female; polyp, budding, medusa	Y	0	Toxin CrTX-A OS=Carybdea rastonii OX=78582 PE=1 SV=1	Q9GV72	5.76e-07	21.739	Toxin CrTX-A OS=Carybdea rastonii OX=78582 PE=1 SV=1	Q9GV72	0.000154	21.739
GCHV01009776.1	Podocoryna carnea	Hydrozoa	Medusozoa	JFT-2a	637	Female; polyp, budding, medusa	Y	0	Toxin CrTX-A OS=Carybdea rastonii OX=78582 PE=1 SV=1	Q9GV72	5.48e-06	21.678					GBEH01007512.1.p1; GBEH01139015.1.p1; GCHV01021184.1.p1; Podocoryna_carnea.kayal_c34020_g1_i1.p1
GHBA01073158.1	Porpita porpita	Hydrozoa	Medusozoa	JFT-2a	634	Floating colony, complete	Y	0	Toxin CaTX-A OS=Carybdea alata OX=1193083 PE=1 SV=1	Q9GNN8	1.6e-19	25.185	Toxin CaTX-A OS=Carybdea alata OX=1193083 PE=1 SV=1	Q9GNN8	4.28e-17	25.185
GHBA01073157.1	Porpita porpita	Hydrozoa	Medusozoa	JFT-2a	635	Floating colony, complete	Y	0	Toxin CaTX-A OS=Carybdea alata OX=1193083 PE=1 SV=1	Q9GNN8	1.35e-17	25.455	Toxin CaTX-A OS=Carybdea alata OX=1193083 PE=1 SV=1	Q9GNN8	3.61e-15	25.455	GHBA01073156.1.p1; GHBA01073162.1.p1; HBA01073163.1.p1
GHBA01074938.1	Porpita porpita	Hydrozoa	Medusozoa	JFT-2a	681	Floating colony, complete	Y	0	Toxin CaTX-A OS=Carybdea alata OX=1193083 PE=1 SV=1	Q9GNN8	7.53e-12	24	Toxin CaTX-A OS=Carybdea alata OX=1193083 PE=1 SV=1	Q9GNN8	2.01e-09	24	GHBA01065154.1.p1; GHBA01065156.1.p1; GHBA01065160.1.p1
GHBA01065152.1	Porpita porpita	Hydrozoa	Medusozoa	JFT-2a	694	Floating colony, complete	Y	0	Toxin CaTX-A OS=Carybdea alata OX=1193083 PE=1 SV=1	Q9GNN8	1.49e-13	25.087	Toxin CaTX-A OS=Carybdea alata OX=1193083 PE=1 SV=1	Q9GNN8	3.99e-11	25.087
GHBA01074788.1	Porpita porpita	Hydrozoa	Medusozoa	JFT-2a	694	Floating colony, complete	Y	0	Toxin CaTX-A OS=Carybdea alata OX=1193083 PE=1 SV=1	Q9GNN8	3.26e-14	25.087	Toxin CaTX-A OS=Carybdea alata OX=1193083 PE=1 SV=1	Q9GNN8	8.73e-12	25.087
GHBA01074797.1	Porpita porpita	Hydrozoa	Medusozoa	JFT-2a	725	Floating colony, complete	Y	0	Toxin CrTX-A OS=Carybdea rastonii OX=78582 PE=1 SV=1	Q9GV72	4.02e-13	26.587	Toxin CrTX-A OS=Carybdea rastonii OX=78582 PE=1 SV=1	Q9GV72	1.07e-10	26.587	GHBA01074939.1.p1
SK2016_DRR053671DRR053676_TRINITY_DN17801_c0_g1_i1	Turritopsis sp.	Hydrozoa	Medusozoa	JFT-2-like	748	Whole; immature, dumpling, dumpling with short stolon	Y	1	Toxin CaTX-A OS=Carybdea alata OX=1193083 PE=1 SV=1	Q9GNN8	1.06e-11	30.693	Toxin CaTX-A OS=Carybdea alata OX=1193083 PE=1 SV=1	Q9GNN8	2.83e-09	30.693
SK2016_DRR053671DRR053676_TRINITY_DN23185_c0_g1_i1	Turritopsis sp.	Hydrozoa	Medusozoa	JFT-2-like	798	Whole; immature, dumpling, dumpling with short stolon	Y	0	Toxin CrTX-A OS=Carybdea rastonii OX=78582 PE=1 SV=1	Q9GV72	4.37e-16	25.776	Toxin CrTX-A OS=Carybdea rastonii OX=78582 PE=1 SV=1	Q9GV72	1.17e-13	25.776
GHAZ01117941.1	Velella velella	Hydrozoa	Medusozoa	JFT-2a	685	Floating colony, complete	Y	1	Toxin CrTX-A OS=Carybdea rastonii OX=78582 PE=1 SV=1	Q9GV72	1.03e-12	25.338	Toxin CrTX-A OS=Carybdea rastonii OX=78582 PE=1 SV=1	Q9GV72	2.75e-10	25.338
GHAZ01126836.1	Velella velella	Hydrozoa	Medusozoa	JFT-2a	726	Floating colony, complete	Y	0	Toxin CrTX-A OS=Carybdea rastonii OX=78582 PE=1 SV=1	Q9GV72	1.3e-10	25.455	Toxin CrTX-A OS=Carybdea rastonii OX=78582 PE=1 SV=1	Q9GV72	3.47e-08	25.455
GHAZ01114813.1	Velella velella	Hydrozoa	Medusozoa	JFT-2a	727	Floating colony, complete	Y	0	Toxin CfTX-1 OS=Chironex fleckeri OX=45396 PE=1 SV=1	A7L035	5.27e-12	25.342	Toxin CfTX-1 OS=Chironex fleckeri OX=45396 PE=1 SV=1	A7L035	1.41e-09	25.342
20874.1/isoform:2	Atolla vanhoeffeni	Scyphozoa	Medusozoa	JFT-1a	452	Bell margin and lappets	Y	0	Toxin CrTX-A OS=Carybdea rastonii OX=78582 PE=1 SV=1	Q9GV72	6.51e-16	24.92	Toxin CrTX-A OS=Carybdea rastonii OX=78582 PE=1 SV=1	Q9GV72	1.74e-13	24.92
21360.1/isoform:1	Atolla vanhoeffeni	Scyphozoa	Medusozoa	JFT-1a	535	Bell margin and lappets	Y	0	Toxin CrTX-A OS=Carybdea rastonii OX=78582 PE=1 SV=1	Q9GV72	6.82e-22	24.437	Toxin CrTX-A OS=Carybdea rastonii OX=78582 PE=1 SV=1	Q9GV72	1.82e-19	24.437
753580364|gb|GBRG01105533.1	Aurelia aurita	Scyphozoa	Medusozoa	JFT-1c	448	Mature jellyfish, ephyra, late strobila, early strobila, polyp, planula	Y	0	Toxin CfTX-2 OS=Chironex fleckeri OX=45396 PE=1 SV=1	A7L036	2.04e-08	20.274	Toxin CfTX-2 OS=Chironex fleckeri OX=45396 PE=1 SV=1	A7L036	5.46e-06	20.274
gi|753585448|gb|GBRG01100531.1|	Aurelia aurita	Scyphozoa	Medusozoa	JFT-2b	583	Mature jellyfish, ephyra, late strobila, early strobila, polyp, planula	Y	1	Toxin CaTX-A OS=Carybdea alata OX=1193083 PE=1 SV=1	Q9GNN8	9.99e-14	24.775	Toxin CaTX-A OS=Carybdea alata OX=1193083 PE=1 SV=1	Q9GNN8	2.67e-11	24.775	GBRG01161482.1.p1;GBRG01161484.1.p1
gi|753500476|gb|GBRG01161483.1|	Aurelia aurita	Scyphozoa	Medusozoa	JFT-2b	691	Mature jellyfish, ephyra, late strobila, early strobila, polyp, planula	Y	1	Toxin CrTX-A OS=Carybdea rastonii OX=78582 PE=1 SV=1	Q9GV72	7.18e-16	23.779	Toxin CrTX-A OS=Carybdea rastonii OX=78582 PE=1 SV=1	Q9GV72	1.92e-13	23.779	GBRG01100530.1.p1; GBRG01100535.1.p1
GBRG01138048.1	Aurelia aurita	Scyphozoa	Medusozoa	JFT-2b	674	Mature jellyfish, ephyra, late strobila, early strobila, polyp, planula	Y	0	Toxin CrTX-A OS=Carybdea rastonii OX=78582 PE=1 SV=1	Q9GV72	2.42e-17	25.369	Toxin CrTX-A OS=Carybdea rastonii OX=78582 PE=1 SV=1	Q9GV72	6.47e-15	25.369	GBRG01138047.1.p1; Aurelia_aurita_kayal_gi|753530172|gb|GBRG01138047.1|.p1; Aurelia_aurita_kayal_gi|753530171|gb|GBRG01138048.1|.p1
GHAG01036572.1	Aurelia aurita (Baltic)	Scyphozoa	Medusozoa	JFT-1c	455	Polyp, strobila, jellyfish	Y	0	Toxin CrTX-A OS=Carybdea rastonii OX=78582 PE=1 SV=1	Q9GV72	1.97e-35	24.619	Toxin CrTX-A OS=Carybdea rastonii OX=78582 PE=1 SV=1	Q9GV72	5.26e-33	24.619	GHAG01036573.1.p1; GHAK01105611.1.p1
GHAG01010390.1	Aurelia aurita (Baltic)	Scyphozoa	Medusozoa	JFT-1c	499	Polyp, strobila, jellyfish	Y	0	Toxin CaTX-A OS=Carybdea alata OX=1193083 PE=1 SV=1	Q9GNN8	2.11e-26	23.582	Toxin CaTX-A OS=Carybdea alata OX=1193083 PE=1 SV=1	Q9GNN8	5.63e-24	23.582	GHAK01099523.1.p1; GHAK01099525.1.p1
GHAG01088146.1	Aurelia aurita (Baltic)	Scyphozoa	Medusozoa	JFT-2b	693	Polyp, strobila, jellyfish	Y	0	Toxin CrTX-A OS=Carybdea rastonii OX=78582 PE=1 SV=1	Q9GV72	2.81e-18	23.276	Toxin CrTX-A OS=Carybdea rastonii OX=78582 PE=1 SV=1	Q9GV72	7.52e-16	23.276	GHAG01088147.1.p1
GHAS01078821.1	Aurelia aurita (Kuji)	Scyphozoa	Medusozoa	JFT-2b	704	Planula, jellyfish	Y	0	Toxin CaTX-A OS=Carybdea alata OX=1193083 PE=1 SV=1	Q9GNN8	2.5e-17	28.959	Toxin CaTX-A OS=Carybdea alata OX=1193083 PE=1 SV=1	Q9GNN8	6.69e-15	28.959	Aurelia_gold_Seg1259.1.p1
GHAS01089849.1	Aurelia aurita (Kuji)	Scyphozoa	Medusozoa	JFT-2b	712	Planula, jellyfish	Y	0	Toxin CaTX-A OS=Carybdea alata OX=1193083 PE=1 SV=1	Q9GNN8	3.49e-14	23.678	Toxin CaTX-A OS=Carybdea alata OX=1193083 PE=1 SV=1	Q9GNN8	9.33e-12	23.678	Aurelia_gold_Seg4419.1.p1
GHAI01061375.1	Aurelia aurita (Roscoff)	Scyphozoa	Medusozoa	JFT-1c	452	Polyp, strobila, jellyfish	Y	0	Toxin CfTX-1 OS=Chironex fleckeri OX=45396 PE=1 SV=1	A7L035	1.46e-11	21.37	Toxin CfTX-1 OS=Chironex fleckeri OX=45396 PE=1 SV=1	A7L035	3.91e-09	21.37	GHAI01173206.1.p1
GHAI01160323.1	Aurelia aurita (Roscoff)	Scyphozoa	Medusozoa	JFT-2b	696	Polyp, strobila, jellyfish	Y	0	Toxin CrTX-A OS=Carybdea rastonii OX=78582 PE=1 SV=1	Q9GV72	6.91e-19	24.148	Toxin CrTX-A OS=Carybdea rastonii OX=78582 PE=1 SV=1	Q9GV72	1.85e-16	24.148	Aurelia_gold_Seg1153.6.p1
GHAI01134696.1	Aurelia aurita (Roscoff)	Scyphozoa	Medusozoa	JFT-2b	704	Polyp, strobila, jellyfish	Y	1	Toxin CaTX-A OS=Carybdea alata OX=1193083 PE=1 SV=1	Q9GNN8	1.42e-13	25.664	Toxin CaTX-A OS=Carybdea alata OX=1193083 PE=1 SV=1	Q9GNN8	3.8e-11	25.664	Aurelia_gold_Seg7962.1.p1
GHAI01134692.1	Aurelia aurita (Roscoff)	Scyphozoa	Medusozoa	JFT-2b	706	Polyp, strobila, jellyfish	Y	0	Toxin CaTX-A OS=Carybdea alata OX=1193083 PE=1 SV=1	Q9GNN8	1.96e-13	22.981	Toxin CaTX-A OS=Carybdea alata OX=1193083 PE=1 SV=1	Q9GNN8	5.24e-11	22.981	GHAI01134694.1.p1
GHAI01134695.1	Aurelia aurita (Roscoff)	Scyphozoa	Medusozoa	JFT-2b	732	Polyp, strobila, jellyfish	Y	1	Toxin CaTX-A OS=Carybdea alata OX=1193083 PE=1 SV=1	Q9GNN8	1.39e-13	25.664	Toxin CaTX-A OS=Carybdea alata OX=1193083 PE=1 SV=1	Q9GNN8	3.7e-11	25.664	GHAI01134697.1.p1; GHAS01089850.1.p1
GHAK01047221.1	Aurelia aurita (White Sea)	Scyphozoa	Medusozoa	JFT-1c	457	Polyp, strobila, jellyfish	Y	0	Toxin CrTX-A OS=Carybdea rastonii OX=78582 PE=1 SV=1	Q9GV72	6.74e-42	23.736	Toxin CrTX-A OS=Carybdea rastonii OX=78582 PE=1 SV=1	Q9GV72	1.8e-39	23.736	GHAG01033055.1.p1
GHAK01058267.1	Aurelia aurita (White Sea)	Scyphozoa	Medusozoa	JFT-1c	452	Polyp, strobila, jellyfish	Y	0	Toxin CaTX-A OS=Carybdea alata OX=1193083 PE=1 SV=1	Q9GNN8	1.7e-13	23.759	Toxin CaTX-A OS=Carybdea alata OX=1193083 PE=1 SV=1	Q9GNN8	4.53e-11	23.759	GHAG01042472.1.p1; GHAK01070073.1.p2
GHAK01112338.1	Aurelia aurita (White Sea)	Scyphozoa	Medusozoa	JFT-2b	693	Polyp, strobila, jellyfish	Y	0	Toxin CrTX-A OS=Carybdea rastonii OX=78582 PE=1 SV=1	Q9GV72	2.63e-19	23.636	Toxin CrTX-A OS=Carybdea rastonii OX=78582 PE=1 SV=1	Q9GV72	7.04e-17	23.636
GHAK01112335.1	Aurelia aurita (White Sea)	Scyphozoa	Medusozoa	JFT-2b	706	Polyp, strobila, jellyfish	Y	1	Toxin CrTX-A OS=Carybdea rastonii OX=78582 PE=1 SV=1	Q9GV72	3.84e-12	23.729	Toxin CrTX-A OS=Carybdea rastonii OX=78582 PE=1 SV=1	Q9GV72	1.03e-09	23.729
GHAK01112336.1	Aurelia aurita (White Sea)	Scyphozoa	Medusozoa	JFT-2b	719	Polyp, strobila, jellyfish	Y	1	Toxin CrTX-A OS=Carybdea rastonii OX=78582 PE=1 SV=1	Q9GV72	1.88e-12	23.27	Toxin CrTX-A OS=Carybdea rastonii OX=78582 PE=1 SV=1	Q9GV72	5.01e-10	23.27
Seg4224.1	Aurelia coerulea	Scyphozoa	Medusozoa	JFT-1c	452	Planula, polyp, early strobila, late strobila, ephyra, juvenile	Y	0	Toxin CfTX-1 OS=Chironex fleckeri OX=45396 PE=1 SV=1	A7L035	3.22e-12	21.644	Toxin CfTX-1 OS=Chironex fleckeri OX=45396 PE=1 SV=1	A7L035	8.62e-10	21.644
Seg274.9	Aurelia coerulea	Scyphozoa	Medusozoa	JFT-1c	459	Planula, polyp, early strobila, late strobila, ephyra, juvenile	Y	0	Toxin CrTX-A OS=Carybdea rastonii OX=78582 PE=1 SV=1	Q9GV72	1.58e-42	26.03	Toxin CrTX-A OS=Carybdea rastonii OX=78582 PE=1 SV=1	Q9GV72	4.22e-40	26.03	Aurelia_gold_Seg3580.1.p1; GHAI01045535.1.p1
Seg2604.6	Aurelia coerulea	Scyphozoa	Medusozoa	JFT-1c	485	Planula, polyp, early strobila, late strobila, ephyra, juvenile	Y	0	Toxin CrTX-A OS=Carybdea rastonii OX=78582 PE=1 SV=1	Q9GV72	1.66e-35	26.328	Toxin CrTX-A OS=Carybdea rastonii OX=78582 PE=1 SV=1	Q9GV72	4.45e-33	26.328	Aurelia_gold_Seg485.6.p1; GHAI01037652.1.p1
Seg1153.8	Aurelia coerulea	Scyphozoa	Medusozoa	JFT-2b	1023	Planula, polyp, early strobila, late strobila, ephyra, juvenile	Y	0	Toxin CaTX-A OS=Carybdea alata OX=1193083 PE=1 SV=1	Q9GNN8	2.06e-08	28.571	Toxin CaTX-A OS=Carybdea alata OX=1193083 PE=1 SV=1	Q9GNN8	5.51e-06	28.571
TRINITY_DN11496_c0_g1_i1	Cyanea nozakii	Scyphozoa	Medusozoa	JFT-1c	447	Tentacle	Y	0	Toxin CaTX-A OS=Carybdea alata OX=1193083 PE=1 SV=1	Q9GNN8	3.33e-28	24.074	Toxin CaTX-A OS=Carybdea alata OX=1193083 PE=1 SV=1	Q9GNN8	8.91e-26	24.074
TRINITY_DN11889_c1_g1_i2	Cyanea nozakii	Scyphozoa	Medusozoa	JFT-1c	454	Tentacle	Y	0	Toxin CfTX-1 OS=Chironex fleckeri OX=45396 PE=1 SV=1	A7L035	6.76e-26	24.122	Toxin CfTX-1 OS=Chironex fleckeri OX=45396 PE=1 SV=1	A7L035	1.81e-23	24.122	Cyanea_nozakii_TRINITY_DN11496_c0_g1_i2.p1
TRINITY_DN13911_c0_g2_i1	Cyanea nozakii	Scyphozoa	Medusozoa	JFT-1c	491	Tentacle	Y	0	Toxin CfTX-2 OS=Chironex fleckeri OX=45396 PE=1 SV=1	A7L036	1.31e-25	25.377	Toxin CfTX-2 OS=Chironex fleckeri OX=45396 PE=1 SV=1	A7L036	3.51e-23	25.377
TRINITY_DN5075_c0_g2_i2	Sanderia malayensis	Scyphozoa	Medusozoa	JFT-2b	688	Oral arm, bell, ephyra, polyp, tentacle	Y	1	Toxin CaTX-A OS=Carybdea alata OX=1193083 PE=1 SV=1	Q9GNN8	1.26e-20	29.825	Toxin CaTX-A OS=Carybdea alata OX=1193083 PE=1 SV=1	Q9GNN8	3.37e-18	29.825	Sanderia_malayensis_TRINITY_DN5075_c0_g2_i3.p1; Sanderia_malayensis_TRINITY_DN5075_c0_g2_i6.p1
