# Supplementary material for: Phylogenetic and Selection Analysis of an Expanded Family of Putatively Pore-Forming Jellyfish Toxins (Cnidaria: Medusozoa)
Source: Genome Biol Evol. 2021 Apr 23;13(6):evab081. doi: 10.1093/gbe/evab081 (PMC8214413; doi:10.1093/gbe/evab081)
Supplement: evab081_Supplementary_Data [file evab081_supplementary_data.zip › Table_S4.xlsx]

## Sheet: Pfam_results
Target name	Species	Clade on tree	Pfam name - Domain 1	Accession - Domain 1	Full Sequence evalue - Domain 1	Domain evalue - Domain 1	> 0.00001 (T/F)	Pfam name - Domain 2	Accession - Domain 2	Full Sequence evalue - Domain 2	Domain evalue - Domain 2	Pfam name - Domain 3	Accession - Domain 3	Full Sequence evalue - Domain 3	Domain evalue - Domain 3
20874.1/isoform:2	Atolla vanhoeffeni	JFT-1a
21360.1/isoform:1	Atolla vanhoeffeni	JFT-1a
GHAX01078052.1	Chironex yamaguchii	JFT-1b	DUF2508	PF10704.10	0.0044	0.025	FALSE
GHAX01078073.1	Chironex yamaguchii	JFT-1b	DUF4446	PF14584.7	0.00038	0.0087	FALSE
GHAX01055979.1	Chironex yamaguchii	JFT-1b	DUF4446	PF14584.7	0.00024	0.00079	FALSE
Toxin A [tr|T1PRE3]	Chironex fleckeri	JFT-1b	DUF948	PF06103.12	5.3e-06	1.2e-05	TRUE	DUF16	PF01519.17	0.00025	0.0079	DUF1664	PF07889.13	0.00026	0.00058
GHAX01074225.1	Chironex yamaguchii	JFT-1b	DUF948	PF06103.12	0.00026	0.0004	FALSE
GHBG01104533.1	Copula sivickisi	JFT-1b	DUF948	PF06103.12	0.00013	0.00021	FALSE
Toxin B [tr|T1PQV6]	Chironex fleckeri	JFT-1b	Endotoxin_N	PF03945.15	0.00076	0.0017	FALSE	NPV_P10	PF05531.13	0.0012	0.0048	DUF948	PF06103.12	0.0027	0.0027
GHAX01067296.1	Chironex yamaguchii	JFT-1b	Endotoxin_N	PF03945.15	0.00039	0.00068	FALSE	Baculo_PEP_C	PF04513.13	0.00077	0.0024	Laminin_II	PF06009.13	0.0011	0.0023
GHBG01125002.1	Copula sivickisi	JFT-1b	HlyE	PF06109.14	0.00085	0.0013	FALSE
GHBG01139715.1	Copula sivickisi	JFT-1b	HlyE	PF06109.14	0.0013	0.0019	FALSE
GHAX01078051.1	Chironex yamaguchii	JFT-1b	Lipoprotein_6	PF01441.20	0.0014	0.0035	FALSE
GHAF01022044.1	Morbakka virulenta	JFT-1b	MotA_ExbB	PF01618.17	0.00062	0.00088	FALSE
GEUJ01016115.1	Alatina alata	JFT-1b
GEUJ01009644.1	Alatina alata	JFT-1b
CaTXA [sp|Q9GNN8]	Alatinia alata	JFT-1b
CrTX1 [sp|Q9GV72]	Carybdea brevipedalia	JFT-1b
CfTX1 [sp|A7L035]	Chironex fleckeri	JFT-1b
CfTX2 [sp|A7L036]	Chironex fleckeri	JFT-1b
TR14353|c0_g1_i1	Chironex fleckeri	JFT-1b
CqTXA [sp|P58762]	Chironex yamaguchii	JFT-1b
GHAX01078074.1	Chironex yamaguchii	JFT-1b
GHAX01078054.1	Chironex yamaguchii	JFT-1b
GHAX01078050.1	Chironex yamaguchii	JFT-1b
GHAX01078053.1	Chironex yamaguchii	JFT-1b
GHBG01139711.1	Copula sivickisi	JFT-1b
GHBG01094004.1	Copula sivickisi	JFT-1b
GHAF01039071.1	Morbakka virulenta	JFT-1b
GHAF01031713.1	Morbakka virulenta	JFT-1b
GHAF01028107.1	Morbakka virulenta	JFT-1b
GHAF01038696.1	Morbakka virulenta	JFT-1b
GHAF01073040.1	Morbakka virulenta	JFT-1b
GHAF01068209.1	Morbakka virulenta	JFT-1b
GHAF01039424.1	Morbakka virulenta	JFT-1b
GHAF01039423.1	Morbakka virulenta	JFT-1b
GHAQ01079010.1	Tripedalia cystophora	JFT-1b
GHAQ01030441.1	Tripedalia cystophora	JFT-1b
Toxin TX1 [tr|I3VAS1]	Aurelia aurita	JFT-1c	Cas_Csn2	PF09711.11	0.00045	0.00079	FALSE
HyS0072.32	Hydractinia symbiolongicarpus	JFT-1c	CK2S	PF15011.7	0.0012	0.0023	FALSE
gi|753580364|gb|GBRG01105533.1	Aurelia aurita	JFT-1c	DUF5650	PF18888.1	0.0027	0.0028	FALSE
Toxin TX2_[tr|I3VAS2]	Aurelia aurita	JFT-1c	EAP30	PF04157.17	5.9e-06	2e-05	TRUE
GHAG01036572.1	Aurelia aurita (Baltic)	JFT-1c	EAP30	PF04157.17	2.5e-05	3.6e-05	FALSE
Seg274.9	Aurelia coerulea	JFT-1c	EAP30	PF04157.17	0.0011	0.0021	FALSE
GCHV01016059.1	Podocoryna carnea	JFT-1c	Glu-tRNAGln	PF02686.16	0.0011	0.022	FALSE
GHAK01047221.1	Aurelia aurita (White Sea)	JFT-1c	MtrC	PF04211.14	0.00053	0.00075	FALSE
SRR923509_TR97882|c0_g1_i1	Hydractinia polyclina	JFT-1c	Nnf1	PF03980.15	0.001	0.002	FALSE
TRINITY_DN11496_c0_g1_i1	Cyanea nozakii	JFT-1c	Phage_connect_1	PF05135.14	0.0037	0.022	FALSE
GCHV01015653.1	Podocoryna carnea	JFT-1c	Phage_GP20	PF06810.12	0.0036	0.0062	FALSE	DUF16	PF01519.17	0.0056	0.0099	FapA	PF03961.14	0.0059	0.0025
CassTX-B [tr|A0A679PN56]	Cassiopea xamachana	JFT-1c	SNARE_assoc	PF09335.12	0.001	0.0014	FALSE	EntA_Immun	PF08951.11	0.0031	0.006	Use1	PF09753.10	0.013	0.00092
GCHW01004545.1	Hydractinia symbiolongicarpus	JFT-1c	TACC_C	PF05010.15	0.00021	0.00032	FALSE	CK2S	PF15011.7	0.001	0.0017
Seg4224.1	Aurelia coerulea	JFT-1c	Thiamine_BP	PF01910.18	0.0037	0.011	FALSE
CfusTX1 [tr|A0A165TKZ8]	Chrysaora fuscescens	JFT-1c
GHAG01010390.1	Aurelia aurita (Baltic)	JFT-1c
GHAI01061375.1	Aurelia aurita (Roscoff)	JFT-1c
GHAK01058267.1	Aurelia aurita (White Sea)	JFT-1c
Seg2604.6	Aurelia coerulea	JFT-1c
GHAX01026669.1	Chironex yamaguchii	JFT-1c
TRINITY_DN11889_c1_g1_i2	Cyanea nozakii	JFT-1c
TRINITY_DN13911_c0_g2_i1	Cyanea nozakii	JFT-1c
SRR923509_TR76866|c0_g1_i1	Hydractinia polyclina	JFT-1c
GCHW01011460.1	Hydractinia symbiolongicarpus	JFT-1c
HyS0015.123	Hydractinia symbiolongicarpus	JFT-1c
GHAF01023352.1	Morbakka virulenta	JFT-1c
GHAF01026513.1	Morbakka virulenta	JFT-1c
SK2016_DRR053671DRR053676_TRINITY_DN17801_c0_g1_i1	Turritopsis sp.	JFT-2-like	Endotoxin_N	PF03945.15	0.0004	0.0015	FALSE	Uteroglobin	PF01099.18	0.001	0.0031
SK2016_DRR053671DRR053676_TRINITY_DN23185_c0_g1_i1	Turritopsis sp.	JFT-2-like	VSG_B	PF13206.7	0.0006	0.029	FALSE	Endotoxin_N	PF03945.15	0.00068	0.0014
TCONS_00024575	Clytia hemisphaerica	JFT-2-like
SRR923509_TR67431|c1_g2_i3	Hydractinia polyclina	JFT-2-like
GCHW01017147.1	Hydractinia symbiolongicarpus	JFT-2-like
GCHV01003105.1	Podocoryna carnea	JFT-2-like
GAOL01016183.1	Hydra magnipapillata (syn Hydra vulgars)	JFT-2a	Bacillus_HBL	PF05791.12	0.00015	0.00029	FALSE	Endotoxin_N	PF03945.15	0.00035	0.00067
HAAC01018750.1	Hydra vulgaris	JFT-2a	Baculo_PEP_C	PF04513.13	0.00061	0.0013	FALSE	DLP_helical	PF18709.2	0.0011	0.058	Bacillus_HBL	PF05791.12	0.0045	0.0022
c33656_g1_i1	Ectopleura larynx	JFT-2a	Crystall	PF00030.20	1e-07	0.00036	TRUE	fn2	PF00040.20	0.0055	0.011
XP_012556076	Hydra vulgaris	JFT-2a	Crystall	PF00030.20	2e-07	0.00073	TRUE	fn2	PF00040.20	2.2e-05	4.7e-05	Phage_HK97_TLTM	PF06120.12	0.0011	0.0024
SRR923509_TR31713|c0_g2_i1	Hydractinia polyclina	JFT-2a	Crystall	PF00030.20	1.1e-09	0.0048	TRUE
GCHW01003789.1	Hydractinia symbiolongicarpus	JFT-2a	Crystall	PF00030.20	1.1e-09	0.0048	TRUE
GCHV01009776.1	Podocoryna carnea	JFT-2a	Crystall	PF00030.20	2.1e-09	0.0033	TRUE
GHBA01073158.1	Porpita porpita	JFT-2a	Crystall	PF00030.20	0.00046	0.0014	FALSE
GHBA01073157.1	Porpita porpita	JFT-2a	Crystall	PF00030.20	0.0011	0.0047	FALSE
GHBA01074938.1	Porpita porpita	JFT-2a	Crystall	PF00030.20	6.1e-05	0.014	FALSE	Inhibitor_I36	PF03995.14	0.0001	0.019
GHAZ01117941.1	Velella velella	JFT-2a	Crystall	PF00030.20	0.00024	0.035	FALSE
GHAZ01126836.1	Velella velella	JFT-2a	Crystall	PF00030.20	6.1e-05	0.00035	FALSE
SRX019578_TR6397|c0_g2_i6	Hydra viridissima	JFT-2a	fn2	PF00040.20	1.8e-14	5.7e-10	TRUE	Endotoxin_N	PF03945.15	3.7e-05	6.3e-05	Crystall	PF00030.20	0.001	0.036
XP_002156857	Hydra vulgaris	JFT-2a	fn2	PF00040.20	1.4e-11	3.2e-11	TRUE	Crystall	PF00030.20	2.4e-05	0.084	Endotoxin_N	PF03945.15	0.00029	0.00046
gb_GEVZ01006697.1	Hydra vulgaris	JFT-2a	fn2	PF00040.20	4.2e-07	4.2e-07	TRUE	Crystall	PF00030.20	0.0005	0.05	Endotoxin_N	PF03945.15	0.00097	0.0016
gb_GEVZ01006272.1	Hydra vulgaris	JFT-2a	fn2	PF00040.20	5.3e-11	2e-10	TRUE	Endotoxin_N	PF03945.15	0.00027	0.00046	TssO	PF17561.3	0.00081	0.00096
gb_GEVZ01004121.1	Hydra vulgaris	JFT-2a	fn2	PF00040.20	3.2e-09	9e-06	TRUE
c63382_g1_i1	Physalia physalis	JFT-2a	Inhibitor_I36	PF03995.14	6.6e-06	0.0061	TRUE	Crystall	PF00030.20	2e-05	0.016
SRR923472_TR108646|c0_g1_i1	Craspedacusta sowerbyi	JFT-2a
GHBA01065152.1	Porpita porpita	JFT-2a					TRUE
GHBA01074788.1	Porpita porpita	JFT-2a					TRUE
GHBA01074797.1	Porpita porpita	JFT-2a					TRUE
GHAZ01114813.1	Velella velella	JFT-2a
GHBG01140207.1	Copula sivickisi	JFT-2b	APC_u15	PF16636.6	0.0046	0.16	FALSE
GHBG01140210.1	Copula sivickisi	JFT-2b	APC_u15	PF16636.6	0.0045	0.16	FALSE
gene:51210.1/isoform:2	Alatina alata	JFT-2b	Crystall	PF00030.20	2.1e-06	0.024	TRUE	SHE3	PF17078.6	0.00064	0.00093
GEUJ01027400.1	Alatina alata	JFT-2b	Crystall	PF00030.20	5.1e-06	0.014	TRUE
gene:51210.1/isoform:1	Alatina alata	JFT-2b	Crystall	PF00030.20	2.3e-05	0.064	FALSE	SHE3	PF17078.6	0.002	0.0029
gene:59399.1/isoform:1	Alatina alata	JFT-2b	Crystall	PF00030.20	3.8e-06	0.014	TRUE
gi|753585448|gb|GBRG01100531.1|	Aurelia aurita	JFT-2b	Crystall	PF00030.20	8.1e-06	0.00038	TRUE	Endotoxin_N	PF03945.15	3.3e-05	0.00025
GHBG01066990.1	Copula sivickisi	JFT-2b	Crystall	PF00030.20	9.6e-05	0.032	FALSE
SRR923472_TR42511|c0_g1_i1	Craspedacusta sowerbyi	JFT-2b	Crystall	PF00030.20	0.00011	0.038	FALSE
GHAF01021660.1	Morbakka virulenta	JFT-2b	Crystall	PF00030.20	6.8e-08	0.00012	TRUE	Inhibitor_I36	PF03995.14	0.02	0.02
GHBG01153289.1	Copula sivickisi	JFT-2b	Crystall_3	PF08964.11	3.7e-05	0.016	FALSE
Seg1153.8	Aurelia coerulea	JFT-2b	Cullin_Nedd8	PF10557.10	0.00019	0.00071	FALSE	Endotoxin_N	PF03945.15	0.00029	0.0013
GHBG01140777.1	Copula sivickisi	JFT-2b	DUF1522	PF07482.12	0.0028	0.0068	FALSE
GHBG01136171.1	Copula sivickisi	JFT-2b	DUF745	PF05335.14	0.00065	0.00017	FALSE
gi|753500476|gb|GBRG01161483.1|	Aurelia aurita	JFT-2b	Endotoxin_N	PF03945.15	6.6e-05	0.00014	FALSE
GBRG01138048.1	Aurelia aurita	JFT-2b	Endotoxin_N	PF03945.15	0.0001	0.00018	FALSE
GHAG01088146.1	Aurelia aurita (Baltic)	JFT-2b	Endotoxin_N	PF03945.15	4.8e-05	9.3e-05	FALSE
GHAS01078821.1	Aurelia aurita (Kuji)	JFT-2b	Endotoxin_N	PF03945.15	2.9e-05	6.1e-05	FALSE
GHAI01160323.1	Aurelia aurita (Roscoff)	JFT-2b	Endotoxin_N	PF03945.15	0.00011	0.0002	FALSE
GHAI01134696.1	Aurelia aurita (Roscoff)	JFT-2b	Endotoxin_N	PF03945.15	1.1e-05	8.4e-05	FALSE	Crystall	PF00030.20	9.3e-05	0.0084
GHAI01134692.1	Aurelia aurita (Roscoff)	JFT-2b	Endotoxin_N	PF03945.15	5e-05	9.2e-05	FALSE
GHAI01134695.1	Aurelia aurita (Roscoff)	JFT-2b	Endotoxin_N	PF03945.15	1.2e-05	8.4e-05	FALSE
GHAK01112338.1	Aurelia aurita (White Sea)	JFT-2b	Endotoxin_N	PF03945.15	2.9e-05	5.7e-05	FALSE
GHAK01112335.1	Aurelia aurita (White Sea)	JFT-2b	Endotoxin_N	PF03945.15	1e-05	0.00016	FALSE
GHAK01112336.1	Aurelia aurita (White Sea)	JFT-2b	Endotoxin_N	PF03945.15	6.9e-05	0.00016	FALSE	Crystall	PF00030.20	0.00069	0.042
SRR923472_TR83857|c0_g1_i1	Craspedacusta sowerbyi	JFT-2b	Endotoxin_N	PF03945.15	0.0011	0.0023	FALSE	Crystall	PF00030.20	0.0013	0.0039
TRINITY_DN5075_c0_g2_i2	Sanderia malayensis	JFT-2b	Endotoxin_N	PF03945.15	9e-06	3.2e-05	TRUE	Halogen_Hydrol	PF10112.10	0.00056	0.0011	Crystall	PF00030.20	0.00064	0.13
c48598_g1_i1	Alatina alata	JFT-2b
GHAS01089849.1	Aurelia aurita (Kuji)	JFT-2b
SRR923472_TR57099|c0_g1_i2	Craspedacusta sowerbyi	JFT-2b

## Sheet: MEME_motif2
Sequence name	Species	Clade	Start	P-value	Site
MOTIF (2)				6.8E-943		PVGMIISAVLSLVSSIFGLFG
GHAI01134696.1	Aurelia aurita (Roscoff)	JFT-2b	148	9.22e-21	IVSSIVALAG	PIGMIASSILSMMSSFFGLFG	GSETESQESM
GHAI01134695.1	Aurelia aurita (Roscoff)	JFT-2b	148	9.22e-21	IVSSIVALAG	PIGMIASSILSMMSSFFGLFG	GSETESQESM
GHAK01112336.1	Aurelia aurita (White Sea)	JFT-2b	140	9.22e-21	IVSSIVALAG	PIGMIASSILSMMSSFFGLFG	GSETESQESM
GHAK01112335.1	Aurelia aurita (White Sea)	JFT-2b	148	9.22e-21	IVSSIVALAG	PIGMIASSILSMMSSFFGLFG	GSETESQESM
gi|753500476|gb|GBRG01161483.1|	Aurelia aurita	JFT-2b	148	1.22e-20	IVSSIVALAG	PIGMVASSILSMMSSFFGLFG	GSETESQESM
GHAI01134692.1	Aurelia aurita (Roscoff)	JFT-2b	137	1.22e-20	IVSSIVALAG	PIGMVASSILSMMSSFFGLFG	GSETESQESM
gene:51210.1/isoform:1	Alatina alata	JFT-2b	141	1.18e-19	IISSVAAFAG	PVGMIASSVLSFVSSLFDLFG	GSQETESMDD
gb_GEVZ01006697.1	Hydra vulgaris	JFT-2a	120	2.31e-19	IVGTLASLAG	PMGAALSTILSLVSMVFGLFG	GSQEAEESQE
gb_GEVZ01006272.1	Hydra vulgaris	JFT-2a	123	2.31e-19	IVGTLASLAG	PMGAALSTILSLVSMVFGLFG	GSQEAEESQE
XP_002156857	Hydra vulgaris	JFT-2a	120	2.31e-19	IVGTLASLAG	PMGAALSTILSLVSMVFGLFG	GSQEAEESQE
TRINITY_DN5075_c0_g2_i2	Sanderia malayensis	JFT-2b	144	2.88e-19	IVTSIVALAG	PIGMIASSILSMISSLFSLFG	GSQSESQESM
GAOL01016183.1	Hydra magnipapillata (syn Hydra vulgars)	JFT-2a	111	4.41e-19	IIGGLASLAG	PVGAIISSVLSVISMLFGLFG	GEQKAEESQE
gene:51210.1/isoform:2	Alatina alata	JFT-2b	141	5.43e-19	IISSVAALAG	PVGMIASSVLSLVSSLFDMFG	GSQETESMDD
gi|753585448|gb|GBRG01100531.1|	Aurelia aurita	JFT-2b	147	5.43e-19	MITSVVALAG	PIGMVASSILSLVSGFLGLFG	GSQSESQESM
GHBA01074938.1	Porpita porpita	JFT-2a	155	5.43e-19	MISSVLGMLG	PMGALASSVLSIFSMIFGLFG	GATGGEESTE
GHAF01021660.1	Morbakka virulenta	JFT-2b	136	9.95e-19	IISAAAQLAG	PVGMIVSSILSVVSSLFSLFG	GGAAVESMDD
HAAC01018750.1	Hydra vulgaris	JFT-2a	129	2.15e-18	VIGGIAALTG	PIGALVSSVLSVISMVIGLFG	GSQKAEESQE
GBRG01138048.1	Aurelia aurita	JFT-2b	148	2.59e-18	IISSVVALAG	PIGMVASSIMSMVSGFLGLFG	GSETESQESM
CrTX1 [sp|Q9GV72]	Carybdea brevipedalia	JFT-1b	108	3.11e-18	VAGIATTFGG	PVGMGIGAVASFVSSILSLFT	GSSAKNSVAA
GEUJ01027400.1	Alatina alata	JFT-2b	143	3.73e-18	LISSVAALAG	PTGMVVSAILSFVSSLFDLFG	GGEAEESMDS
gene:59399.1/isoform:1	Alatina alata	JFT-2b	143	3.73e-18	LMSSVAALTG	PTGMVVSAILSFVSSLFDLFG	GGEAEESMED
SRX019578_TR6397|c0_g2_i6	Hydra viridissima	JFT-2a	143	3.73e-18	IIGGLAALAG	PVGALISSILSVISMLFGLFG	GSQEAEESQE
gb_GEVZ01004121.1	Hydra vulgaris	JFT-2a	137	3.73e-18	IIGGLAALAG	PVGALISSILSVISMLFGLFG	GSQEAEESQE
GHBA01065152.1	Porpita porpita	JFT-2a	171	3.73e-18	MIGAVAGMLG	PIGSVVSTVLSFFSSIIGLFG	GPTGKKESQE
GHBA01073158.1	Porpita porpita	JFT-2a	133	7.52e-18	MITSIVGMMG	PTGAIIGAVLSLISSLIGLFG	GSTGDEESQE
GHBA01073157.1	Porpita porpita	JFT-2a	133	7.52e-18	MITSIVGMMG	PTGAIIGAVLSLISSLIGLFG	GSTGDEESQE
GHAS01089849.1	Aurelia aurita (Kuji)	JFT-2b	143	1.06e-17	IISSVVALAG	PIGMVASSIMSMVSGFLGMFG	GSETESQESM
GHAI01160323.1	Aurelia aurita (Roscoff)	JFT-2b	143	1.06e-17	IISSVVALAG	PIGMVASSIMSMVSGFLGMFG	GSETESQESM
c48598_g1_i1	Alatina alata	JFT-2b	137	1.73e-17	IISSLVALAG	PAGVIASSVLSLVSSLFDLFG	GSQETESMDA
GHAG01088146.1	Aurelia aurita (Baltic)	JFT-2b	142	2.03e-17	IISSVVALAG	PIGMVASSIMSMVSGFLSLFG	GSETESQESM
GHAK01112338.1	Aurelia aurita (White Sea)	JFT-2b	142	2.03e-17	IISSVVALAG	PIGMVASSIMSMVSGFLSLFG	GSETESQESM
GHBG01140210.1	Copula sivickisi	JFT-2b	151	2.38e-17	IVSSLAEMAG	PVGMIAASVLSFFSSMLDLFG	GSAKTESMDD
GHBG01140207.1	Copula sivickisi	JFT-2b	151	2.38e-17	IVSSLAEMAG	PVGMIAASVLSFFSSMLDLFG	GSAKTESMDD
GHAF01038696.1	Morbakka virulenta	JFT-1b	111	3.26e-17	VSGIASSFGG	PVGLGIGAVASFISSILGLFT	DAGKESIGDI
GHBG01066990.1	Copula sivickisi	JFT-2b	147	3.81e-17	LGGSLAQLGG	PPGMIVASVLSFISSLLDLFG	GSSNTESMDD
GHBG01136171.1	Copula sivickisi	JFT-2b	131	6.96e-17	IISSVVALAG	PVGVIASGILSLLSSIFGIFG	GAKKPESTES
GHBG01153289.1	Copula sivickisi	JFT-2b	131	8.06e-17	IISSVVALAG	PVGVIASGILSFLSSIFGIFG	GAKKPESTES
Seg274.9	Aurelia coerulea	JFT-1c	103	1.08e-16	MVISGIAENF	PGGMVVATIASLVSSVIGIFT	PQKAGNAIKD
GHBA01074788.1	Porpita porpita	JFT-2a	169	1.08e-16	LIGSIAGMLG	PMGTMVSTLLSVFSSIFGLFG	GPTGKKETQE
GHBA01074797.1	Porpita porpita	JFT-2a	169	1.08e-16	LIGSIAGMLG	PMGTMVSTLLSVFSSIFGLFG	GPTGKKETQE
Toxin TX1 [tr|I3VAS1]	Aurelia aurita	JFT-1c	104	1.08e-16	SLISGIAENF	PGGMVVATIASLVSSVIGIFT	PRKASNAIKD
GHBG01140777.1	Copula sivickisi	JFT-2b	152	1.43e-16	IASSVAQLAG	PAGMIAASVLSFFSSMLDLFG	GSAQTESMDD
CaTXA [sp|Q9GNN8[	Alatinia alata	JFT-1b	119	1.43e-16	IASVATTFGG	PYGIAIGAVASLISSILSLFS	GNSMGSAIKQ
GHBG01139715.1	Copula sivickisi	JFT-1b	111	1.65e-16	VAGIASTFGG	PVGLGIGAVASFVSAILGLFT	GKSGQSSIAS
GHBG01125002.1	Copula sivickisi	JFT-1b	111	1.9e-16	VAGIASTFGG	PVGLGVGAVASFVSAILGLFS	GKAGQSSIAS
GHBG01139711.1	Copula sivickisi	JFT-1b	111	1.9e-16	VAGIASTFGG	PVGLGVGAVASFVSAILGLFS	GKAGQSSIAS
GHAX01078074.1	Chironex yamaguchii	JFT-1b	110	2.18e-16	VSGIATTFGG	PVGIGIGAVASFISSIISMFS	GGGGGGKSPV
GHAF01028107.1	Morbakka virulenta	JFT-1b	111	2.5e-16	VAGIASAFGG	PIGLGIGAVASFISSILSLFT	GEASESVGEI
GHAS01078821.1	Aurelia aurita (Kuji)	JFT-2b	148	3.27e-16	MITSVVALAG	PIGMVASSILSLVSGFLALFG	GSQPESQESM
SRR923509_TR97882|c0_g1_i1	Hydractinia polyclina	JFT-1c	129	3.27e-16	IATVTAALPP	PVGPALSAVASLVSGIIPLFK	PAAKDKQIIA
HyS0015.123	Hydractinia symbiolongicarpus	JFT-1c	129	3.27e-16	IAAVTAALPP	PVGPALSAVASLVSGIIPLFK	PAAKDKQIIA
GHAX01067296.1	Chironex yamaguchii	JFT-1b	118	3.27e-16	LSSVATTYNG	PYGVGIGAVASFLSSVIGLFA	ENGFKQSLKS
SRR923509_TR67431|c1_g2_i3	Hydractinia polyclina	JFT-2-like	156	4.27e-16	VASGIASMFG	PVGSVVGTVLSLLSSIFSWFG	GSSTTPVESE
XP_012556076	Hydra vulgaris	JFT-2a	171	5.56e-16	IVQSLLVLAG	PMGSIISTAMSLVSAIFGLFG	GSVGSKKVSE
GCHW01017147.1	Hydractinia symbiolongicarpus	JFT-2-like	156	5.56e-16	VASGIASMFG	PIGSVVGTVLSLLSSIFSWFG	GSSSTPVESQ
c33656_g1_i1	Ectopleura larynx	JFT-2a	117	7.2e-16	LVGSLASLAG	PLGASLATVLSIVSMVFGLFG	GAEEAEESQQ
c63382_g1_i1	Physalia physalis	JFT-2a	157	7.2e-16	MISSVLGMLG	PMSVLASSVLSIFSMVFGLFG	GATGGEESTE
GHAX01055979.1	Chironex yamaguchii	JFT-1b	116	7.2e-16	LASVASTFGG	PHGIAFGAVASLVSSIISLFA	TNGANNSLKK
GHAZ01126836.1	Velella velella	JFT-2a	191	1.35e-15	VIGSIAGMLG	PAGIMVSTVLSVLSTVIGLFG	GPTGKKESQE
Toxin B [tr|T1PQV6]	Chironex fleckeri	JFT-1b	118	1.35e-15	LSSIATTYNG	PYGVGLGAVASLLSSVIGLFA	QDGFKNSLKS
GHAZ01114813.1	Velella velella	JFT-2a	155	1.95e-15	MISSVLGMLG	PMSVIASSVLSLFSMAFGLFG	GATGGEESTE
Toxin A [tr|T1PRE3[	Chironex fleckeri	JFT-1b	112	1.95e-15	LSTVASTFGG	PYGIAISAVISLVSSILSLFA	GDGFDSATRK
GHAX01026669.1	Chironex yamaguchii	JFT-1c	105	3.55e-15	IVAAIAGNFP	GIGTAVSVVASLISSILGLFT	GAKIQKSTAD
GHBG01104533.1	Copula sivickisi	JFT-1b	112	5.65e-15	ISGIATTFGG	PVGIGVGALASFVSSILTLFS	GSPMKNSVNA
GHAX01078073.1	Chironex yamaguchii	JFT-1b	110	5.65e-15	VSGIATTFGG	PVGMGIGAVASFISSIISMLN	GGNSDGKSPV
GCHW01011460.1	Hydractinia symbiolongicarpus	JFT-1c	129	7.1e-15	IATVSAALPS	PAGPALSAVASVISAIIPLFK	PAKNDLEILG
GCHW01004545.1	Hydractinia symbiolongicarpus	JFT-1c	126	7.95e-15	ISTITAAFPA	PVGPGLSALATLISSIIPLFK	PTPDATAKLA
SRR923509_TR76866|c0_g1_i1	Hydractinia polyclina	JFT-1c	129	7.95e-15	ISTVTAAFPA	PVGPGLSALATLISSIIPLFK	PTPDATATLT
SK2016_DRR053671DRR053676_TRINITY_DN23185_c0_g1_i1	Turritopsis sp.	JFT-2-like	154	1.92e-14	IASAVASIMG	PVGSIVGTVLTLISTIFSFFG	GSSAKPKESE
SRR923472_TR108646|c0_g1_i1	Craspedacusta sowerbyi	JFT-2a	155	2.65e-14	MASSLSSLAG	PMGAVVGQVLGMFSMILGLFQ	DSPKEETQEE
HyS0072.32	Hydractinia symbiolongicarpus	JFT-1c	129	2.65e-14	VGTVTAALPP	PVGPALSAVAALVSGIIPLFK	PAPKEKEIIA
TCONS_00024575	Clytia hemisphaerica	JFT-2-like	151	4.47e-14	ILTSVTTVMG	PYGALAGPILTIISTVLDIFG	KPAEEGQEGM
GHAG01036572.1	Aurelia aurita (Baltic)	JFT-1c	101	4.96e-14	NVVSGIAENL	PFGQFIAPIASLISSIIGIIS	GAKAETTMRD
Toxin TX2_[tr|I3VAS2]	Aurelia aurita	JFT-1c	101	4.96e-14	NVVSGIAENL	PFGQFIAPIASLISSIIGIIS	GAKAEATMRD
GEUJ01009644.1	Alatina alata	JFT-1b	110	8.24e-14	LAGISMTFGG	PVGLAVGAVASFVSSILTMVN	SQTVGPAESL
TRINITY_DN13911_c0_g2_i1	Cyanea nozakii	JFT-1c	103	8.24e-14	NVVAGIAEFV	PGGVIISSVISVISSVIGIMT	GQKAEQTLSV
GHAF01039424.1	Morbakka virulenta	JFT-1b	115	8.24e-14	LLGISMAVGG	PYGMAFSVVASMFSAVMGMIS	PKKVEKSMAS
CfusTX1 [tr|A0A165TKZ8]	Chrysaora fuscescens	JFT-1c	106	1.49e-13	NVVAGIAEFV	PGGVFVASFMSIISSIIGLVS	GTKADNTIRD
21360.1/isoform:1	Atolla vanhoeffeni	JFT-1a	120	2.42e-13	TSMALATFGG	PHGAAFAVVLNIVSALISLFT	SSPKSSPAID
SRR923472_TR83857|c0_g1_i1	Craspedacusta sowerbyi	JFT-2b	146	3.88e-13	VSSLAALAGP	GIGTMISGVLSAISTFLSLFG	GSESESQESM
GCHV01016059.1	Podocoryna carnea	JFT-1c	131	4.26e-13	VSTVTAALPP	PAGPALSALAGLLSAIIPLFK	PTKKEKNHLE
TRINITY_DN11496_c0_g1_i1	Cyanea nozakii	JFT-1c	104	4.67e-13	DVVAGIAALF	PKGQVFAAIISVISSVIGIVT	GQKAEQTLTA
GHAX01074225.1	Chironex yamaguchii	JFT-1b	116	4.67e-13	DLLAGITENL	GPLSAIAPIFSIISMVVGLFG	GSKVQESVGD
CqTXA [sp|P58762]	Chironex yamaguchii	JFT-1b	107	5.12e-13	DILVGISSVL	KDFAKFSPIFSILSMVVGLFS	GTKAEESVGS
GHAX01078050.1	Chironex yamaguchii	JFT-1b	107	5.12e-13	DILVGISSVL	KDFAKFSPIFSILSMVVGLFS	GTKAEESVGS
GHAX01078051.1	Chironex yamaguchii	JFT-1b	109	5.12e-13	DILVGISSVL	KDFAKFSPIFSILSMVVGLFS	GTKAEESVGS
GHAX01078054.1	Chironex yamaguchii	JFT-1b	107	5.12e-13	DILVGISSVL	KDFAKFSPIFSILSMVVGLFS	GTKAEESVGS
SRR923472_TR42511|c0_g1_i1	Craspedacusta sowerbyi	JFT-2b	146	5.61e-13	VSSFAALAGP	GIGTLISGVLSAISTFLSLFG	GSEAESEESM
GHAQ01079010.1	Tripedalia cystophora	JFT-1b	114	6.74e-13	DLLAGLAENL	GPLAGIAPLFSVLSMVIGLFG	GEQVQESVGD
SK2016_DRR053671DRR053676_TRINITY_DN17801_c0_g1_i1	Turritopsis sp.	JFT-2-like	132	1.06e-12	IAAAVVSLAG	PVGSVIGTVLQLASTIFSFFG	GSSAPAQKKE
GCHV01003105.1	Podocoryna carnea	JFT-2-like	242	1.16e-12	LTALTAVVGG	PYGAIAGSVLSIIVTVLQIFG	APATESQEDM
TRINITY_DN11889_c1_g1_i2	Cyanea nozakii	JFT-1c	102	1.26e-12	DVVAGVAEFV	PGGAFIAPLATLVSSAIGLLS	STKVDNTIRD
GHAF01026513.1	Morbakka virulenta	JFT-1c	112	1.79e-12	ILKPIAEAFP	GAGPTVGAIIGLVSSVLGLFS	STKVSRSTDD
CassTX-B [tr|A0A679PN56]	Cassiopea xamachana	JFT-1c	113	2.13e-12	VAGVAEHFPP	PVGIVVASLATLVSSVLGYLT	PQKTNKAIKD
20874.1/isoform:2	Atolla vanhoeffeni	JFT-1a	119	2.32e-12	TSLALMTFGG	PVGAAFASVIQLVSALFSTFM	ASPATKPSVG
TR14353|c0_g1_i1	Chironex fleckeri	JFT-1b	150	2.76e-12	DILAGIAGEI	DKLARFSPILSILSMVIGLFT	PTKVKESVGQ
CfTX2 [sp|A7L036]	Chironex fleckeri	JFT-1b	104	3.87e-12	DILVGISSVL	KDFAKFSPVFSILSLVVGLFS	GTKAEESVSS
CfTX1 [sp|A7L035]	Chironex fleckeri	JFT-1b	107	4.57e-12	DILVGISSVL	KDFAKFSPIFSILSLVVGLFS	GTKAEESVGS
GHAX01078053.1	Chironex yamaguchii	JFT-1b	109	4.57e-12	DILVGISSVL	KDFAKFSPIFSILSLVVGLFS	GTKTEKSVSS
SRR923472_TR57099|c0_g1_i2	Craspedacusta sowerbyi	JFT-2b	146	5.39e-12	VSAIAALAPP	GIGTLISGALSAISTFMGLFG	GSQAESEESM
Seg4224.1	Aurelia coerulea	JFT-1c	104	6.36e-12	AIVAGVAENL	PFGQFIAPIASFVAFVIGIVS	GPKADNAMRN
GHAF01039423.1	Morbakka virulenta	JFT-1b	115	6.36e-12	LFGIALSVGG	PYGLAFAAVASLFSAVMNMIS	PQKVEKSLES
GEUJ01016115.1	Alatina alata	JFT-1b	113	8.81e-12	LSGIAKTYGG	PYGLVVSQVSSFVSSLFTMMN	KKGADNPSVS
GHAZ01117941.1	Velella velella	JFT-2a	157	8.81e-12	IIASILSLMG	PKAQLAGEILSIFSMIFSFFG	GATGGQESTE
GHAK01047221.1	Aurelia aurita (White Sea)	JFT-1c	104	1.54e-11	AVVAGVAENL	PFGQFIAPLATLVAAIIGIVS	GTKADNTMRT
GHAX01078052.1	Chironex yamaguchii	JFT-1b	107	3.09e-11	DILVGISGTL	EKFAKFSPIFSILSLVVGLFS	GTKTEKSVSS
GHAF01023352.1	Morbakka virulenta	JFT-1c	112	3.6e-11	IVKSIAEAFP	GKGTAIAAVIGLVANILGLFT	STKLVRSTED
GHAG01010390.1	Aurelia aurita (Baltic)	JFT-1c	112	3.89e-11	IMISSIAENI	PGGMMVSIFAQFMAGVIGYFS	PKKAKDTIRD
GHAK01058267.1	Aurelia aurita (White Sea)	JFT-1c	100	3.89e-11	GINMAIAEYI	KHGVSIPALTSLISSTIGLVK	AETVSNIIHK
GHAF01073040.1	Morbakka virulenta	JFT-1b	112	3.89e-11	LSGIAKAYGG	PLGVPIGAVADLVSNILSMVN	GKGTRSPSES
GHAF01031713.1	Morbakka virulenta	JFT-1b	106	6.09e-11	LSGIAKAYGG	PLGVPIGAVADLISNVLSMMN	GKGSKNPSES
GCHV01015653.1	Podocoryna carnea	JFT-1c	134	6.55e-11	VSLTSVLLPP	PIGDALNAVSPLLSSILPLFK	ISAKEEERLT
GHAQ01030441.1	Tripedalia cystophora	JFT-1b	104	8.79e-11	NIMSSVSGVI	PGLQAYSPLFGALSSIFGLFE	SEKAQKSVDV
GCHV01009776.1	Podocoryna carnea	JFT-2a	132	9.45e-11	IAVPLATMAE	LNDPLTEVVLSLVSSIFDTFG	GSTGGEIKTE
GHBG01094004.1	Copula sivickisi	JFT-1b	114	1.17e-10	ELLSGLGETL	GPLSGIAPFFSILSLAIGLFG	GEKVQASVAA
SRR923509_TR31713|c0_g2_i1	Hydractinia polyclina	JFT-2a	132	1.26e-10	IAVPLATMAD	LNDPLTEVILSLVSSVFDTFG	GSTGGEIKTE
GCHW01003789.1	Hydractinia symbiolongicarpus	JFT-2a	132	1.26e-10	IAVPLATMAD	LNDPLTEVILSLVSSVFDTFG	GSTGGEIKTE
GHAI01061375.1	Aurelia aurita (Roscoff)	JFT-1c	100	4.41e-10	EINTGITKYI	KADVSVPALTSLISSTIGLVK	AATVSNIIHK
Seg2604.6	Aurelia coerulea	JFT-1c	100	4.41e-10	EINAAITKYI	KADVSVPALTSLISSTIGLVK	AATVSNIIHK
gi|753580364|gb|GBRG01105533.1	Aurelia aurita	JFT-1c	100	1.98e-09	EINKAITKYI	KEETSVAALTSLISSTIGLVK	AKTVSNIFYK
GHAF01022044.1	Morbakka virulenta	JFT-1b	113	2.25e-09	EIISAVAGAF	DQLGAIGMVLGLVSTLISMFS	GGEVQESMED
GHAF01068209.1	Morbakka virulenta	JFT-1b	111	1.21e-07	ASCIEYEYQG	TGKFGTSIAANLMSSLLILFT	GEKAISAINA
