# Supplementary material for: Phylogenetic and Selection Analysis of an Expanded Family of Putatively Pore-Forming Jellyfish Toxins (Cnidaria: Medusozoa)
Source: Genome Biol Evol. 2021 Apr 23;13(6):evab081. doi: 10.1093/gbe/evab081 (PMC8214413; doi:10.1093/gbe/evab081)
Supplement: evab081_Supplementary_Data [file evab081_supplementary_data.zip › Table_S5.xlsx]

## Sheet: FUBAR_JFT_total
Site	posterior estimate of the synonymous substitution rate at a site ( = α)	posterior estimate of the non-synonymous substitution rate at a site( = β)	α-β	Probability [α>β]	Estimated posterior-probability for pervasive positive selection (dN/dS > 1) [Probability [α<β]] *0.23 are expected to be false positives (95% confidence interval of 0-1	Sig? (PP>0.9)	Bayes Factor [α<β]
35	3.402	31.154	27.752	0.054	0.913	YES	65.683
694	0.962	2.763	1.801	0.03	0.944	YES	104.555
731	0.489	2.746	2.257	0.01	0.984	YES	377.803
917	1.506	13.795	12.288	0.038	0.925	YES	76.636
1	3.442	0.677	-2.765	0.984	0.011	NO	0.073
2	2.729	0.542	-2.187	0.959	0.033	NO	0.213
3	3.311	2.217	-1.094	0.843	0.138	NO	1
4	2.921	2.184	-0.737	0.801	0.169	NO	1.266
5	2.59	2.022	-0.569	0.783	0.196	NO	1.524
6	3.04	2.306	-0.734	0.829	0.148	NO	1.082
7	3.698	6.311	2.613	0.629	0.337	NO	3.177
8	8.435	3.07	-5.364	0.897	0.07	NO	0.47
9	3.33	0.917	-2.413	0.912	0.075	NO	0.507
10	3.035	1.051	-1.984	0.886	0.099	NO	0.683
11	3.114	2.287	-0.827	0.836	0.148	NO	1.086
12	3.996	0.614	-3.382	0.972	0.023	NO	0.144
13	2.75	1.08	-1.67	0.913	0.07	NO	0.472
14	3.429	1.6	-1.828	0.888	0.093	NO	0.638
15	2.781	1.196	-1.585	0.93	0.06	NO	0.401
16	2.862	3.198	0.336	0.663	0.3	NO	2.68
17	3.305	0.805	-2.499	0.904	0.075	NO	0.506
18	3.295	1.153	-2.142	0.888	0.092	NO	0.63
19	3.417	2.888	-0.529	0.82	0.16	NO	1.188
20	3.522	1.218	-2.303	0.92	0.068	NO	0.458
21	3.295	1.864	-1.431	0.879	0.106	NO	0.737
22	3.724	0.971	-2.753	0.94	0.051	NO	0.334
23	3.096	2.864	-0.232	0.746	0.23	NO	1.869
24	3.311	2.217	-1.094	0.843	0.138	NO	1
25	3.311	2.217	-1.094	0.843	0.138	NO	1
26	3.311	2.217	-1.094	0.843	0.138	NO	1
27	3.311	2.217	-1.094	0.843	0.138	NO	1
28	3.311	2.217	-1.094	0.843	0.138	NO	1
29	3.311	2.217	-1.094	0.843	0.138	NO	1
30	3.311	2.217	-1.094	0.843	0.138	NO	1
31	3.311	2.217	-1.094	0.843	0.138	NO	1
32	3.311	2.217	-1.094	0.843	0.138	NO	1
33	11.249	1.16	-10.089	0.982	0.009	NO	0.058
34	2.554	1.768	-0.786	0.81	0.167	NO	1.255
36	2.773	1.045	-1.728	0.957	0.028	NO	0.182
37	2.813	2.236	-0.577	0.742	0.148	NO	1.083
38	2.129	0.918	-1.211	0.806	0.163	NO	1.216
39	2.804	1.023	-1.78	0.947	0.038	NO	0.249
40	3.986	0.471	-3.515	0.999	0	NO	0.002
41	2.819	0.9	-1.919	0.995	0.002	NO	0.015
42	2.906	1.516	-1.39	0.822	0.074	NO	0.497
43	2.811	1.118	-1.693	0.977	0.014	NO	0.09
44	6.062	0.637	-5.425	0.996	0.003	NO	0.017
45	2.217	2.525	0.308	0.581	0.375	NO	3.753
46	3.107	0.625	-2.482	0.965	0.028	NO	0.181
47	2.768	1.233	-1.535	0.854	0.127	NO	0.908
48	3.264	1.853	-1.411	0.885	0.099	NO	0.689
49	3.508	2.725	-0.783	0.851	0.13	NO	0.936
50	3.311	2.217	-1.094	0.843	0.138	NO	1
51	3.311	2.217	-1.094	0.843	0.138	NO	1
52	3.354	3.764	0.41	0.723	0.251	NO	2.092
53	3.594	4.083	0.489	0.776	0.198	NO	1.538
54	2.372	0.921	-1.451	0.84	0.138	NO	1
55	2.332	1.733	-0.598	0.703	0.261	NO	2.21
56	1.82	0.857	-0.963	0.68	0.293	NO	2.585
57	3.726	1.127	-2.599	0.964	0.024	NO	0.155
58	2.702	1.062	-1.64	0.95	0.036	NO	0.231
59	2.133	0.733	-1.4	0.897	0.078	NO	0.529
60	2.335	1.135	-1.2	0.809	0.146	NO	1.07
61	2.898	1.172	-1.725	0.984	0.008	NO	0.049
62	2.416	1.069	-1.347	0.877	0.082	NO	0.554
63	2.613	1.118	-1.495	0.935	0.031	NO	0.199
64	2.834	1.206	-1.628	0.991	0.002	NO	0.015
65	2.623	1.037	-1.586	0.948	0.026	NO	0.17
66	2.882	1.132	-1.75	0.998	0.001	NO	0.003
67	2.847	1.214	-1.632	0.998	0	NO	0.003
68	2.864	1.218	-1.646	1	0	NO	0
69	2.923	1.115	-1.807	1	0	NO	0
70	2.887	0.962	-1.926	1	0	NO	0
71	2.826	0.956	-1.87	1	0	NO	0
72	9.454	37.515	28.061	0.096	0.819	NO	28.218
73	3.135	0.828	-2.307	0.974	0.02	NO	0.125
74	2.835	0.904	-1.931	0.957	0.031	NO	0.203
75	2.891	1.272	-1.619	0.885	0.096	NO	0.66
76	3.311	2.217	-1.094	0.843	0.138	NO	1
77	3.074	0.976	-2.099	0.947	0.041	NO	0.269
78	3.922	3.18	-0.743	0.84	0.142	NO	1.032
79	3.355	11.474	8.119	0.38	0.581	NO	8.66
80	2.889	4.41	1.521	0.762	0.218	NO	1.743
81	3.311	2.217	-1.094	0.843	0.138	NO	1
82	3.311	2.217	-1.094	0.843	0.138	NO	1
83	2.761	0.461	-2.3	0.962	0.03	NO	0.196
84	3.311	2.217	-1.094	0.843	0.138	NO	1
85	3.311	2.217	-1.094	0.843	0.138	NO	1
86	3.311	2.217	-1.094	0.843	0.138	NO	1
87	3.311	2.217	-1.094	0.843	0.138	NO	1
88	3.311	2.217	-1.094	0.843	0.138	NO	1
89	3.311	2.217	-1.094	0.843	0.138	NO	1
90	3.311	2.217	-1.094	0.843	0.138	NO	1
91	3.311	2.217	-1.094	0.843	0.138	NO	1
92	3.311	2.217	-1.094	0.843	0.138	NO	1
93	3.311	2.217	-1.094	0.843	0.138	NO	1
94	3.311	2.217	-1.094	0.843	0.138	NO	1
95	2.988	2.645	-0.343	0.874	0.112	NO	0.79
96	1.917	1.163	-0.755	0.648	0.324	NO	2.993
97	2.148	0.978	-1.17	0.741	0.236	NO	1.925
98	2.81	0.802	-2.009	1	0	NO	0
99	2.812	0.612	-2.2	1	0	NO	0
100	2.816	0.906	-1.91	1	0	NO	0
101	2.906	0.666	-2.241	0.962	0.03	NO	0.194
102	2.11	1.331	-0.78	0.663	0.311	NO	2.82
103	3.249	3.239	-0.01	0.75	0.225	NO	1.817
104	3.311	2.217	-1.094	0.843	0.138	NO	1
105	3.36	1.986	-1.373	0.88	0.105	NO	0.732
106	3.287	1.942	-1.345	0.872	0.111	NO	0.782
107	3.311	2.217	-1.094	0.843	0.138	NO	1
108	3.408	2.763	-0.645	0.826	0.154	NO	1.137
109	3.328	3.117	-0.211	0.777	0.2	NO	1.56
110	1.956	0.472	-1.484	0.895	0.083	NO	0.563
111	3.044	2.45	-0.594	0.853	0.13	NO	0.929
112	2.638	2.168	-0.47	0.752	0.216	NO	1.718
113	3.003	8.25	5.247	0.496	0.468	NO	5.503
114	3.036	1.795	-1.241	0.814	0.158	NO	1.174
115	2.801	1.037	-1.764	0.995	0.002	NO	0.011
116	2.788	0.72	-2.069	0.999	0	NO	0.001
117	2.742	0.774	-1.968	0.995	0.003	NO	0.016
118	2.864	1.174	-1.69	0.999	0	NO	0
119	2.47	0.668	-1.802	0.99	0.006	NO	0.037
120	2.63	0.712	-1.919	0.995	0.002	NO	0.015
121	2.671	1.15	-1.521	0.876	0.104	NO	0.728
122	3.471	3.344	-0.127	0.802	0.174	NO	1.313
123	3.343	2.658	-0.685	0.818	0.162	NO	1.208
124	3.297	1.157	-2.14	0.888	0.092	NO	0.631
125	3.724	2.823	-0.901	0.863	0.121	NO	0.858
126	3.336	3.449	0.112	0.752	0.223	NO	1.791
127	4.439	7.968	3.529	0.613	0.349	NO	3.349
128	3.739	2.428	-1.311	0.887	0.099	NO	0.685
129	3.225	2.72	-0.504	0.759	0.218	NO	1.746
130	4.03	4.977	0.947	0.767	0.205	NO	1.612
131	3.311	2.217	-1.094	0.843	0.138	NO	1
132	5.273	13.108	7.835	0.503	0.444	NO	4.987
133	2.817	1.166	-1.651	1	0	NO	0
134	2.777	1.185	-1.592	0.982	0.002	NO	0.015
135	2.815	0.517	-2.298	1	0	NO	0
136	2.728	0.956	-1.771	0.99	0.002	NO	0.013
137	2.784	1.064	-1.721	0.993	0.001	NO	0.006
138	2.792	0.443	-2.348	1	0	NO	0
139	2.802	0.8	-2.002	1	0	NO	0
140	2.863	1.045	-1.818	1	0	NO	0
141	2.807	0.808	-1.999	1	0	NO	0
142	2.214	0.248	-1.967	1	0	NO	0
143	3.629	1.325	-2.303	0.936	0.045	NO	0.297
144	1.992	0.528	-1.465	0.767	0.21	NO	1.664
145	1.542	0.334	-1.209	0.939	0.044	NO	0.285
146	2.787	0.692	-2.096	0.952	0.038	NO	0.247
147	2.859	0.971	-1.888	0.948	0.039	NO	0.253
148	3.695	1.062	-2.633	0.975	0.015	NO	0.098
149	2.564	0.72	-1.845	0.917	0.068	NO	0.457
150	2.636	0.998	-1.638	0.861	0.122	NO	0.866
151	2.552	0.765	-1.786	0.995	0.002	NO	0.012
152	2.811	1.224	-1.587	0.995	0.001	NO	0.005
153	2.825	0.746	-2.079	1	0	NO	0
154	2.805	1.069	-1.736	0.995	0.001	NO	0.006
155	2.814	0.958	-1.856	1	0	NO	0
156	1.856	0.47	-1.387	1	0	NO	0.001
157	2.712	0.63	-2.082	1	0	NO	0.001
158	2.818	1.179	-1.639	0.998	0	NO	0.002
159	2.783	0.933	-1.851	0.994	0.002	NO	0.01
160	2.802	0.718	-2.084	1	0	NO	0.001
161	2.798	0.796	-2.002	1	0	NO	0.001
162	2.632	0.805	-1.827	0.992	0.003	NO	0.016
163	2.566	1.122	-1.444	0.909	0.042	NO	0.277
164	2.722	1.113	-1.609	0.97	0.012	NO	0.075
165	2.918	1.174	-1.744	0.974	0.014	NO	0.088
166	2.485	1.003	-1.482	0.906	0.062	NO	0.415
167	2.701	0.656	-2.045	0.998	0.001	NO	0.005
168	2.812	0.741	-2.072	0.999	0.001	NO	0.004
169	3.311	2.217	-1.094	0.843	0.138	NO	1
170	3.311	2.217	-1.094	0.843	0.138	NO	1
171	3.311	2.217	-1.094	0.843	0.138	NO	1
172	3.311	2.217	-1.094	0.843	0.138	NO	1
173	2.971	0.76	-2.211	0.9	0.084	NO	0.575
174	3.527	0.956	-2.571	0.973	0.019	NO	0.121
175	2.952	0.499	-2.453	0.99	0.008	NO	0.047
176	2.695	1.177	-1.519	0.943	0.03	NO	0.192
177	2.844	0.411	-2.433	1	0	NO	0
178	2.812	0.681	-2.131	1	0	NO	0
179	9.327	1.197	-8.129	1	0	NO	0
180	2.793	1.192	-1.6	0.99	0.002	NO	0.01
181	2.807	0.396	-2.41	1	0	NO	0
182	2.854	0.638	-2.217	1	0	NO	0
183	2.817	1.216	-1.601	1	0	NO	0
184	2.607	0.537	-2.07	1	0	NO	0
185	2.815	0.429	-2.386	1	0	NO	0
186	2.818	1.214	-1.603	1	0	NO	0
187	3.228	1.224	-2.004	1	0	NO	0
188	2.788	0.616	-2.172	1	0	NO	0
189	2.875	0.588	-2.288	1	0	NO	0
190	4.08	1.178	-2.902	1	0	NO	0
191	2.857	1.092	-1.765	1	0	NO	0
192	2.815	0.638	-2.177	1	0	NO	0
193	2.776	0.541	-2.236	1	0	NO	0
194	2.816	1.049	-1.767	0.999	0	NO	0.001
195	2.804	0.99	-1.815	0.997	0.001	NO	0.004
196	2.225	1.049	-1.175	0.8	0.143	NO	1.04
197	3.105	1.57	-1.535	0.839	0.138	NO	1.001
198	3.311	2.217	-1.094	0.843	0.138	NO	1
199	3.311	2.217	-1.094	0.843	0.138	NO	1
200	3.311	2.217	-1.094	0.843	0.138	NO	1
201	3.311	2.217	-1.094	0.843	0.138	NO	1
202	3.311	2.217	-1.094	0.843	0.138	NO	1
203	3.482	2.487	-0.994	0.837	0.144	NO	1.054
204	2.819	1.124	-1.695	0.982	0.009	NO	0.057
205	4.346	0.727	-3.619	0.999	0	NO	0.002
206	2.701	0.419	-2.281	1	0	NO	0
207	2.192	0.588	-1.604	0.987	0.008	NO	0.05
208	2.824	0.851	-1.973	1	0	NO	0
209	1.93	0.666	-1.264	0.994	0.002	NO	0.015
210	2.844	1.057	-1.788	1	0	NO	0
211	2.821	0.42	-2.401	1	0	NO	0
212	3.311	2.217	-1.094	0.843	0.138	NO	1
213	3.311	2.217	-1.094	0.843	0.138	NO	1
214	3.311	2.217	-1.094	0.843	0.138	NO	1
215	3.547	1.813	-1.734	0.918	0.07	NO	0.467
216	2.906	0.631	-2.275	1	0	NO	0
217	2.801	0.612	-2.189	1	0	NO	0
218	2.813	0.732	-2.081	1	0	NO	0
219	2.385	0.952	-1.433	0.932	0.029	NO	0.186
220	3.423	1.082	-2.34	0.947	0.044	NO	0.289
221	3.37	2.094	-1.276	0.865	0.119	NO	0.845
222	3.544	3.316	-0.228	0.806	0.172	NO	1.297
223	2.73	0.653	-2.078	1	0	NO	0
224	1.282	0.332	-0.949	1	0	NO	0
225	1.442	0.506	-0.937	1	0	NO	0
226	2.81	0.835	-1.975	1	0	NO	0
227	2.821	0.514	-2.307	1	0	NO	0
228	2.648	0.417	-2.231	1	0	NO	0
229	2.813	0.398	-2.414	1	0	NO	0
230	2.745	0.713	-2.031	1	0	NO	0
231	3.311	2.217	-1.094	0.843	0.138	NO	1
232	2.812	0.43	-2.382	1	0	NO	0
233	2.659	0.419	-2.24	1	0	NO	0
234	2.809	0.696	-2.113	1	0	NO	0
235	2.677	0.702	-1.975	1	0	NO	0
236	2.802	0.35	-2.452	1	0	NO	0
237	2.814	0.397	-2.417	1	0	NO	0
238	2.451	0.762	-1.689	0.994	0.002	NO	0.013
239	2.16	0.182	-1.978	1	0	NO	0
240	2.838	0.299	-2.54	1	0	NO	0
241	2.815	0.395	-2.42	1	0	NO	0
242	1.204	0.433	-0.771	0.999	0	NO	0.001
243	2.839	0.459	-2.38	1	0	NO	0
244	2.703	0.41	-2.293	1	0	NO	0
245	2.715	0.396	-2.319	1	0	NO	0
246	2.715	0.809	-1.906	0.998	0	NO	0.001
247	2.433	0.649	-1.785	0.998	0.001	NO	0.005
248	1.257	0.285	-0.972	1	0	NO	0
249	2.81	0.355	-2.455	1	0	NO	0
250	2.81	0.432	-2.379	1	0	NO	0
251	1.314	0.074	-1.24	1	0	NO	0
252	2.803	0.244	-2.558	1	0	NO	0
253	2.815	0.074	-2.741	1	0	NO	0
254	2.816	0.391	-2.425	1	0	NO	0
255	2.818	0.318	-2.5	1	0	NO	0
256	1.181	0.319	-0.861	1	0	NO	0
257	2.795	0.562	-2.233	1	0	NO	0
258	1.677	0.459	-1.218	1	0	NO	0
259	2.791	0.391	-2.401	1	0	NO	0
260	2.388	0.283	-2.105	1	0	NO	0
261	2.808	0.515	-2.293	1	0	NO	0
262	2.812	0.428	-2.385	1	0	NO	0
263	1.729	0.335	-1.393	1	0	NO	0
264	1.247	0.299	-0.948	0.999	0	NO	0.001
265	2.789	0.294	-2.495	1	0	NO	0
266	2.817	0.072	-2.745	1	0	NO	0
267	4.28	0.511	-3.769	0.991	0.007	NO	0.042
268	2.698	0.658	-2.04	1	0	NO	0
269	2.041	0.128	-1.913	1	0	NO	0
270	2.704	0.507	-2.198	1	0	NO	0
271	1.234	0.466	-0.768	1	0	NO	0
272	1.657	0.41	-1.247	1	0	NO	0
273	1.548	0.334	-1.215	1	0	NO	0
274	2.814	0.398	-2.416	1	0	NO	0
275	1.38	0.353	-1.027	1	0	NO	0
276	2.817	0.258	-2.56	1	0	NO	0
277	2.805	0.431	-2.374	1	0	NO	0
278	2.815	0.401	-2.414	1	0	NO	0
279	2.786	0.42	-2.367	1	0	NO	0
280	2.812	0.115	-2.697	1	0	NO	0
281	2.814	0.391	-2.423	1	0	NO	0
282	2.746	0.381	-2.366	1	0	NO	0
283	1.755	0.257	-1.499	1	0	NO	0
284	2.816	0.39	-2.426	1	0	NO	0
285	2.813	0.305	-2.508	1	0	NO	0
286	2.526	0.112	-2.414	1	0	NO	0
287	1.696	0.271	-1.425	1	0	NO	0
288	1.181	0.338	-0.843	1	0	NO	0
289	2.323	0.415	-1.908	1	0	NO	0.001
290	1.277	0.558	-0.719	0.946	0.033	NO	0.212
291	2.576	1.664	-0.912	0.869	0.113	NO	0.793
292	3.311	2.217	-1.094	0.843	0.138	NO	1
293	3.311	2.217	-1.094	0.843	0.138	NO	1
294	2.613	0.46	-2.153	0.999	0.001	NO	0.004
295	2.756	0.614	-2.142	0.999	0	NO	0.003
296	2.777	0.706	-2.071	1	0	NO	0
297	1.723	0.227	-1.496	1	0	NO	0
298	2.804	0.355	-2.449	1	0	NO	0
299	2.915	0.421	-2.494	1	0	NO	0
300	2.773	0.461	-2.312	1	0	NO	0
301	2.442	0.771	-1.671	0.986	0.006	NO	0.036
302	2.985	0.215	-2.77	1	0	NO	0
303	5.342	0.377	-4.965	1	0	NO	0
304	2.8	0.436	-2.364	1	0	NO	0
305	2.817	0.424	-2.393	1	0	NO	0
306	2.603	0.396	-2.207	1	0	NO	0
307	1.209	0.217	-0.992	1	0	NO	0
308	2.398	0.522	-1.876	1	0	NO	0
309	1.423	0.56	-0.863	0.998	0.001	NO	0.006
310	1.971	0.192	-1.779	1	0	NO	0
311	1.205	0.214	-0.991	1	0	NO	0
312	2.817	0.498	-2.32	1	0	NO	0
313	2.748	0.403	-2.345	1	0	NO	0
314	2.793	0.603	-2.19	1	0	NO	0
315	2.809	0.398	-2.411	1	0	NO	0
316	2.782	0.329	-2.452	1	0	NO	0
317	2.892	0.546	-2.346	1	0	NO	0
318	3.311	2.217	-1.094	0.843	0.138	NO	1
319	2.781	0.4	-2.381	1	0	NO	0
320	2.809	0.098	-2.711	1	0	NO	0
321	2.793	0.601	-2.192	1	0	NO	0
322	2.803	0.455	-2.348	1	0	NO	0
323	2.796	0.49	-2.306	1	0	NO	0
324	1.592	0.352	-1.24	1	0	NO	0
325	2.818	0.646	-2.172	1	0	NO	0
326	1.217	0.175	-1.042	1	0	NO	0
327	2.771	0.353	-2.418	1	0	NO	0
328	2.852	0.306	-2.546	1	0	NO	0
329	2.802	0.41	-2.392	1	0	NO	0
330	2.812	0.476	-2.336	1	0	NO	0
331	2.817	0.213	-2.604	1	0	NO	0
332	2.813	0.717	-2.096	1	0	NO	0
333	1.368	0.413	-0.955	1	0	NO	0
334	2.313	0.312	-2.001	1	0	NO	0
335	2.692	0.368	-2.324	1	0	NO	0
336	2.78	0.43	-2.35	1	0	NO	0
337	2.759	0.324	-2.436	1	0	NO	0
338	2.795	0.294	-2.5	1	0	NO	0
339	2.783	0.437	-2.346	1	0	NO	0
340	2.467	0.465	-2.002	1	0	NO	0
341	2.476	0.827	-1.648	0.902	0.083	NO	0.567
342	3.311	2.217	-1.094	0.843	0.138	NO	1
343	3.311	2.217	-1.094	0.843	0.138	NO	1
344	3.311	2.217	-1.094	0.843	0.138	NO	1
345	3.311	2.217	-1.094	0.843	0.138	NO	1
346	3.311	2.217	-1.094	0.843	0.138	NO	1
347	2.851	0.353	-2.498	1	0	NO	0
348	2.794	0.217	-2.577	1	0	NO	0
349	2.763	0.365	-2.398	1	0	NO	0
350	2.273	0.706	-1.567	0.995	0.002	NO	0.012
351	2.829	1.08	-1.749	0.984	0.008	NO	0.049
352	2.411	0.844	-1.567	0.875	0.107	NO	0.748
353	3.311	2.217	-1.094	0.843	0.138	NO	1
354	5.51	0.564	-4.947	0.986	0.01	NO	0.066
355	3.06	1.157	-1.904	0.905	0.078	NO	0.528
356	2.774	0.615	-2.159	0.944	0.046	NO	0.304
357	3.169	0.509	-2.66	0.96	0.033	NO	0.21
358	2.824	0.478	-2.346	0.911	0.07	NO	0.472
359	2.47	0.721	-1.749	0.868	0.115	NO	0.812
360	2.767	0.458	-2.309	0.907	0.073	NO	0.493
361	2.624	0.823	-1.801	0.881	0.102	NO	0.71
362	2.44	0.798	-1.642	0.878	0.105	NO	0.729
363	6.008	7.027	1.019	0.776	0.185	NO	1.415
364	2.902	0.837	-2.065	0.893	0.091	NO	0.626
365	2.408	0.776	-1.632	0.874	0.109	NO	0.767
366	6.251	0.802	-5.449	0.989	0.007	NO	0.044
367	2.654	1.201	-1.453	0.873	0.109	NO	0.764
368	2.382	1.208	-1.175	0.779	0.194	NO	1.507
369	2.267	9.948	7.681	0.338	0.628	NO	10.523
370	2.814	0.882	-1.932	1	0	NO	0
371	2.813	1.109	-1.703	0.999	0	NO	0.001
372	2.214	0.769	-1.445	0.824	0.156	NO	1.152
373	2.812	0.277	-2.535	1	0	NO	0
374	2.804	0.421	-2.382	1	0	NO	0
375	1.959	0.923	-1.036	0.862	0.064	NO	0.431
376	2.815	0.999	-1.816	1	0	NO	0
377	2.879	0.361	-2.518	1	0	NO	0
378	2.793	0.211	-2.583	1	0	NO	0
379	2.803	0.685	-2.118	1	0	NO	0
380	1.695	0.444	-1.251	1	0	NO	0
381	2.815	0.275	-2.539	1	0	NO	0
382	2.684	0.41	-2.274	1	0	NO	0
383	2.777	0.433	-2.344	1	0	NO	0
384	2.812	0.43	-2.383	1	0	NO	0
385	1.185	0.317	-0.869	1	0	NO	0
386	2.874	0.313	-2.56	1	0	NO	0
387	1.312	0.334	-0.978	1	0	NO	0
388	2.769	0.238	-2.531	1	0	NO	0
389	1.733	0.639	-1.095	0.997	0.001	NO	0.007
390	1.674	0.294	-1.38	1	0	NO	0
391	1.855	0.316	-1.538	1	0	NO	0
392	2.666	0.821	-1.846	0.997	0.001	NO	0.003
393	2.797	0.429	-2.368	1	0	NO	0
394	1.162	0.118	-1.043	1	0	NO	0
395	2.518	0.17	-2.348	1	0	NO	0
396	2.659	0.557	-2.102	1	0	NO	0
397	1.849	0.131	-1.718	1	0	NO	0
398	2.81	0.268	-2.541	1	0	NO	0
399	2.681	0.514	-2.167	1	0	NO	0
400	2.814	0.366	-2.449	1	0	NO	0
401	1.58	0.073	-1.507	1	0	NO	0
402	2.815	0.792	-2.023	1	0	NO	0
403	2.83	0.683	-2.146	1	0	NO	0
404	2.817	0.393	-2.424	1	0	NO	0
405	1.305	0.297	-1.008	1	0	NO	0
406	2.614	0.698	-1.915	1	0	NO	0.001
407	2.08	0.637	-1.444	0.973	0.017	NO	0.105
408	1.601	0.566	-1.035	0.984	0.009	NO	0.055
409	1.537	1.033	-0.505	0.533	0.349	NO	3.344
410	2.66	1.098	-1.562	0.948	0.029	NO	0.187
411	2.991	0.925	-2.066	0.996	0.002	NO	0.014
412	2.386	0.732	-1.654	0.942	0.042	NO	0.274
413	3.068	1.123	-1.944	0.957	0.028	NO	0.179
414	2.857	1.009	-1.848	0.962	0.027	NO	0.174
415	2.795	2.995	0.2	0.738	0.231	NO	1.879
416	2.734	2.628	-0.107	0.755	0.221	NO	1.767
417	3.361	1.661	-1.7	0.88	0.102	NO	0.712
418	3.279	2.075	-1.204	0.873	0.111	NO	0.777
419	3.1	1.374	-1.726	0.882	0.103	NO	0.716
420	3.516	1.032	-2.485	0.938	0.053	NO	0.346
421	3.358	1.805	-1.553	0.892	0.093	NO	0.643
422	3.311	2.217	-1.094	0.843	0.138	NO	1
423	3.311	2.217	-1.094	0.843	0.138	NO	1
424	3.311	2.217	-1.094	0.843	0.138	NO	1
425	3.311	2.217	-1.094	0.843	0.138	NO	1
426	3.311	2.217	-1.094	0.843	0.138	NO	1
427	3.311	2.217	-1.094	0.843	0.138	NO	1
428	3.311	2.217	-1.094	0.843	0.138	NO	1
429	3.311	2.217	-1.094	0.843	0.138	NO	1
430	3.311	2.217	-1.094	0.843	0.138	NO	1
431	3.096	2.645	-0.451	0.775	0.203	NO	1.589
432	2.63	0.52	-2.11	0.885	0.099	NO	0.687
433	2.63	0.988	-1.643	0.879	0.103	NO	0.718
434	2.698	1.372	-1.325	0.884	0.08	NO	0.54
435	2.6	0.872	-1.728	0.955	0.032	NO	0.209
436	2.765	1.159	-1.606	0.966	0.02	NO	0.129
437	2.884	1.018	-1.866	0.998	0.001	NO	0.004
438	2.696	0.842	-1.854	0.996	0.001	NO	0.005
439	2.809	0.813	-1.997	1	0	NO	0
440	2.81	0.742	-2.068	1	0	NO	0
441	2.775	1.129	-1.646	0.985	0.003	NO	0.02
442	2.818	1.224	-1.594	1	0	NO	0
443	2.625	0.748	-1.877	0.88	0.103	NO	0.715
444	2.719	0.824	-1.895	0.891	0.093	NO	0.64
445	2.728	0.616	-2.113	1	0	NO	0
446	2.307	0.319	-1.988	1	0	NO	0
447	2.708	0.677	-2.031	0.999	0	NO	0.001
448	2.076	0.399	-1.677	1	0	NO	0
449	2.76	0.214	-2.546	1	0	NO	0
450	2.814	0.371	-2.443	1	0	NO	0
451	2.773	0.685	-2.088	1	0	NO	0
452	2.256	0.3	-1.957	1	0	NO	0
453	2.768	0.481	-2.287	1	0	NO	0
454	2.808	0.353	-2.455	1	0	NO	0
455	2.815	0.236	-2.578	1	0	NO	0
456	2.814	0.15	-2.664	1	0	NO	0
457	2.774	0.404	-2.37	1	0	NO	0
458	2.396	0.243	-2.152	1	0	NO	0
459	2.335	0.233	-2.102	1	0	NO	0
460	1.293	0.273	-1.02	1	0	NO	0
461	1.342	0.282	-1.06	1	0	NO	0
462	2.761	0.491	-2.27	1	0	NO	0
463	2.814	0.073	-2.74	1	0	NO	0
464	1.332	0.23	-1.102	1	0	NO	0
465	2.714	0.466	-2.248	1	0	NO	0
466	2.815	0.252	-2.563	1	0	NO	0
467	2.682	0.312	-2.37	1	0	NO	0
468	1.51	0.522	-0.988	1	0	NO	0
469	1.503	0.202	-1.301	1	0	NO	0
470	2.814	0.229	-2.584	1	0	NO	0
471	2.567	0.295	-2.272	1	0	NO	0
472	2.628	0.455	-2.173	1	0	NO	0
473	2.787	0.37	-2.418	1	0	NO	0
474	1.26	0.411	-0.849	1	0	NO	0
475	2.52	0.491	-2.028	1	0	NO	0
476	2.805	0.497	-2.308	1	0	NO	0
477	1.405	0.429	-0.976	1	0	NO	0
478	2.76	0.449	-2.311	1	0	NO	0
479	2.814	0.684	-2.13	1	0	NO	0
480	2.816	1.117	-1.699	0.999	0	NO	0
481	2.798	0.661	-2.137	1	0	NO	0
482	2.392	1.121	-1.271	0.836	0.134	NO	0.966
483	3.166	0.905	-2.261	0.988	0.008	NO	0.048
484	2.935	0.923	-2.011	0.934	0.055	NO	0.365
485	3.991	0.831	-3.16	0.978	0.017	NO	0.107
486	3.007	1.319	-1.688	0.922	0.058	NO	0.388
487	2.044	0.713	-1.331	0.806	0.17	NO	1.281
488	0.684	1.695	1.011	0.169	0.807	NO	26.101
489	2.932	2.817	-0.115	0.703	0.274	NO	2.355
490	2.959	0.764	-2.195	0.899	0.085	NO	0.583
491	2.731	0.732	-1.999	0.888	0.095	NO	0.659
492	4.04	0.733	-3.308	0.976	0.019	NO	0.118
493	2.761	1.894	-0.867	0.779	0.198	NO	1.542
494	2.959	0.764	-2.195	0.899	0.085	NO	0.583
495	2.925	0.741	-2.184	0.9	0.085	NO	0.579
496	4.035	0.895	-3.139	0.969	0.024	NO	0.157
497	4.034	2.707	-1.327	0.891	0.093	NO	0.638
498	3.604	0.816	-2.788	0.967	0.026	NO	0.165
499	3.639	2.325	-1.314	0.854	0.128	NO	0.915
500	3.661	2.33	-1.33	0.896	0.087	NO	0.597
501	2.815	2.535	-0.281	0.745	0.23	NO	1.863
502	3.984	0.899	-3.085	0.966	0.027	NO	0.173
503	4.028	4.425	0.398	0.777	0.199	NO	1.551
504	3.913	4.401	0.488	0.815	0.161	NO	1.195
505	2.918	0.645	-2.272	0.907	0.079	NO	0.532
506	3.729	11.514	7.785	0.381	0.576	NO	8.492
507	3.086	1.068	-2.018	0.886	0.1	NO	0.69
508	4.692	1.002	-3.69	0.985	0.009	NO	0.055
509	4.736	1.542	-3.193	0.955	0.036	NO	0.23
510	3.155	1.158	-1.997	0.949	0.038	NO	0.245
511	2.664	0.665	-1.999	0.954	0.035	NO	0.228
512	2.893	1.335	-1.558	0.872	0.101	NO	0.698
513	3.213	0.985	-2.229	0.969	0.021	NO	0.132
514	1.608	1.476	-0.132	0.488	0.467	NO	5.464
515	2.815	1.027	-1.788	0.993	0.004	NO	0.022
516	3.087	0.749	-2.339	1	0	NO	0.001
517	2.327	0.798	-1.53	0.942	0.038	NO	0.247
518	1.779	0.667	-1.112	0.952	0.029	NO	0.187
519	2.818	0.263	-2.555	1	0	NO	0
520	2.729	0.756	-1.973	0.998	0.001	NO	0.004
521	2.558	0.77	-1.788	0.994	0.002	NO	0.014
522	2.755	0.376	-2.379	1	0	NO	0
523	1.213	0.251	-0.961	1	0	NO	0
524	2.792	0.74	-2.051	1	0	NO	0
525	2.658	0.373	-2.285	1	0	NO	0
526	1.226	0.329	-0.897	1	0	NO	0
527	2.814	0.497	-2.317	1	0	NO	0
528	2.819	0.502	-2.317	1	0	NO	0
529	2.804	0.402	-2.403	1	0	NO	0
530	2.803	0.507	-2.295	1	0	NO	0
531	2.799	0.587	-2.212	1	0	NO	0
532	1.282	0.569	-0.713	0.994	0.002	NO	0.015
533	1.298	0.277	-1.02	1	0	NO	0
534	2.779	0.35	-2.429	1	0	NO	0
535	2.427	0.662	-1.765	0.999	0	NO	0.002
536	2.72	1.608	-1.112	0.813	0.15	NO	1.101
537	2.807	0.716	-2.09	1	0	NO	0
538	2.742	0.145	-2.596	1	0	NO	0
539	2.813	0.564	-2.249	1	0	NO	0
540	2.812	0.771	-2.042	1	0	NO	0
541	2.816	0.434	-2.382	1	0	NO	0
542	2.815	0.277	-2.538	1	0	NO	0
543	2.82	0.874	-1.945	1	0	NO	0
544	2.811	0.184	-2.628	1	0	NO	0
545	2.823	0.332	-2.491	1	0	NO	0
546	2.793	0.483	-2.311	1	0	NO	0
547	2.813	0.432	-2.381	1	0	NO	0
548	2.811	0.129	-2.682	1	0	NO	0
549	1.753	0.572	-1.18	1	0	NO	0
550	2.384	0.33	-2.054	1	0	NO	0
551	2.733	0.463	-2.27	1	0	NO	0
552	2.663	0.464	-2.199	1	0	NO	0
553	2.683	0.815	-1.868	0.997	0.001	NO	0.005
554	2.81	0.504	-2.306	1	0	NO	0
555	1.454	0.238	-1.217	1	0	NO	0
556	2.478	0.56	-1.918	1	0	NO	0
557	2.809	0.423	-2.385	1	0	NO	0
558	2.784	0.324	-2.46	1	0	NO	0
559	2.552	0.471	-2.081	1	0	NO	0
560	2.813	0.564	-2.25	1	0	NO	0
561	2.815	0.237	-2.578	1	0	NO	0
562	2.8	0.279	-2.521	1	0	NO	0
563	1.699	0.674	-1.025	0.973	0.013	NO	0.081
564	2.785	0.601	-2.185	1	0	NO	0
565	2.386	0.105	-2.281	1	0	NO	0
566	3.311	2.217	-1.094	0.843	0.138	NO	1
567	3.311	2.217	-1.094	0.843	0.138	NO	1
568	3.311	2.217	-1.094	0.843	0.138	NO	1
569	3.311	2.217	-1.094	0.843	0.138	NO	1
570	3.311	2.217	-1.094	0.843	0.138	NO	1
571	3.311	2.217	-1.094	0.843	0.138	NO	1
572	3.311	2.217	-1.094	0.843	0.138	NO	1
573	3.311	2.217	-1.094	0.843	0.138	NO	1
574	3.311	2.217	-1.094	0.843	0.138	NO	1
575	3.311	2.217	-1.094	0.843	0.138	NO	1
576	3.311	2.217	-1.094	0.843	0.138	NO	1
577	3.311	2.217	-1.094	0.843	0.138	NO	1
578	3.311	2.217	-1.094	0.843	0.138	NO	1
579	3.311	2.217	-1.094	0.843	0.138	NO	1
580	3.311	2.217	-1.094	0.843	0.138	NO	1
581	3.311	2.217	-1.094	0.843	0.138	NO	1
582	3.311	2.217	-1.094	0.843	0.138	NO	1
583	3.311	2.217	-1.094	0.843	0.138	NO	1
584	3.311	2.217	-1.094	0.843	0.138	NO	1
585	3.311	2.217	-1.094	0.843	0.138	NO	1
586	3.311	2.217	-1.094	0.843	0.138	NO	1
587	3.311	2.217	-1.094	0.843	0.138	NO	1
588	3.311	2.217	-1.094	0.843	0.138	NO	1
589	3.311	2.217	-1.094	0.843	0.138	NO	1
590	3.311	2.217	-1.094	0.843	0.138	NO	1
591	3.311	2.217	-1.094	0.843	0.138	NO	1
592	2.765	0.618	-2.148	1	0	NO	0
593	1.343	0.687	-0.657	0.962	0.019	NO	0.122
594	2.849	0.242	-2.608	1	0	NO	0
595	2.806	0.544	-2.262	1	0	NO	0
596	2.822	0.699	-2.123	1	0	NO	0
597	2.635	0.512	-2.123	1	0	NO	0
598	2.55	0.425	-2.126	1	0	NO	0
599	2.811	0.772	-2.039	1	0	NO	0
600	2.812	0.37	-2.442	1	0	NO	0
601	2.592	0.241	-2.351	1	0	NO	0
602	2.145	0.807	-1.339	0.972	0.01	NO	0.063
603	2.787	0.95	-1.837	0.998	0	NO	0.002
604	2.095	0.189	-1.906	1	0	NO	0
605	2.81	0.615	-2.195	1	0	NO	0
606	2.693	0.73	-1.963	0.998	0.001	NO	0.004
607	2.803	0.908	-1.895	0.999	0	NO	0.001
608	1.889	0.393	-1.496	0.834	0.14	NO	1.018
609	4.541	2.4	-2.142	0.868	0.105	NO	0.733
610	3.48	2.289	-1.191	0.807	0.142	NO	1.036
611	2.014	1.499	-0.515	0.656	0.31	NO	2.802
612	2.721	1.33	-1.391	0.836	0.136	NO	0.987
613	5.518	0.746	-4.772	0.978	0.017	NO	0.105
614	2.452	0.853	-1.6	0.906	0.076	NO	0.515
615	2.844	0.916	-1.928	0.95	0.038	NO	0.245
616	1.477	3.247	1.77	0.328	0.64	NO	11.104
617	2.475	2.665	0.191	0.587	0.366	NO	3.608
618	2.639	1.049	-1.59	0.896	0.089	NO	0.607
619	2.342	1.48	-0.862	0.784	0.19	NO	1.464
620	2.76	0.588	-2.172	0.902	0.083	NO	0.563
621	3.068	1.127	-1.941	0.927	0.06	NO	0.396
622	2.717	1.035	-1.683	0.873	0.11	NO	0.769
623	2.969	1.006	-1.963	0.882	0.102	NO	0.708
624	2.767	1.31	-1.458	0.831	0.148	NO	1.081
625	3.372	2.243	-1.129	0.792	0.181	NO	1.384
626	2.569	0.965	-1.605	0.818	0.162	NO	1.207
627	3.264	2.492	-0.772	0.763	0.207	NO	1.628
628	2.033	0.663	-1.37	0.768	0.208	NO	1.637
629	3.273	1.043	-2.23	0.897	0.089	NO	0.611
630	3.492	4.822	1.331	0.568	0.377	NO	3.785
631	2.035	1.466	-0.568	0.654	0.311	NO	2.815
632	1.557	0.503	-1.055	0.739	0.233	NO	1.892
633	2.263	2.154	-0.109	0.676	0.293	NO	2.582
634	1.441	0.772	-0.669	0.574	0.394	NO	4.068
635	2.69	0.742	-1.948	0.996	0.002	NO	0.012
636	2.789	0.921	-1.868	0.997	0.001	NO	0.005
637	2.724	0.962	-1.762	0.968	0.021	NO	0.133
638	3.369	1.032	-2.337	0.974	0.015	NO	0.094
639	2.664	0.588	-2.076	0.972	0.022	NO	0.137
640	2.759	0.928	-1.83	0.92	0.065	NO	0.435
641	2.621	0.668	-1.953	0.984	0.011	NO	0.069
642	2.413	0.736	-1.678	0.945	0.042	NO	0.277
643	2.032	0.497	-1.536	0.871	0.111	NO	0.781
644	1.284	0.712	-0.572	0.571	0.395	NO	4.081
645	2.399	0.738	-1.661	0.905	0.079	NO	0.536
646	2.535	1.058	-1.477	0.904	0.076	NO	0.515
647	2.819	0.972	-1.847	0.971	0.018	NO	0.112
648	1.595	0.468	-1.127	0.845	0.13	NO	0.932
649	2.816	0.576	-2.24	1	0	NO	0
650	2.542	0.486	-2.056	1	0	NO	0
651	2.796	0.625	-2.171	1	0	NO	0
652	2.811	0.72	-2.091	1	0	NO	0
653	11.639	15.481	3.841	0.511	0.39	NO	3.997
654	2.76	0.516	-2.243	0.981	0.014	NO	0.092
655	2.816	0.709	-2.107	1	0	NO	0
656	2.807	0.689	-2.119	1	0	NO	0
657	2.77	0.694	-2.077	1	0	NO	0
658	3.311	2.217	-1.094	0.843	0.138	NO	1
659	2.555	0.693	-1.862	0.999	0	NO	0.001
660	2.784	0.762	-2.021	1	0	NO	0
661	2.6	0.615	-1.985	1	0	NO	0.001
662	2.557	0.083	-2.473	1	0	NO	0
663	2.81	1.027	-1.783	0.998	0	NO	0.002
664	2.662	1.096	-1.566	0.95	0.026	NO	0.164
665	2.821	1.189	-1.632	1	0	NO	0
666	2.793	0.652	-2.141	1	0	NO	0
667	2.815	0.598	-2.217	1	0	NO	0
668	2.463	0.761	-1.702	0.997	0.001	NO	0.005
669	2.449	0.325	-2.125	1	0	NO	0
670	2.815	1.224	-1.591	1	0	NO	0
671	2.738	0.148	-2.589	1	0	NO	0
672	2.54	0.664	-1.876	1	0	NO	0
673	2.813	0.769	-2.045	1	0	NO	0
674	2.81	0.368	-2.442	1	0	NO	0
675	2.78	1.168	-1.612	0.984	0.004	NO	0.025
676	1.601	0.644	-0.957	0.731	0.239	NO	1.966
677	2.766	1.117	-1.649	0.982	0.007	NO	0.045
678	2.818	1.17	-1.649	0.999	0	NO	0.001
679	1.586	0.6	-0.986	0.998	0.001	NO	0.004
680	2.26	1.718	-0.542	0.666	0.302	NO	2.696
681	2.654	1.357	-1.297	0.866	0.107	NO	0.748
682	3.046	1.94	-1.106	0.773	0.161	NO	1.201
683	1.953	1.173	-0.78	0.652	0.32	NO	2.935
684	3.259	1.961	-1.299	0.841	0.133	NO	0.961
685	2.614	2.701	0.087	0.634	0.329	NO	3.064
686	2.78	1.977	-0.803	0.823	0.149	NO	1.096
687	2.579	0.805	-1.774	0.835	0.147	NO	1.079
688	3.311	2.217	-1.094	0.843	0.138	NO	1
689	3.311	2.217	-1.094	0.843	0.138	NO	1
690	2.403	0.503	-1.899	0.998	0.001	NO	0.005
691	2.806	1.191	-1.615	0.993	0.002	NO	0.014
692	2.773	1.173	-1.6	0.98	0.008	NO	0.052
693	2.817	0.64	-2.177	1	0	NO	0
695	2.944	0.97	-1.974	0.998	0.001	NO	0.003
696	2.86	0.578	-2.282	0.977	0.017	NO	0.11
697	2.694	0.313	-2.38	1	0	NO	0
698	2.825	1.219	-1.606	0.991	0.004	NO	0.025
699	2.592	1.15	-1.442	0.907	0.051	NO	0.338
700	1.027	0.415	-0.611	0.647	0.315	NO	2.866
701	2.362	1.101	-1.261	0.834	0.097	NO	0.668
702	3.995	4.594	0.6	0.773	0.2	NO	1.565
703	3.57	1.141	-2.429	0.927	0.062	NO	0.415
704	3.311	2.217	-1.094	0.843	0.138	NO	1
705	3.311	2.217	-1.094	0.843	0.138	NO	1
706	3.251	1.066	-2.185	0.901	0.084	NO	0.576
707	2.805	0.948	-1.856	0.996	0.001	NO	0.009
708	2.829	1.219	-1.61	0.995	0.001	NO	0.007
709	2.109	0.662	-1.447	0.985	0.008	NO	0.049
710	2.797	1.114	-1.683	0.993	0.002	NO	0.014
711	2.068	0.126	-1.942	1	0	NO	0
712	2.762	0.657	-2.105	0.999	0	NO	0.002
713	2.213	0.232	-1.981	1	0	NO	0
714	2.222	0.29	-1.932	1	0	NO	0
715	1.945	0.218	-1.727	1	0	NO	0
716	2.786	0.655	-2.13	1	0	NO	0
717	2.349	0.468	-1.881	0.999	0	NO	0.002
718	2.843	0.641	-2.202	1	0	NO	0
719	2.776	1.167	-1.609	0.983	0.005	NO	0.033
720	2.803	0.465	-2.338	1	0	NO	0
721	2.566	0.915	-1.65	0.971	0.012	NO	0.079
722	2.521	0.433	-2.088	1	0	NO	0
723	2.81	1.191	-1.619	0.993	0.002	NO	0.015
724	2.945	1.056	-1.889	1	0	NO	0
725	2.802	1.214	-1.589	0.992	0.002	NO	0.014
726	2.931	1.198	-1.733	0.999	0	NO	0.001
727	2.353	0.577	-1.776	0.946	0.043	NO	0.283
728	2.873	1.281	-1.592	0.85	0.131	NO	0.94
729	3.528	1.154	-2.374	1	0	NO	0
730	2.779	1.167	-1.612	0.985	0.006	NO	0.038
732	2.725	0.563	-2.162	1	0	NO	0
733	2.537	1.454	-1.083	0.834	0.135	NO	0.974
734	3.381	3.604	0.224	0.712	0.252	NO	2.109
735	3.189	1.502	-1.686	0.886	0.099	NO	0.686
736	3.077	2.004	-1.073	0.825	0.156	NO	1.153
737	2.962	1.721	-1.241	0.812	0.168	NO	1.258
738	3.208	2.812	-0.396	0.782	0.196	NO	1.518
739	3.042	0.523	-2.519	0.937	0.054	NO	0.354
740	1.938	0.914	-1.024	0.667	0.305	NO	2.744
741	2.72	0.973	-1.747	0.882	0.1	NO	0.691
742	1.863	1.727	-0.136	0.501	0.409	NO	4.328
743	2.793	1.177	-1.617	0.989	0.004	NO	0.024
744	2.68	0.315	-2.366	1	0	NO	0
745	2.585	0.261	-2.324	1	0	NO	0
746	2.745	0.402	-2.343	1	0	NO	0
747	0.966	0.785	-0.181	0.612	0.281	NO	2.437
748	1.107	0.008	-1.099	1	0	NO	0
749	2.368	0.152	-2.217	1	0	NO	0
750	1.24	0.365	-0.876	0.999	0	NO	0.001
751	2.751	0.229	-2.522	1	0	NO	0
752	2.354	0.453	-1.901	0.999	0.001	NO	0.004
753	1.594	0.58	-1.014	0.982	0.009	NO	0.06
754	2.798	1.185	-1.612	0.991	0.003	NO	0.017
755	2.787	0.812	-1.976	0.999	0	NO	0.001
756	2.548	0.803	-1.745	0.983	0.008	NO	0.05
757	2.899	0.634	-2.264	0.966	0.027	NO	0.174
758	3.409	0.439	-2.97	0.985	0.013	NO	0.084
759	3.199	2.215	-0.984	0.863	0.116	NO	0.818
760	3.474	3.322	-0.152	0.789	0.188	NO	1.449
761	3.283	1.997	-1.286	0.874	0.11	NO	0.775
762	3.487	2.449	-1.038	0.856	0.127	NO	0.906
763	3.623	3.283	-0.34	0.814	0.164	NO	1.225
764	3.232	1.045	-2.188	0.888	0.091	NO	0.626
765	3.311	2.217	-1.094	0.843	0.138	NO	1
766	3.311	2.217	-1.094	0.843	0.138	NO	1
767	2.699	2.156	-0.544	0.818	0.162	NO	1.209
768	3.351	13.956	10.605	0.312	0.648	NO	11.517
769	2.839	0.531	-2.308	1	0	NO	0
770	1.712	1.182	-0.531	0.512	0.415	NO	4.422
771	2.716	0.825	-1.892	0.987	0.007	NO	0.046
772	2.734	1.481	-1.252	0.899	0.082	NO	0.556
773	3.311	2.217	-1.094	0.843	0.138	NO	1
774	3.311	2.217	-1.094	0.843	0.138	NO	1
775	3.311	2.217	-1.094	0.843	0.138	NO	1
776	3.311	2.217	-1.094	0.843	0.138	NO	1
777	3.311	2.217	-1.094	0.843	0.138	NO	1
778	3.311	2.217	-1.094	0.843	0.138	NO	1
779	3.311	2.217	-1.094	0.843	0.138	NO	1
780	3.311	2.217	-1.094	0.843	0.138	NO	1
781	3.311	2.217	-1.094	0.843	0.138	NO	1
782	3.311	2.217	-1.094	0.843	0.138	NO	1
783	3.311	2.217	-1.094	0.843	0.138	NO	1
784	3.311	2.217	-1.094	0.843	0.138	NO	1
785	3.311	2.217	-1.094	0.843	0.138	NO	1
786	3.311	2.217	-1.094	0.843	0.138	NO	1
787	3.311	2.217	-1.094	0.843	0.138	NO	1
788	3.311	2.217	-1.094	0.843	0.138	NO	1
789	3.311	2.217	-1.094	0.843	0.138	NO	1
790	3.311	2.217	-1.094	0.843	0.138	NO	1
791	3.311	2.217	-1.094	0.843	0.138	NO	1
792	3.367	1.906	-1.461	0.887	0.098	NO	0.68
793	2.662	0.723	-1.939	0.998	0.001	NO	0.004
794	2.881	1.016	-1.865	1	0	NO	0
795	3.106	0.558	-2.549	1	0	NO	0
796	2.825	0.715	-2.11	1	0	NO	0
797	2.815	0.948	-1.867	1	0	NO	0
798	2.768	0.744	-2.024	1	0	NO	0.001
799	2.983	0.748	-2.235	1	0	NO	0
800	2.82	0.487	-2.333	1	0	NO	0
801	2.808	0.71	-2.098	1	0	NO	0
802	2.73	0.948	-1.781	0.991	0.002	NO	0.01
803	2.582	0.659	-1.923	1	0	NO	0
804	2.077	1.203	-0.874	0.606	0.131	NO	0.94
805	3.057	1.191	-1.867	0.997	0.001	NO	0.005
806	2.953	1.169	-1.785	0.997	0.001	NO	0.006
807	3.061	1.02	-2.04	0.993	0.003	NO	0.022
808	5.302	1.49	-3.812	0.962	0.019	NO	0.123
809	3.226	0.91	-2.317	0.979	0.014	NO	0.086
810	2.068	5.521	3.452	0.328	0.631	NO	10.686
811	3.668	1.112	-2.556	0.962	0.025	NO	0.161
812	5.179	6.068	0.889	0.522	0.415	NO	4.437
813	3.567	12.471	8.903	0.308	0.629	NO	10.57
814	6.762	9.937	3.176	0.502	0.415	NO	4.437
815	3.154	0.92	-2.234	0.944	0.044	NO	0.285
816	9.56	15.73	6.17	0.556	0.372	NO	3.699
817	9.677	12.856	3.18	0.616	0.311	NO	2.822
818	2.529	2.039	-0.49	0.696	0.272	NO	2.337
819	3.371	0.401	-2.97	0.996	0.002	NO	0.015
820	4.634	2.977	-1.657	0.8	0.145	NO	1.06
821	1.974	0.448	-1.525	0.827	0.15	NO	1.103
822	2.231	0.561	-1.671	0.842	0.141	NO	1.024
823	3.863	14.526	10.663	0.274	0.675	NO	12.978
824	3.929	1.257	-2.672	0.946	0.043	NO	0.282
825	3.775	2.532	-1.244	0.867	0.114	NO	0.805
826	2.794	0.864	-1.93	0.998	0	NO	0.002
827	2.812	0.809	-2.003	1	0	NO	0.001
828	2.816	0.613	-2.203	1	0	NO	0
829	2.818	0.884	-1.934	1	0	NO	0
830	2.816	0.717	-2.1	1	0	NO	0
831	2.493	0.7	-1.793	0.999	0	NO	0.002
832	2.036	0.443	-1.593	1	0	NO	0
833	2.743	0.399	-2.345	1	0	NO	0
834	2.59	0.599	-1.991	0.999	0	NO	0.003
835	2.61	0.633	-1.977	1	0	NO	0
836	3.366	0.076	-3.29	1	0	NO	0
837	2.816	0.965	-1.851	1	0	NO	0
838	2.81	1.169	-1.641	0.997	0	NO	0.002
839	3.51	2.65	-0.859	0.865	0.117	NO	0.828
840	3.006	1.511	-1.494	0.85	0.133	NO	0.957
841	3.011	0.763	-2.248	0.899	0.084	NO	0.575
842	3.471	5.188	1.717	0.669	0.299	NO	2.663
843	3.133	0.95	-2.183	0.927	0.062	NO	0.412
844	2.452	0.938	-1.514	0.829	0.15	NO	1.1
845	2.996	0.638	-2.358	0.906	0.078	NO	0.53
846	3.311	2.217	-1.094	0.843	0.138	NO	1
847	3.311	2.217	-1.094	0.843	0.138	NO	1
848	3.365	1.41	-1.955	0.907	0.072	NO	0.482
849	2.726	1.302	-1.424	0.926	0.049	NO	0.319
850	2.923	1.024	-1.898	0.997	0.001	NO	0.005
851	2.812	1.212	-1.601	0.995	0.001	NO	0.008
852	2.813	0.761	-2.052	1	0	NO	0
853	2.805	1.176	-1.629	0.996	0.001	NO	0.004
854	3.791	0.417	-3.374	1	0	NO	0
855	2.234	0.836	-1.398	0.89	0.078	NO	0.525
856	1.903	0.399	-1.504	1	0	NO	0.001
857	2.837	1.062	-1.775	0.992	0.004	NO	0.025
858	2.74	0.608	-2.132	1	0	NO	0
859	2.84	1.085	-1.754	1	0	NO	0
860	2.722	0.823	-1.899	0.889	0.095	NO	0.653
861	2.92	0.843	-2.076	0.893	0.091	NO	0.627
862	2.908	0.87	-2.038	0.888	0.095	NO	0.659
863	2.486	0.752	-1.734	0.886	0.097	NO	0.671
864	2.641	0.868	-1.773	0.879	0.104	NO	0.722
865	2.519	0.082	-2.437	1	0	NO	0
866	2.827	0.795	-2.032	1	0	NO	0
867	2.8	0.702	-2.098	1	0	NO	0
868	2.827	0.469	-2.357	1	0	NO	0
869	2.863	1.039	-1.824	1	0	NO	0
870	2.82	1.214	-1.606	0.998	0	NO	0.001
871	2.794	1.189	-1.605	0.987	0.004	NO	0.027
872	3.311	2.217	-1.094	0.843	0.138	NO	1
873	2.559	1.39	-1.17	0.857	0.115	NO	0.814
874	5.168	0.797	-4.371	0.999	0.001	NO	0.004
875	2.222	0.813	-1.408	0.871	0.108	NO	0.753
876	2.469	1.415	-1.053	0.767	0.198	NO	1.544
877	2.789	2.664	-0.125	0.385	0.419	NO	4.498
878	2.073	1.184	-0.889	0.711	0.241	NO	1.978
879	2.192	1.644	-0.548	0.656	0.295	NO	2.619
880	2.429	0.671	-1.758	0.966	0.024	NO	0.155
881	1.118	1.077	-0.041	0.36	0.594	NO	9.126
882	1.282	2.625	1.342	0.235	0.715	NO	15.689
883	2.709	0.955	-1.754	0.981	0.01	NO	0.063
884	2.753	0.505	-2.248	1	0	NO	0
885	2.801	0.369	-2.432	1	0	NO	0
886	2.981	2.251	-0.73	0.763	0.191	NO	1.474
887	2.153	1.345	-0.808	0.693	0.276	NO	2.379
888	3.06	1.219	-1.842	0.956	0.027	NO	0.176
889	3.017	1.202	-1.816	0.967	0.016	NO	0.103
890	2.841	1.178	-1.662	0.996	0.001	NO	0.006
891	2.818	1.125	-1.692	1	0	NO	0
892	2.79	0.422	-2.368	1	0	NO	0
893	2.789	1.037	-1.752	0.993	0.002	NO	0.009
894	2.778	0.594	-2.184	1	0	NO	0
895	2.811	0.74	-2.071	1	0	NO	0
896	2.795	1.245	-1.55	0.981	0.008	NO	0.052
897	2.781	0.486	-2.295	1	0	NO	0
898	2.774	0.315	-2.459	1	0	NO	0
899	2.792	0.563	-2.229	1	0	NO	0
900	3.657	2.481	-1.175	0.855	0.128	NO	0.918
901	3.081	2.119	-0.962	0.804	0.176	NO	1.333
902	5.385	15.652	10.267	0.384	0.565	NO	8.117
903	4.137	3.74	-0.397	0.815	0.163	NO	1.218
904	4.817	11.367	6.55	0.524	0.433	NO	4.764
905	3.018	0.55	-2.468	0.992	0.005	NO	0.032
906	2.792	1	-1.793	0.87	0.114	NO	0.8
907	3.303	2.016	-1.288	0.851	0.131	NO	0.943
908	2.639	0.675	-1.964	0.89	0.093	NO	0.638
909	3.382	2.673	-0.709	0.835	0.145	NO	1.059
910	3.311	2.217	-1.094	0.843	0.138	NO	1
911	3.311	2.217	-1.094	0.843	0.138	NO	1
912	3.311	2.217	-1.094	0.843	0.138	NO	1
913	3.311	2.217	-1.094	0.843	0.138	NO	1
914	3.311	2.217	-1.094	0.843	0.138	NO	1
915	2.358	1.736	-0.622	0.715	0.241	NO	1.983
916	2.368	0.412	-1.956	0.989	0.007	NO	0.045
918	3.635	18.854	15.219	0.283	0.673	NO	12.836
919	3.655	6.837	3.182	0.697	0.263	NO	2.225
920	2.934	0.95	-1.984	0.962	0.027	NO	0.172
921	7.131	0.571	-6.561	0.997	0.002	NO	0.012
922	2.346	0.191	-2.155	0.995	0.003	NO	0.017
923	2.365	1.453	-0.912	0.767	0.205	NO	1.615
924	2.839	0.263	-2.575	0.983	0.012	NO	0.074
925	8.098	0.227	-7.871	1	0	NO	0.001
926	3.014	0.263	-2.751	0.991	0.006	NO	0.038
927	6.357	18.261	11.905	0.372	0.579	NO	8.593
928	2.871	2.422	-0.449	0.682	0.268	NO	2.286
929	6.023	12.684	6.661	0.524	0.419	NO	4.507
930	3.311	2.217	-1.094	0.843	0.138	NO	1
931	3.311	2.217	-1.094	0.843	0.138	NO	1
932	3.311	2.217	-1.094	0.843	0.138	NO	1
933	3.311	2.217	-1.094	0.843	0.138	NO	1
934	3.311	2.217	-1.094	0.843	0.138	NO	1
935	3.311	2.217	-1.094	0.843	0.138	NO	1
936	3.311	2.217	-1.094	0.843	0.138	NO	1
937	3.311	2.217	-1.094	0.843	0.138	NO	1
938	3.776	3.28	-0.496	0.822	0.158	NO	1.17
939	2.908	2.53	-0.377	0.78	0.195	NO	1.514
940	9.871	27.56	17.689	0.213	0.699	NO	14.485
941	4.424	27.993	23.57	0.061	0.896	NO	53.527
942	2.421	1.241	-1.18	0.825	0.145	NO	1.057
943	3.529	0.858	-2.671	0.976	0.018	NO	0.112
944	2.646	1.287	-1.359	0.84	0.133	NO	0.954
945	5.313	0.204	-5.11	1	0	NO	0.001
946	10.804	26.213	15.409	0.263	0.637	NO	10.975
947	2.602	3.925	1.322	0.402	0.541	NO	7.347
948	4.856	13.456	8.6	0.43	0.524	NO	6.875
949	3.994	4.805	0.811	0.777	0.192	NO	1.486
950	6.384	0.898	-5.486	0.984	0.01	NO	0.066
951	10.716	17.966	7.25	0.447	0.488	NO	5.953
952	8.251	2.787	-5.464	0.829	0.098	NO	0.678
953	1.206	0.797	-0.408	0.481	0.485	NO	5.885
954	1.571	1.883	0.311	0.457	0.51	NO	6.507
955	3.081	0.794	-2.287	0.976	0.017	NO	0.107
956	2.463	0.474	-1.989	0.924	0.065	NO	0.432
957	6.088	0.442	-5.646	0.998	0.002	NO	0.009
958	2.533	0.433	-2.1	0.991	0.006	NO	0.04
959	3.498	1.031	-2.467	0.962	0.026	NO	0.166
960	2.081	14.599	12.518	0.064	0.895	NO	53.224
961	2.487	0.964	-1.523	0.909	0.07	NO	0.472
962	2.584	6.164	3.581	0.378	0.565	NO	8.123
963	6.885	3.891	-2.994	0.705	0.2	NO	1.559
964	3.287	1.275	-2.012	0.929	0.059	NO	0.388
965	3.311	2.217	-1.094	0.843	0.138	NO	1
966	2.281	0.606	-1.675	0.874	0.106	NO	0.742
967	3.05	1.787	-1.263	0.832	0.149	NO	1.093
968	2.777	1.846	-0.931	0.782	0.195	NO	1.513
969	2.892	2.052	-0.839	0.804	0.175	NO	1.32
970	3.953	5.34	1.387	0.719	0.251	NO	2.089
971	4.111	4.705	0.594	0.776	0.2	NO	1.56
972	3.922	0.853	-3.069	0.968	0.025	NO	0.163
973	2.975	1.774	-1.201	0.818	0.161	NO	1.198
974	3.914	0.692	-3.222	0.976	0.018	NO	0.118
975	3.505	2.291	-1.213	0.897	0.086	NO	0.59
976	3.923	2.124	-1.799	0.915	0.072	NO	0.483
977	4.441	8.142	3.701	0.603	0.359	NO	3.496
978	2.703	1.353	-1.35	0.83	0.15	NO	1.106
979	2.934	0.737	-2.196	0.9	0.085	NO	0.577
980	2.742	0.73	-2.012	0.887	0.096	NO	0.665
981	3.29	0.867	-2.423	0.944	0.047	NO	0.305
982	2.651	0.716	-1.935	0.871	0.11	NO	0.773
983	2.757	1.921	-0.836	0.801	0.177	NO	1.348
984	3.303	2.016	-1.288	0.851	0.131	NO	0.943
985	4.441	8.142	3.701	0.603	0.359	NO	3.496
986	3.311	2.217	-1.094	0.843	0.138	NO	1
987	4.167	9.333	5.166	0.554	0.406	NO	4.271
988	4.051	3.782	-0.269	0.84	0.14	NO	1.016
989	3.897	0.893	-3.004	0.965	0.028	NO	0.181
990	3.914	0.692	-3.222	0.976	0.018	NO	0.118
991	3.556	2.182	-1.374	0.901	0.084	NO	0.57
992	2.815	2.026	-0.789	0.795	0.183	NO	1.4
993	3.737	0.704	-3.033	0.972	0.022	NO	0.138
994	2.926	0.667	-2.259	0.903	0.081	NO	0.554
995	4.685	6.23	1.546	0.708	0.263	NO	2.223
996	3.622	5.938	2.317	0.659	0.308	NO	2.774
997	4.215	7.478	3.263	0.64	0.324	NO	2.992
998	3.258	1.985	-1.274	0.849	0.133	NO	0.956
999	5.289	10.899	5.61	0.547	0.411	NO	4.349
1000	2.42	1.973	-0.447	0.725	0.249	NO	2.073
1001	3.909	0.798	-3.112	0.971	0.022	NO	0.141
1002	2.543	0.697	-1.846	0.87	0.111	NO	0.777
1003	2.942	0.728	-2.214	0.898	0.087	NO	0.596
1004	2.932	0.644	-2.288	0.904	0.081	NO	0.548
1005	2.651	0.716	-1.935	0.871	0.11	NO	0.773
1006	2.942	0.728	-2.214	0.898	0.087	NO	0.596
1007	3.311	2.217	-1.094	0.843	0.138	NO	1
1008	4.316	0.49	-3.826	0.992	0.006	NO	0.038
1009	4.453	8.204	3.751	0.598	0.362	NO	3.55
1010	3.909	0.798	-3.112	0.971	0.022	NO	0.141
1011	4.164	4.532	0.368	0.784	0.193	NO	1.495
1012	5.284	13.36	8.076	0.486	0.467	NO	5.461
1013	4.746	11.469	6.724	0.485	0.468	NO	5.491
1014	3.188	0.451	-2.737	0.937	0.051	NO	0.334
1015	4.125	1.649	-2.476	0.932	0.053	NO	0.349
1016	4.413	8.494	4.081	0.334	0.581	NO	8.673
1017	4.321	8.473	4.151	0.719	0.251	NO	2.093
1018	6.094	0.702	-5.391	0.993	0.004	NO	0.026
1019	2.026	4.78	2.755	0.369	0.591	NO	9.01
1020	5.385	21.076	15.691	0.117	0.824	NO	29.278
1021	3.653	0.73	-2.923	0.93	0.06	NO	0.4
1022	4.343	0.944	-3.399	0.989	0.006	NO	0.039
1023	2.983	10.481	7.498	0.159	0.783	NO	22.491
1024	2.219	0.176	-2.043	0.983	0.01	NO	0.064
1025	2.683	1.076	-1.607	0.934	0.049	NO	0.324
1026	3.125	0.274	-2.851	0.999	0.001	NO	0.006
1027	2.518	0.634	-1.884	0.974	0.018	NO	0.114
1028	1.733	0.452	-1.28	0.91	0.07	NO	0.47
1029	7.239	0.678	-6.56	0.999	0.001	NO	0.004
1030	2.654	0.504	-2.15	1	0	NO	0
1031	2.824	0.778	-2.047	1	0	NO	0
1032	2.81	0.657	-2.154	1	0	NO	0
1033	2.693	0.521	-2.172	1	0	NO	0
1034	3.476	2.195	-1.281	0.868	0.116	NO	0.822
1035	3.514	3.903	0.389	0.759	0.215	NO	1.715
1036	3.033	2.594	-0.44	0.754	0.224	NO	1.801
1037	2.22	0.433	-1.787	0.981	0.013	NO	0.081
1038	2.813	0.614	-2.199	1	0	NO	0
1039	2.867	1.214	-1.653	1	0	NO	0
1040	2.786	0.63	-2.157	1	0	NO	0
1041	2.801	0.477	-2.324	1	0	NO	0
1042	2.645	0.699	-1.947	0.997	0.001	NO	0.009
1043	2.194	0.277	-1.917	1	0	NO	0
1044	2.685	0.074	-2.611	1	0	NO	0
1045	2.827	1.154	-1.673	1	0	NO	0
1046	2.812	0.413	-2.399	1	0	NO	0
1047	2.322	2.006	-0.316	0.605	0.329	NO	3.056
1048	2.986	1.398	-1.588	0.882	0.075	NO	0.507
1049	2.73	0.974	-1.756	0.984	0.008	NO	0.053
1050	2.811	0.733	-2.078	1	0	NO	0.001
1051	2.749	0.777	-1.973	0.998	0.001	NO	0.006
1052	2.815	0.698	-2.118	1	0	NO	0
1053	2.836	1.144	-1.692	1	0	NO	0
1054	2.755	0.514	-2.241	1	0	NO	0
1055	2.803	1.119	-1.684	0.996	0.001	NO	0.004
1056	2.817	0.456	-2.361	1	0	NO	0
1057	2.778	0.74	-2.038	0.999	0	NO	0.002
1058	2.78	1.181	-1.599	0.983	0.006	NO	0.035
1059	2.805	1.201	-1.604	0.982	0.008	NO	0.051
1060	2.6	1.259	-1.341	0.887	0.075	NO	0.506
1061	2.803	1.004	-1.799	0.996	0.001	NO	0.008
1062	2.903	0.986	-1.917	0.997	0.001	NO	0.007
1063	2.818	1.184	-1.634	0.996	0.001	NO	0.006
1064	2.061	0.423	-1.638	0.999	0.001	NO	0.004
1065	3.475	13.917	10.441	0.139	0.802	NO	25.303
1066	3.484	2.352	-1.131	0.864	0.12	NO	0.851
1067	3.311	2.217	-1.094	0.843	0.138	NO	1
1068	3.311	2.217	-1.094	0.843	0.138	NO	1
1069	3.311	2.217	-1.094	0.843	0.138	NO	1
1070	3.311	2.217	-1.094	0.843	0.138	NO	1
1071	3.311	2.217	-1.094	0.843	0.138	NO	1
1072	3.311	2.217	-1.094	0.843	0.138	NO	1
1073	3.311	2.217	-1.094	0.843	0.138	NO	1
1074	3.311	2.217	-1.094	0.843	0.138	NO	1
1075	3.311	2.217	-1.094	0.843	0.138	NO	1
1076	3.311	2.217	-1.094	0.843	0.138	NO	1
1077	3.311	2.217	-1.094	0.843	0.138	NO	1
1078	3.311	2.217	-1.094	0.843	0.138	NO	1
1079	3.311	2.217	-1.094	0.843	0.138	NO	1
1080	3.311	2.217	-1.094	0.843	0.138	NO	1
1081	3.311	2.217	-1.094	0.843	0.138	NO	1
1082	3.311	2.217	-1.094	0.843	0.138	NO	1
1083	3.311	2.217	-1.094	0.843	0.138	NO	1
1084	3.311	2.217	-1.094	0.843	0.138	NO	1
1085	3.186	2.199	-0.987	0.825	0.156	NO	1.154
1086	2.347	0.58	-1.767	0.968	0.024	NO	0.151
1087	2.824	1.156	-1.668	1	0	NO	0
1088	2.793	1.169	-1.624	0.989	0.003	NO	0.019
1089	3.101	1.455	-1.646	0.849	0.131	NO	0.939
1090	2.817	0.816	-2.001	1	0	NO	0
1091	2.68	0.597	-2.083	1	0	NO	0.001
1092	2.85	0.645	-2.205	1	0	NO	0
1093	3.264	2.117	-1.147	0.844	0.138	NO	1.002
1094	3.006	0.547	-2.458	1	0	NO	0
1095	2.825	1.067	-1.758	0.999	0	NO	0
1096	2.757	0.085	-2.672	1	0	NO	0
1097	2.682	0.125	-2.557	1	0	NO	0
1098	2.834	0.658	-2.177	1	0	NO	0
1099	2.777	0.544	-2.233	1	0	NO	0
1100	2.201	0.534	-1.667	0.999	0	NO	0.002
1101	2.85	0.633	-2.216	1	0	NO	0
1102	1.671	0.662	-1.009	0.849	0.118	NO	0.835
1103	1.344	0.305	-1.039	1	0	NO	0.001
1104	2.757	0.336	-2.421	1	0	NO	0
1105	2.618	0.972	-1.646	0.962	0.019	NO	0.121
1106	2.922	1.249	-1.673	0.951	0.019	NO	0.121
1107	2.763	1.095	-1.668	0.969	0.019	NO	0.121
1108	3.607	1.427	-2.18	0.938	0.036	NO	0.236
1109	5.037	11.512	6.475	0.573	0.377	NO	3.784
1110	4.879	11.031	6.152	0.499	0.456	NO	5.231
1111	3.077	3.094	0.016	0.756	0.219	NO	1.755
1112	4.198	3.181	-1.016	0.876	0.107	NO	0.746
1113	2.087	1.823	-0.265	0.627	0.345	NO	3.289
1114	2.821	1.648	-1.173	0.798	0.181	NO	1.381
1115	3.722	0.902	-2.82	0.97	0.024	NO	0.151
1116	2.652	1.233	-1.42	0.911	0.041	NO	0.268
1117	2.818	0.85	-1.968	1	0	NO	0
1118	2.781	0.895	-1.886	0.997	0.001	NO	0.005
1119	3.256	0.337	-2.92	1	0	NO	0
1120	2.431	0.682	-1.749	0.999	0	NO	0.002
1121	2.641	0.779	-1.862	0.997	0.001	NO	0.006
1122	1.85	0.71	-1.14	0.99	0.004	NO	0.022
1123	2.711	0.807	-1.904	0.998	0.001	NO	0.003
1124	2.814	0.67	-2.144	1	0	NO	0
1125	4.209	1.219	-2.99	0.921	0.058	NO	0.382
1126	2.654	1.071	-1.583	0.861	0.116	NO	0.819
1127	3.342	1.114	-2.227	0.966	0.018	NO	0.114
1128	10.588	18.688	8.099	0.274	0.657	NO	11.941
1129	1.921	0.921	-1	0.751	0.222	NO	1.78
1130	2.174	2.398	0.223	0.536	0.417	NO	4.474
1131	3.07	0.709	-2.361	0.967	0.025	NO	0.158
1132	2.579	0.794	-1.785	0.942	0.046	NO	0.301
1133	3.311	2.217	-1.094	0.843	0.138	NO	1
1134	3.319	1.28	-2.039	0.918	0.062	NO	0.411
1135	2.801	1.241	-1.56	0.988	0.007	NO	0.042
1136	2.816	1.222	-1.594	1	0	NO	0
1137	3.311	2.217	-1.094	0.843	0.138	NO	1
1138	2.617	0.972	-1.645	0.849	0.131	NO	0.944
1139	1.984	2.667	0.683	0.576	0.391	NO	4.011
1140	3.703	18.149	14.446	0.115	0.83	NO	30.58
1141	1.683	0.641	-1.043	0.998	0.001	NO	0.004
1142	2.551	0.604	-1.947	1	0	NO	0
1143	2.189	0.672	-1.516	0.981	0.01	NO	0.066
1144	6.562	14.083	7.522	0.442	0.482	NO	5.815
1145	2.708	1.199	-1.509	0.908	0.075	NO	0.509
1146	4.2	0.699	-3.501	0.984	0.011	NO	0.072
1147	3.746	3.906	0.16	0.795	0.181	NO	1.376
1148	3.311	2.217	-1.094	0.843	0.138	NO	1
1149	3.311	2.217	-1.094	0.843	0.138	NO	1
1150	3.311	2.217	-1.094	0.843	0.138	NO	1
1151	3.311	2.217	-1.094	0.843	0.138	NO	1
1152	3.311	2.217	-1.094	0.843	0.138	NO	1
1153	3.311	2.217	-1.094	0.843	0.138	NO	1
1154	3.311	2.217	-1.094	0.843	0.138	NO	1
1155	3.311	2.217	-1.094	0.843	0.138	NO	1
1156	3.311	2.217	-1.094	0.843	0.138	NO	1
1157	3.311	2.217	-1.094	0.843	0.138	NO	1
1158	3.311	2.217	-1.094	0.843	0.138	NO	1
1159	3.311	2.217	-1.094	0.843	0.138	NO	1
1160	3.311	2.217	-1.094	0.843	0.138	NO	1
1161	3.4	2.209	-1.192	0.875	0.109	NO	0.763
1162	3.463	2.869	-0.593	0.834	0.146	NO	1.065
1163	4.061	1.127	-2.934	0.991	0.004	NO	0.025
1164	3.005	1.195	-1.81	1	0	NO	0
1165	1.241	0.627	-0.614	0.964	0.019	NO	0.12
1166	1.929	0.546	-1.383	1	0	NO	0
1167	2.801	0.541	-2.261	1	0	NO	0
1168	2.779	0.532	-2.247	1	0	NO	0
1169	2.764	0.301	-2.463	1	0	NO	0
1170	1.324	0.434	-0.89	1	0	NO	0
1171	2.025	0.539	-1.486	0.992	0.005	NO	0.029
1172	1.664	0.45	-1.214	0.992	0.004	NO	0.025
1173	2.998	0.077	-2.921	1	0	NO	0
1174	2.872	0.825	-2.046	1	0	NO	0
1175	2.825	0.666	-2.159	1	0	NO	0
1176	2.739	0.89	-1.849	0.992	0.003	NO	0.018
1177	2.812	0.494	-2.317	1	0	NO	0
1178	2.776	0.184	-2.592	1	0	NO	0
1179	2.345	0.701	-1.644	0.968	0.021	NO	0.132
1180	1.645	0.295	-1.35	1	0	NO	0
1181	2.702	1.147	-1.555	0.954	0.024	NO	0.156
1182	2.72	0.081	-2.639	1	0	NO	0
1183	2.49	0.722	-1.768	0.986	0.008	NO	0.049
1184	2.785	0.568	-2.216	1	0	NO	0
1185	1.325	0.646	-0.679	0.915	0.055	NO	0.361
1186	2.946	1.21	-1.737	0.996	0.001	NO	0.009
1187	2.833	1.217	-1.616	0.999	0	NO	0
1188	1.701	0.574	-1.127	0.697	0.274	NO	2.358
1189	2.87	2.935	0.065	0.799	0.178	NO	1.355
1190	3.333	1.198	-2.135	0.927	0.061	NO	0.407
1191	2.765	1.836	-0.929	0.784	0.189	NO	1.453
1192	5.686	2.855	-2.831	0.916	0.068	NO	0.459
1193	5.134	0.956	-4.178	0.976	0.018	NO	0.112
1194	3.276	3.383	0.108	0.753	0.221	NO	1.777
1195	3.361	2.681	-0.679	0.833	0.147	NO	1.072
1196	3.228	1.744	-1.484	0.886	0.099	NO	0.684
1197	3.193	1.85	-1.343	0.871	0.112	NO	0.785
1198	3.208	1.86	-1.349	0.859	0.124	NO	0.883
1199	5.351	15.623	10.272	0.488	0.472	NO	5.579
1200	0.928	3.392	2.465	0.109	0.854	NO	36.613
1201	2.82	1.199	-1.622	0.999	0	NO	0.001
1202	2.754	1.214	-1.541	0.967	0.014	NO	0.087
1203	2.802	1.187	-1.615	0.993	0.002	NO	0.011
1204	2.925	2.894	-0.03	0.138	0.242	NO	1.999
1205	2.971	0.684	-2.287	1	0	NO	0
1206	2.775	1.27	-1.506	0.962	0.02	NO	0.13
1207	2.827	1.219	-1.608	0.994	0.001	NO	0.008
1208	2.811	1.121	-1.69	0.998	0	NO	0.001
1209	2.837	0.734	-2.103	1	0	NO	0
1210	2.779	0.496	-2.283	1	0	NO	0
1211	3.302	1.477	-1.825	0.822	0.156	NO	1.156
1212	3.311	2.217	-1.094	0.843	0.138	NO	1
1213	3.311	2.217	-1.094	0.843	0.138	NO	1
1214	3.311	2.217	-1.094	0.843	0.138	NO	1
1215	3.311	2.217	-1.094	0.843	0.138	NO	1
1216	3.484	2.687	-0.796	0.836	0.145	NO	1.06
1217	3.162	0.484	-2.677	0.982	0.014	NO	0.09
1218	3.494	2.212	-1.281	0.888	0.096	NO	0.666
1219	3.131	0.35	-2.781	0.989	0.008	NO	0.047
1220	3.311	2.217	-1.094	0.843	0.138	NO	1
1221	3.289	1.83	-1.458	0.888	0.097	NO	0.67
1222	3.521	2.551	-0.97	0.846	0.134	NO	0.97
1223	1.285	2.455	1.17	0.228	0.715	NO	15.654
1224	2.824	0.426	-2.398	1	0	NO	0
1225	2.764	0.858	-1.906	0.996	0.002	NO	0.01
1226	2.945	0.678	-2.267	1	0	NO	0
1227	2.753	1.087	-1.667	0.983	0.007	NO	0.042
1228	2.159	1.427	-0.731	0.686	0.267	NO	2.279
1229	2.864	0.901	-1.963	0.997	0.001	NO	0.009
1230	2.662	1.038	-1.624	0.935	0.046	NO	0.303
1231	2.815	1.181	-1.634	0.997	0.001	NO	0.005
1232	1.63	0.403	-1.227	0.998	0.001	NO	0.006
1233	1.737	0.312	-1.425	1	0	NO	0
1234	2.604	0.412	-2.191	1	0	NO	0
1235	2.796	0.201	-2.595	1	0	NO	0
1236	2.813	0.343	-2.469	1	0	NO	0
1237	2.813	0.51	-2.303	1	0	NO	0
1238	1.26	0.577	-0.684	0.997	0.001	NO	0.006
1239	2.847	0.17	-2.677	1	0	NO	0
1240	2.387	0.704	-1.683	0.998	0.001	NO	0.003
1241	1.295	0.414	-0.881	0.999	0	NO	0.002
1242	2.783	0.9	-1.883	0.997	0.001	NO	0.005
1243	2.007	0.649	-1.358	0.99	0.005	NO	0.033
1244	1.577	0.297	-1.28	1	0	NO	0
1245	1.689	0.584	-1.106	1	0	NO	0
1246	2.817	0.405	-2.412	1	0	NO	0
1247	2.796	0.442	-2.354	1	0	NO	0
1248	2.062	0.566	-1.496	1	0	NO	0
1249	2.877	1.192	-1.685	0.999	0	NO	0.001
1250	3.049	1.193	-1.856	1	0	NO	0
1251	6.913	0.891	-6.023	1	0	NO	0
1252	2.946	1.193	-1.754	1	0	NO	0
1253	2.782	1.212	-1.57	0.981	0.009	NO	0.055
1254	3.591	2.566	-1.025	0.857	0.127	NO	0.905
1255	2.728	0.353	-2.375	1	0	NO	0
1256	2.8	1.185	-1.615	0.992	0.002	NO	0.014
1257	3.311	2.217	-1.094	0.843	0.138	NO	1
1258	2.849	0.48	-2.369	0.911	0.069	NO	0.466
1259	2.615	0.892	-1.723	0.864	0.117	NO	0.828
1260	2.885	1.323	-1.562	0.941	0.014	NO	0.089
1261	2.843	0.771	-2.072	1	0	NO	0
1262	2.827	0.219	-2.607	1	0	NO	0
1263	2.713	0.338	-2.375	1	0	NO	0
1264	2.781	0.233	-2.549	1	0	NO	0
1265	2.697	0.667	-2.03	1	0	NO	0
1266	2.797	0.316	-2.482	1	0	NO	0
1267	2.791	0.156	-2.635	1	0	NO	0
1268	2.82	0.699	-2.121	1	0	NO	0
1269	3.311	2.217	-1.094	0.843	0.138	NO	1
1270	3.311	2.217	-1.094	0.843	0.138	NO	1
1271	3.311	2.217	-1.094	0.843	0.138	NO	1
1272	3.311	2.217	-1.094	0.843	0.138	NO	1
1273	3.311	2.217	-1.094	0.843	0.138	NO	1
1274	3.311	2.217	-1.094	0.843	0.138	NO	1
1275	3.311	2.217	-1.094	0.843	0.138	NO	1
1276	3.311	2.217	-1.094	0.843	0.138	NO	1
1277	3.311	2.217	-1.094	0.843	0.138	NO	1
1278	3.311	2.217	-1.094	0.843	0.138	NO	1
1279	3.311	2.217	-1.094	0.843	0.138	NO	1
1280	3.311	2.217	-1.094	0.843	0.138	NO	1
1281	3.311	2.217	-1.094	0.843	0.138	NO	1
1282	3.311	2.217	-1.094	0.843	0.138	NO	1
1283	3.311	2.217	-1.094	0.843	0.138	NO	1
1284	3.311	2.217	-1.094	0.843	0.138	NO	1
1285	3.311	2.217	-1.094	0.843	0.138	NO	1
1286	3.311	2.217	-1.094	0.843	0.138	NO	1
1287	3.311	2.217	-1.094	0.843	0.138	NO	1
1288	3.311	2.217	-1.094	0.843	0.138	NO	1
1289	3.311	2.217	-1.094	0.843	0.138	NO	1
1290	3.311	2.217	-1.094	0.843	0.138	NO	1
1291	3.311	2.217	-1.094	0.843	0.138	NO	1
1292	3.311	2.217	-1.094	0.843	0.138	NO	1
1293	3.311	2.217	-1.094	0.843	0.138	NO	1
1294	3.311	2.217	-1.094	0.843	0.138	NO	1
1295	3.311	2.217	-1.094	0.843	0.138	NO	1
1296	3.311	2.217	-1.094	0.843	0.138	NO	1
1297	3.311	2.217	-1.094	0.843	0.138	NO	1
1298	3.311	2.217	-1.094	0.843	0.138	NO	1
1299	3.311	2.217	-1.094	0.843	0.138	NO	1
1300	3.311	2.217	-1.094	0.843	0.138	NO	1
1301	3.311	2.217	-1.094	0.843	0.138	NO	1
1302	3.311	2.217	-1.094	0.843	0.138	NO	1
1303	3.311	2.217	-1.094	0.843	0.138	NO	1
1304	3.311	2.217	-1.094	0.843	0.138	NO	1
1305	3.311	2.217	-1.094	0.843	0.138	NO	1
1306	3.311	2.217	-1.094	0.843	0.138	NO	1
1307	3.311	2.217	-1.094	0.843	0.138	NO	1
1308	3.311	2.217	-1.094	0.843	0.138	NO	1
1309	3.425	3.014	-0.411	0.808	0.171	NO	1.286
1310	3.311	2.217	-1.094	0.843	0.138	NO	1
1311	3.311	2.217	-1.094	0.843	0.138	NO	1
1312	1.595	0.608	-0.987	0.961	0.024	NO	0.154
1313	2.367	0.142	-2.225	1	0	NO	0
1314	2.721	0.486	-2.235	1	0	NO	0.001
1315	2.533	0.311	-2.221	1	0	NO	0
1316	3.311	2.217	-1.094	0.843	0.138	NO	1
1317	3.311	2.217	-1.094	0.843	0.138	NO	1
1318	3.37	2.44	-0.931	0.838	0.144	NO	1.05
1319	3.311	2.217	-1.094	0.843	0.138	NO	1
1320	3.311	2.217	-1.094	0.843	0.138	NO	1
1321	3.311	2.217	-1.094	0.843	0.138	NO	1
1322	3.311	2.217	-1.094	0.843	0.138	NO	1
1323	3.311	2.217	-1.094	0.843	0.138	NO	1
1324	3.311	2.217	-1.094	0.843	0.138	NO	1
1325	3.311	2.217	-1.094	0.843	0.138	NO	1
1326	3.311	2.217	-1.094	0.843	0.138	NO	1
1327	2.747	0.33	-2.417	1	0	NO	0
1328	3.199	0.668	-2.531	1	0	NO	0
1329	2.594	0.769	-1.826	0.992	0.003	NO	0.018
1330	2.524	0.435	-2.089	1	0	NO	0
1331	2.776	0.893	-1.883	0.996	0.001	NO	0.008
1332	2.756	0.958	-1.798	0.988	0.005	NO	0.031
1333	2.822	0.543	-2.279	1	0	NO	0
1334	2.808	0.692	-2.116	1	0	NO	0
1335	2.294	0.349	-1.945	1	0	NO	0
1336	2.815	0.662	-2.152	1	0	NO	0
1337	3.321	1.654	-1.667	0.898	0.089	NO	0.61
1338	3.311	2.217	-1.094	0.843	0.138	NO	1
1339	3.311	2.217	-1.094	0.843	0.138	NO	1
1340	2.762	2.351	-0.41	0.707	0.269	NO	2.302
1341	2.533	0.59	-1.943	1	0	NO	0
1342	2.283	0.625	-1.659	1	0	NO	0
1343	2.795	0.46	-2.335	1	0	NO	0
1344	2.715	0.53	-2.184	1	0	NO	0
1345	2.811	0.595	-2.215	1	0	NO	0
1346	2.721	0.414	-2.307	1	0	NO	0
1347	2.857	0.404	-2.453	1	0	NO	0
1348	2.982	0.822	-2.16	1	0	NO	0
1349	2.773	0.69	-2.083	1	0	NO	0.001
1350	2.64	0.45	-2.189	1	0	NO	0
1351	2.783	0.614	-2.168	1	0	NO	0
1352	2.891	1.051	-1.84	0.935	0.052	NO	0.341
1353	3.311	2.217	-1.094	0.843	0.138	NO	1
1354	3.602	2.92	-0.682	0.809	0.171	NO	1.286
1355	3.618	1.393	-2.225	0.942	0.048	NO	0.317
1356	2.551	1.206	-1.345	0.85	0.124	NO	0.882
1357	2.771	1.163	-1.608	0.984	0.004	NO	0.023
1358	2.497	1.143	-1.354	0.871	0.066	NO	0.442
1359	2.688	0.487	-2.201	1	0	NO	0
1360	2.853	0.752	-2.101	1	0	NO	0
1361	3.269	0.466	-2.804	1	0	NO	0
1362	2.857	0.411	-2.446	1	0	NO	0
1363	2.811	0.639	-2.172	1	0	NO	0
1364	2.689	0.493	-2.197	1	0	NO	0
1365	2.815	1.221	-1.594	1	0	NO	0
1366	2.824	1.167	-1.657	0.999	0	NO	0.001
1367	2.861	0.787	-2.074	1	0	NO	0
1368	2.822	1.173	-1.65	1	0	NO	0
1369	2.815	1.208	-1.608	0.996	0.001	NO	0.008
1370	1.842	6.046	4.204	0.276	0.65	NO	11.611
1371	2.805	1.033	-1.772	0.997	0.001	NO	0.005
1372	2.897	1.188	-1.71	0.999	0	NO	0
1373	2.708	1.302	-1.406	0.934	0.049	NO	0.325
1374	2.806	1.191	-1.615	0.992	0.003	NO	0.019
1375	2.794	1.205	-1.589	0.987	0.004	NO	0.028
1376	2.863	1.211	-1.653	0.997	0	NO	0.001
1377	2.798	1.202	-1.596	0.982	0.008	NO	0.052
1378	2.743	1.201	-1.542	0.96	0.021	NO	0.136
1379	2.778	1.087	-1.691	0.984	0.008	NO	0.05
1380	2.537	1.237	-1.3	0.874	0.095	NO	0.656
1381	4.855	0.852	-4.003	0.999	0.001	NO	0.004
1382	2.89	1.201	-1.689	0.98	0.007	NO	0.047
1383	2.455	0.898	-1.557	0.865	0.112	NO	0.788
1384	3.931	1.039	-2.892	0.946	0.041	NO	0.265
1385	2.535	0.312	-2.223	0.994	0.003	NO	0.021
1386	2.368	0.586	-1.781	0.974	0.018	NO	0.117
1387	2.753	0.617	-2.136	0.957	0.035	NO	0.227
1388	2.524	0.901	-1.623	0.915	0.066	NO	0.438
1389	2.323	0.946	-1.377	0.779	0.2	NO	1.557
1390	2.856	1.4	-1.457	0.874	0.105	NO	0.736
1391	2.763	0.961	-1.802	0.919	0.066	NO	0.444
1392	2.898	0.965	-1.933	0.872	0.112	NO	0.784
1393	3.474	0.469	-3.005	0.991	0.007	NO	0.043
1394	2.093	0.767	-1.327	0.749	0.228	NO	1.846
1395	2.73	0.42	-2.31	0.99	0.007	NO	0.046
1396	2.751	1.442	-1.309	0.823	0.153	NO	1.127
1397	3.225	1.106	-2.119	0.92	0.066	NO	0.442
1398	4.929	5.487	0.557	0.673	0.282	NO	2.447
1399	3.164	1.373	-1.792	0.88	0.1	NO	0.695
1400	2.753	12.496	9.743	0.291	0.675	NO	12.951
1401	2.567	1.888	-0.68	0.841	0.142	NO	1.035
1402	3.423	1.036	-2.387	0.933	0.054	NO	0.359
1403	3.311	2.217	-1.094	0.843	0.138	NO	1
1404	3.311	2.217	-1.094	0.843	0.138	NO	1
1405	2.613	2.406	-0.207	0.667	0.307	NO	2.762
1406	3.551	3.513	-0.038	0.82	0.157	NO	1.166
1407	2.861	2.379	-0.481	0.854	0.127	NO	0.909
1408	2.843	5.679	2.836	0.653	0.315	NO	2.875
1409	2.678	1.328	-1.35	0.811	0.164	NO	1.224
1410	2.968	0.834	-2.134	0.873	0.112	NO	0.786
1411	2.828	0.758	-2.07	0.985	0.01	NO	0.062
1412	2.605	0.886	-1.719	0.944	0.041	NO	0.264
1413	2.605	0.907	-1.698	0.947	0.035	NO	0.228
1414	5.263	1.01	-4.253	0.991	0.004	NO	0.027
1415	2.811	0.863	-1.948	1	0	NO	0.001
1416	2.64	0.877	-1.763	0.985	0.006	NO	0.037
1417	2.785	0.595	-2.19	0.999	0	NO	0.002
1418	2.803	1.184	-1.619	0.987	0.006	NO	0.037
1419	2.389	1.044	-1.345	0.849	0.118	NO	0.835
1420	3.814	0.872	-2.942	0.999	0	NO	0.002
1421	3.139	0.705	-2.434	0.983	0.012	NO	0.074
1422	5.212	14.069	8.857	0.401	0.542	NO	7.399
1423	2.369	0.103	-2.266	1	0	NO	0
1424	3.064	1.427	-1.637	0.891	0.088	NO	0.603
1425	5.568	0.682	-4.886	0.994	0.004	NO	0.025
1426	3.108	1.062	-2.045	0.943	0.046	NO	0.303
1427	3.202	2.222	-0.98	0.825	0.144	NO	1.051
1428	1.945	0.433	-1.512	0.914	0.065	NO	0.435
1429	2.841	0.908	-1.933	0.884	0.099	NO	0.686
1430	3.033	0.702	-2.331	0.979	0.016	NO	0.1
1431	2.88	1.774	-1.105	0.794	0.186	NO	1.426
1432	3.291	2.08	-1.211	0.868	0.115	NO	0.81
1433	3.465	2.392	-1.073	0.86	0.123	NO	0.874
1434	3.512	1.202	-2.31	0.927	0.063	NO	0.419
1435	3.087	2.067	-1.02	0.81	0.17	NO	1.28
1436	3.311	2.217	-1.094	0.843	0.138	NO	1
1437	3.311	2.217	-1.094	0.843	0.138	NO	1
1438	3.311	2.217	-1.094	0.843	0.138	NO	1
1439	3.087	0.76	-2.326	0.876	0.095	NO	0.654
1440	3.358	2.388	-0.97	0.853	0.129	NO	0.924
1441	3.345	1.924	-1.42	0.881	0.104	NO	0.724
1442	3.395	2.734	-0.661	0.832	0.148	NO	1.082
1443	3.311	2.217	-1.094	0.843	0.138	NO	1
1444	3.311	2.217	-1.094	0.843	0.138	NO	1
1445	3.192	1.387	-1.805	0.88	0.106	NO	0.739
1446	2.719	0.678	-2.041	0.9	0.085	NO	0.579
1447	3.185	1.183	-2.001	0.907	0.077	NO	0.518
1448	3.562	1.03	-2.531	0.945	0.043	NO	0.282
1449	3.439	0.952	-2.486	0.963	0.028	NO	0.18
1450	4.91	2.51	-2.4	0.88	0.095	NO	0.654
1451	2.755	2.072	-0.683	0.69	0.275	NO	2.366
1452	3.093	2.553	-0.539	0.747	0.219	NO	1.753
1453	2.733	1.288	-1.445	0.918	0.049	NO	0.322
1454	3.108	1.112	-1.996	0.991	0.004	NO	0.025
1455	2.69	1.156	-1.534	0.948	0.031	NO	0.198
1456	3.008	1.182	-1.825	0.977	0.012	NO	0.078
1457	2.195	0.457	-1.738	0.99	0.007	NO	0.042
1458	2.32	1.717	-0.603	0.673	0.252	NO	2.102
1459	2.324	1.743	-0.581	0.665	0.252	NO	2.099
1460	2.887	1.156	-1.73	0.981	0.011	NO	0.067
1461	4.754	15.409	10.655	0.338	0.609	NO	9.739
1462	2.403	0.632	-1.771	0.806	0.175	NO	1.328
1463	3.028	1.439	-1.588	0.86	0.118	NO	0.833
1464	2.678	1.74	-0.938	0.796	0.159	NO	1.181
1465	2.51	2.768	0.258	0.52	0.42	NO	4.521
1466	2.956	2	-0.956	0.6	0.35	NO	3.359
1467	2.666	1.233	-1.433	0.908	0.066	NO	0.445
1468	2.951	0.598	-2.353	0.998	0.001	NO	0.008
1469	2.738	0.839	-1.899	0.987	0.008	NO	0.049
1470	2.375	1.216	-1.159	0.807	0.165	NO	1.234
1471	2.777	1.174	-1.603	0.886	0.092	NO	0.63
1472	1.84	1.882	0.043	0.521	0.437	NO	4.838
1473	5.05	0.988	-4.062	0.998	0	NO	0.003
1474	2.24	0.955	-1.286	0.835	0.128	NO	0.914
1475	7.238	0.966	-6.272	0.995	0.002	NO	0.016
1476	2.922	0.934	-1.988	0.991	0.005	NO	0.03
1477	2.762	1.037	-1.725	0.982	0.009	NO	0.058
1478	3.457	2.005	-1.452	0.662	0.146	NO	1.07
1479	2.957	1.226	-1.732	0.932	0.048	NO	0.317
1480	2.686	1.002	-1.684	0.954	0.032	NO	0.203
1481	2.105	1.818	-0.287	0.668	0.296	NO	2.627
1482	3.858	0.819	-3.039	0.987	0.008	NO	0.051
1483	2.603	0.889	-1.715	0.909	0.074	NO	0.5
1484	1.55	4.69	3.14	0.23	0.726	NO	16.58
1485	2.334	3.298	0.964	0.391	0.537	NO	7.249
1486	10.918	2.953	-7.965	0.796	0.142	NO	1.032
1487	2.983	4.715	1.732	0.589	0.36	NO	3.518
1488	2.695	0.935	-1.76	0.891	0.091	NO	0.628
1489	7.574	10.762	3.188	0.596	0.361	NO	3.522
1490	2.726	1.184	-1.543	0.803	0.175	NO	1.325
1491	4.653	5.827	1.174	0.792	0.177	NO	1.346
1492	2.973	3.025	0.052	0.746	0.226	NO	1.826
1493	2.784	0.892	-1.892	0.891	0.093	NO	0.641
1494	3.574	6.442	2.868	0.647	0.321	NO	2.953
1495	2.315	3.27	0.955	0.561	0.402	NO	4.206
1496	4.023	9.109	5.086	0.507	0.447	NO	5.044
1497	3.269	3.774	0.504	0.722	0.243	NO	2.001
1498	2.744	4.764	2.02	0.592	0.375	NO	3.747
1499	2.792	0.807	-1.984	0.872	0.112	NO	0.785
1500	3.218	0.251	-2.967	0.973	0.02	NO	0.127
1501	2.735	1.565	-1.17	0.79	0.188	NO	1.444
1502	3.306	1.177	-2.13	0.917	0.069	NO	0.462
1503	3.311	2.217	-1.094	0.843	0.138	NO	1
1504	3.311	2.217	-1.094	0.843	0.138	NO	1
1505	3.311	2.217	-1.094	0.843	0.138	NO	1
1506	3.311	2.217	-1.094	0.843	0.138	NO	1
1507	3.421	2.573	-0.847	0.848	0.133	NO	0.958
1508	3.361	2.287	-1.074	0.856	0.127	NO	0.906
1509	3.339	3.39	0.051	0.759	0.217	NO	1.73
1510	6.289	18.34	12.051	0.37	0.563	NO	8.045
1511	5.136	26.468	21.332	0.075	0.874	NO	43.227
1512	3.556	0.384	-3.172	0.997	0.002	NO	0.013
1513	2.963	0.451	-2.512	0.998	0.001	NO	0.007
1514	2.202	5.847	3.646	0.49	0.474	NO	5.622
1515	3.749	4.489	0.741	0.771	0.202	NO	1.584
1516	3.381	3.195	-0.186	0.768	0.21	NO	1.656
1517	3.311	2.217	-1.094	0.843	0.138	NO	1
1518	3.311	2.217	-1.094	0.843	0.138	NO	1
1519	3.311	2.217	-1.094	0.843	0.138	NO	1
1520	3.311	2.217	-1.094	0.843	0.138	NO	1
1521	3.311	2.217	-1.094	0.843	0.138	NO	1
1522	3.311	2.217	-1.094	0.843	0.138	NO	1
1523	3.311	2.217	-1.094	0.843	0.138	NO	1
1524	3.311	2.217	-1.094	0.843	0.138	NO	1
1525	3.311	2.217	-1.094	0.843	0.138	NO	1
1526	3.311	2.217	-1.094	0.843	0.138	NO	1
1527	3.511	3.005	-0.506	0.814	0.165	NO	1.232
1528	2.93	0.682	-2.249	0.872	0.101	NO	0.699
1529	3.068	1.593	-1.475	0.851	0.132	NO	0.953
1530	3.311	2.217	-1.094	0.843	0.138	NO	1
1531	3.311	2.217	-1.094	0.843	0.138	NO	1
1532	3.311	2.217	-1.094	0.843	0.138	NO	1
1533	3.159	1.052	-2.108	0.869	0.104	NO	0.723
1534	3.311	2.217	-1.094	0.843	0.138	NO	1
1535	3.081	0.756	-2.326	0.876	0.095	NO	0.654
1536	3.432	1.965	-1.467	0.886	0.1	NO	0.692
1537	3.43	2.19	-1.24	0.879	0.105	NO	0.736
1538	2.801	1.163	-1.638	0.929	0.058	NO	0.386
1539	3.813	0.142	-3.672	0.995	0.003	NO	0.018
1540	3.241	2.971	-0.269	0.773	0.204	NO	1.598
1541	3.507	3.516	0.009	0.788	0.189	NO	1.455
1542	3.208	1.859	-1.349	0.859	0.124	NO	0.883
1543	3.235	1.047	-2.188	0.889	0.09	NO	0.62
1544	3.298	1.741	-1.556	0.877	0.108	NO	0.755
1545	3.311	2.217	-1.094	0.843	0.138	NO	1
1546	3.311	2.217	-1.094	0.843	0.138	NO	1
1547	3.311	2.217	-1.094	0.843	0.138	NO	1
1548	3.311	2.217	-1.094	0.843	0.138	NO	1
1549	3.311	2.217	-1.094	0.843	0.138	NO	1
1550	3.311	2.217	-1.094	0.843	0.138	NO	1
1551	3.311	2.217	-1.094	0.843	0.138	NO	1
1552	4.165	6.736	2.571	0.695	0.271	NO	2.324
1553	2.829	0.413	-2.416	0.955	0.036	NO	0.231
1554	2.819	0.847	-1.973	0.861	0.121	NO	0.862
1555	3.066	1.78	-1.287	0.837	0.145	NO	1.061
1556	3.132	2.403	-0.728	0.789	0.19	NO	1.465
1557	3.583	1.069	-2.514	0.935	0.055	NO	0.365
1558	2.757	0.988	-1.769	0.883	0.101	NO	0.702
1559	2.219	0.359	-1.861	0.871	0.088	NO	0.599
1560	3.237	1.02	-2.217	0.891	0.094	NO	0.644
1561	2.288	0.497	-1.791	0.862	0.104	NO	0.726
1562	3.311	2.217	-1.094	0.843	0.138	NO	1
1563	3.311	2.217	-1.094	0.843	0.138	NO	1
1564	3.311	2.217	-1.094	0.843	0.138	NO	1
1565	3.214	0.583	-2.631	0.987	0.01	NO	0.062
1566	3.441	2.941	-0.5	0.816	0.163	NO	1.22
1567	3.311	2.217	-1.094	0.843	0.138	NO	1
1568	3.311	2.217	-1.094	0.843	0.138	NO	1
1569	3.311	2.217	-1.094	0.843	0.138	NO	1
1570	5.348	1.56	-3.787	0.945	0.042	NO	0.274
1571	4.679	15.963	11.284	0.276	0.673	NO	12.844
1572	7.131	25.828	18.697	0.144	0.79	NO	23.441

## Sheet: MEME_JFT_total
Site	Site-specific synonymous substitution rate ( = α)	β	p	Site-specific non-synonymous substitution rate for the positive selection category ( = β+)	Site-specific weight ( ~proportion of branches) assigned for the positive selection category (= p+)	site-specific LRT for episodic positive selection (beta+ > 1 and p+ > 0)	p-value	FDR-corrected p-value (q-value)	Sig? (q-value > 0.05)	Exploratory estimate of the number of individual branches which have sufficient empirical Bayes support for positive selection [# branches]	Total branch length	MEME LogL	FEL LogL
152	0.43	0.12	0.74	3042.93	0.26	15.88	0	0	YES	0	0	-376.39	-359.35
161	0.19	0.1	0.85	35.9	0.15	14.21	0	0	YES	2	0	-183.28	-172.94
183	0.79	0.25	0.88	23.93	0.12	13.93	0	0	YES	1	0	-416.93	-407.65
186	0.64	0.24	0.92	273.16	0.08	12.93	0	0	YES	3	0	-366.97	-356.11
247	1.03	0.17	0.94	31.84	0.06	13.75	0	0	YES	3	0	-366.21	-356.31
319	1.32	0.05	0.91	25.74	0.09	14.82	0	0	YES	4	0	-299.88	-286.71
326	0.37	0.02	0.96	406.78	0.04	22.85	0	0	YES	6	0	-255.74	-235.39
489	0	0	0.9	5.54	0.1	14.95	0	0	YES	1	0	-27.2	-22.77
602	0.36	0.19	0.9	9.13	0.1	10.2	0	0	YES	0	0	-385.47	-380.22
700	0	0	0.83	1.32	0.17	9.43	0	0	YES	5	0	-92.02	-80.21
770	0.27	0.27	0.84	39.01	0.16	10.02	0	0	YES	0	0	-143.69	-138.93
1064	0.4	0	0.91	58.07	0.09	16.65	0	0	YES	4	0	-115.76	-92.72
1123	0.58	0.13	0.9	7.2	0.1	9.28	0	0	YES	2	0	-340.83	-333.78
1126	0	0	0.72	156.17	0.28	15.15	0	0	YES	0	0	-42.01	-35.31
1202	0.23	0.23	0.74	13.76	0.26	14.1	0	0	YES	1	0	-212.31	-206.61
1365	0.69	0.37	0.88	41.35	0.12	10.98	0	0	YES	0	0	-407.22	-400.81
1419	0.1	0.07	0.9	18.56	0.1	10.06	0	0	YES	1	0	-82.1	-77.1
1458	0	0	0.51	6.06	0.49	12.23	0	0	YES	1	0	-104.6	-99.06
1	1.19	0.15	1	2.23	0	0	0.67	0.833919	NO	0	0	-33.04	-33.04
2	8.17	0	0.94	14.45	0.06	0	0.66	0.833919	NO	0	0	-15.22	-14.04
3	0	0	1	0	0	0	1	1	NO	0	0	0	0
4	1.05	0.09	0	1.04	1	0	0.67	0.833919	NO	0	0	-9.21	-9.21
5	0	0	0.79	15.39	0.21	3.78	0.07	0.833919	NO	1	0	-11	-9.47
6	1.16	1.16	1	2.36	0	0	0.67	0.833919	NO	0	0	-9.17	-9.17
7	0.3	0	0	5.41	1	-0.1	0.67	0.833919	NO	0	0	-14.02	-14.02
8	22.39	1.02	1	33.59	0	0	0.67	0.833919	NO	0	0	-12.64	-12.64
9	371.62	0.12	1	2.46	0	0	0.67	0.833919	NO	0	0	-10.93	-10.93
10	0.09	0	0	0.2	1	0.03	0.62	0.833919	NO	0	0	-9.48	-9.48
11	0	0	0.6	10.36	0.4	-2.54	0.67	0.833919	NO	0	0	-22.34	-21.3
12	3.86	0.4	1	5.79	0	0	0.67	0.833919	NO	0	0	-17.77	-17.77
13	0.52	0.36	1	0.91	0	0	0.67	0.833919	NO	0	0	-20.42	-20.42
14	2.65	0.5	1	3.98	0	0	0.67	0.833919	NO	0	0	-19.35	-19.35
15	0.19	0	0.91	55.45	0.09	1.33	0.26	0.833919	NO	2	0	-31.87	-26.3
16	0	0	0	1.64	1	0.51	0.43	0.833919	NO	0	0	-16.2	-16.2
17	0	0	1	0	0	0	1	1	NO	0	0	0	0
18	0	0	1	0	0	0	1	1	NO	0	0	0	0
19	0.9	0.48	0.83	29.69	0.17	0	0.67	0.833919	NO	0	0	-7.88	-7.88
20	1.35	0.67	1	2.03	0	0	0.67	0.833919	NO	0	0	-6.94	-6.94
21	1.35	0.67	1	2.03	0	0	0.67	0.833919	NO	0	0	-6.94	-6.94
22	1.35	0.34	0.3	8.12	0.7	0	0.67	0.833919	NO	0	0	-9.29	-9.29
23	1.35	0	0.01	2.03	0.99	0	0.67	0.833919	NO	0	0	-9.21	-9.21
24	0	0	1	0	0	0	1	1	NO	0	0	0	0
25	0	0	1	0	0	0	1	1	NO	0	0	0	0
26	0	0	1	0	0	0	1	1	NO	0	0	0	0
27	0	0	1	0	0	0	1	1	NO	0	0	0	0
28	0	0	1	0	0	0	1	1	NO	0	0	0	0
29	0	0	1	0	0	0	1	1	NO	0	0	0	0
30	0	0	1	0	0	0	1	1	NO	0	0	0	0
31	0	0	1	0	0	0	1	1	NO	0	0	0	0
32	0	0	1	0	0	0	1	1	NO	0	0	0	0
33	430.81	0.38	1	3.12	0	0	0.67	0.833919	NO	0	0	-14.51	-14.51
34	0	0	0	1.07	1	1.05	0.31	0.833919	NO	0	0	-23.54	-23.54
35	0	0	0	29.02	1	0.8	0.36	0.833919	NO	0	0	-30.69	-30.67
36	1.18	0.44	1	1.76	0	0	0.67	0.833919	NO	0	0	-60.19	-60.19
37	2.27	0.9	0.86	6.86	0.14	0.02	0.63	0.833919	NO	0	0	-75.62	-75.61
38	0.07	0.07	0.74	1.39	0.26	1.03	0.31	0.833919	NO	1	0	-52.48	-52.03
39	3.45	0	0.7	0.88	0.3	0	0.67	0.833919	NO	0	0	-55.61	-53.66
40	4.05	0.05	1	9.96	0	0	0.67	0.833919	NO	0	0	-47.78	-47.78
41	1.19	0.15	0.77	2.48	0.23	0.15	0.55	0.833919	NO	0	0	-71.15	-70.74
42	1.52	0.96	1	2.93	0	0	0.67	0.833919	NO	0	0	-84.75	-84.75
43	0.18	0	0.77	6.73	0.23	1.98	0.18	0.833919	NO	1	0	-79.7	-73.94
44	4.45	0.06	0.88	7.23	0.12	0.11	0.57	0.833919	NO	1	0	-83.45	-79.7
45	0	0	0	0.91	1	2.21	0.16	0.833919	NO	0	0	-34.33	-34.33
46	3.67	0.06	1	5.51	0	0	0.67	0.833919	NO	0	0	-20.78	-20.78
47	0	0	0	0.2	1	1.22	0.28	0.833919	NO	0	0	-19.48	-19.48
48	1.35	0.67	1	2.03	0	0	0.67	0.833919	NO	0	0	-7.99	-7.99
49	1.42	0.41	0.25	8.12	0.75	0	0.67	0.833919	NO	0	0	-8.1	-8.1
50	0	0	1	0	0	0	1	1	NO	0	0	0	0
51	0	0	1	0	0	0	1	1	NO	0	0	0	0
52	0	0	0	0.37	1	1.37	0.26	0.833919	NO	0	0	-14.48	-14.48
53	1.54	0.05	0	2.35	1	0	0.67	0.833919	NO	0	0	-17.81	-17.81
54	0.09	0	0	0.23	1	0.44	0.45	0.833919	NO	0	0	-22.67	-22.67
55	1.46	0.31	1	2.19	0	0	0.67	0.833919	NO	0	0	-41.06	-41.06
56	10000	0.23	1	2.45	0	0	0.67	0.833919	NO	0	0	-47.64	-47.64
57	7059.94	0.41	1	2.47	0	0	0.67	0.833919	NO	0	0	-61.35	-61.35
58	2.7	0.11	0.8	12.21	0.2	0.09	0.58	0.833919	NO	0	0	-64.06	-61.45
59	0.4	0.09	0.88	2.21	0.12	0.46	0.44	0.833919	NO	0	0	-73.29	-72.76
60	0.32	0.02	0.72	2.73	0.28	3.32	0.09	0.833919	NO	2	0	-97.58	-92.71
61	2.64	0.38	0.94	38.18	0.06	0.84	0.35	0.833919	NO	0	0	-102.35	-101.87
62	0.42	0.16	0.77	1325.79	0.23	7.97	0.01	0.561429	NO	1	0	-109.82	-105.7
63	0.33	0.25	0.9	129.52	0.1	3.32	0.09	0.833919	NO	0	0	-121.43	-119.51
64	5.18	0.11	0.76	9.82	0.24	0.17	0.54	0.833919	NO	0	0	-173.24	-166.71
65	0.6	0.25	0.92	23.73	0.08	3.34	0.09	0.833919	NO	0	0	-173.34	-170.13
66	2.45	0	0.49	1.14	0.51	0	0.67	0.833919	NO	0	0	-252.61	-247.24
67	1.51	0.25	0.75	3.98	0.25	1.04	0.31	0.833919	NO	0	0	-319.93	-317.21
68	0.64	0.34	0.92	15.33	0.08	1.99	0.18	0.833919	NO	0	0	-313.86	-312.87
69	2.74	0.38	1	5.86	0	0	0.67	0.833919	NO	0	0	-345.99	-345.99
70	1.96	0.09	0.74	2.35	0.26	0.04	0.61	0.833919	NO	1	0	-365.19	-356.9
71	1.65	0.03	0.38	0.49	0.62	0	0.67	0.833919	NO	0	0	-358.75	-354.59
72	2.68	0.08	0	656.49	1	0	0.67	0.833919	NO	0	0	-43.61	-43.61
73	1.62	0.03	0.73	1.95	0.27	0	0.65	0.833919	NO	0	0	-32.4	-31.57
74	0.67	0.22	1	1.24	0	0	0.67	0.833919	NO	0	0	-28.79	-28.79
75	1.4	0	0.7	2.34	0.3	0.04	0.61	0.833919	NO	0	0	-19.72	-19.22
76	0	0	1	0	0	0	1	1	NO	0	0	0	0
77	1.86	0.18	1	3.67	0	0	0.67	0.833919	NO	0	0	-15.78	-15.78
78	6102.78	5.53	0.88	5.16	0.12	0	0.67	0.833919	NO	0	0	-20.72	-20.71
79	0	0	0	8.63	1	0.4	0.46	0.833919	NO	0	0	-17.2	-17.2
80	0.08	0.01	0	5.8	1	0.6	0.4	0.833919	NO	0	0	-14.91	-14.91
81	0	0	1	0	0	0	1	1	NO	0	0	0	0
82	0	0	1	0	0	0	1	1	NO	0	0	0	0
83	0.22	0	1	0.43	0	0	0.67	0.833919	NO	0	0	-5.22	-5.22
84	0	0	1	0	0	0	1	1	NO	0	0	0	0
85	0	0	1	0	0	0	1	1	NO	0	0	0	0
86	0	0	1	0	0	0	1	1	NO	0	0	0	0
87	0	0	1	0	0	0	1	1	NO	0	0	0	0
88	0	0	1	0	0	0	1	1	NO	0	0	0	0
89	0	0	1	0	0	0	1	1	NO	0	0	0	0
90	0	0	1	0	0	0	1	1	NO	0	0	0	0
91	0	0	1	0	0	0	1	1	NO	0	0	0	0
92	0	0	1	0	0	0	1	1	NO	0	0	0	0
93	0	0	1	0	0	0	1	1	NO	0	0	0	0
94	0	0	1	0	0	0	1	1	NO	0	0	0	0
95	0	0	0	6.54	1	0.8	0.36	0.833919	NO	0	0	-18.28	-18.28
96	0	0	0	0.31	1	1.59	0.23	0.833919	NO	0	0	-20.91	-20.91
97	0	0	0	0.28	1	1.05	0.31	0.833919	NO	0	0	-22.76	-22.77
98	1.01	0.01	0.48	0.85	0.52	0	0.67	0.833919	NO	0	0	-353.45	-345.65
99	1.48	0.28	1	2.84	0	0	0.67	0.833919	NO	0	0	-349.12	-349.12
100	0.93	0.07	0.58	1.06	0.42	0.04	0.61	0.833919	NO	0	0	-377.92	-371.36
101	0.99	0.07	1	1.83	0	0	0.67	0.833919	NO	0	0	-16.36	-16.36
102	0	0	0	0.35	1	2.18	0.17	0.833919	NO	0	0	-16.23	-16.23
103	0.67	0.33	0.8	27.92	0.2	0	0.67	0.833919	NO	0	0	-14.25	-14.25
104	0	0	1	0	0	0	1	1	NO	0	0	0	0
105	1.35	0	0.06	2.03	0.94	0	0.67	0.833919	NO	0	0	-7.46	-7.46
106	0.74	0.58	0.83	1.71	0.17	0	0.67	0.833919	NO	0	0	-7.93	-7.93
107	0	0	1	0	0	0	1	1	NO	0	0	0	0
108	1.54	0.05	0	2.35	1	0	0.67	0.833919	NO	0	0	-6.83	-6.83
109	1.13	0.32	0.17	6.22	0.82	0	0.67	0.833919	NO	0	0	-7.16	-7.16
110	0.13	0	0.78	0.34	0.22	0.19	0.53	0.833919	NO	0	0	-23.51	-23.26
111	0	0	0	3.69	1	0.59	0.41	0.833919	NO	0	0	-26.19	-26.19
112	0.01	0	0	0.98	1	0.6	0.4	0.833919	NO	0	0	-19.53	-19.53
113	0	0	0.18	1.88	0.82	1.08	0.3	0.833919	NO	0	0	-36.54	-36.53
114	0	0	0.33	1.25	0.67	-1.31	0.67	0.833919	NO	0	0	-36.77	-36.68
115	1.45	0.21	0.92	2.4	0.08	0.04	0.61	0.833919	NO	0	0	-170.85	-170.39
116	1.58	0.05	0.72	1.79	0.28	0.01	0.65	0.833919	NO	0	0	-170.14	-166.55
117	0.79	0	0.32	0.34	0.68	0	0.67	0.833919	NO	0	0	-155.07	-153.97
118	1.85	0.29	0.92	44.29	0.08	1.24	0.28	0.833919	NO	1	0	-183.88	-181.64
119	0.35	0.2	1	0.66	0	0	0.67	0.833919	NO	0	0	-136.87	-136.87
120	0.52	0.21	1	0.95	0	0	0.67	0.833919	NO	0	0	-154.38	-154.38
121	0.03	0	0	0.78	1	0.4	0.46	0.833919	NO	0	0	-44.37	-44.37
122	0.22	0	0.01	0.23	0.99	0	0.65	0.833919	NO	0	0	-24.05	-24.05
123	1.35	0.67	1	2.03	0	0	0.67	0.833919	NO	0	0	-10.57	-10.57
124	0	0	1	0	0	0	1	1	NO	0	0	0	0
125	0.9	0.48	0.83	29.69	0.17	-3.18	0.67	0.833919	NO	0	0	-15.24	-15.24
126	1.54	0.05	0	2.35	1	0	0.67	0.833919	NO	0	0	-15.33	-15.33
127	1	0.52	0.82	24.75	0.17	0	0.66	0.833919	NO	0	0	-14.91	-14.91
128	5.87	0	0.8	0.88	0.2	0	0.67	0.833919	NO	0	0	-24.78	-24.14
129	0	0	0.79	3971.53	0.21	0.99	0.32	0.833919	NO	0	0	-25.24	-23.4
130	1.46	0.04	0	13.55	1	0	0.67	0.833919	NO	0	0	-24.36	-24.36
131	0	0	1	0	0	0	1	1	NO	0	0	0	0
132	2.07	0.06	0	22.73	1	0	0.67	0.833919	NO	0	0	-33.35	-33.35
133	1.83	0.32	0.84	1.97	0.16	0.01	0.65	0.833919	NO	0	0	-398.53	-398.08
134	0.94	0.59	1	1.41	0	0	0.67	0.833919	NO	0	0	-417.86	-417.86
135	1.44	0.14	0.93	2.64	0.07	0.12	0.56	0.833919	NO	0	0	-370.87	-369.79
136	1.04	0.26	0.92	10.62	0.08	1.93	0.19	0.833919	NO	0	0	-388.3	-386.6
137	0.96	0.24	0.82	1.85	0.18	0.48	0.43	0.833919	NO	0	0	-394.23	-393.23
138	1.26	0.14	1	2.16	0	0	0.67	0.833919	NO	0	0	-340.39	-340.38
139	0.47	0.23	0.94	14.03	0.06	1.95	0.19	0.833919	NO	0	0	-371.86	-370.68
140	4.23	0.29	0.97	177.32	0.03	2.76	0.12	0.833919	NO	0	0	-395.13	-391.82
141	1.14	0.24	0.95	2.27	0.05	0.02	0.63	0.833919	NO	0	0	-382.25	-381.96
142	0.67	0.07	1	1.23	0	0	0.67	0.833919	NO	0	0	-241.86	-241.86
143	6.5	0.56	1	9.75	0	0	0.67	0.833919	NO	0	0	-45.7	-45.7
144	0	0	0	0.09	1	1.24	0.28	0.833919	NO	0	0	-18.08	-18.08
145	0.24	0.04	1	0.41	0	0	0.67	0.833919	NO	0	0	-15.17	-15.17
146	0.64	0.21	1	1.08	0	0	0.67	0.833919	NO	0	0	-20.58	-20.58
147	0.99	0.34	1	1.83	0	0	0.67	0.833919	NO	0	0	-21.65	-21.65
148	2.84	0.42	1	4.27	0	0	0.67	0.833919	NO	0	0	-24.84	-24.84
149	0	0	0.85	66.85	0.15	3.88	0.07	0.833919	NO	0	0	-18.8	-15.42
150	0	0	0	0.26	1	0.07	0.59	0.833919	NO	0	0	-9.64	-9.64
151	1.08	0.32	1	1.87	0	0	0.67	0.833919	NO	0	0	-340.54	-340.54
153	1.68	0.28	0.99	6.96	0.01	0.23	0.52	0.833919	NO	0	0	-342.04	-341.93
154	1.59	0.27	0.9	1.66	0.1	0	0.66	0.833919	NO	0	0	-358.43	-358.21
155	1.36	0.31	1	2.24	0	0	0.67	0.833919	NO	0	0	-334.32	-334.32
156	0.56	0.01	0.5	0.34	0.5	0	0.67	0.833919	NO	0	0	-194.76	-193.11
157	1.23	0.01	0.57	0.8	0.43	0	0.67	0.833919	NO	0	0	-201.05	-196.61
158	0.52	0.49	1	0.95	0	0	0.67	0.833919	NO	0	0	-221.72	-221.72
159	1.38	0.37	1	2.21	0	0	0.67	0.833919	NO	0	0	-206.12	-206.12
160	0.91	0.22	1	1.37	0	0	0.67	0.833919	NO	0	0	-167.6	-167.6
162	1	0.11	0.45	0.63	0.55	0	0.67	0.833919	NO	0	0	-193.33	-193.03
163	0.46	0.04	0.31	0.53	0.69	0.03	0.62	0.833919	NO	1	0	-169.29	-168.6
164	0.88	0.12	0.77	5.63	0.23	0.8	0.36	0.833919	NO	0	0	-169.76	-167.54
165	1.71	0.6	1	2.56	0	0	0.67	0.833919	NO	0	0	-90.44	-90.44
166	0.78	0.25	1	1.17	0	0	0.67	0.833919	NO	0	0	-82.22	-82.22
167	1.31	0.23	1	2.25	0	0	0.67	0.833919	NO	0	0	-124.61	-124.61
168	0.41	0.32	1	0.76	0	0	0.67	0.833919	NO	0	0	-133.42	-133.42
169	0	0	1	0	0	0	1	1	NO	0	0	0	0
170	0	0	1	0	0	0	1	1	NO	0	0	0	0
171	0	0	1	0	0	0	1	1	NO	0	0	0	0
172	0	0	1	0	0	0	1	1	NO	0	0	0	0
173	0	0	1	0	0	0	1	1	NO	0	0	0	0
174	1	0.44	1	1.85	0	0	0.67	0.833919	NO	0	0	-24.59	-24.59
175	599.92	0.09	1	3.61	0	0	0.67	0.833919	NO	0	0	-46.55	-46.55
176	0.7	0.21	0.87	3.68	0.13	1.99	0.18	0.833919	NO	0	0	-218.43	-217.26
177	3.48	0.05	0.75	0.63	0.25	0	0.67	0.833919	NO	0	0	-290.9	-288.01
178	1.22	0.26	1	2.29	0	0	0.67	0.833919	NO	0	0	-368.57	-368.57
179	362.82	0.24	0.86	5.69	0.14	0	0.67	0.833919	NO	0	0	-411.39	-408
180	1.02	0.41	1	1.89	0	0	0.67	0.833919	NO	0	0	-392.41	-392.41
181	0.7	0.2	1	1.16	0	0	0.67	0.833919	NO	0	0	-354.59	-354.59
182	2.07	0.1	0.75	1.49	0.25	0	0.67	0.833919	NO	0	0	-384.69	-380.87
184	0.75	0.16	0.97	28.43	0.03	4.57	0.05	0.833919	NO	1	0	-329.89	-326.41
185	1.57	0.1	0.77	1.42	0.23	0	0.67	0.833919	NO	0	0	-367.94	-366.44
187	7.12	0.12	0.53	1.21	0.47	0	0.67	0.833919	NO	0	0	-374.51	-371.14
188	1.61	0.21	1	2.41	0	0	0.67	0.833919	NO	0	0	-322.22	-322.22
189	2.25	0	0.39	0.36	0.61	0	0.67	0.833919	NO	0	0	-336.12	-332.6
190	2.04	0.25	0.94	1056.65	0.06	3.58	0.08	0.833919	NO	0	0	-409.26	-404.94
191	1.58	0.21	0.84	8.68	0.16	4.03	0.06	0.833919	NO	2	0	-404.62	-396.52
192	1	0.16	0.92	1.96	0.08	0.06	0.6	0.833919	NO	0	0	-363.44	-362.64
193	1.19	0.04	0.69	0.8	0.31	0	0.67	0.833919	NO	0	0	-233.93	-229.26
194	0.79	0.16	0.82	10.64	0.18	5.79	0.03	0.833919	NO	0	0	-250.18	-243.52
195	1.33	0.19	0.94	17.1	0.06	2.67	0.13	0.833919	NO	1	0	-168	-165.52
196	0.57	0.24	0.75	2	0.25	0.53	0.42	0.833919	NO	0	0	-110.06	-109.72
197	0.43	0.14	1	0.64	0	0	0.67	0.833919	NO	0	0	-21.9	-21.9
198	0	0	1	0	0	0	1	1	NO	0	0	0	0
199	0	0	1	0	0	0	1	1	NO	0	0	0	0
200	0	0	1	0	0	0	1	1	NO	0	0	0	0
201	0	0	1	0	0	0	1	1	NO	0	0	0	0
202	0	0	1	0	0	0	1	1	NO	0	0	0	0
203	1.96	0.06	0	4.71	1	0	0.67	0.833919	NO	0	0	-11.26	-11.26
204	1.08	0.68	1	1.62	0	0	0.67	0.833919	NO	0	0	-129.17	-129.17
205	5.48	0.14	1	8.22	0	0	0.67	0.833919	NO	0	0	-109.41	-109.41
206	1.56	0	0.6	0.43	0.4	0	0.67	0.833919	NO	0	0	-109.88	-105.39
207	0.39	0.37	1	0.67	0	0	0.67	0.833919	NO	0	0	-146.84	-146.84
208	1.33	0.29	0.98	2.26	0.02	-0.44	0.67	0.833919	NO	0	0	-353.83	-353.82
209	0.55	0.17	0.97	17.96	0.03	6.19	0.02	0.827368	NO	2	0	-329.28	-325.21
210	1.77	0.16	0.79	2.15	0.21	0.05	0.6	0.833919	NO	0	0	-381.99	-378.71
211	1.52	0.02	0.73	0.92	0.27	0	0.67	0.833919	NO	0	0	-342.36	-328.19
212	0	0	1	0	0	0	1	1	NO	0	0	0	0
213	0	0	1	0	0	0	1	1	NO	0	0	0	0
214	0	0	1	0	0	0	1	1	NO	0	0	0	0
215	4.21	0.17	1	8.23	0	0	0.67	0.833919	NO	0	0	-11.48	-11.47
216	2.4	0.16	0.97	3.76	0.03	0.09	0.58	0.833919	NO	0	0	-327.03	-326.38
217	0.71	0.21	1	1.31	0	0	0.67	0.833919	NO	0	0	-335.73	-335.73
218	1.56	0.15	0.83	1.52	0.17	0	0.67	0.833919	NO	0	0	-384.11	-382.1
219	0.21	0	0.57	9.14	0.43	6	0.02	0.827368	NO	3	0	-209.38	-205.27
220	48.23	0.13	1	3.08	0	0	0.67	0.833919	NO	0	0	-13.99	-13.99
221	0.48	0.14	0.28	1.54	0.72	0	0.67	0.833919	NO	0	0	-8.69	-8.69
222	1.47	0.4	0.22	10.19	0.78	0	0.67	0.833919	NO	0	0	-7.06	-7.06
223	0.78	0.13	0.91	2.09	0.09	0.66	0.39	0.833919	NO	0	0	-350.16	-349.26
224	0.46	0.12	1	0.69	0	0	0.67	0.833919	NO	0	0	-294.1	-294.1
225	0.73	0.18	1	1.09	0	0	0.67	0.833919	NO	0	0	-331.02	-331.02
226	1.7	0.31	0.94	3.21	0.06	-0.19	0.67	0.833919	NO	0	0	-402.61	-402.37
227	1.56	0.13	0.98	172.22	0.02	5.33	0.03	0.833919	NO	1	0	-351.98	-349.2
228	0.57	0.13	1	0.85	0	0	0.67	0.833919	NO	0	0	-319.35	-319.35
229	0.88	0.08	0.82	0.71	0.18	0	0.67	0.833919	NO	0	0	-344.54	-342.81
230	0.67	0.16	0.88	2.34	0.12	1.57	0.23	0.833919	NO	0	0	-344.45	-341.79
231	0	0	1	0	0	0	1	1	NO	0	0	0	0
232	1.29	0.14	1	1.94	0	0	0.67	0.833919	NO	0	0	-346.69	-346.69
233	0.82	0.13	1	1.5	0	0	0.67	0.833919	NO	0	0	-322.36	-322.36
234	1.2	0.23	0.98	54.9	0.02	3.42	0.09	0.833919	NO	1	0	-370.59	-368.82
235	0.6	0.14	0.91	2.9	0.09	1.63	0.22	0.833919	NO	0	0	-361.41	-360.23
236	1.4	0.2	1	2.1	0	0	0.67	0.833919	NO	0	0	-348.71	-348.71
237	1.06	0.11	0.98	12.13	0.02	1.01	0.32	0.833919	NO	0	0	-320.9	-320.39
238	0.51	0	0.53	0.97	0.47	1.4	0.25	0.833919	NO	14	0	-376.17	-364.86
239	0.48	0	0.79	0.29	0.21	0	0.67	0.833919	NO	0	0	-205.51	-193.16
240	1.47	0.09	0.98	3.61	0.02	0.55	0.42	0.833919	NO	2	0	-284.75	-283.79
241	0.75	0.08	0.95	2.23	0.05	1.17	0.29	0.833919	NO	0	0	-282.23	-280.2
242	0.26	0.09	0.8	1.94	0.2	5.76	0.03	0.833919	NO	1	0	-328.65	-322.58
243	1.44	0.02	0.75	0.96	0.25	0	0.67	0.833919	NO	0	0	-341.71	-333.26
244	0.83	0.03	0.87	1.63	0.13	0.86	0.34	0.833919	NO	2	0	-250.89	-241.04
245	0.93	0.1	0.98	1.63	0.02	0	0.66	0.833919	NO	0	0	-255.03	-254.94
246	0.77	0.28	0.95	6.85	0.05	0.3	0.49	0.833919	NO	0	0	-363.55	-363.36
248	0.46	0.01	0.53	0.29	0.47	0	0.67	0.833919	NO	0	0	-292.41	-288.72
249	1.55	0.1	1	2.33	0	0	0.67	0.833919	NO	0	0	-310.12	-310.12
250	0.85	0.09	0.76	0.87	0.24	0	0.66	0.833919	NO	0	0	-318.33	-316.91
251	0.42	0.01	1	0.69	0	0	0.67	0.833919	NO	0	0	-159.96	-159.96
252	0.66	0	0.41	0.21	0.59	0	0.67	0.833919	NO	0	0	-303.15	-301.05
253	1.55	0.01	0.87	0.16	0.13	0	0.67	0.833919	NO	0	0	-236.04	-234.49
254	1.13	0.14	1	1.69	0	0	0.67	0.833919	NO	0	0	-312.19	-312.19
255	1.02	0.08	1	1.53	0	0	0.67	0.833919	NO	0	0	-250.51	-250.51
256	0.39	0.14	1	0.73	0	0	0.67	0.833919	NO	0	0	-290.97	-290.97
257	0.88	0.04	0.79	1.54	0.21	0.47	0.44	0.833919	NO	1	0	-344.19	-340.32
258	0.47	0.16	0.97	16.5	0.03	2.67	0.13	0.833919	NO	0	0	-339.56	-338.24
259	1.06	0.12	1	1.98	0	0	0.67	0.833919	NO	0	0	-293.69	-293.69
260	0.9	0.08	0.97	1.98	0.03	0.23	0.52	0.833919	NO	0	0	-314.07	-313.52
261	0.75	0.17	0.98	22.96	0.02	2.84	0.12	0.833919	NO	1	0	-352.88	-350.71
262	1.16	0.19	0.99	3.81	0.01	0.19	0.53	0.833919	NO	0	0	-328.62	-328.52
263	0.62	0.11	0.99	8.83	0.01	0.77	0.36	0.833919	NO	1	0	-290.28	-289.83
264	0.37	0	0.61	0.61	0.39	0.52	0.42	0.833919	NO	13	0	-175.48	-166.67
265	1.05	0	0.81	0.77	0.19	0	0.67	0.833919	NO	0	0	-301.22	-285.82
266	1.56	0.01	1	3	0	0	0.67	0.833919	NO	0	0	-171.95	-171.95
267	21.55	0	1	2.58	0	0	0.67	0.833919	NO	0	0	-6.93	-6.93
268	0.91	0.21	1	1.5	0	0	0.67	0.833919	NO	0	0	-271.92	-271.92
269	0.53	0	0.95	5.17	0.05	5.65	0.03	0.833919	NO	8	0	-188.1	-173.46
270	0.55	0.12	0.73	0.57	0.27	0	0.67	0.833919	NO	0	0	-346.9	-346.11
271	0.76	0.21	1	1.14	0	0	0.67	0.833919	NO	0	0	-352.07	-352.07
272	0.76	0.14	1	1.13	0	0	0.67	0.833919	NO	0	0	-313.52	-313.52
273	0.61	0.13	1	1.13	0	0	0.67	0.833919	NO	0	0	-315.73	-315.73
274	0.86	0.09	0.88	0.78	0.12	0	0.67	0.833919	NO	0	0	-342.08	-340.85
275	0.76	0.11	1	1.14	0	0	0.67	0.833919	NO	0	0	-295.24	-295.24
276	1.51	0.08	0.96	3.9	0.04	0.75	0.37	0.833919	NO	4	0	-318.23	-315.24
277	0.66	0.01	0.86	2.61	0.14	2.82	0.12	0.833919	NO	10	0	-293.02	-280.42
278	1.68	0.14	1	3.27	0	0	0.67	0.833919	NO	0	0	-327.31	-327.31
279	0.9	0.14	1	1.36	0	0	0.67	0.833919	NO	0	0	-307.94	-307.94
280	0.47	0	0.87	0.26	0.13	0	0.67	0.833919	NO	0	0	-197.91	-192.45
281	1.5	0.01	0.61	0.79	0.39	0	0.67	0.833919	NO	0	0	-357.31	-347.42
282	0.87	0.16	1	1.6	0	0	0.67	0.833919	NO	0	0	-306.82	-306.82
283	0.97	0.09	1	1.45	0	0	0.67	0.833919	NO	0	0	-270.29	-270.29
284	1.81	0.14	0.98	3.33	0.02	-0.04	0.67	0.833919	NO	0	0	-361.74	-361.49
285	1.35	0.08	1	2.57	0	0	0.67	0.833919	NO	0	0	-301.68	-301.68
286	0.61	0.04	0.98	1.16	0.02	-0.11	0.67	0.833919	NO	0	0	-177.65	-177.51
287	0.55	0	0.47	0.27	0.53	0	0.67	0.833919	NO	0	0	-306.71	-303.87
288	0.49	0.07	0.94	3.13	0.06	0.82	0.35	0.833919	NO	3	0	-302.69	-300.57
289	0.36	0	0.83	15.12	0.17	6.08	0.02	0.827368	NO	11	0	-160.59	-145.87
290	0.26	0	0.45	0.42	0.55	0.52	0.42	0.833919	NO	5	0	-154.54	-152.71
291	4.27	0.06	1	8.45	0	0	0.67	0.833919	NO	0	0	-19.93	-19.93
292	0	0	1	0	0	0	1	1	NO	0	0	0	0
293	0	0	1	0	0	0	1	1	NO	0	0	0	0
294	0.83	0.07	1	1.54	0	0	0.67	0.833919	NO	0	0	-51.1	-51.1
295	1.46	0.17	1	2.68	0	0	0.67	0.833919	NO	0	0	-102.78	-102.77
296	0.54	0.2	1	0.99	0	0	0.67	0.833919	NO	0	0	-344.83	-344.83
297	0.53	0	0.8	0.35	0.2	0	0.67	0.833919	NO	0	0	-111.81	-107.21
298	1.85	0.07	0.92	3	0.08	-0.02	0.67	0.833919	NO	1	0	-291.16	-287.82
299	2.24	0.06	0.72	0.87	0.28	0	0.67	0.833919	NO	0	0	-360.7	-357.15
300	0.92	0.1	0.96	3.57	0.04	0.89	0.34	0.833919	NO	2	0	-275.38	-272.56
301	0.51	0.04	0.62	2.46	0.38	6	0.02	0.827368	NO	2	0	-388.19	-378.53
302	2.22	0.1	1	3.33	0	0	0.67	0.833919	NO	0	0	-293.1	-293.1
303	2.91	0.11	1	6.34	0	0	0.67	0.833919	NO	0	0	-308.34	-308.34
304	1.39	0.17	1	2.09	0	0	0.67	0.833919	NO	0	0	-321.56	-321.56
305	1.77	0.1	0.94	2.49	0.06	0.07	0.59	0.833919	NO	1	0	-343.45	-341.74
306	0.58	0.15	1	1.06	0	0	0.67	0.833919	NO	0	0	-312.32	-312.32
307	0.55	0.08	1	1.02	0	0	0.67	0.833919	NO	0	0	-249.46	-249.46
308	1.09	0.17	1	2.03	0	0	0.67	0.833919	NO	0	0	-294.92	-294.92
309	0.59	0.11	0.85	1.35	0.15	0.68	0.38	0.833919	NO	0	0	-323.07	-319.82
310	0.67	0.03	0.78	0.81	0.22	0.08	0.59	0.833919	NO	4	0	-311.27	-304.76
311	0.53	0.1	1	0.97	0	0	0.67	0.833919	NO	0	0	-289.62	-289.62
312	1.03	0.15	0.96	4.54	0.04	1.74	0.21	0.833919	NO	0	0	-340.99	-339.02
313	1.2	0.09	0.9	2.69	0.1	0.4	0.46	0.833919	NO	2	0	-311.06	-305.91
314	0.94	0.15	0.88	3.21	0.12	0.28	0.5	0.833919	NO	0	0	-367.11	-364.96
315	0.94	0.17	1	1.74	0	0	0.67	0.833919	NO	0	0	-338.2	-338.2
316	2.51	0	0.58	0.3	0.42	0	0.67	0.833919	NO	0	0	-277.84	-269.37
317	3	0.15	1	4.49	0	0	0.67	0.833919	NO	0	0	-294.64	-294.64
318	0	0	1	0	0	0	1	1	NO	0	0	0	0
320	1.17	0.04	1	1.75	0	0	0.67	0.833919	NO	0	0	-257.46	-257.46
321	0.68	0.13	0.95	271.03	0.05	3.49	0.08	0.833919	NO	2	0	-333.33	-326.57
322	1.02	0.13	0.89	0.58	0.11	0	0.67	0.833919	NO	0	0	-327.7	-327.37
323	0.83	0.12	0.98	294.48	0.02	3.17	0.1	0.833919	NO	1	0	-314.82	-312.44
324	0.62	0.17	1	1.13	0	0	0.67	0.833919	NO	0	0	-353.7	-353.7
325	2.15	0.21	0.97	14.26	0.03	1.15	0.29	0.833919	NO	0	0	-338.07	-336.78
327	0.68	0.19	1	1.02	0	0	0.67	0.833919	NO	0	0	-343.12	-343.12
328	2.46	0.1	1	5.12	0	0	0.67	0.833919	NO	0	0	-260.38	-260.38
329	1.02	0.23	1	1.53	0	0	0.67	0.833919	NO	0	0	-348.82	-348.82
330	0.69	0.19	1	1.15	0	0	0.67	0.833919	NO	0	0	-326.54	-326.54
331	1.92	0.1	1	3.81	0	0	0.67	0.833919	NO	0	0	-258.47	-258.47
332	0.81	0.13	0.7	0.75	0.3	0	0.67	0.833919	NO	0	0	-365.94	-365.22
333	0.73	0.14	1	1.34	0	0	0.67	0.833919	NO	0	0	-307.74	-307.74
334	0.99	0.16	1	1.49	0	0	0.67	0.833919	NO	0	0	-330.48	-330.48
335	0.95	0	0.38	0.38	0.62	0	0.67	0.833919	NO	0	0	-351.89	-348.3
336	0.65	0	0.32	0.25	0.68	0	0.67	0.833919	NO	0	0	-324.32	-321.74
337	1.24	0.08	0.95	30.31	0.05	6.74	0.02	0.827368	NO	3	0	-293.46	-288.5
338	1.1	0.11	1	1.65	0	0	0.67	0.833919	NO	0	0	-305.82	-305.82
339	1.12	0.14	0.9	1.26	0.1	0.01	0.64	0.833919	NO	0	0	-322.65	-321.96
340	0.78	0.16	0.97	2.1	0.03	0.4	0.46	0.833919	NO	0	0	-336.3	-336.1
341	0.16	0.06	1	0.46	0	0	0.67	0.833919	NO	0	0	-8.9	-8.84
342	0	0	1	0	0	0	1	1	NO	0	0	0	0
343	0	0	1	0	0	0	1	1	NO	0	0	0	0
344	0	0	1	0	0	0	1	1	NO	0	0	0	0
345	0	0	1	0	0	0	1	1	NO	0	0	0	0
346	0	0	1	0	0	0	1	1	NO	0	0	0	0
347	1.31	0.08	0.97	1.25	0.03	0	0.67	0.833919	NO	0	0	-200.79	-200.4
348	0.79	0.03	0.92	2.47	0.08	2.37	0.15	0.833919	NO	4	0	-278.43	-270.06
349	1.23	0.12	0.99	8.15	0.01	1.11	0.3	0.833919	NO	1	0	-271.63	-271.05
350	0.52	0.07	0.66	1.17	0.34	0.85	0.35	0.833919	NO	0	0	-352.96	-348.62
351	0.51	0.11	0.87	125.16	0.13	3.09	0.1	0.833919	NO	1	0	-82.39	-78.64
352	0	0	0.36	0.23	0.64	2.16	0.17	0.833919	NO	0	0	-20.4	-20.33
353	0	0	1	0	0	0	1	1	NO	0	0	0	0
354	1.38	0.01	1	2.51	0	0	0.67	0.833919	NO	0	0	-8.34	-8.33
355	0	0	0.86	457.16	0.14	2.03	0.18	0.833919	NO	0	0	-17.04	-14.31
356	1.46	0.02	1	2.18	0	0	0.67	0.833919	NO	0	0	-10.59	-10.59
357	1.3	0	1	1.95	0	0	0.67	0.833919	NO	0	0	-4.64	-4.64
358	0	0	1	0	0	0	1	1	NO	0	0	0	0
359	0	0	0.01	0.02	0.99	0.44	0.45	0.833919	NO	0	0	-6.45	-6.46
360	0	0	1	0	0	0	1	1	NO	0	0	0	0
361	0	0	1	0	0	0	1	1	NO	0	0	0	0
362	0	0	1	0	0	0	1	1	NO	0	0	0	0
363	1.37	0.09	1	2.6	0	0	0.67	0.833919	NO	0	0	-8.15	-8.15
364	0	0	1	0	0	0	1	1	NO	0	0	0	0
365	0.67	0.32	1	3.19	0	0	0.67	0.833919	NO	0	0	-15.22	-15.2
366	1.19	0.04	0	2.56	1	0	0.67	0.833919	NO	0	0	-18.93	-18.93
367	1	0.52	0.69	2.35	0.31	0	0.67	0.833919	NO	0	0	-18.19	-18.19
368	0.06	0	0	0.11	1	0.13	0.56	0.833919	NO	0	0	-20.21	-20.21
369	0.06	0	0.5	0.24	0.5	0.41	0.45	0.833919	NO	0	0	-22.6	-22.53
370	0.99	0.05	0.56	0.91	0.44	0	0.67	0.833919	NO	0	0	-363.52	-358.52
371	1.11	0.06	0.39	0.4	0.61	0	0.67	0.833919	NO	0	0	-347.1	-345.72
372	0	0	0.9	0.59	0.1	1.4	0.25	0.833919	NO	2	0	-16.55	-16.05
373	1.36	0.07	1	2.04	0	0	0.67	0.833919	NO	0	0	-288.21	-288.21
374	0.75	0	0.47	0.64	0.53	0	0.67	0.833919	NO	0	0	-365.22	-361.36
375	0.62	0.26	0.86	1.53	0.14	0.11	0.57	0.833919	NO	0	0	-374.77	-374.46
376	1.19	0.16	0.7	2.02	0.3	0.3	0.49	0.833919	NO	0	0	-403.05	-401.1
377	2.26	0.08	0.94	33.9	0.06	1.88	0.19	0.833919	NO	2	0	-278.86	-275.99
378	0.78	0.09	1	1.17	0	0	0.67	0.833919	NO	0	0	-302.15	-302.15
379	1.09	0.28	1	1.64	0	0	0.67	0.833919	NO	0	0	-359.09	-359.09
380	0.58	0.14	0.93	2.98	0.07	1.3	0.27	0.833919	NO	0	0	-339.65	-338.03
381	1.63	0.11	0.99	96.49	0.01	1.19	0.29	0.833919	NO	1	0	-322.52	-321.74
382	0.67	0.16	0.96	5.46	0.04	1.1	0.3	0.833919	NO	1	0	-321.3	-320.28
383	1.16	0.15	1	2.18	0	0	0.67	0.833919	NO	0	0	-322.56	-322.56
384	1.12	0.06	0.73	0.56	0.27	0	0.67	0.833919	NO	0	0	-312.94	-310.66
385	0.64	0.09	1	0.95	0	0	0.67	0.833919	NO	0	0	-150.25	-150.25
386	1.55	0.09	1	2.98	0	0	0.67	0.833919	NO	0	0	-166.94	-166.94
387	0.5	0	0.57	0.51	0.43	-0.01	0.67	0.833919	NO	19	0	-327.16	-319.63
388	1.24	0.09	0.98	6.79	0.02	0.84	0.35	0.833919	NO	1	0	-261.97	-261.55
389	0.52	0.38	1	0.78	0	0	0.67	0.833919	NO	0	0	-372.02	-372.02
390	0.56	0	0.66	0.35	0.34	0	0.67	0.833919	NO	0	0	-284.95	-274.97
391	0.66	0.15	1	1.21	0	0	0.67	0.833919	NO	0	0	-329.75	-329.75
392	0.86	0.32	1	1.3	0	0	0.67	0.833919	NO	0	0	-396.14	-396.14
393	0.69	0.16	1	1.04	0	0	0.67	0.833919	NO	0	0	-309.21	-309.21
394	0.63	0.04	1	0.95	0	0	0.67	0.833919	NO	0	0	-203	-203
395	0.67	0.04	0.98	1.5	0.02	0.35	0.47	0.833919	NO	1	0	-241.73	-240.79
396	0.92	0.17	0.94	6.73	0.06	1.73	0.21	0.833919	NO	0	0	-347.41	-344.83
397	1.39	0.05	1	2.65	0	0	0.67	0.833919	NO	0	0	-297.87	-297.87
398	0.93	0.11	1	1.72	0	0	0.67	0.833919	NO	0	0	-272.55	-272.55
399	0.93	0.16	0.99	2.21	0.01	0.11	0.57	0.833919	NO	0	0	-324.18	-324.13
400	0.81	0	0.85	2.67	0.15	2.1	0.17	0.833919	NO	15	0	-324.9	-300.83
401	0.9	0.01	1	1.66	0	0	0.67	0.833919	NO	0	0	-171.99	-171.99
402	0.83	0.33	1	1.53	0	0	0.67	0.833919	NO	0	0	-359.66	-359.66
403	0.67	0.14	0.9	1.99	0.1	0.85	0.35	0.833919	NO	0	0	-318.23	-316.66
404	1.1	0.09	0.8	1.07	0.2	0	0.67	0.833919	NO	0	0	-323.79	-321.81
405	0.68	0.04	0.92	11.06	0.08	4.64	0.05	0.833919	NO	2	0	-257.41	-247.31
406	0.76	0.16	0.81	1.35	0.19	0.22	0.52	0.833919	NO	0	0	-313.67	-311.99
407	1.24	0	0.48	0.65	0.52	0	0.67	0.833919	NO	0	0	-158.03	-156.02
408	0.47	0	0.58	0.79	0.42	0.62	0.4	0.833919	NO	6	0	-160.33	-157.54
409	0.21	0.01	0	0.38	1	0.51	0.43	0.833919	NO	1	0	-124.55	-124.55
410	0.6	0.39	0.92	1.09	0.08	0	0.67	0.833919	NO	0	0	-85.01	-85.01
411	3.59	0.22	1	8.39	0	0	0.67	0.833919	NO	0	0	-76.21	-76.21
412	0.49	0	0.57	0.52	0.43	-0.02	0.67	0.833919	NO	0	0	-59.04	-58.64
413	1.58	0.04	0.73	434.12	0.27	0.01	0.64	0.833919	NO	0	0	-53.28	-52.24
414	2.62	0.25	1	3.93	0	0	0.67	0.833919	NO	0	0	-50.72	-50.72
415	0.56	0.06	0.58	2.89	0.42	0.35	0.47	0.833919	NO	0	0	-32.92	-32.76
416	374.7	0.06	1	2.55	0	0	0.67	0.833919	NO	0	0	-19.6	-19.6
417	0.62	0.06	1	1.14	0	0	0.67	0.833919	NO	0	0	-17.01	-17.01
418	1.35	0.67	1	2.03	0	0	0.67	0.833919	NO	0	0	-7.58	-7.58
419	1.35	0.67	1	2.03	0	0	0.67	0.833919	NO	0	0	-7.64	-7.64
420	1.35	0.67	1	2.03	0	0	0.67	0.833919	NO	0	0	-6.94	-6.94
421	1.35	0.67	1	2.03	0	0	0.67	0.833919	NO	0	0	-7.22	-7.22
422	0	0	1	0	0	0	1	1	NO	0	0	0	0
423	0	0	1	0	0	0	1	1	NO	0	0	0	0
424	0	0	1	0	0	0	1	1	NO	0	0	0	0
425	0	0	1	0	0	0	1	1	NO	0	0	0	0
426	0	0	1	0	0	0	1	1	NO	0	0	0	0
427	0	0	1	0	0	0	1	1	NO	0	0	0	0
428	0	0	1	0	0	0	1	1	NO	0	0	0	0
429	0	0	1	0	0	0	1	1	NO	0	0	0	0
430	0	0	1	0	0	0	1	1	NO	0	0	0	0
431	1.35	0.67	1	2.03	0	0	0.67	0.833919	NO	0	0	-7.27	-7.27
432	1.46	0.02	1	2.19	0	0	0.67	0.833919	NO	0	0	-7.37	-7.37
433	0	0	0.8	2.29	0.2	1.7	0.21	0.833919	NO	0	0	-14.1	-13.33
434	1.57	0.86	1	2.35	0	0	0.67	0.833919	NO	0	0	-106.38	-106.38
435	0.76	0.02	0.7	1	0.3	0.04	0.61	0.833919	NO	1	0	-81.23	-78.24
436	0.33	0.19	0.9	5.52	0.1	3.06	0.1	0.833919	NO	1	0	-124.02	-121.35
437	1.16	0.19	0.97	2.18	0.03	0.1	0.58	0.833919	NO	0	0	-120.2	-120.05
438	0.64	0.23	0.88	2.89	0.12	1.72	0.21	0.833919	NO	0	0	-377.08	-375.35
439	1.45	0.29	1	2.17	0	0	0.67	0.833919	NO	0	0	-366.81	-366.81
440	0.95	0.2	0.94	2.1	0.06	0.14	0.56	0.833919	NO	0	0	-346.88	-346.46
441	0.99	0.45	1	1.48	0	0	0.67	0.833919	NO	0	0	-390.06	-390.06
442	1	0.34	0.96	3.4	0.04	0.32	0.48	0.833919	NO	0	0	-390.56	-390.31
443	0	0	1	0	0	0	1	1	NO	0	0	0	0
444	0.26	0.2	1	0.5	0	0	0.67	0.833919	NO	0	0	-8.95	-8.95
445	0.92	0.18	1	1.7	0	0	0.67	0.833919	NO	0	0	-309.55	-309.55
446	0.54	0	0.64	0.36	0.36	0	0.67	0.833919	NO	0	0	-310.99	-302.83
447	0.56	0.17	0.93	0.67	0.07	0.01	0.65	0.833919	NO	0	0	-332.18	-332.12
448	0.68	0.18	1	1.02	0	0	0.67	0.833919	NO	0	0	-327.27	-327.27
449	0.83	0.03	0.83	1.19	0.17	0.07	0.59	0.833919	NO	0	0	-276.87	-271.95
450	1.02	0.15	1	1.9	0	0	0.67	0.833919	NO	0	0	-314.83	-314.83
451	1.02	0.23	1	1.53	0	0	0.67	0.833919	NO	0	0	-343.03	-343.03
452	0.67	0.14	1	1.01	0	0	0.67	0.833919	NO	0	0	-278.29	-278.29
453	0.95	0.2	1	1.75	0	0	0.67	0.833919	NO	0	0	-357.15	-357.15
454	1.28	0.15	1	2.23	0	0	0.67	0.833919	NO	0	0	-308.27	-308.27
455	1.33	0.07	0.97	12.85	0.03	3.67	0.08	0.833919	NO	2	0	-314.52	-311.57
456	1.77	0.08	1	3.46	0	0	0.67	0.833919	NO	0	0	-206.4	-206.4
457	1.04	0.03	0.79	1.62	0.21	0.6	0.4	0.833919	NO	4	0	-356.2	-340.13
458	0.59	0.07	1	1.09	0	0	0.67	0.833919	NO	0	0	-205.29	-205.29
459	0.83	0.08	0.99	1.76	0.01	0.15	0.55	0.833919	NO	0	0	-304.15	-303.97
460	0.51	0.04	0.87	1.01	0.13	0.45	0.44	0.833919	NO	1	0	-285.71	-280.74
461	0.61	0.11	1	1.07	0	0	0.67	0.833919	NO	0	0	-293.84	-293.84
462	0.75	0	0.32	0.27	0.68	0	0.67	0.833919	NO	0	0	-321.34	-318.9
463	0.78	0.01	0.97	0.41	0.03	0	0.67	0.833919	NO	0	0	-220.85	-219.63
464	0.69	0.07	1	1.04	0	0	0.67	0.833919	NO	0	0	-222.42	-222.42
465	0.74	0.08	0.91	1.05	0.09	0.13	0.56	0.833919	NO	0	0	-329.35	-327.67
466	1.05	0.1	1	1.95	0	0	0.67	0.833919	NO	0	0	-301.02	-301.02
467	1.39	0.1	1	2.64	0	0	0.67	0.833919	NO	0	0	-305.68	-305.68
468	0.59	0.19	1	1.08	0	0	0.67	0.833919	NO	0	0	-341.78	-341.78
469	0.67	0.02	0.86	0.95	0.14	0.2	0.53	0.833919	NO	6	0	-222.05	-215.64
470	1.92	0.07	1	3.81	0	0	0.67	0.833919	NO	0	0	-243.38	-243.38
471	0.85	0.05	0.81	0.99	0.19	0.03	0.62	0.833919	NO	1	0	-317.69	-313.35
472	0.83	0.14	0.95	6.72	0.05	0.84	0.35	0.833919	NO	0	0	-330.51	-329.48
473	0.92	0.13	1	1.37	0	0	0.67	0.833919	NO	0	0	-339.63	-339.63
474	0.55	0.12	0.97	10.15	0.03	3.5	0.08	0.833919	NO	1	0	-331.57	-329.27
475	0.54	0.2	1	1	0	0	0.67	0.833919	NO	0	0	-332.53	-332.53
476	1.31	0.18	1	1.97	0	0	0.67	0.833919	NO	0	0	-317.34	-317.34
477	0.58	0.19	1	0.88	0	0	0.67	0.833919	NO	0	0	-324	-324
478	0.74	0.02	0.67	0.53	0.33	0	0.67	0.833919	NO	0	0	-251.35	-243.98
479	0.84	0.12	0.82	2.13	0.18	0.74	0.37	0.833919	NO	0	0	-270.11	-269.27
480	0.96	0.17	0.78	5.73	0.22	3.16	0.1	0.833919	NO	1	0	-322.38	-315.72
481	1.16	0.25	1	1.74	0	0	0.67	0.833919	NO	0	0	-270.13	-270.13
482	0.28	0.02	0	0.32	1	0.02	0.63	0.833919	NO	0	0	-48.03	-48.03
483	0.35	0	0.62	0.67	0.38	0.25	0.51	0.833919	NO	1	0	-40.27	-39.59
484	5.6	0.05	1	15.93	0	0	0.67	0.833919	NO	0	0	-15.74	-15.74
485	2.08	0.07	0	25.67	1	0	0.67	0.833919	NO	0	0	-13.77	-13.77
486	0.28	0.02	0	1.28	1	0.36	0.47	0.833919	NO	0	0	-29.93	-29.93
487	0	0	0.81	1.33	0.19	5.03	0.04	0.833919	NO	1	0	-19.89	-18.58
488	0	0	0	0.23	1	5.98	0.02	0.827368	NO	0	0	-24.89	-24.89
490	0	0	1	0	0	0	1	1	NO	0	0	0	0
491	0	0	1	0	0	0	1	1	NO	0	0	0	0
492	1.42	0.41	0.25	8.12	0.75	0	0.67	0.833919	NO	0	0	-9.29	-9.29
493	0.74	0.39	0.53	1.71	0.47	0	0.67	0.833919	NO	0	0	-7.3	-7.3
494	0	0	1	0	0	0	1	1	NO	0	0	0	0
495	0	0	1	0	0	0	1	1	NO	0	0	0	0
496	0.9	0.48	0.83	29.69	0.17	0	0.67	0.833919	NO	0	0	-7.73	-7.73
497	0.9	0.48	0.83	29.69	0.17	0	0.67	0.833919	NO	0	0	-7.19	-7.19
498	1.35	0.67	1	2.03	0	0	0.67	0.833919	NO	0	0	-8.21	-8.21
499	1.35	0.67	1	2.03	0	0	0.67	0.833919	NO	0	0	-7.11	-7.11
500	0.74	0.39	0.53	1.71	0.47	0	0.67	0.833919	NO	0	0	-7.93	-7.93
501	1.35	0.67	1	2.03	0	0	0.67	0.833919	NO	0	0	-7.7	-7.7
502	1.35	0.67	1	2.03	0	0	0.67	0.833919	NO	0	0	-6.94	-6.94
503	0.48	0.14	0.28	1.54	0.72	0	0.66	0.833919	NO	0	0	-7.41	-7.41
504	1	1	1	1.5	0	0	0.67	0.833919	NO	0	0	-8.07	-8.07
505	0	0	1	0	0	0	1	1	NO	0	0	0	0
506	1.13	0.32	0.17	6.22	0.82	0	0.67	0.833919	NO	0	0	-7.16	-7.16
507	1.35	0.67	1	2.03	0	0	0.67	0.833919	NO	0	0	-9.79	-9.79
508	1.51	0.31	1	2.89	0	0	0.67	0.833919	NO	0	0	-23.78	-23.78
509	2.91	0.07	1	4.36	0	0	0.67	0.833919	NO	0	0	-18.57	-18.57
510	0.14	0.01	0	0.6	1	0.8	0.36	0.833919	NO	0	0	-26.77	-26.77
511	2.63	0.24	1	3.94	0	0	0.67	0.833919	NO	0	0	-33.58	-33.58
512	0	0	0	1.23	1	1.61	0.22	0.833919	NO	2	0	-35.04	-35.04
513	0.53	0.22	1	0.97	0	0	0.67	0.833919	NO	0	0	-35.97	-35.97
514	0	0	0	0.58	1	5.37	0.03	0.833919	NO	0	0	-67.87	-67.87
515	1.5	0	0.43	1.22	0.57	0	0.67	0.833919	NO	0	0	-109.7	-108.53
516	0.88	0.12	0.79	1.75	0.21	0.11	0.57	0.833919	NO	0	0	-103.18	-102.67
517	0.58	0.35	1	0.87	0	0	0.67	0.833919	NO	0	0	-98.17	-98.17
518	0.32	0	0.56	0.57	0.44	0.72	0.37	0.833919	NO	8	0	-153.64	-150.14
519	1.61	0.04	1	2.42	0	0	0.67	0.833919	NO	0	0	-116	-116
520	0.48	0.32	1	0.71	0	0	0.67	0.833919	NO	0	0	-205.79	-205.79
521	1.37	0.27	0.92	2.29	0.08	0.1	0.57	0.833919	NO	0	0	-317.51	-317.14
522	0.82	0.04	0.7	1.04	0.3	0.13	0.56	0.833919	NO	2	0	-344.23	-341.78
523	0.44	0	0.55	0.19	0.45	0	0.67	0.833919	NO	0	0	-275.59	-273
524	0.78	0.11	0.79	1.24	0.21	0.19	0.53	0.833919	NO	0	0	-345.99	-343.15
525	0.93	0.06	0.88	2.85	0.12	2.85	0.12	0.833919	NO	2	0	-319.77	-311.22
526	0.68	0.17	1	1.25	0	0	0.67	0.833919	NO	0	0	-307.26	-307.26
527	0.8	0.17	1	1.47	0	0	0.67	0.833919	NO	0	0	-324.31	-324.31
528	1.34	0	0.32	0.24	0.68	0	0.67	0.833919	NO	0	0	-318.32	-315.9
529	1.24	0.14	1	1.86	0	0	0.67	0.833919	NO	0	0	-345.72	-345.72
530	0.83	0.11	0.91	8.42	0.09	1.68	0.22	0.833919	NO	0	0	-358.04	-354.8
531	1.07	0.16	1	1.61	0	0	0.67	0.833919	NO	0	0	-297.59	-297.59
532	0.56	0.18	1	1.03	0	0	0.67	0.833919	NO	0	0	-296.58	-296.58
533	0.72	0.14	1	1.23	0	0	0.67	0.833919	NO	0	0	-286.98	-286.98
534	1	0.11	1	1.85	0	0	0.67	0.833919	NO	0	0	-292.88	-292.88
535	0.94	0.19	1	1.62	0	0	0.67	0.833919	NO	0	0	-320.25	-320.25
536	0.98	0.74	1	1.47	0	0	0.67	0.833919	NO	0	0	-24.81	-24.81
537	1.29	0.3	1	1.94	0	0	0.67	0.833919	NO	0	0	-358.13	-358.13
538	0.78	0.05	0.95	2.02	0.05	0.86	0.34	0.833919	NO	0	0	-215.17	-213.25
539	1.84	0.11	0.87	1.57	0.13	0	0.67	0.833919	NO	0	0	-354.37	-351.63
540	1	0.23	1	1.5	0	0	0.67	0.833919	NO	0	0	-352.79	-352.79
541	1.24	0.25	1	2.34	0	0	0.67	0.833919	NO	0	0	-367.57	-367.57
542	1.48	0.07	1	2.23	0	0	0.67	0.833919	NO	0	0	-286.03	-286.03
543	1.2	0.25	0.93	2.37	0.07	0.09	0.58	0.833919	NO	0	0	-397.5	-397.08
544	1.85	0	0.89	2.71	0.11	0.16	0.55	0.833919	NO	12	0	-226.47	-201.59
545	1.45	0.09	1	2.77	0	0	0.67	0.833919	NO	0	0	-287.12	-287.12
546	0.97	0.07	0.65	0.49	0.35	0	0.67	0.833919	NO	0	0	-335.77	-334.13
547	1.28	0.15	1	2.09	0	0	0.67	0.833919	NO	0	0	-296.99	-296.99
548	1	0	0.81	0.49	0.19	0	0.67	0.833919	NO	0	0	-269.17	-256.47
549	0.97	0.28	1	1.8	0	0	0.67	0.833919	NO	0	0	-374.75	-374.75
550	1.53	0	0.57	0.18	0.43	0	0.67	0.833919	NO	0	0	-149.21	-146.41
551	1.67	0.06	0.84	1.04	0.16	0	0.67	0.833919	NO	0	0	-151.4	-149.46
552	0.35	0	0.61	1.03	0.39	4.16	0.06	0.833919	NO	27	0	-377.4	-361.61
553	0.8	0.28	1	1.46	0	0	0.67	0.833919	NO	0	0	-353.85	-353.85
554	1.16	0.22	1	2.18	0	0	0.67	0.833919	NO	0	0	-348.6	-348.6
555	0.45	0	0.77	0.65	0.23	0.44	0.45	0.833919	NO	19	0	-288.92	-275.77
556	0.57	0.26	1	1.04	0	0	0.67	0.833919	NO	0	0	-338.44	-338.44
557	0.98	0.17	0.98	12.12	0.02	1.55	0.23	0.833919	NO	1	0	-352.33	-351.32
558	1.33	0.14	1	2.51	0	0	0.67	0.833919	NO	0	0	-312.07	-312.07
559	1.39	0.24	1	2.08	0	0	0.67	0.833919	NO	0	0	-386.3	-386.3
560	1.24	0.22	1	1.85	0	0	0.67	0.833919	NO	0	0	-362.62	-362.62
561	2.08	0.12	1	3.11	0	0	0.67	0.833919	NO	0	0	-259.2	-259.2
562	1.75	0.05	0.78	0.31	0.22	0	0.67	0.833919	NO	0	0	-237.3	-236.51
563	0.35	0.03	0.54	0.62	0.46	0.46	0.44	0.833919	NO	0	0	-180.47	-179.86
564	1.12	0.21	1	1.84	0	0	0.67	0.833919	NO	0	0	-185.19	-185.19
565	1	0	0.92	2.19	0.08	1.7	0.21	0.833919	NO	13	0	-253.08	-222.03
566	0	0	1	0	0	0	1	1	NO	0	0	0	0
567	0	0	1	0	0	0	1	1	NO	0	0	0	0
568	0	0	1	0	0	0	1	1	NO	0	0	0	0
569	0	0	1	0	0	0	1	1	NO	0	0	0	0
570	0	0	1	0	0	0	1	1	NO	0	0	0	0
571	0	0	1	0	0	0	1	1	NO	0	0	0	0
572	0	0	1	0	0	0	1	1	NO	0	0	0	0
573	0	0	1	0	0	0	1	1	NO	0	0	0	0
574	0	0	1	0	0	0	1	1	NO	0	0	0	0
575	0	0	1	0	0	0	1	1	NO	0	0	0	0
576	0	0	1	0	0	0	1	1	NO	0	0	0	0
577	0	0	1	0	0	0	1	1	NO	0	0	0	0
578	0	0	1	0	0	0	1	1	NO	0	0	0	0
579	0	0	1	0	0	0	1	1	NO	0	0	0	0
580	0	0	1	0	0	0	1	1	NO	0	0	0	0
581	0	0	1	0	0	0	1	1	NO	0	0	0	0
582	0	0	1	0	0	0	1	1	NO	0	0	0	0
583	0	0	1	0	0	0	1	1	NO	0	0	0	0
584	0	0	1	0	0	0	1	1	NO	0	0	0	0
585	0	0	1	0	0	0	1	1	NO	0	0	0	0
586	0	0	1	0	0	0	1	1	NO	0	0	0	0
587	0	0	1	0	0	0	1	1	NO	0	0	0	0
588	0	0	1	0	0	0	1	1	NO	0	0	0	0
589	0	0	1	0	0	0	1	1	NO	0	0	0	0
590	0	0	1	0	0	0	1	1	NO	0	0	0	0
591	0	0	1	0	0	0	1	1	NO	0	0	0	0
592	1.1	0.02	0.5	0.69	0.5	0	0.67	0.833919	NO	0	0	-364.56	-357.53
593	0.51	0.28	1	0.77	0	0	0.67	0.833919	NO	0	0	-332.95	-332.95
594	0.89	0.05	0.91	0.68	0.09	0	0.67	0.833919	NO	0	0	-241.26	-239.81
595	1.58	0.23	1	2.38	0	0	0.67	0.833919	NO	0	0	-368.01	-368.01
596	1.28	0.06	0.63	0.77	0.37	0	0.67	0.833919	NO	0	0	-368.91	-364.72
597	0.63	0.07	0.56	0.53	0.44	0	0.67	0.833919	NO	0	0	-353.88	-352.5
598	0.67	0.09	0.78	0.78	0.22	0.03	0.62	0.833919	NO	0	0	-347.24	-345.28
599	0.64	0.26	1	1.17	0	0	0.67	0.833919	NO	0	0	-370.72	-370.72
600	1.2	0	0.84	7.73	0.16	5.15	0.03	0.833919	NO	13	0	-267.12	-252.25
601	1.18	0.08	1	2.21	0	0	0.67	0.833919	NO	0	0	-261.52	-261.52
603	0.84	0.34	1	1.55	0	0	0.67	0.833919	NO	0	0	-386.97	-386.97
604	1.57	0.05	1	3.03	0	0	0.67	0.833919	NO	0	0	-244.73	-244.73
605	1.8	0.2	1	3.53	0	0	0.67	0.833919	NO	0	0	-348.78	-348.78
606	0.71	0.12	0.87	1.23	0.13	-0.18	0.67	0.833919	NO	0	0	-309.45	-307.74
607	0.78	0.34	0.95	12.69	0.05	3.73	0.07	0.833919	NO	0	0	-372.42	-370.56
608	0	0	0	0.05	1	0.2	0.53	0.833919	NO	0	0	-7.33	-7.33
609	4.74	0.87	1	7.11	0	0	0.67	0.833919	NO	0	0	-22.03	-22.03
610	3.39	0.94	1	7.75	0	0	0.67	0.833919	NO	0	0	-25.87	-25.87
611	0.17	0.01	0	0.76	1	0.93	0.33	0.833919	NO	0	0	-20.89	-20.89
612	0.82	0.58	1	1.23	0	0	0.67	0.833919	NO	0	0	-22.48	-22.48
613	10000	0.16	1	3.66	0	0	0.67	0.833919	NO	0	0	-18.31	-18.31
614	0.35	0.29	1	0.65	0	0	0.67	0.833919	NO	0	0	-20.85	-20.85
615	0.72	0.09	0.79	4.23	0.21	0.8	0.36	0.833919	NO	0	0	-21.42	-20.85
616	0	0	0	0.89	1	3.93	0.07	0.833919	NO	0	0	-22.91	-22.91
617	0.31	0.03	0	1.12	1	0.49	0.43	0.833919	NO	0	0	-24.1	-24.11
618	0.02	0	0	1.12	1	-0.03	0.67	0.833919	NO	0	0	-25.45	-25.45
619	0.31	0.22	0.86	5.48	0.14	1.65	0.22	0.833919	NO	0	0	-25.3	-24.69
620	0	0	1	0	0	0	1	1	NO	0	0	0	0
621	1.41	0.32	1	2.7	0	0	0.67	0.833919	NO	0	0	-7.71	-7.71
622	0	0	1	0	0	0	1	1	NO	0	0	0	0
623	0	0	1	0	0	0	1	1	NO	0	0	0	0
624	1.24	0.41	1	2.35	0	0	0.67	0.833919	NO	0	0	-11.91	-11.91
625	1.05	0.83	1	1.57	0	0	0.67	0.833919	NO	0	0	-11.66	-11.66
626	0	0	0	0.26	1	0.56	0.41	0.833919	NO	0	0	-9.59	-9.59
627	1.36	0.75	1	2.04	0	0	0.67	0.833919	NO	0	0	-12.01	-12.01
628	0	0	0	0.12	1	0.78	0.36	0.833919	NO	0	0	-7.88	-7.88
629	2.72	0	0.77	3.26	0.23	0.01	0.65	0.833919	NO	1	0	-11.27	-9.96
630	1.17	0.07	0	1.6	1	0.01	0.64	0.833919	NO	0	0	-12.9	-12.9
631	0.14	0.01	0	0.5	1	0.9	0.34	0.833919	NO	0	0	-23.27	-23.27
632	0	0	0.01	0.1	0.99	0.73	0.37	0.833919	NO	0	0	-13.64	-13.64
633	0	0	0.2	2.29	0.8	1.64	0.22	0.833919	NO	0	0	-23.92	-23.84
634	0	0	0	0.23	1	1.88	0.19	0.833919	NO	0	0	-16.8	-16.8
635	0.47	0.17	0.7	1.51	0.3	0.6	0.4	0.833919	NO	0	0	-191.96	-191.59
636	0.98	0	0.54	1.26	0.46	0.16	0.55	0.833919	NO	2	0	-185.47	-177.06
637	1.65	0	0.77	20.46	0.23	1.63	0.22	0.833919	NO	0	0	-51.7	-45.94
638	1.75	0.53	0.74	988.08	0.26	1.55	0.23	0.833919	NO	0	0	-54.3	-53.53
639	0.52	0	0.95	1.04	0.05	0.15	0.55	0.833919	NO	1	0	-17.98	-15.2
640	0.94	0.55	1	1.75	0	0	0.67	0.833919	NO	0	0	-26.09	-26.09
641	0.28	0	0.85	0.27	0.15	0	0.67	0.833919	NO	0	0	-26.12	-24.99
642	2.66	0.03	0.98	3.97	0.02	0.01	0.64	0.833919	NO	0	0	-30.78	-30.65
643	0	0	0.93	0.26	0.07	3.39	0.09	0.833919	NO	1	0	-12.06	-10.54
644	0	0	0.68	0.25	0.32	3.4	0.09	0.833919	NO	3	0	-25.47	-24.85
645	0	0	0.86	2.41	0.14	3.35	0.09	0.833919	NO	1	0	-24.54	-22.38
646	0	0	0.83	4.38	0.17	8.58	0.01	0.561429	NO	2	0	-34.65	-30.74
647	0	0	0.63	1.43	0.37	3.97	0.06	0.833919	NO	0	0	-30.33	-29.2
648	0.1	0.02	1	0.23	0	0	0.67	0.833919	NO	0	0	-18.92	-18.92
649	1.23	0.21	0.97	17.23	0.03	1.2	0.28	0.833919	NO	0	0	-347.28	-346.51
650	0.46	0.02	0.7	0.81	0.3	0.85	0.35	0.833919	NO	8	0	-315.74	-304.26
651	0.96	0.18	0.98	28.26	0.02	4.19	0.06	0.833919	NO	0	0	-330.67	-328.58
652	0.63	0.21	0.94	1120.55	0.06	2.78	0.12	0.833919	NO	0	0	-359.01	-357.25
653	70.71	6.6	1	0.98	0	0	0.67	0.833919	NO	0	0	-28.16	-28.16
654	1.06	0.08	1	1.6	0	0	0.67	0.833919	NO	0	0	-25.59	-25.59
655	0.92	0.25	1	1.37	0	0	0.67	0.833919	NO	0	0	-362.59	-362.59
656	1	0.16	0.89	1.84	0.11	-4.63	0.67	0.833919	NO	0	0	-367.45	-365.85
657	0.95	0.17	0.84	1.02	0.16	0	0.65	0.833919	NO	0	0	-363.36	-362.65
658	0	0	1	0	0	0	1	1	NO	0	0	0	0
659	0.61	0.2	0.94	2.31	0.06	0.84	0.35	0.833919	NO	0	0	-350.51	-349.8
660	1.02	0.06	0.28	0.42	0.72	0	0.67	0.833919	NO	0	0	-373.42	-372.41
661	0.68	0.25	1	1.02	0	0	0.67	0.833919	NO	0	0	-180.16	-180.16
662	0.7	0	0.99	1.35	0.01	0.23	0.52	0.833919	NO	1	0	-53.36	-48.77
663	0.51	0.17	0.86	81.47	0.14	3.18	0.1	0.833919	NO	1	0	-190.08	-187.01
664	0.94	0.02	0.38	0.52	0.62	0	0.67	0.833919	NO	0	0	-227.42	-226.48
665	2.63	0.36	1	5.57	0	0	0.67	0.833919	NO	0	0	-260.69	-260.69
666	1.02	0.03	0.69	1.59	0.31	0.3	0.49	0.833919	NO	2	0	-282.81	-273.72
667	1.4	0.1	0.91	2.92	0.09	0.55	0.42	0.833919	NO	2	0	-344.17	-340.27
668	0.87	0.08	0.65	0.89	0.35	0	0.66	0.833919	NO	0	0	-384.41	-379.8
669	0.63	0	0.75	0.55	0.25	0	0.67	0.833919	NO	0	0	-291.57	-276.77
670	0.79	0.56	1	1.18	0	0	0.67	0.833919	NO	0	0	-401.8	-401.8
671	1.78	0	0.95	0.6	0.05	0	0.67	0.833919	NO	0	0	-70.57	-67.08
672	0.75	0.09	0.77	1.2	0.23	0.32	0.48	0.833919	NO	0	0	-324.15	-320.44
673	0.73	0.21	0.85	1.79	0.15	0.23	0.52	0.833919	NO	0	0	-381.42	-380.92
674	1.48	0.14	1	2.84	0	0	0.67	0.833919	NO	0	0	-306.58	-306.58
675	0.75	0.38	1	1.12	0	0	0.67	0.833919	NO	0	0	-370.01	-370.01
676	0	0	0.97	6.72	0.03	4.1	0.06	0.833919	NO	1	0	-12.67	-10.95
677	0.47	0.05	0.42	1.1	0.58	0.7	0.38	0.833919	NO	0	0	-184.81	-184.14
678	1.28	0.42	0.96	7.29	0.04	0.35	0.47	0.833919	NO	0	0	-194.75	-194.57
679	0.52	0	0.43	0.52	0.57	0	0.67	0.833919	NO	0	0	-318.24	-316.12
680	0	0	0.06	1.04	0.94	2.12	0.17	0.833919	NO	0	0	-62.21	-62.19
681	0.24	0.01	0.01	0.7	0.99	0.38	0.46	0.833919	NO	0	0	-64.21	-64.21
682	1.59	0.83	1	2.9	0	0	0.67	0.833919	NO	0	0	-57.58	-57.58
683	0	0	0	0.53	1	1.81	0.2	0.833919	NO	0	0	-45.07	-45.07
684	0.57	0.03	0	0.8	1	0.01	0.64	0.833919	NO	0	0	-33.71	-33.71
685	0	0	0	0.86	1	1.18	0.29	0.833919	NO	0	0	-17.7	-17.7
686	1.04	0.73	1	1.57	0	0	0.67	0.833919	NO	0	0	-17	-17
687	0	0	0	0.06	1	0.61	0.4	0.833919	NO	0	0	-8.69	-8.69
688	0	0	1	0	0	0	1	1	NO	0	0	0	0
689	0	0	1	0	0	0	1	1	NO	0	0	0	0
690	0.93	0	0.73	0.45	0.27	0	0.67	0.833919	NO	0	0	-99.89	-97.02
691	0.7	0.04	0.56	2.1	0.44	1.7	0.21	0.833919	NO	1	0	-178.16	-173.96
692	0.43	0.16	0.78	2.44	0.22	1.28	0.27	0.833919	NO	0	0	-152.81	-151.2
693	1.99	0.06	0.94	6.72	0.06	1.22	0.28	0.833919	NO	1	0	-122.33	-118.83
694	0.2	0.1	0.61	5.45	0.39	5.25	0.03	0.833919	NO	0	0	-174.75	-171.66
695	2	0.18	0.92	1.72	0.08	0	0.67	0.833919	NO	0	0	-139.47	-139.12
696	0.96	0.17	1	1.43	0	0	0.67	0.833919	NO	0	0	-30.17	-30.17
697	0.81	0	0.87	1.13	0.13	0.12	0.56	0.833919	NO	4	0	-87.69	-84.54
698	3.07	0.54	0.96	399.23	0.04	0.51	0.43	0.833919	NO	0	0	-175.33	-175.08
699	0.49	0.14	0.66	1.2	0.34	0.65	0.39	0.833919	NO	0	0	-174.27	-173.69
701	0.34	0.11	0.72	2.41	0.28	-1.28	0.67	0.833919	NO	0	0	-152.39	-150.91
702	1375.81	0.46	1	2.7	0	0	0.67	0.833919	NO	0	0	-14.49	-14.49
703	1.35	0.67	1	2.03	0	0	0.67	0.833919	NO	0	0	-7.22	-7.22
704	0	0	1	0	0	0	1	1	NO	0	0	0	0
705	0	0	1	0	0	0	1	1	NO	0	0	0	0
706	0.67	0.21	1	1	0	0	0.67	0.833919	NO	0	0	-8.57	-8.57
707	0.4	0	0.22	0.45	0.78	0.02	0.63	0.833919	NO	0	0	-185.88	-185.39
708	1.32	0.64	1	1.98	0	0	0.67	0.833919	NO	0	0	-199.47	-199.47
709	0.89	0.2	1	1.34	0	0	0.67	0.833919	NO	0	0	-165.17	-165.17
710	0.82	0	0.33	0.75	0.67	0	0.67	0.833919	NO	0	0	-189.59	-188.62
711	0.62	0	0.91	0.66	0.09	0	0.65	0.833919	NO	5	0	-104.59	-96.56
712	1.48	0.17	1	2.22	0	0	0.67	0.833919	NO	0	0	-162.91	-162.91
713	0.93	0.06	1	1.39	0	0	0.67	0.833919	NO	0	0	-92.1	-92.1
714	0.53	0.1	1	0.97	0	0	0.67	0.833919	NO	0	0	-127.28	-127.28
715	0.61	0	0.89	0.56	0.11	0	0.67	0.833919	NO	0	0	-114.39	-108.66
716	0.75	0.12	0.92	1.73	0.08	0.02	0.63	0.833919	NO	0	0	-180.95	-180.63
717	0.59	0	0.87	3.19	0.13	3.3	0.09	0.833919	NO	8	0	-148.66	-129.03
718	1.86	0.28	1	2.79	0	0	0.67	0.833919	NO	0	0	-179.87	-179.87
719	0.35	0.06	0.56	2.54	0.44	4.82	0.04	0.833919	NO	0	0	-202.47	-196.48
720	0.84	0.12	1	1.26	0	0	0.67	0.833919	NO	0	0	-155.88	-155.88
721	0.35	0.01	0.65	1.1	0.35	2.29	0.16	0.833919	NO	3	0	-166.88	-161.13
722	1.78	0	0.64	0.39	0.36	0	0.67	0.833919	NO	0	0	-155.03	-150.33
723	0.73	0	0.47	0.86	0.53	0.05	0.61	0.833919	NO	4	0	-168.95	-164.32
724	2.51	0	0.57	1.29	0.43	0	0.67	0.833919	NO	0	0	-183.27	-177.24
725	0.64	0.05	0	0.65	1	0	0.66	0.833919	NO	0	0	-202.47	-202.47
726	4.45	0.06	0.67	1.96	0.33	0	0.67	0.833919	NO	0	0	-185.34	-183.9
727	0.33	0.06	1	0.5	0	0	0.67	0.833919	NO	0	0	-26.77	-26.77
728	1.67	1.67	0.75	2.03	0.25	0	0.67	0.833919	NO	0	0	-10.8	-10.8
729	2.87	0.09	0.81	4.43	0.19	0.12	0.56	0.833919	NO	1	0	-164.6	-157.99
730	1.05	0	0.56	1.24	0.44	0.06	0.6	0.833919	NO	6	0	-164.63	-159.35
731	0.05	0	0.22	0.87	0.78	6.23	0.02	0.827368	NO	4	0	-157.75	-157.29
732	0.89	0.02	0.67	0.37	0.33	0	0.67	0.833919	NO	0	0	-134.45	-132.32
733	0.94	0	0.47	1.58	0.53	0.23	0.52	0.833919	NO	2	0	-168.31	-164.69
734	0.07	0	0	5.04	1	0.07	0.59	0.833919	NO	0	0	-20.57	-20.57
735	0.31	0.01	0	0.52	1	0.03	0.62	0.833919	NO	0	0	-12.84	-12.84
736	0	0	0	0.09	1	0.56	0.41	0.833919	NO	0	0	-5.82	-5.82
737	0	0	0	0.08	1	0.57	0.41	0.833919	NO	0	0	-6.15	-6.15
738	0	0	0	0.34	1	0.97	0.32	0.833919	NO	0	0	-6.18	-6.18
739	338.87	0.04	1	3.6	0	0	0.67	0.833919	NO	0	0	-18.15	-18.15
740	0	0	0	0.42	1	3.49	0.08	0.833919	NO	0	0	-24.48	-24.49
741	1.35	0	0.46	0.44	0.54	0	0.67	0.833919	NO	0	0	-30.2	-29.69
742	0.3	0.3	0.81	2.8	0.19	1.95	0.19	0.833919	NO	0	0	-185.28	-184.66
743	1.19	0	0.34	0.74	0.66	0	0.67	0.833919	NO	0	0	-174.36	-173.35
744	1.23	0.05	1	1.85	0	0	0.67	0.833919	NO	0	0	-123.56	-123.56
745	0.88	0	0.88	0.78	0.12	0	0.67	0.833919	NO	0	0	-128.54	-123.13
746	1.69	0.09	1	3.3	0	0	0.67	0.833919	NO	0	0	-118.15	-118.15
747	0.45	0.16	0.88	2.46	0.12	1.9	0.19	0.833919	NO	0	0	-165.56	-164.35
748	0.47	0	1	0.86	0	0	0.67	0.833919	NO	0	0	-66.55	-66.55
749	0.84	0.03	1	1.26	0	0	0.67	0.833919	NO	0	0	-119.07	-119.07
750	0.38	0.14	0.96	0.66	0.04	0.04	0.61	0.833919	NO	0	0	-156.89	-156.84
751	0.78	0.06	1	1.22	0	0	0.67	0.833919	NO	0	0	-119.76	-119.75
752	0.53	0	0.66	0.46	0.34	0	0.67	0.833919	NO	0	0	-135.43	-130.38
753	0.53	0.19	1	0.96	0	0	0.67	0.833919	NO	0	0	-166.32	-166.32
754	1.07	0.4	1	1.6	0	0	0.67	0.833919	NO	0	0	-194.79	-194.79
755	0.59	0.27	1	0.88	0	0	0.67	0.833919	NO	0	0	-173.85	-173.85
756	0.69	0.08	0.63	1.08	0.37	0.11	0.57	0.833919	NO	0	0	-169.46	-168.35
757	0.29	0.05	1	0.55	0	0	0.67	0.833919	NO	0	0	-24.18	-24.18
758	274.83	0.02	1	3.71	0	0	0.67	0.833919	NO	0	0	-15.86	-15.86
759	0.46	0.09	1	0.85	0	0	0.67	0.833919	NO	0	0	-18.72	-18.72
760	1.54	0.05	0	2.35	1	0	0.67	0.833919	NO	0	0	-7.92	-7.92
761	0.9	0.48	0.83	29.69	0.17	0	0.67	0.833919	NO	0	0	-9.44	-9.44
762	1.54	0.05	0	2.35	1	0	0.67	0.833919	NO	0	0	-11.37	-11.37
763	1.35	0.67	1	2.03	0	0	0.67	0.833919	NO	0	0	-12.55	-12.55
764	0	0	1	0	0	0	1	1	NO	0	0	0	0
765	0	0	1	0	0	0	1	1	NO	0	0	0	0
766	0	0	1	0	0	0	1	1	NO	0	0	0	0
767	0.22	0.11	1	0.43	0	0	0.67	0.833919	NO	0	0	-15.63	-15.63
768	1.46	0.04	0	13.55	1	0	0.66	0.833919	NO	0	0	-14.26	-14.26
769	2.19	0.01	0.82	1.04	0.18	0	0.67	0.833919	NO	0	0	-151.42	-142.83
771	0.99	0.14	0.9	4.13	0.1	0.82	0.35	0.833919	NO	1	0	-120.53	-118.6
772	1.4	0.99	1	2.1	0	0	0.67	0.833919	NO	0	0	-31.02	-31.02
773	0	0	1	0	0	0	1	1	NO	0	0	0	0
774	0	0	1	0	0	0	1	1	NO	0	0	0	0
775	0	0	1	0	0	0	1	1	NO	0	0	0	0
776	0	0	1	0	0	0	1	1	NO	0	0	0	0
777	0	0	1	0	0	0	1	1	NO	0	0	0	0
778	0	0	1	0	0	0	1	1	NO	0	0	0	0
779	0	0	1	0	0	0	1	1	NO	0	0	0	0
780	0	0	1	0	0	0	1	1	NO	0	0	0	0
781	0	0	1	0	0	0	1	1	NO	0	0	0	0
782	0	0	1	0	0	0	1	1	NO	0	0	0	0
783	0	0	1	0	0	0	1	1	NO	0	0	0	0
784	0	0	1	0	0	0	1	1	NO	0	0	0	0
785	0	0	1	0	0	0	1	1	NO	0	0	0	0
786	0	0	1	0	0	0	1	1	NO	0	0	0	0
787	0	0	1	0	0	0	1	1	NO	0	0	0	0
788	0	0	1	0	0	0	1	1	NO	0	0	0	0
789	0	0	1	0	0	0	1	1	NO	0	0	0	0
790	0	0	1	0	0	0	1	1	NO	0	0	0	0
791	0	0	1	0	0	0	1	1	NO	0	0	0	0
792	0.9	0.48	0.83	29.69	0.17	-0.01	0.67	0.833919	NO	0	0	-7.19	-7.19
793	0.71	0.26	0.93	3.39	0.07	0.38	0.46	0.833919	NO	0	0	-245.31	-245.01
794	1.32	0.05	0.41	0.78	0.59	0	0.67	0.833919	NO	0	0	-359.51	-357.43
795	4.3	0	0.63	0.47	0.37	0	0.67	0.833919	NO	0	0	-220.67	-210.77
796	1.63	0	0.48	0.71	0.52	0	0.67	0.833919	NO	0	0	-378.27	-364.93
797	1.17	0.21	0.92	1	0.08	0	0.67	0.833919	NO	0	0	-357.12	-357
798	1.56	0.23	1	2.35	0	0	0.67	0.833919	NO	0	0	-322.36	-322.36
799	1.87	0.12	0.85	2.52	0.15	0.14	0.55	0.833919	NO	0	0	-339.04	-333.2
800	1.25	0.18	1	2.36	0	0	0.67	0.833919	NO	0	0	-326	-326
801	1.03	0.03	0.39	0.53	0.61	0	0.67	0.833919	NO	0	0	-348.93	-346.79
802	1.4	0.35	1	2.09	0	0	0.67	0.833919	NO	0	0	-400.2	-400.2
803	0.6	0.14	0.91	6.8	0.09	5.94	0.02	0.827368	NO	1	0	-352.36	-347.14
804	0.49	0.05	0.51	1.23	0.49	2.49	0.14	0.833919	NO	1	0	-390.01	-384.89
805	1.64	0.24	0.88	3.25	0.12	0.28	0.5	0.833919	NO	0	0	-141.04	-140.37
806	0.95	0.31	1	1.76	0	0	0.67	0.833919	NO	0	0	-142.37	-142.37
807	2.52	0.68	1	5.27	0	0	0.67	0.833919	NO	0	0	-77.87	-77.87
808	5.31	1.24	1	15.26	0	0	0.67	0.833919	NO	0	0	-52.66	-52.66
809	0.94	0.08	0	1.3	1	0.02	0.63	0.833919	NO	0	0	-32.43	-32.43
810	0	0	0	1.16	1	2.85	0.12	0.833919	NO	0	0	-21.54	-21.54
811	4.39	0.64	1	8.09	0	0	0.67	0.833919	NO	0	0	-27.78	-27.78
812	1.13	0.09	0	1.22	1	0	0.65	0.833919	NO	0	0	-33.01	-33.01
813	1.94	0.06	0	2.13	1	0	0.66	0.833919	NO	0	0	-22.58	-22.58
814	5.31	2.98	1	7.97	0	0	0.67	0.833919	NO	0	0	-20.06	-20.06
815	1.74	0.68	1	2.61	0	0	0.67	0.833919	NO	0	0	-14	-14
816	15.93	0.8	0.01	24.58	0.99	0	0.65	0.833919	NO	0	0	-15.42	-15.42
817	54.95	5.26	1	82.43	0	0	0.67	0.833919	NO	0	0	-19.66	-19.66
818	0	0	0	0.77	1	1.56	0.23	0.833919	NO	0	0	-15.41	-15.41
819	2.9	0.03	1	4.35	0	0	0.67	0.833919	NO	0	0	-19.94	-19.94
820	3.48	0.14	0.49	1.77	0.51	0	0.67	0.833919	NO	0	0	-28.78	-28.68
821	0	0	0.88	0.59	0.12	3.75	0.07	0.833919	NO	2	0	-16.98	-15.4
822	0.97	0.06	1	1.79	0	0	0.67	0.833919	NO	0	0	-22.38	-22.38
823	1.22	0.1	0	2.03	1	0.01	0.64	0.833919	NO	0	0	-21.96	-21.96
824	0.18	0.01	0	0.64	1	0.1	0.58	0.833919	NO	0	0	-22.23	-22.23
825	0.67	0.57	0.69	1.54	0.31	-0.02	0.67	0.833919	NO	0	0	-19.77	-19.77
826	0.98	0.27	1	1.47	0	0	0.67	0.833919	NO	0	0	-218.08	-218.08
827	0.77	0.25	0.97	4.03	0.03	0.48	0.44	0.833919	NO	0	0	-243	-242.56
828	0.76	0.03	0.48	0.44	0.52	0	0.67	0.833919	NO	0	0	-237.16	-236.17
829	1.39	0	0.37	0.65	0.63	0	0.67	0.833919	NO	0	0	-352.47	-347.72
830	1.69	0.25	1	2.54	0	0	0.67	0.833919	NO	0	0	-341.41	-341.41
831	0.89	0.04	0.66	1.04	0.34	0.05	0.6	0.833919	NO	2	0	-339.79	-333.9
832	0.37	0.1	0.95	1.5	0.05	0.87	0.34	0.833919	NO	0	0	-281.86	-281.08
833	0.8	0.04	0.6	0.35	0.4	0	0.67	0.833919	NO	0	0	-313.82	-312.25
834	0.81	0.21	0.97	5.6	0.03	0.7	0.38	0.833919	NO	0	0	-169.22	-168.87
835	0.84	0.23	1	1.26	0	0	0.67	0.833919	NO	0	0	-312.95	-312.95
836	4.21	0.01	1	7.06	0	0	0.67	0.833919	NO	0	0	-81.81	-81.81
837	1.47	0.18	0.89	5.21	0.11	1.6	0.23	0.833919	NO	0	0	-332.62	-330.5
838	1.36	0.32	1	2.04	0	0	0.67	0.833919	NO	0	0	-340.31	-340.31
839	1.67	1.67	0.75	2.03	0.25	0	0.67	0.833919	NO	0	0	-15.45	-15.45
840	1.35	0.67	1	2.03	0	0	0.67	0.833919	NO	0	0	-7.4	-7.4
841	0	0	1	0	0	0	1	1	NO	0	0	0	0
842	1.67	1.67	0.75	2.03	0.25	0	0.67	0.833919	NO	0	0	-11.53	-11.53
843	1.35	0.67	1	2.03	0	0	0.67	0.833919	NO	0	0	-11.3	-11.3
844	1.35	0.67	1	2.03	0	0	0.67	0.833919	NO	0	0	-10.99	-10.99
845	0	0	1	0	0	0	1	1	NO	0	0	0	0
846	0	0	1	0	0	0	1	1	NO	0	0	0	0
847	0	0	1	0	0	0	1	1	NO	0	0	0	0
848	3.93	0.07	0.77	2.21	0.23	0	0.67	0.833919	NO	0	0	-39.98	-39.35
849	1.22	0.5	1	2.29	0	0	0.67	0.833919	NO	0	0	-107.6	-107.6
850	1.24	0.4	0.89	6.07	0.11	0.51	0.43	0.833919	NO	0	0	-120.86	-120.39
851	0.43	0.26	0.82	11.5	0.18	1.98	0.18	0.833919	NO	0	0	-210.72	-209.73
852	0.66	0.15	0.75	1.03	0.25	0.34	0.48	0.833919	NO	0	0	-341.34	-340.25
853	1.03	0.21	0.89	10.3	0.11	3.31	0.09	0.833919	NO	0	0	-359.8	-356.3
854	4.74	0.12	1	12.64	0	0	0.67	0.833919	NO	0	0	-136.9	-136.9
855	0.34	0.1	0.73	1	0.27	0.02	0.63	0.833919	NO	0	0	-161.45	-160.41
856	0.45	0.06	0.9	2.73	0.1	2.77	0.12	0.833919	NO	0	0	-165.49	-162.53
857	1.43	0.33	1	2.73	0	0	0.67	0.833919	NO	0	0	-138.81	-138.81
858	0.76	0.08	0.88	1.69	0.12	-0.04	0.67	0.833919	NO	1	0	-152.34	-150.33
859	0.98	0.07	0.72	3.46	0.28	1.7	0.21	0.833919	NO	0	0	-196.36	-192.64
860	0	0	1	0	0	0	1	1	NO	0	0	0	0
861	0	0	1	0	0	0	1	1	NO	0	0	0	0
862	0	0	1	0	0	0	1	1	NO	0	0	0	0
863	0	0	1	0	0	0	1	1	NO	0	0	0	0
864	0	0	1	0	0	0	1	1	NO	0	0	0	0
865	1.18	0	0.99	5.73	0.01	0.32	0.48	0.833919	NO	1	0	-47.76	-42.99
866	1.31	0.22	0.96	31.1	0.04	1.03	0.31	0.833919	NO	0	0	-357.96	-355.61
867	0.72	0.26	0.98	10000	0.02	3.2	0.1	0.833919	NO	0	0	-353.95	-352.35
868	2.42	0.13	0.98	4.43	0.02	0.09	0.58	0.833919	NO	0	0	-320.21	-320.09
869	2.02	0.06	0.61	0.7	0.39	0	0.67	0.833919	NO	0	0	-184.3	-182.35
870	0.67	0.51	1	1.13	0	0	0.67	0.833919	NO	0	0	-202.46	-202.46
871	0.89	0.37	1	1.4	0	0	0.67	0.833919	NO	0	0	-181.06	-181.06
872	0	0	1	0	0	0	1	1	NO	0	0	0	0
873	0.76	0.39	1	1.14	0	0	0.67	0.833919	NO	0	0	-182.24	-182.24
874	1.27	0.08	0.72	0.55	0.28	0	0.67	0.833919	NO	0	0	-141.04	-140.45
875	0	0	0.91	6.44	0.09	8.23	0.01	0.561429	NO	1	0	-26.01	-21.89
876	0	0	0	3.17	1	0.5	0.43	0.833919	NO	0	0	-34.96	-34.96
877	10000	1.1	1	2.25	0	0	0.67	0.833919	NO	0	0	-58.52	-58.52
878	0.14	0	0.43	0.55	0.57	0.66	0.39	0.833919	NO	0	0	-47.92	-47.69
879	0.7	0.03	0	1	1	0.04	0.61	0.833919	NO	0	0	-57.14	-57.14
880	0.53	0	0.88	2.18	0.12	0.25	0.51	0.833919	NO	3	0	-50.7	-47.33
881	1.45	0.26	0.93	2.42	0.07	-0.49	0.67	0.833919	NO	0	0	-59.39	-59.32
882	0.36	0.01	0	0.72	1	0.51	0.43	0.833919	NO	0	0	-71.44	-71.44
883	0.44	0.11	0.77	10.09	0.23	3.09	0.1	0.833919	NO	0	0	-136.54	-134.28
884	1.31	0	0.51	0.42	0.49	0	0.67	0.833919	NO	0	0	-129.18	-127.1
885	1	0	0.78	1.48	0.22	0.23	0.52	0.833919	NO	5	0	-146.67	-141.38
886	1.14	0	0.92	11.47	0.08	-0.01	0.67	0.833919	NO	0	0	-19.46	-16.91
887	0.23	0.12	0.87	0	0.13	0	0.67	0.833919	NO	0	0	-32.29	-31.87
888	1.82	0.28	1	2.72	0	0	0.67	0.833919	NO	0	0	-72.49	-72.49
889	2.3	0.24	1	4.35	0	0	0.67	0.833919	NO	0	0	-97.28	-97.28
890	0.87	0.26	0.87	32.32	0.13	3.36	0.09	0.833919	NO	0	0	-208.69	-205.69
891	1.03	0.33	0.98	1.74	0.02	0	0.66	0.833919	NO	0	0	-360.68	-360.68
892	0.74	0.16	0.97	1.96	0.03	0.19	0.53	0.833919	NO	0	0	-314.2	-313.95
893	0.77	0	0.28	0.42	0.72	0	0.67	0.833919	NO	0	0	-349.92	-346.38
894	0.65	0	0.46	0.47	0.54	0	0.67	0.833919	NO	0	0	-317.58	-313.46
895	0.57	0.26	0.88	1.78	0.12	0.56	0.41	0.833919	NO	0	0	-374.63	-374.27
896	0.75	0.35	0.88	495.55	0.12	1.66	0.22	0.833919	NO	0	0	-275.27	-273.52
897	1.48	0.09	0.92	2.91	0.08	0.2	0.53	0.833919	NO	0	0	-292.48	-289.01
898	0.64	0	0.9	1.86	0.1	2.47	0.14	0.833919	NO	7	0	-160.97	-144.04
899	1.19	0.07	0.91	4.77	0.09	2.82	0.12	0.833919	NO	1	0	-178.28	-171.55
900	0.9	0.48	0.83	29.69	0.17	0	0.67	0.833919	NO	0	0	-8.66	-8.66
901	1.35	0.67	1	2.03	0	0	0.67	0.833919	NO	0	0	-8.03	-8.03
902	2.07	0.06	0	28.97	1	0	0.67	0.833919	NO	0	0	-10.6	-10.6
903	134.75	0.56	1	3.47	0	0	0.67	0.833919	NO	0	0	-6.84	-6.83
904	2.07	0.06	0	22.73	1	0	0.67	0.833919	NO	0	0	-7.69	-7.69
905	1.21	0.08	1	1.82	0	0	0.67	0.833919	NO	0	0	-11.32	-11.32
906	0	0	0.93	100.48	0.07	7.66	0.01	0.561429	NO	1	0	-14.34	-10.96
907	3110.1	0.41	1	2.35	0	0	0.67	0.833919	NO	0	0	-5.95	-5.95
908	0	0	1	0	0	0	1	1	NO	0	0	0	0
909	0.9	0.48	0.83	29.69	0.17	0	0.67	0.833919	NO	0	0	-8.77	-8.77
910	0	0	1	0	0	0	1	1	NO	0	0	0	0
911	0	0	1	0	0	0	1	1	NO	0	0	0	0
912	0	0	1	0	0	0	1	1	NO	0	0	0	0
913	0	0	1	0	0	0	1	1	NO	0	0	0	0
914	0	0	1	0	0	0	1	1	NO	0	0	0	0
915	0.52	0.04	0	0.85	1	0.16	0.55	0.833919	NO	0	0	-29.54	-29.54
916	0.74	0.08	1	1.11	0	0	0.67	0.833919	NO	0	0	-22.09	-22.09
917	0.44	0.04	0	3.53	1	2.14	0.17	0.833919	NO	0	0	-34.97	-34.97
918	1.06	0.34	0.62	24.43	0.38	0.52	0.42	0.833919	NO	0	0	-35.59	-34.77
919	0.82	0.41	0.78	45.85	0.22	2.12	0.17	0.833919	NO	0	0	-37.56	-35.21
920	0.91	0	0.56	1.35	0.44	0.04	0.61	0.833919	NO	0	0	-28.8	-28.31
921	278.17	0.13	1	2.58	0	0	0.67	0.833919	NO	0	0	-25.27	-25.27
922	0.61	0	1	0.92	0	0	0.67	0.833919	NO	0	0	-8.24	-8.24
923	0.09	0	0.09	0.64	0.91	0.53	0.42	0.833919	NO	0	0	-22.55	-22.55
924	0.78	0	1	1.44	0	0	0.67	0.833919	NO	0	0	-6.28	-6.28
925	159	0	1	0.99	0	0	0.67	0.833919	NO	0	0	-11.98	-11.98
926	1.26	0	1	2.39	0	0	0.67	0.833919	NO	0	0	-7.48	-7.48
927	2.11	0.07	0	167.91	1	0	0.67	0.833919	NO	0	0	-25.48	-25.48
928	0.61	0.02	0	1.1	1	0.09	0.58	0.833919	NO	0	0	-22.95	-22.95
929	9.58	2.12	1	65.5	0	0	0.67	0.833919	NO	0	0	-24.89	-24.89
930	0	0	1	0	0	0	1	1	NO	0	0	0	0
931	0	0	1	0	0	0	1	1	NO	0	0	0	0
932	0	0	1	0	0	0	1	1	NO	0	0	0	0
933	0	0	1	0	0	0	1	1	NO	0	0	0	0
934	0	0	1	0	0	0	1	1	NO	0	0	0	0
935	0	0	1	0	0	0	1	1	NO	0	0	0	0
936	0	0	1	0	0	0	1	1	NO	0	0	0	0
937	0	0	1	0	0	0	1	1	NO	0	0	0	0
938	1.81	0	0.01	52.33	0.99	0	0.67	0.833919	NO	0	0	-7.47	-7.47
939	0.43	0.22	0.78	7.05	0.22	1.03	0.31	0.833919	NO	0	0	-23.44	-22.47
940	0.74	0	0.53	212.43	0.47	0.71	0.38	0.833919	NO	0	0	-26.54	-26.18
941	0	0	0	11.6	1	0.61	0.4	0.833919	NO	0	0	-31.06	-31.06
942	0.51	0	0.47	1.87	0.53	1.14	0.29	0.833919	NO	0	0	-34.32	-33.87
943	3.34	0.16	0.92	7.03	0.08	0.04	0.62	0.833919	NO	0	0	-30.1	-29.32
944	0.55	0.33	0.83	4.59	0.17	0.45	0.44	0.833919	NO	0	0	-30.93	-30.71
945	3.81	0	1	5.71	0	0	0.67	0.833919	NO	0	0	-10.81	-10.81
946	8.72	0	0.46	23.73	0.54	0.05	0.6	0.833919	NO	0	0	-38.53	-37.73
947	0	0	0	1.53	1	0.88	0.34	0.833919	NO	0	0	-19.76	-19.76
948	0	0	0	6.37	1	0.07	0.59	0.833919	NO	0	0	-7.88	-7.88
949	2.19	0.85	1	4.44	0	0	0.67	0.833919	NO	0	0	-14.05	-14.05
950	3817.84	0	0.8	2.6	0.2	0	0.67	0.833919	NO	0	0	-28.66	-25.33
951	6944.08	0.39	0.84	61.67	0.16	0	0.67	0.833919	NO	0	0	-37.55	-36.69
952	6.51	0.8	1	22.32	0	0	0.67	0.833919	NO	0	0	-34.36	-34.36
953	0	0	0	0.26	1	1.82	0.2	0.833919	NO	0	0	-24.64	-24.64
954	0	0	0.58	3.27	0.42	5.27	0.03	0.833919	NO	0	0	-31.91	-30.84
955	1.5	0.28	1	2.25	0	0	0.67	0.833919	NO	0	0	-24.49	-24.49
956	0	0	0.95	5.23	0.05	1.35	0.26	0.833919	NO	1	0	-16.26	-12.5
957	6.5	0	0.95	4.51	0.05	0	0.67	0.833919	NO	0	0	-20.1	-16.94
958	0.56	0.08	1	1.03	0	0	0.67	0.833919	NO	0	0	-18.19	-18.19
959	0.82	0.05	0.85	89.52	0.15	3.65	0.08	0.833919	NO	1	0	-35.24	-30.92
960	0	0	0.26	6.61	0.74	0.73	0.37	0.833919	NO	0	0	-38.13	-38.03
961	0.33	0	0.64	2.25	0.36	1.31	0.27	0.833919	NO	0	0	-33.03	-32.07
962	0	0	0.53	4.71	0.47	4.27	0.06	0.833919	NO	0	0	-39.54	-37.97
963	15.52	1.05	1	23.28	0	0	0.67	0.833919	NO	0	0	-39.23	-39.23
964	1.57	0	0.75	5.62	0.25	0.51	0.43	0.833919	NO	1	0	-33.75	-29.67
965	0	0	1	0	0	0	1	1	NO	0	0	0	0
966	0	0	1	0	0	0	1	1	NO	0	0	0	0
967	0	0	0	0.41	1	0.34	0.48	0.833919	NO	0	0	-5.3	-5.3
968	0	0	0	0.58	1	0.93	0.33	0.833919	NO	0	0	-6.2	-6.2
969	0	0	0	0.72	1	0.47	0.44	0.833919	NO	0	0	-6.31	-6.31
970	230.41	1.17	1	2.86	0	0	0.67	0.833919	NO	0	0	-7.77	-7.77
971	2.07	0.06	0	22.73	1	0	0.67	0.833919	NO	0	0	-6.83	-6.83
972	52.33	0	1	78.5	0	0	0.67	0.833919	NO	0	0	-5.13	-5.13
973	0	0	0	0.68	1	0.38	0.46	0.833919	NO	0	0	-6.2	-6.2
974	52.33	0	1	0.98	0	0	0.67	0.833919	NO	0	0	-5.34	-5.34
975	2.45	0.57	1	3.68	0	0	0.67	0.833919	NO	0	0	-8.22	-8.22
976	55.36	0.49	1	2.65	0	0	0.67	0.833919	NO	0	0	-8.3	-8.3
977	2.07	0.06	0	22.73	1	0	0.67	0.833919	NO	0	0	-7.24	-7.24
978	0	0	0	0.34	1	0.37	0.47	0.833919	NO	0	0	-6.36	-6.36
979	0	0	1	0	0	0	1	1	NO	0	0	0	0
980	0	0	1	0	0	0	1	1	NO	0	0	0	0
981	66.37	0	1	99.55	0	0	0.67	0.833919	NO	0	0	-6.72	-6.72
982	0	0	1	0	0	0	1	1	NO	0	0	0	0
983	0	0	0	0.45	1	0.42	0.45	0.833919	NO	0	0	-6.01	-6.01
984	3110.1	0.41	1	2.35	0	0	0.67	0.833919	NO	0	0	-5.95	-5.95
985	2.07	0.06	0	22.73	1	0	0.67	0.833919	NO	0	0	-7.24	-7.24
986	0	0	1	0	0	0	1	1	NO	0	0	0	0
987	2.07	0.06	0	22.73	1	0	0.67	0.833919	NO	0	0	-6.7	-6.7
988	93.6	0.63	1	0.99	0	0	0.67	0.833919	NO	0	0	-7.68	-7.68
989	237.42	0	1	2	0	0	0.67	0.833919	NO	0	0	-4.22	-4.22
990	52.33	0	1	0.98	0	0	0.67	0.833919	NO	0	0	-5.34	-5.34
991	2.04	0.46	1	3.06	0	0	0.67	0.833919	NO	0	0	-7.2	-7.2
992	0	0	0	0.7	1	0.54	0.42	0.833919	NO	0	0	-6.47	-6.47
993	6.62	0	1	9.93	0	0	0.67	0.833919	NO	0	0	-6.36	-6.36
994	0	0	1	0	0	0	1	1	NO	0	0	0	0
995	2.07	0.06	0	22.73	1	0	0.67	0.833919	NO	0	0	-7.47	-7.47
996	0.03	0	0	7.24	1	0.05	0.61	0.833919	NO	0	0	-8.04	-8.04
997	2.07	0.06	0	22.73	1	0	0.67	0.833919	NO	0	0	-7.89	-7.89
998	0	0	0	0.35	1	0.05	0.61	0.833919	NO	0	0	-6.95	-6.95
999	2.07	0.06	0	22.73	1	0	0.67	0.833919	NO	0	0	-8.66	-8.66
1000	0	0	0	0.53	1	1.23	0.28	0.833919	NO	0	0	-6.94	-6.94
1001	52.33	0	1	78.5	0	0	0.67	0.833919	NO	0	0	-4.57	-4.57
1002	0	0	1	0	0	0	1	1	NO	0	0	0	0
1003	0	0	1	0	0	0	1	1	NO	0	0	0	0
1004	0	0	1	0	0	0	1	1	NO	0	0	0	0
1005	0	0	1	0	0	0	1	1	NO	0	0	0	0
1006	0	0	1	0	0	0	1	1	NO	0	0	0	0
1007	0	0	1	0	0	0	1	1	NO	0	0	0	0
1008	487.77	0	1	2.22	0	0	0.67	0.833919	NO	0	0	-6.82	-6.82
1009	2.07	0.06	0	22.73	1	0	0.67	0.833919	NO	0	0	-7.24	-7.24
1010	52.33	0	1	78.5	0	0	0.67	0.833919	NO	0	0	-4.57	-4.57
1011	55.89	0.63	1	3.88	0	0	0.67	0.833919	NO	0	0	-7.75	-7.75
1012	2.07	0.06	0	22.73	1	0	0.67	0.833919	NO	0	0	-11.71	-11.71
1013	0	0	0	4.35	1	0.08	0.59	0.833919	NO	0	0	-12.98	-12.98
1014	0	0	1	0	0	0	1	1	NO	0	0	0	0
1015	20.64	0	0.77	830.65	0.23	0	0.67	0.833919	NO	0	0	-10.41	-9.31
1016	2.22	2.11	1	4.53	0	0	0.67	0.833919	NO	0	0	-24.98	-24.98
1017	3.04	0	0.47	11.78	0.53	0.19	0.53	0.833919	NO	0	0	-26.89	-26.09
1018	871	0.18	1	2.63	0	0	0.67	0.833919	NO	0	0	-15.02	-15.02
1019	0	0	0.62	13.28	0.38	2.78	0.12	0.833919	NO	0	0	-22.4	-21.95
1020	0.37	0.02	0	4.98	1	0.02	0.63	0.833919	NO	0	0	-25.69	-25.69
1021	1329.59	0	0.85	1.32	0.15	0	0.67	0.833919	NO	0	0	-20.02	-17.8
1022	13.06	0.33	1	0.91	0	0	0.67	0.833919	NO	0	0	-29.58	-29.58
1023	1.09	0.09	0	2.27	1	0.09	0.58	0.833919	NO	0	0	-33.02	-33.02
1024	0.5	0	1	0.75	0	0	0.67	0.833919	NO	0	0	-7.29	-7.29
1025	0.94	0.58	1	1.4	0	0	0.67	0.833919	NO	0	0	-28.73	-28.73
1026	1.48	0.02	1	2.23	0	0	0.67	0.833919	NO	0	0	-16.37	-16.37
1027	0.66	0	0.81	1.52	0.19	0.51	0.43	0.833919	NO	2	0	-35.89	-33.85
1028	0.21	0.1	1	0.31	0	0	0.67	0.833919	NO	0	0	-25.61	-25.61
1029	20.3	0.2	1	4.76	0	0	0.67	0.833919	NO	0	0	-42.51	-42.51
1030	1.21	0.21	1	1.82	0	0	0.67	0.833919	NO	0	0	-276.85	-276.85
1031	2.29	0.14	0.85	2.89	0.15	0.08	0.58	0.833919	NO	1	0	-369.98	-365.62
1032	1.31	0.21	0.97	4.88	0.03	0.68	0.38	0.833919	NO	0	0	-352.28	-351.9
1033	0.87	0.09	0.9	1.2	0.1	0.1	0.58	0.833919	NO	0	0	-299.43	-298.31
1034	1.35	0.67	1	2.03	0	0	0.67	0.833919	NO	0	0	-8.05	-8.05
1035	1.54	0.05	0	2.35	1	0	0.67	0.833919	NO	0	0	-7.64	-7.64
1036	1.35	0.67	1	2.03	0	0	0.67	0.833919	NO	0	0	-10.45	-10.45
1037	1.38	0.06	0.95	6.77	0.05	0.85	0.35	0.833919	NO	1	0	-53.84	-52.06
1038	1.48	0.2	1	2.84	0	0	0.67	0.833919	NO	0	0	-336.11	-336.11
1039	1.44	0.34	0.95	19.58	0.05	3.28	0.09	0.833919	NO	0	0	-381.79	-379.48
1040	0.59	0.17	0.93	9.6	0.07	5.1	0.04	0.833919	NO	1	0	-335.28	-332.19
1041	1.09	0.15	1	1.63	0	0	0.67	0.833919	NO	0	0	-164.41	-164.41
1042	0.93	0	0.67	0.67	0.33	0	0.67	0.833919	NO	0	0	-151.1	-146.33
1043	0.77	0.07	1	1.16	0	0	0.67	0.833919	NO	0	0	-131.8	-131.8
1044	0.59	0.01	1	0.89	0	0	0.67	0.833919	NO	0	0	-86.67	-86.67
1045	0.26	0.13	0.81	8.09	0.19	7.17	0.01	0.561429	NO	1	0	-210.68	-205.23
1046	1.42	0	0.78	0.7	0.22	0	0.67	0.833919	NO	0	0	-170.37	-161.87
1047	0.45	0.15	0.59	2.98	0.41	0.39	0.46	0.833919	NO	0	0	-69.5	-68.88
1048	1.73	1.08	1	3.39	0	0	0.67	0.833919	NO	0	0	-62.52	-62.52
1049	1.33	0.38	1	1.99	0	0	0.67	0.833919	NO	0	0	-67.96	-67.96
1050	0.6	0.04	0.78	1.6	0.22	1.61	0.23	0.833919	NO	3	0	-159.51	-150.95
1051	0.97	0.35	1	1.8	0	0	0.67	0.833919	NO	0	0	-177.11	-177.11
1052	2.2	0.18	0.93	9.24	0.07	0.6	0.4	0.833919	NO	0	0	-363.46	-361.01
1053	0.99	0.3	0.94	747.6	0.06	2.29	0.16	0.833919	NO	0	0	-364.89	-360.02
1054	0.79	0.23	1	1.45	0	0	0.67	0.833919	NO	0	0	-336.57	-336.57
1055	0.76	0.12	0.69	2.37	0.31	2.43	0.14	0.833919	NO	0	0	-375.15	-368.42
1056	0.81	0	0.76	0.67	0.24	0	0.67	0.833919	NO	0	0	-146.19	-141.03
1057	0.88	0	0.57	0.51	0.43	0	0.67	0.833919	NO	0	0	-139.66	-136.22
1058	0.86	0.5	0.85	3.04	0.15	0.25	0.51	0.833919	NO	0	0	-188.03	-187.9
1059	0.32	0.3	0.95	29.24	0.05	4.84	0.04	0.833919	NO	1	0	-176.17	-173.75
1060	0.17	0.17	0.72	3.48	0.28	6.83	0.01	0.561429	NO	0	0	-177.26	-174.35
1061	0.34	0.15	0.91	40.63	0.09	5.4	0.03	0.833919	NO	0	0	-181.12	-175.87
1062	0.89	0	0.56	1.2	0.44	0.05	0.6	0.833919	NO	2	0	-146.55	-142.62
1063	0.83	0.33	1	1.25	0	0	0.67	0.833919	NO	0	0	-137.56	-137.56
1065	1.43	0.08	0	3.31	1	0.04	0.61	0.833919	NO	0	0	-31.8	-31.8
1066	1.35	0.67	1	2.03	0	0	0.67	0.833919	NO	0	0	-8.05	-8.05
1067	0	0	1	0	0	0	1	1	NO	0	0	0	0
1068	0	0	1	0	0	0	1	1	NO	0	0	0	0
1069	0	0	1	0	0	0	1	1	NO	0	0	0	0
1070	0	0	1	0	0	0	1	1	NO	0	0	0	0
1071	0	0	1	0	0	0	1	1	NO	0	0	0	0
1072	0	0	1	0	0	0	1	1	NO	0	0	0	0
1073	0	0	1	0	0	0	1	1	NO	0	0	0	0
1074	0	0	1	0	0	0	1	1	NO	0	0	0	0
1075	0	0	1	0	0	0	1	1	NO	0	0	0	0
1076	0	0	1	0	0	0	1	1	NO	0	0	0	0
1077	0	0	1	0	0	0	1	1	NO	0	0	0	0
1078	0	0	1	0	0	0	1	1	NO	0	0	0	0
1079	0	0	1	0	0	0	1	1	NO	0	0	0	0
1080	0	0	1	0	0	0	1	1	NO	0	0	0	0
1081	0	0	1	0	0	0	1	1	NO	0	0	0	0
1082	0	0	1	0	0	0	1	1	NO	0	0	0	0
1083	0	0	1	0	0	0	1	1	NO	0	0	0	0
1084	0	0	1	0	0	0	1	1	NO	0	0	0	0
1085	0.05	0.05	1	0.45	0	0	0.67	0.833919	NO	0	0	-6.86	-6.39
1086	0.67	0.06	1	1.01	0	0	0.67	0.833919	NO	0	0	-25.7	-25.7
1087	1.94	0	0.27	0.52	0.73	0	0.67	0.833919	NO	0	0	-301.53	-298.62
1088	0.2	0.01	0.49	1.41	0.51	1.67	0.22	0.833919	NO	5	0	-316.45	-310.84
1089	0	0	0	0.34	1	0.46	0.44	0.833919	NO	0	0	-10.41	-10.41
1090	1.03	0.06	0.53	0.65	0.47	0	0.67	0.833919	NO	0	0	-285.52	-283.11
1091	0.66	0.06	0.87	2.07	0.13	1.17	0.29	0.833919	NO	4	0	-187.23	-182.62
1092	0.98	0.06	0.84	2.01	0.16	0.38	0.47	0.833919	NO	2	0	-184.89	-179.92
1093	6.06	0.2	1	10.59	0	0	0.67	0.833919	NO	0	0	-10.48	-10.48
1094	3.47	0.14	1	11.79	0	0	0.67	0.833919	NO	0	0	-153.15	-153.14
1095	2.24	0.06	0.69	1.78	0.31	0	0.67	0.833919	NO	0	0	-185.24	-180.95
1096	0.78	0	0.98	0.35	0.02	0	0.67	0.833919	NO	0	0	-79.83	-76.64
1097	0.75	0	0.93	1.2	0.07	0.14	0.56	0.833919	NO	2	0	-120.24	-112.25
1098	1.36	0.21	1	2.59	0	0	0.67	0.833919	NO	0	0	-171.67	-171.67
1099	0.83	0.02	0.72	1.72	0.28	0.47	0.44	0.833919	NO	1	0	-190.4	-184.53
1100	0.48	0.07	0.88	1	0.12	0.42	0.45	0.833919	NO	0	0	-162.85	-161.21
1101	2.23	0.05	0.76	0.75	0.24	0	0.67	0.833919	NO	0	0	-158.43	-156.09
1102	1.18	0.14	0.96	1.95	0.04	0.03	0.62	0.833919	NO	0	0	-151.06	-150.92
1103	0.71	0.07	1	1.06	0	0	0.67	0.833919	NO	0	0	-123.49	-123.49
1104	1.15	0.05	0.95	2.66	0.05	0.87	0.34	0.833919	NO	2	0	-128.96	-124.38
1105	0.69	0.07	0.63	1.57	0.37	0.74	0.37	0.833919	NO	0	0	-182.61	-180.07
1106	1.34	0.17	0.85	11.12	0.15	0.45	0.44	0.833919	NO	0	0	-70.7	-69.87
1107	1.62	0.16	0.85	5.17	0.15	0.33	0.48	0.833919	NO	0	0	-67.7	-66.89
1108	4.81	0.27	1	7.21	0	0	0.67	0.833919	NO	0	0	-36.75	-36.75
1109	0.82	0	0.01	1.22	0.99	0	0.67	0.833919	NO	0	0	-8.21	-8.21
1110	1.35	0.67	1	2.03	0	0	0.67	0.833919	NO	0	0	-7.24	-7.24
1111	0.48	0.14	0.28	1.54	0.72	-0.01	0.67	0.833919	NO	0	0	-6.86	-6.86
1112	1.67	0	0.01	2.03	0.99	0	0.67	0.833919	NO	0	0	-7.46	-7.46
1113	0	0	0.06	0.18	0.94	3.71	0.07	0.833919	NO	0	0	-13.58	-11.88
1114	1.46	0.04	0	13.55	1	0	0.67	0.833919	NO	0	0	-15.42	-15.42
1115	0.63	0.23	1	1.46	0	0	0.67	0.833919	NO	0	0	-20.44	-20.43
1116	0.63	0.39	0.86	1.97	0.14	0.36	0.47	0.833919	NO	0	0	-251.39	-251.21
1117	1.12	0.23	0.93	11.5	0.07	2.11	0.17	0.833919	NO	0	0	-367.73	-364.98
1118	0.91	0.26	0.93	4.08	0.07	1.41	0.25	0.833919	NO	0	0	-361.61	-360.53
1119	3.03	0	0.89	19.3	0.11	0.17	0.54	0.833919	NO	15	0	-191.38	-173.96
1120	0.6	0.11	0.88	1.38	0.12	0.82	0.35	0.833919	NO	0	0	-316.88	-314.27
1121	0.8	0.31	0.96	29.44	0.04	2.9	0.11	0.833919	NO	0	0	-359.53	-358.08
1122	0.91	0.21	1	1.69	0	0	0.67	0.833919	NO	0	0	-338.85	-338.85
1124	1.26	0.19	0.97	172.46	0.03	1.54	0.23	0.833919	NO	0	0	-274.56	-273.65
1125	12.65	0	0.75	12.98	0.25	-0.01	0.67	0.833919	NO	0	0	-38.05	-35.3
1127	1.65	1.4	1	3.2	0	0	0.67	0.833919	NO	0	0	-27.62	-27.62
1128	7.22	4.55	1	10.83	0	0	0.67	0.833919	NO	0	0	-25.13	-25.13
1129	0	0	0.92	8.59	0.08	5.8	0.02	0.827368	NO	1	0	-20.62	-17.67
1130	0.47	0.03	0	1.69	1	0.2	0.53	0.833919	NO	0	0	-23.18	-23.18
1131	3.33	0.19	1	7.56	0	0	0.67	0.833919	NO	0	0	-14.13	-14.13
1132	1.38	0.36	1	2.64	0	0	0.67	0.833919	NO	0	0	-14.23	-14.23
1133	0	0	1	0	0	0	1	1	NO	0	0	0	0
1134	0	0	0	1.3	1	1.86	0.2	0.833919	NO	0	0	-18.29	-18.29
1135	0.24	0.18	0.65	2.62	0.35	7.87	0.01	0.561429	NO	0	0	-381.14	-377.47
1136	1.15	0.31	0.85	3.79	0.15	1.58	0.23	0.833919	NO	0	0	-404.23	-402.12
1137	0	0	1	0	0	0	1	1	NO	0	0	0	0
1138	0	0	0	0.88	1	0.34	0.48	0.833919	NO	0	0	-8.69	-8.69
1139	0	0	0	1.4	1	0.9	0.34	0.833919	NO	0	0	-9.95	-9.96
1140	3.3	0.17	0	6.57	1	0.1	0.58	0.833919	NO	0	0	-20.84	-20.84
1141	0.74	0.1	0.86	1.36	0.14	-0.24	0.67	0.833919	NO	0	0	-300.64	-299.21
1142	0.46	0	0.7	2.73	0.3	5.41	0.03	0.833919	NO	7	0	-324.33	-292.39
1143	0.4	0.21	1	0.6	0	0	0.67	0.833919	NO	0	0	-154.28	-154.28
1144	0	0	0	0.84	1	3.3	0.09	0.833919	NO	0	0	-47.47	-47.47
1145	0.28	0.12	1	0.53	0	0	0.67	0.833919	NO	0	0	-22.39	-22.39
1146	0.25	0.06	1	0.5	0	0	0.67	0.833919	NO	0	0	-20.61	-20.59
1147	1.35	0.34	0.3	6.67	0.7	0	0.65	0.833919	NO	0	0	-12	-12
1148	0	0	1	0	0	0	1	1	NO	0	0	0	0
1149	0	0	1	0	0	0	1	1	NO	0	0	0	0
1150	0	0	1	0	0	0	1	1	NO	0	0	0	0
1151	0	0	1	0	0	0	1	1	NO	0	0	0	0
1152	0	0	1	0	0	0	1	1	NO	0	0	0	0
1153	0	0	1	0	0	0	1	1	NO	0	0	0	0
1154	0	0	1	0	0	0	1	1	NO	0	0	0	0
1155	0	0	1	0	0	0	1	1	NO	0	0	0	0
1156	0	0	1	0	0	0	1	1	NO	0	0	0	0
1157	0	0	1	0	0	0	1	1	NO	0	0	0	0
1158	0	0	1	0	0	0	1	1	NO	0	0	0	0
1159	0	0	1	0	0	0	1	1	NO	0	0	0	0
1160	0	0	1	0	0	0	1	1	NO	0	0	0	0
1161	1.01	0	0.91	19.15	0.09	0	0.67	0.833919	NO	0	0	-11.09	-10.37
1162	1.54	0.05	0	2.35	1	0	0.67	0.833919	NO	0	0	-11.92	-11.92
1163	8.89	0.27	1	13.34	0	0	0.67	0.833919	NO	0	0	-101	-101
1164	3.06	0.05	0.62	3.38	0.38	0.01	0.64	0.833919	NO	0	0	-309.95	-302.18
1165	0.8	0.04	0.54	0.58	0.46	0	0.67	0.833919	NO	0	0	-330.27	-327
1166	0.75	0.08	0.8	1.65	0.2	1.18	0.29	0.833919	NO	1	0	-336.92	-333.23
1167	1.98	0.1	0.8	1.02	0.2	0	0.67	0.833919	NO	0	0	-355.04	-352.58
1168	0.84	0.19	0.98	1.49	0.02	-0.01	0.67	0.833919	NO	0	0	-313.95	-313.86
1169	0.86	0.01	0.77	1.04	0.23	0.06	0.6	0.833919	NO	13	0	-263.87	-250.93
1170	0.54	0.13	1	1	0	0	0.67	0.833919	NO	0	0	-304.26	-304.26
1171	0.4	0.07	0.81	2.51	0.19	3.49	0.08	0.833919	NO	1	0	-155.32	-152.17
1172	0.36	0.11	0.95	2.27	0.05	1.39	0.26	0.833919	NO	0	0	-140.07	-138.93
1173	3.32	0	1	5.89	0	0	0.67	0.833919	NO	0	0	-50.66	-50.66
1174	2.53	0	0.52	0.73	0.48	0	0.67	0.833919	NO	0	0	-175.24	-170.95
1175	1.5	0.03	0.85	11.64	0.15	0.87	0.34	0.833919	NO	2	0	-169.07	-158.99
1176	0.88	0	0.56	1.28	0.44	0.24	0.51	0.833919	NO	2	0	-184.32	-181.03
1177	2.53	0.08	0.94	1.49	0.06	0	0.67	0.833919	NO	0	0	-148.93	-148.02
1178	1.39	0.05	1	2.08	0	0	0.67	0.833919	NO	0	0	-126.07	-126.07
1179	0.64	0.06	0.88	3.13	0.12	2.32	0.15	0.833919	NO	2	0	-149.62	-144.42
1180	0.4	0.02	0.98	298.95	0.02	4.22	0.06	0.833919	NO	2	0	-116.64	-111.53
1181	0.48	0	0.15	0.75	0.85	0.22	0.52	0.833919	NO	3	0	-196.09	-195.9
1182	0.54	0	0.99	13.49	0.01	0.88	0.34	0.833919	NO	2	0	-49.04	-44.4
1183	0.69	0.05	0.55	0.95	0.45	0.14	0.56	0.833919	NO	0	0	-175.27	-174.16
1184	1.69	0.11	0.88	5.76	0.12	0.99	0.32	0.833919	NO	2	0	-177.41	-175.19
1185	0.48	0	0.59	1.64	0.41	2.44	0.14	0.833919	NO	7	0	-187.46	-182.53
1186	5.2	0.09	0.69	3.44	0.31	0	0.67	0.833919	NO	0	0	-208.26	-204.4
1187	1.39	0.68	1	2.09	0	0	0.67	0.833919	NO	0	0	-204.38	-204.38
1188	1.29	0.09	1	2.44	0	0	0.67	0.833919	NO	0	0	-32.42	-32.42
1189	1.5	0.05	0	15	1	0	0.67	0.833919	NO	0	0	-30.73	-30.73
1190	0	0	0.7	5.26	0.3	2.46	0.14	0.833919	NO	0	0	-31.47	-30.42
1191	0.13	0.01	0.01	1.36	0.99	0.06	0.6	0.833919	NO	0	0	-29.81	-29.81
1192	373.33	0.12	1	3.68	0	0	0.67	0.833919	NO	0	0	-29.69	-29.69
1193	0	0	0	0.13	1	0.59	0.41	0.833919	NO	0	0	-24.37	-24.37
1194	0	0	0.2	0.41	0.8	0.39	0.46	0.833919	NO	0	0	-14.31	-14.29
1195	1	1	1	1.5	0	0	0.67	0.833919	NO	0	0	-8.21	-8.21
1196	1.35	0.67	1	2.03	0	0	0.67	0.833919	NO	0	0	-8.3	-8.3
1197	1.46	0.04	0	13.55	1	0	0.67	0.833919	NO	0	0	-12.34	-12.34
1198	0	0	0	0.06	1	0.08	0.58	0.833919	NO	0	0	-6.23	-6.23
1199	0.05	0.02	0.52	236.47	0.48	1.07	0.3	0.833919	NO	0	0	-37.7	-37.17
1200	0	0	0.48	4.29	0.52	6.93	0.01	0.561429	NO	0	0	-75.83	-73.7
1201	4.09	0.14	0.7	5.18	0.3	0.04	0.61	0.833919	NO	0	0	-214.33	-211.7
1203	1.14	0.15	0.71	2.81	0.29	0.84	0.35	0.833919	NO	0	0	-197.5	-194.59
1204	0.48	0.44	0.77	9.23	0.23	3.94	0.07	0.833919	NO	0	0	-210.96	-208.99
1205	3.68	0.07	0.87	1.39	0.13	0	0.67	0.833919	NO	0	0	-168.43	-166.75
1206	1.09	0.24	0.74	8.17	0.26	1.24	0.28	0.833919	NO	0	0	-221.41	-219.5
1207	2.56	0.47	0.91	3.3	0.09	0.02	0.63	0.833919	NO	0	0	-213.68	-213.49
1208	2.01	0.26	0.92	25.87	0.08	3.26	0.09	0.833919	NO	0	0	-205.4	-202.2
1209	1.22	0.12	0.81	12.01	0.19	-0.94	0.67	0.833919	NO	0	0	-199.58	-194.62
1210	0.41	0	0.88	10.2	0.12	5.05	0.04	0.833919	NO	11	0	-152.52	-138.64
1211	0.77	0.35	1	2.9	0	0	0.67	0.833919	NO	0	0	-14.18	-14.12
1212	0	0	1	0	0	0	1	1	NO	0	0	0	0
1213	0	0	1	0	0	0	1	1	NO	0	0	0	0
1214	0	0	1	0	0	0	1	1	NO	0	0	0	0
1215	0	0	1	0	0	0	1	1	NO	0	0	0	0
1216	4.69	0.17	1	4.33	0	0	0.67	0.833919	NO	0	0	-8.31	-7.98
1217	0.3	0.02	1	0.56	0	0	0.67	0.833919	NO	0	0	-10.85	-10.85
1218	1.15	0.24	1	2.16	0	0	0.67	0.833919	NO	0	0	-16.89	-16.89
1219	0.16	0.01	1	4.38	0	0	0.67	0.833919	NO	0	0	-19.06	-13.6
1220	0	0	1	0	0	0	1	1	NO	0	0	0	0
1221	1.96	0.06	0	4.71	1	0	0.67	0.833919	NO	0	0	-16.77	-16.77
1222	0.84	0.41	0.77	109.77	0.23	0.05	0.61	0.833919	NO	0	0	-25.16	-25.14
1223	0.95	0.12	0.71	19.12	0.29	1	0.32	0.833919	NO	0	0	-104.25	-102.83
1224	1.55	0	0.78	2.32	0.22	0.24	0.51	0.833919	NO	8	0	-171.1	-147.74
1225	0.45	0.07	0.84	8.3	0.16	5.44	0.03	0.833919	NO	0	0	-174.92	-166.81
1226	2.17	0	0.55	0.67	0.45	0	0.67	0.833919	NO	0	0	-158.69	-154.88
1227	0.91	0.24	0.97	8.53	0.03	0.76	0.37	0.833919	NO	1	0	-174.32	-173.66
1228	0.28	0.01	0	0.51	1	0.46	0.44	0.833919	NO	0	0	-71.88	-71.88
1229	1.65	0.19	0.92	2.72	0.08	0.01	0.64	0.833919	NO	0	0	-68.06	-67.79
1230	0.53	0.36	1	0.98	0	0	0.67	0.833919	NO	0	0	-49.13	-49.13
1231	1.41	0.02	0.46	0.78	0.54	0	0.67	0.833919	NO	0	0	-162.27	-160.39
1232	0.56	0.03	0.8	0.38	0.2	0	0.67	0.833919	NO	0	0	-127.55	-125.59
1233	1	0.12	1	1.5	0	0	0.67	0.833919	NO	0	0	-274.16	-274.16
1234	0.68	0.14	0.98	1.12	0.02	0.03	0.62	0.833919	NO	0	0	-297.29	-297.27
1235	1.46	0.07	0.96	2.33	0.04	-0.13	0.67	0.833919	NO	1	0	-280.68	-279.37
1236	0.98	0.11	0.96	2.31	0.04	0.22	0.52	0.833919	NO	1	0	-287.04	-285.9
1237	0.86	0.11	0.87	1.65	0.13	0.35	0.47	0.833919	NO	0	0	-330.98	-329.63
1238	0.61	0.02	0.56	0.53	0.44	0	0.67	0.833919	NO	0	0	-263.88	-261.03
1239	1.42	0	0.8	0.52	0.2	0	0.67	0.833919	NO	0	0	-229.3	-220.06
1240	0.81	0.19	0.98	259.74	0.02	2.33	0.15	0.833919	NO	1	0	-339.17	-337.88
1241	0.44	0	0.57	0.41	0.43	0	0.67	0.833919	NO	0	0	-225.88	-221.57
1242	0.7	0.35	0.97	6.52	0.03	0.44	0.45	0.833919	NO	0	0	-195.11	-194.89
1243	0.55	0.2	1	1.01	0	0	0.67	0.833919	NO	0	0	-263.43	-263.43
1244	0.82	0.11	1	1.22	0	0	0.67	0.833919	NO	0	0	-239.97	-239.97
1245	0.72	0.07	0.83	2.68	0.17	2.32	0.15	0.833919	NO	2	0	-320.58	-312.35
1246	1.25	0	0.52	0.53	0.48	0	0.67	0.833919	NO	0	0	-341.95	-334.99
1247	0.68	0.05	0.81	0.72	0.19	0.01	0.65	0.833919	NO	0	0	-271.04	-268.16
1248	0.82	0.14	0.9	6.01	0.1	4.82	0.04	0.833919	NO	1	0	-363.12	-357.55
1249	2.87	0	0.36	0.84	0.64	0	0.67	0.833919	NO	0	0	-192.27	-189.33
1250	2.32	0.33	0.71	1.71	0.29	0	0.67	0.833919	NO	0	0	-186.2	-186.04
1251	3.65	0.15	0.93	1.66	0.07	0	0.67	0.833919	NO	0	0	-166.38	-165.89
1252	4.89	0.04	0.32	0.57	0.68	0	0.67	0.833919	NO	0	0	-192.21	-191.59
1253	0.79	0.21	0.79	2.77	0.21	1.17	0.29	0.833919	NO	0	0	-191.17	-189.61
1254	387.47	0	0.91	3.61	0.09	0	0.67	0.833919	NO	0	0	-11.27	-10.81
1255	0.97	0	0.82	0.51	0.18	0	0.67	0.833919	NO	0	0	-108.77	-104.26
1256	0.65	0.24	0.78	3.48	0.22	0.66	0.39	0.833919	NO	0	0	-178.85	-177.55
1257	0	0	1	0	0	0	1	1	NO	0	0	0	0
1258	0	0	1	0	0	0	1	1	NO	0	0	0	0
1259	0.09	0.01	0	0.15	1	0.08	0.59	0.833919	NO	0	0	-28.94	-28.95
1260	0.67	0.32	0.74	12.07	0.26	2.75	0.12	0.833919	NO	0	0	-224.34	-222.09
1261	1.21	0.32	1	1.81	0	0	0.67	0.833919	NO	0	0	-176.27	-176.27
1262	1.41	0	0.93	2.04	0.07	0.08	0.59	0.833919	NO	1	0	-120.32	-110.72
1263	0.79	0	0.53	0.29	0.47	0	0.67	0.833919	NO	0	0	-333.36	-327.32
1264	0.83	0	0.57	0.33	0.43	0	0.67	0.833919	NO	0	0	-245.47	-241.63
1265	0.48	0.08	0.74	3.32	0.26	5.74	0.03	0.833919	NO	0	0	-348.92	-343.9
1266	1.61	0.03	0.86	1.55	0.14	0	0.67	0.833919	NO	0	0	-262.66	-257.33
1267	0.9	0	0.94	1.62	0.06	0.3	0.49	0.833919	NO	6	0	-225.37	-210.29
1268	1.58	0.25	0.98	323.04	0.02	1.44	0.25	0.833919	NO	0	0	-366.08	-365.21
1269	0	0	1	0	0	0	1	1	NO	0	0	0	0
1270	0	0	1	0	0	0	1	1	NO	0	0	0	0
1271	0	0	1	0	0	0	1	1	NO	0	0	0	0
1272	0	0	1	0	0	0	1	1	NO	0	0	0	0
1273	0	0	1	0	0	0	1	1	NO	0	0	0	0
1274	0	0	1	0	0	0	1	1	NO	0	0	0	0
1275	0	0	1	0	0	0	1	1	NO	0	0	0	0
1276	0	0	1	0	0	0	1	1	NO	0	0	0	0
1277	0	0	1	0	0	0	1	1	NO	0	0	0	0
1278	0	0	1	0	0	0	1	1	NO	0	0	0	0
1279	0	0	1	0	0	0	1	1	NO	0	0	0	0
1280	0	0	1	0	0	0	1	1	NO	0	0	0	0
1281	0	0	1	0	0	0	1	1	NO	0	0	0	0
1282	0	0	1	0	0	0	1	1	NO	0	0	0	0
1283	0	0	1	0	0	0	1	1	NO	0	0	0	0
1284	0	0	1	0	0	0	1	1	NO	0	0	0	0
1285	0	0	1	0	0	0	1	1	NO	0	0	0	0
1286	0	0	1	0	0	0	1	1	NO	0	0	0	0
1287	0	0	1	0	0	0	1	1	NO	0	0	0	0
1288	0	0	1	0	0	0	1	1	NO	0	0	0	0
1289	0	0	1	0	0	0	1	1	NO	0	0	0	0
1290	0	0	1	0	0	0	1	1	NO	0	0	0	0
1291	0	0	1	0	0	0	1	1	NO	0	0	0	0
1292	0	0	1	0	0	0	1	1	NO	0	0	0	0
1293	0	0	1	0	0	0	1	1	NO	0	0	0	0
1294	0	0	1	0	0	0	1	1	NO	0	0	0	0
1295	0	0	1	0	0	0	1	1	NO	0	0	0	0
1296	0	0	1	0	0	0	1	1	NO	0	0	0	0
1297	0	0	1	0	0	0	1	1	NO	0	0	0	0
1298	0	0	1	0	0	0	1	1	NO	0	0	0	0
1299	0	0	1	0	0	0	1	1	NO	0	0	0	0
1300	0	0	1	0	0	0	1	1	NO	0	0	0	0
1301	0	0	1	0	0	0	1	1	NO	0	0	0	0
1302	0	0	1	0	0	0	1	1	NO	0	0	0	0
1303	0	0	1	0	0	0	1	1	NO	0	0	0	0
1304	0	0	1	0	0	0	1	1	NO	0	0	0	0
1305	0	0	1	0	0	0	1	1	NO	0	0	0	0
1306	0	0	1	0	0	0	1	1	NO	0	0	0	0
1307	0	0	1	0	0	0	1	1	NO	0	0	0	0
1308	0	0	1	0	0	0	1	1	NO	0	0	0	0
1309	1.35	0.34	0.25	15.76	0.75	0	0.67	0.833919	NO	0	0	-6.7	-6.7
1310	0	0	1	0	0	0	1	1	NO	0	0	0	0
1311	0	0	1	0	0	0	1	1	NO	0	0	0	0
1312	0.32	0.01	0.7	1.48	0.3	3.64	0.08	0.833919	NO	6	0	-162.71	-154.94
1313	1.07	0.02	0.98	6.2	0.02	1.97	0.19	0.833919	NO	1	0	-87.06	-82.29
1314	0.34	0	0.47	0.49	0.53	0.34	0.48	0.833919	NO	7	0	-161.48	-158.26
1315	1.15	0.16	0.94	1.64	0.06	-0.06	0.67	0.833919	NO	0	0	-140.68	-140.14
1316	0	0	1	0	0	0	1	1	NO	0	0	0	0
1317	0	0	1	0	0	0	1	1	NO	0	0	0	0
1318	0.48	0.14	0.28	1.54	0.72	0	0.66	0.833919	NO	0	0	-8.05	-8.05
1319	0	0	1	0	0	0	1	1	NO	0	0	0	0
1320	0	0	1	0	0	0	1	1	NO	0	0	0	0
1321	0	0	1	0	0	0	1	1	NO	0	0	0	0
1322	0	0	1	0	0	0	1	1	NO	0	0	0	0
1323	0	0	1	0	0	0	1	1	NO	0	0	0	0
1324	0	0	1	0	0	0	1	1	NO	0	0	0	0
1325	0	0	1	0	0	0	1	1	NO	0	0	0	0
1326	0	0	1	0	0	0	1	1	NO	0	0	0	0
1327	1.01	0.02	0.78	2.52	0.22	0.44	0.45	0.833919	NO	0	0	-155.38	-150.27
1328	2.13	0.11	0.89	5.2	0.11	0.54	0.42	0.833919	NO	1	0	-173.89	-170.44
1329	0.65	0	0.53	1	0.47	0.39	0.46	0.833919	NO	7	0	-190.16	-184.62
1330	0.68	0.14	1	1.24	0	0	0.67	0.833919	NO	0	0	-148.05	-148.05
1331	0.64	0.13	0.96	20.3	0.04	1.61	0.23	0.833919	NO	1	0	-110.42	-107.56
1332	1.14	0.12	0.72	2.31	0.28	0.45	0.44	0.833919	NO	0	0	-191.83	-188.74
1333	1.21	0.16	1	2.27	0	0	0.67	0.833919	NO	0	0	-159.69	-159.69
1334	0.67	0.31	1	1.23	0	0	0.67	0.833919	NO	0	0	-350.72	-350.72
1335	1.23	0.11	1	1.84	0	0	0.67	0.833919	NO	0	0	-292.79	-292.79
1336	1.15	0.29	1	2.02	0	0	0.67	0.833919	NO	0	0	-383.46	-383.46
1337	0.24	0.07	1	4.99	0	0	0.67	0.833919	NO	0	0	-10.37	-9.64
1338	0	0	1	0	0	0	1	1	NO	0	0	0	0
1339	0	0	1	0	0	0	1	1	NO	0	0	0	0
1340	0	0	0	0.17	1	2.23	0.16	0.833919	NO	0	0	-9.97	-9.97
1341	0.73	0.08	0.5	0.51	0.5	0	0.67	0.833919	NO	0	0	-355.64	-354.49
1342	0.67	0.04	0.71	1.23	0.29	1.18	0.29	0.833919	NO	2	0	-320.73	-316.79
1343	0.85	0.09	0.97	3.27	0.03	0.65	0.39	0.833919	NO	0	0	-254.2	-253.45
1344	0.41	0.03	0.83	16.97	0.17	6.33	0.02	0.827368	NO	6	0	-325.89	-309.67
1345	1.38	0.12	0.86	1.28	0.14	0	0.67	0.833919	NO	0	0	-330.86	-329.58
1346	0.86	0.03	0.81	1.74	0.19	0.93	0.33	0.833919	NO	4	0	-221.05	-210.9
1347	2	0.04	0.9	4	0.1	0.46	0.44	0.833919	NO	3	0	-219.17	-209.56
1348	1.76	0.24	0.95	8.59	0.05	0.85	0.35	0.833919	NO	1	0	-216.77	-215.49
1349	0.89	0.23	0.97	159.43	0.03	1.93	0.19	0.833919	NO	0	0	-192.29	-190.77
1350	0.61	0	0.37	0.38	0.63	0	0.67	0.833919	NO	0	0	-190.45	-189.41
1351	1.14	0.22	0.97	5.07	0.03	0.5	0.43	0.833919	NO	0	0	-191.88	-191.61
1352	0.15	0	0.78	55.07	0.22	2.13	0.17	0.833919	NO	0	0	-28.88	-27.88
1353	0	0	1	0	0	0	1	1	NO	0	0	0	0
1354	460.66	0.25	1	2.24	0	0	0.67	0.833919	NO	0	0	-15.27	-15.27
1355	4.05	0.08	0.99	8.86	0.01	0	0.66	0.833919	NO	0	0	-13.28	-13.28
1356	0.21	0.02	0	0.4	1	0.24	0.51	0.833919	NO	0	0	-75.26	-75.26
1357	0.81	0.39	0.98	1.41	0.02	0.01	0.64	0.833919	NO	0	0	-226.33	-226.32
1358	0.42	0.12	0.57	0.71	0.43	0.44	0.45	0.833919	NO	0	0	-206.69	-205.74
1359	0.72	0	0.68	0.56	0.32	0	0.67	0.833919	NO	0	0	-143.11	-136.72
1360	0.73	0.17	0.97	1.48	0.03	0.08	0.59	0.833919	NO	0	0	-189.29	-189.1
1361	3.2	0.1	0.97	44.52	0.03	0.97	0.32	0.833919	NO	0	0	-193.29	-190.37
1362	2.09	0.12	0.93	2.68	0.07	0.06	0.6	0.833919	NO	0	0	-290.14	-287.61
1363	2.23	0.12	0.95	8556.92	0.05	7.89	0.01	0.561429	NO	2	0	-323.96	-316.15
1364	0.7	0.15	1	1.28	0	0	0.67	0.833919	NO	0	0	-307.15	-307.15
1366	2.06	0.3	0.89	8.09	0.11	1.84	0.2	0.833919	NO	0	0	-336.86	-333.62
1367	3.95	0.02	0.55	1.92	0.45	0	0.67	0.833919	NO	0	0	-314.83	-300.77
1368	0.91	0.34	0.93	72.75	0.07	1.88	0.19	0.833919	NO	0	0	-296.68	-294.57
1369	1.54	0.3	0.84	2.3	0.16	0.09	0.58	0.833919	NO	0	0	-202.4	-201.99
1370	0.95	0.08	0	2.5	1	0.57	0.41	0.833919	NO	0	0	-36.63	-36.63
1371	0.86	0.31	1	1.59	0	0	0.67	0.833919	NO	0	0	-180.9	-180.9
1372	1.93	0.38	0.92	3.75	0.08	0.07	0.59	0.833919	NO	0	0	-205.16	-205.01
1373	1.22	0.67	0.97	10000	0.03	0.24	0.51	0.833919	NO	0	0	-193.46	-193.35
1374	1.08	0.21	0.54	1.08	0.46	0	0.67	0.833919	NO	0	0	-184.72	-184.4
1375	1.22	0.59	1	2.3	0	0	0.67	0.833919	NO	0	0	-189.55	-189.55
1376	1.91	0.76	1	2.86	0	0	0.67	0.833919	NO	0	0	-179.4	-179.4
1377	0.54	0.35	1	0.94	0	0	0.67	0.833919	NO	0	0	-141.13	-141.13
1378	0.29	0.03	0.48	0.38	0.52	0.1	0.57	0.833919	NO	2	0	-117.84	-116.88
1379	0.68	0.19	0.91	3.72	0.09	0.32	0.49	0.833919	NO	0	0	-120.87	-120.46
1380	0.08	0.06	0.68	69.76	0.32	7.3	0.01	0.561429	NO	0	0	-104.61	-100.98
1381	6.64	0.27	1	9.96	0	0	0.67	0.833919	NO	0	0	-87.18	-87.18
1382	1.65	0.47	0.9	4.75	0.1	0.1	0.57	0.833919	NO	0	0	-89.55	-89.45
1383	0.88	0.36	1	1.32	0	0	0.67	0.833919	NO	0	0	-39.93	-39.93
1384	0.29	0.01	0	1.67	1	0.02	0.63	0.833919	NO	0	0	-34.54	-34.54
1385	0.32	0	0.93	0.69	0.07	0.34	0.48	0.833919	NO	2	0	-29.91	-25.01
1386	0.17	0	0.84	1.38	0.16	1.67	0.22	0.833919	NO	2	0	-44.95	-41.28
1387	0.18	0.05	0.96	0.35	0.04	-0.51	0.67	0.833919	NO	0	0	-43.04	-43.04
1388	2.76	0.19	1	4.14	0	0	0.67	0.833919	NO	0	0	-55.81	-55.81
1389	0	0	0.65	0.37	0.35	2.79	0.12	0.833919	NO	0	0	-12.61	-12.39
1390	0.02	0.02	0.86	414.88	0.14	1.69	0.22	0.833919	NO	0	0	-18.48	-17.64
1391	0.16	0.07	1	0.25	0	0	0.67	0.833919	NO	0	0	-17.15	-17.15
1392	13.65	0.08	1	3.3	0	0	0.67	0.833919	NO	0	0	-16.03	-16.03
1393	537.16	0.02	1	3.68	0	0	0.67	0.833919	NO	0	0	-11.14	-11.14
1394	0	0	0	0.06	1	1.05	0.31	0.833919	NO	0	0	-12.34	-12.34
1395	11.33	0.01	1	26.73	0	0	0.67	0.833919	NO	0	0	-14.8	-14.8
1396	1.46	0.04	0	13.55	1	0	0.66	0.833919	NO	0	0	-18.65	-18.65
1397	1.94	0	0.95	61.82	0.05	0	0.67	0.833919	NO	0	0	-15	-12.1
1398	2.25	0.18	1	4.59	0	0	0.67	0.833919	NO	0	0	-20.97	-20.89
1399	1.46	0.04	0	13.55	1	0	0.66	0.833919	NO	0	0	-18.07	-18.07
1400	0	0	0	0.13	1	2.15	0.17	0.833919	NO	0	0	-16.69	-16.69
1401	1.58	0.06	1	2.37	0	0	0.67	0.833919	NO	0	0	-21.82	-21.82
1402	0	0	0.81	10000	0.19	3.43	0.09	0.833919	NO	0	0	-16.43	-14.79
1403	0	0	1	0	0	0	1	1	NO	0	0	0	0
1404	0	0	1	0	0	0	1	1	NO	0	0	0	0
1405	0	0	0	0.22	1	2.52	0.14	0.833919	NO	0	0	-10.38	-10.38
1406	1.54	0.05	0	2.35	1	0	0.67	0.833919	NO	0	0	-11.5	-11.5
1407	0.14	0.14	1	38.24	0	0	0.67	0.833919	NO	0	0	-20.08	-19.56
1408	0.8	0.13	1	0	0	0	0.67	0.833919	NO	0	0	-22.26	-21.69
1409	0	0	0	0.37	1	1.83	0.2	0.833919	NO	0	0	-22.06	-22.06
1410	0.22	0.18	1	0.43	0	0	0.67	0.833919	NO	0	0	-22.22	-22.22
1411	3.86	0.16	0.98	6.61	0.02	-1.28	0.67	0.833919	NO	0	0	-66.95	-66.95
1412	0.25	0.22	1	0.48	0	0	0.67	0.833919	NO	0	0	-81.12	-81.12
1413	0.31	0.2	0.9	1.6	0.1	0.16	0.55	0.833919	NO	0	0	-97.26	-97.2
1414	0.78	0.07	0.82	22.01	0.18	3.33	0.09	0.833919	NO	0	0	-103.15	-98.95
1415	1.88	0.03	0.6	0.95	0.4	0	0.67	0.833919	NO	0	0	-161.07	-158.24
1416	0.9	0.23	1	1.35	0	0	0.67	0.833919	NO	0	0	-164.06	-164.06
1417	1.32	0.05	0.88	3.76	0.12	1.08	0.3	0.833919	NO	1	0	-152.29	-146.97
1418	1.54	0.94	0.9	3.46	0.1	0.01	0.65	0.833919	NO	0	0	-172.23	-172.23
1420	3.12	0.1	0.89	9.94	0.11	0.31	0.49	0.833919	NO	0	0	-85.71	-83.72
1421	0.4	0.02	0.89	2.1	0.11	0.27	0.5	0.833919	NO	0	0	-29.66	-29.21
1422	2.88	0	0.72	18.92	0.28	-0.15	0.67	0.833919	NO	0	0	-30.33	-29.11
1423	0.18	0.01	1	41.23	0	0	0.67	0.833919	NO	0	0	-55.54	-27.3
1424	0	0	0	1.01	1	0.96	0.32	0.833919	NO	0	0	-51.02	-51.02
1425	2.02	0.14	1	4.04	0	0	0.67	0.833919	NO	0	0	-43.97	-43.97
1426	13.19	0	0.69	1.18	0.31	0	0.67	0.833919	NO	0	0	-31.31	-30.62
1427	5.19	1.39	0.45	0	0.55	0	0.67	0.833919	NO	0	0	-36.86	-35.81
1428	8.42	0.04	1	22.36	0	0	0.67	0.833919	NO	0	0	-25.41	-25.4
1429	529.36	0.12	1	2.35	0	0	0.67	0.833919	NO	0	0	-30.6	-30.6
1430	1.5	0.05	0	15	1	0	0.66	0.833919	NO	0	0	-32.48	-32.48
1431	0	0	0.89	0.99	0.11	1.22	0.28	0.833919	NO	0	0	-8.16	-7.89
1432	1.35	0.67	1	2.03	0	0	0.67	0.833919	NO	0	0	-7.85	-7.85
1433	1.67	0	0.01	2.03	0.99	0	0.67	0.833919	NO	0	0	-7.47	-7.47
1434	1.35	0.67	1	2.03	0	0	0.67	0.833919	NO	0	0	-8.41	-8.41
1435	1.35	0.67	1	2.03	0	0	0.67	0.833919	NO	0	0	-7.81	-7.81
1436	0	0	1	0	0	0	1	1	NO	0	0	0	0
1437	0	0	1	0	0	0	1	1	NO	0	0	0	0
1438	0	0	1	0	0	0	1	1	NO	0	0	0	0
1439	0	0	1	0	0	0	1	1	NO	0	0	0	0
1440	1.11	0.3	0.2	5.91	0.8	0	0.67	0.833919	NO	0	0	-8.54	-8.54
1441	1.35	0.67	1	2.03	0	0	0.67	0.833919	NO	0	0	-7.72	-7.72
1442	1.35	0.67	1	2.03	0	0	0.67	0.833919	NO	0	0	-8.77	-8.77
1443	0	0	1	0	0	0	1	1	NO	0	0	0	0
1444	0	0	1	0	0	0	1	1	NO	0	0	0	0
1445	0.04	0.04	1	1.7	0	0	0.67	0.833919	NO	0	0	-11.18	-10.11
1446	2	0.09	0.96	0	0.04	0	0.67	0.833919	NO	0	0	-28.63	-25.81
1447	0	0	0	1.1	1	0.53	0.42	0.833919	NO	0	0	-31.18	-31.18
1448	371.02	0.07	1	2.08	0	0	0.67	0.833919	NO	0	0	-24.39	-24.39
1449	74.76	0.04	0.77	0.79	0.23	0	0.67	0.833919	NO	0	0	-34.19	-33.64
1450	2011.62	0	0.5	1.5	0.5	0	0.67	0.833919	NO	0	0	-43.46	-42.72
1451	0	0	0	0.85	1	1.72	0.21	0.833919	NO	0	0	-41.13	-41.13
1452	0.49	0.18	1	0	0	0	0.67	0.833919	NO	0	0	-47.54	-47.42
1453	0.7	0.25	0.6	6.95	0.4	0.88	0.34	0.833919	NO	0	0	-98.43	-98.11
1454	1.18	0.1	0.91	5.46	0.09	0.97	0.32	0.833919	NO	0	0	-82.58	-81.45
1455	0.18	0.01	0	1.3	1	2.75	0.12	0.833919	NO	0	0	-94.01	-94.01
1456	1.35	0.44	1	2.03	0	0	0.67	0.833919	NO	0	0	-88.34	-88.34
1457	0.29	0	0.66	0.33	0.34	0.02	0.63	0.833919	NO	3	0	-67.22	-65.56
1459	0.18	0	0.02	2.19	0.98	1.75	0.21	0.833919	NO	0	0	-101.35	-101.35
1460	8.07	0.22	1	12.11	0	0	0.67	0.833919	NO	0	0	-84.11	-84.11
1461	0	0	0	0.94	1	0.35	0.48	0.833919	NO	0	0	-33.86	-33.86
1462	0	0	0.68	0.17	0.32	1.67	0.22	0.833919	NO	0	0	-15.91	-15.63
1463	0.96	0.07	0.85	2.04	0.15	-1.7	0.67	0.833919	NO	0	0	-40.15	-39.88
1464	0.97	0	0.06	2.19	0.94	0.16	0.54	0.833919	NO	0	0	-53.8	-53.78
1465	0.27	0.02	0	0.52	1	0.37	0.47	0.833919	NO	0	0	-52.96	-52.96
1466	2.8	2.21	1	6.04	0	0	0.67	0.833919	NO	0	0	-49.96	-49.96
1467	0.31	0.01	0	0.94	1	0.6	0.4	0.833919	NO	0	0	-65.4	-65.4
1468	0.61	0.11	1	1.08	0	0	0.67	0.833919	NO	0	0	-50.46	-50.46
1469	2.62	0.03	0.72	0.46	0.28	0	0.67	0.833919	NO	0	0	-60.79	-60.1
1470	0.18	0.06	0.75	3.07	0.25	2.05	0.18	0.833919	NO	0	0	-73.14	-70.34
1471	3.33	0.25	1	7.55	0	0	0.67	0.833919	NO	0	0	-26.47	-26.47
1472	0.57	0.05	0	0.87	1	0.18	0.54	0.833919	NO	0	0	-78.26	-78.26
1473	10000	0	0.7	1.2	0.3	0	0.67	0.833919	NO	0	0	-81.23	-77.45
1474	0.74	0.39	1	1.37	0	0	0.67	0.833919	NO	0	0	-72.58	-72.58
1475	1.51	0	0.68	2.6	0.32	0.11	0.57	0.833919	NO	3	0	-76.03	-73.75
1476	4.68	0.22	1	12.38	0	0	0.67	0.833919	NO	0	0	-71.32	-71.32
1477	0.53	0.05	0	1.05	1	0.38	0.47	0.833919	NO	0	0	-75.46	-75.46
1478	10000	2.59	1	2.42	0	0	0.67	0.833919	NO	0	0	-68.44	-68.44
1479	5.07	0.5	1	9.39	0	0	0.67	0.833919	NO	0	0	-62.15	-62.15
1480	1.1	0.65	1	2.05	0	0	0.67	0.833919	NO	0	0	-48.24	-48.24
1481	0.79	0.03	0.62	0.82	0.38	0	0.66	0.833919	NO	0	0	-40.44	-40.12
1482	0.28	0.1	1	0.52	0	0	0.67	0.833919	NO	0	0	-35.74	-35.74
1483	0.67	0.06	0	1.51	1	0.1	0.58	0.833919	NO	0	0	-40.67	-40.67
1484	0	0	0.54	2.92	0.46	2.54	0.14	0.833919	NO	0	0	-43.71	-42.52
1485	0.82	0	0.61	4.83	0.39	0.49	0.43	0.833919	NO	0	0	-37.89	-36.22
1486	37.02	0.07	0.79	6.66	0.21	0	0.67	0.833919	NO	0	0	-42.15	-41.21
1487	0.05	0	0	0.71	1	0.68	0.38	0.833919	NO	0	0	-27.78	-27.76
1488	0	0	0	0.35	1	1.45	0.25	0.833919	NO	0	0	-30.42	-30.42
1489	1.73	0.48	1	2.6	0	0	0.67	0.833919	NO	0	0	-27.92	-27.92
1490	295.81	0.25	1	2.34	0	0	0.67	0.833919	NO	0	0	-19.06	-19.06
1491	0.43	0	0.01	1	0.99	0.03	0.62	0.833919	NO	0	0	-19.4	-19.4
1492	6.44	0	0.91	4.67	0.09	0	0.67	0.833919	NO	0	0	-17.33	-15.78
1493	0.74	0	0.95	3.21	0.05	0.27	0.5	0.833919	NO	0	0	-12.2	-11.39
1494	0.06	0	0	0.12	1	0.04	0.61	0.833919	NO	0	0	-14.84	-14.84
1495	0.04	0	0	0.8	1	0.24	0.51	0.833919	NO	0	0	-16.15	-16.12
1496	1.5	0.05	0	15	1	0	0.66	0.833919	NO	0	0	-16.06	-16.06
1497	1.46	0.04	0	13.55	1	0	0.66	0.833919	NO	0	0	-15.06	-15.06
1498	0.9	0	0.01	2.33	0.99	0	0.66	0.833919	NO	0	0	-12.54	-12.54
1499	1.45	0.02	1	2.18	0	0	0.67	0.833919	NO	0	0	-8.79	-8.79
1500	1.3	0	1	1.95	0	0	0.67	0.833919	NO	0	0	-5.06	-5.06
1501	1.35	0.67	1	2.03	0	0	0.67	0.833919	NO	0	0	-9.03	-9.03
1502	1.35	0.67	1	2.03	0	0	0.67	0.833919	NO	0	0	-9.5	-9.5
1503	0	0	1	0	0	0	1	1	NO	0	0	0	0
1504	0	0	1	0	0	0	1	1	NO	0	0	0	0
1505	0	0	1	0	0	0	1	1	NO	0	0	0	0
1506	0	0	1	0	0	0	1	1	NO	0	0	0	0
1507	1.54	0.05	0	2.35	1	0	0.67	0.833919	NO	0	0	-7.46	-7.46
1508	1.06	0.57	1	2.53	0	0	0.67	0.833919	NO	0	0	-8.45	-8.45
1509	0.9	0	0.01	1.86	0.99	0	0.67	0.833919	NO	0	0	-7.16	-7.16
1510	0	0	0.01	3.99	0.99	0.04	0.61	0.833919	NO	0	0	-19.28	-19.29
1511	0	0	0.57	5.18	0.43	1.42	0.25	0.833919	NO	0	0	-37.41	-36.42
1512	27.72	0	0.95	0.48	0.05	0	0.67	0.833919	NO	0	0	-22.46	-19.91
1513	1.04	0	0.88	0.27	0.12	0	0.67	0.833919	NO	0	0	-25.13	-23.69
1514	0	0	0.79	4.56	0.21	2.17	0.17	0.833919	NO	0	0	-22.63	-19.37
1515	1.22	1	1	2.3	0	0	0.67	0.833919	NO	0	0	-7.69	-7.69
1516	0	0	0	0.31	1	1.26	0.27	0.833919	NO	0	0	-7.74	-7.74
1517	0	0	1	0	0	0	1	1	NO	0	0	0	0
1518	0	0	1	0	0	0	1	1	NO	0	0	0	0
1519	0	0	1	0	0	0	1	1	NO	0	0	0	0
1520	0	0	1	0	0	0	1	1	NO	0	0	0	0
1521	0	0	1	0	0	0	1	1	NO	0	0	0	0
1522	0	0	1	0	0	0	1	1	NO	0	0	0	0
1523	0	0	1	0	0	0	1	1	NO	0	0	0	0
1524	0	0	1	0	0	0	1	1	NO	0	0	0	0
1525	0	0	1	0	0	0	1	1	NO	0	0	0	0
1526	0	0	1	0	0	0	1	1	NO	0	0	0	0
1527	1.13	0.32	0.17	6.22	0.82	0	0.67	0.833919	NO	0	0	-8.3	-8.3
1528	0	0	1	0	0	0	1	1	NO	0	0	0	0
1529	1.35	0.67	1	2.03	0	0	0.67	0.833919	NO	0	0	-7.45	-7.45
1530	0	0	1	0	0	0	1	1	NO	0	0	0	0
1531	0	0	1	0	0	0	1	1	NO	0	0	0	0
1532	0	0	1	0	0	0	1	1	NO	0	0	0	0
1533	0	0	1	0	0	0	1	1	NO	0	0	0	0
1534	0	0	1	0	0	0	1	1	NO	0	0	0	0
1535	0	0	1	0	0	0	1	1	NO	0	0	0	0
1536	0.9	0.48	0.83	29.69	0.17	-0.01	0.67	0.833919	NO	0	0	-7.83	-7.83
1537	1.13	0.32	0.17	6.22	0.82	0	0.67	0.833919	NO	0	0	-8.6	-8.6
1538	0.42	0.09	1	0.62	0	0	0.67	0.833919	NO	0	0	-17.51	-17.51
1539	13.27	0	1	0	0	0	0.67	0.833919	NO	0	0	-19.7	-9.15
1540	1	1	1	1.5	0	0	0.67	0.833919	NO	0	0	-7.43	-7.43
1541	1.47	0.4	0.22	10.19	0.78	0	0.67	0.833919	NO	0	0	-7.33	-7.33
1542	1.35	0.67	1	2.03	0	0	0.67	0.833919	NO	0	0	-7.06	-7.06
1543	0	0	1	0	0	0	1	1	NO	0	0	0	0
1544	1.35	0.67	1	2.03	0	0	0.67	0.833919	NO	0	0	-8.41	-8.41
1545	0	0	1	0	0	0	1	1	NO	0	0	0	0
1546	0	0	1	0	0	0	1	1	NO	0	0	0	0
1547	0	0	1	0	0	0	1	1	NO	0	0	0	0
1548	0	0	1	0	0	0	1	1	NO	0	0	0	0
1549	0	0	1	0	0	0	1	1	NO	0	0	0	0
1550	0	0	1	0	0	0	1	1	NO	0	0	0	0
1551	0	0	1	0	0	0	1	1	NO	0	0	0	0
1552	1.5	0.05	0	15	1	0	0.66	0.833919	NO	0	0	-16.63	-16.63
1553	0.05	0	0	0.05	1	0.02	0.63	0.833919	NO	0	0	-13.85	-13.85
1554	0	0	0	0.04	1	0.37	0.47	0.833919	NO	0	0	-8.57	-8.57
1555	0	0	0	0.14	1	0.4	0.46	0.833919	NO	0	0	-7.07	-7.07
1556	4.38	0.29	1	6.57	0	0	0.67	0.833919	NO	0	0	-9.31	-9.31
1557	16.78	0	1	12.62	0	0	0.67	0.833919	NO	0	0	-4.35	-4.35
1558	0.05	0	0.01	0.12	0.99	0.01	0.64	0.833919	NO	0	0	-8.37	-8.37
1559	0	0	1	0	0	0	1	1	NO	0	0	0	0
1560	0.31	0.08	1	9.14	0	0	0.67	0.833919	NO	0	0	-8.88	-8.57
1561	0	0	1	0	0	0	1	1	NO	0	0	0	0
1562	0	0	1	0	0	0	1	1	NO	0	0	0	0
1563	0	0	1	0	0	0	1	1	NO	0	0	0	0
1564	0	0	1	0	0	0	1	1	NO	0	0	0	0
1565	1.39	0.13	1	2.65	0	0	0.67	0.833919	NO	0	0	-18.49	-18.49
1566	1.35	0.67	1	2.03	0	0	0.67	0.833919	NO	0	0	-9.11	-9.11
1567	0	0	1	0	0	0	1	1	NO	0	0	0	0
1568	0	0	1	0	0	0	1	1	NO	0	0	0	0
1569	0	0	1	0	0	0	1	1	NO	0	0	0	0
1570	1106.03	0.51	1	2.25	0	0	0.67	0.833919	NO	0	0	-14.05	-14.05
1571	0.04	0	0	178.96	1	0	0.67	0.833919	NO	0	0	-14.43	-14.43
1572	2.68	0.08	0	167.91	1	0	0.67	0.833919	NO	0	0	-21.48	-21.48

## Sheet: RELAX_results
	Trim	Uncorrected p-value (LRT)	k parameter (k >1 indicates intesification of selection, k<1 indicated relaxed selection)	Relaxation or intensification of seletion
JFT-1	1	0.2578	0.95	NO
	2	0.6548	0.98	NO
	3	0.0711	0.95	NO
JFT-2	1	0.3331	1.07	NO
	2*	0.3899	1.03	NO
	3	0.0734	1.06	NO
JFT-1b	1	0.015	1.11	YES; Intensification
	2*	0.0074	1.14	YES; Intensification
	3	0.0467	1.09	YES; Intensification
JFT-1c	1	0.014	0.89	YES; Relaxation
	2*	0.0079	0.85	YES; Relaxation
	3	0.0474	0.9	YES; Relaxation

## Sheet: Subsets
SUBSET 1	SUBSET 2	SUBSET 3
51210.i1_Alatina_alata	51210.i1_Alatina_alata	59399.i1_Alatina_alata
c33656_g1_i1_Ectopleura_larynx	c33656_g1_i1_Ectopleura_larynx	c33656_g1_i1_Ectopleura_larynx
c63382_g1_i1_Physalia_physalis	c48598_g1_i1_Alatina_alata	c48598_g1_i1_Alatina_alata
CassTXB_Cassiopea_xamachana_trA0A679PN56	c63382_g1_i1_Physalia_physalis	c63382_g1_i1_Physalia_physalis
CaTXA_Alatinia_alata_spQ9GNN8	CassTXB_Cassiopea_xamachana_trA0A679PN56	CassTXB_Cassiopea_xamachana_trA0A679PN56
CfTX2_Chironex_fleceri_spA7L036	CaTXA_Alatinia_alata_spQ9GNN8	CaTXA_Alatinia_alata_spQ9GNN8
CfusTX1_Chrysaora_fuscescens_tr_A0A165TKZ8	CfTX1_Chironex_fleceri_spA7L035	CfTX2_Chironex_fleceri_spA7L036
CqTXA_Chironex_yamaguchii__spP58762	CfusTX1_Chrysaora_fuscescens_trA0A165TKZ8	CfusTX1_Chrysaora_fuscescens_trA0A165TKZ8
CrTX1_Carybdea_brevipedalia_spQ9GV72	CrTX1_Carybdea_brevipedalia_spQ9GV72	CqTXA_Chironex_yamaguchii_spP58762
GBRG01100531.1_Aurelia_aurita	GAOL01016183.1_Hydra_magnipappilatta	CrTX1_Carybdea_brevipedalia_spQ9GV72
GBRG01105533.1_Aurelia_aurita	GBRG01100531.1_Aurelia_aurita	GAOL01016183.1_Hydra_magnipappilatta
GCHV01003105.1_Podocoryna_carnea	GBRG01105533.1_Aurelia_aurita	GBRG01138048.1_Aurelia_aurita
GCHV01009776.1_Podocoryna_carnea	GBRG01138048.1_Aurelia_aurita	GCHV01009776.1_Podocoryna_carnea
GCHV01015653.1_Podocoryna_carnea	GCHV01009776.1_Podocoryna_carnea	GCHV01015653.1_Podocoryna_carnea
GCHW01003789.1_Hydractinia_symbiolongicarpus	GCHV01016059.1_Podocoryna_carnea	GCHW01003789.1_Hydractinia_symbiolongicarpus
GCHW01004545.1_Hydractinia_symbiolongicarpus	GCHW01003789.1_Hydractinia_symbiolongicarpus	GCHW01004545.1_Hydractinia_symbiolongicarpus
GCHW01011460.1_Hydractinia_symbiolongicarpus	GEUJ01009644.1_Alatina_alata	GEUJ01009644.1_Alatina_alata
GCHW01017147.1_Hydractinia_symbiolongicarpus	GEUJ01027400.1_Alatina_alata	GEVZ01006697.1_Hydra_vulgaris
GEUJ01016115.1_Alatina_alata	GHAF01021660.1_Morbakka_virulenta	GHAF01026513.1_Morbakka_virulenta
GEUJ01027400.1_Alatina_alata	GHAF01022044.1_Morbakka_virulenta	GHAF01028107.1_Morbakka_virulenta
GHAF01021660.1_Morbakka_virulenta	GHAF01026513.1_Morbakka_virulenta	GHAF01039071.1_Morbakka_virulenta
GHAF01023352.1_Morbakka_virulenta	GHAF01031713.1_Morbakka_virulenta	GHAF01039423.1_Morbakka_virulenta
GHAF01031713.1_Morbakka_virulenta	GHAF01038696.1_Morbakka_virulenta	GHAF01073040.1_Morbakka_virulenta
GHAF01039424.1_Morbakka_virulenta	GHAF01039423.1_Morbakka_virulenta	GHAG01010390.1_Aurelia_aurita_Baltic
GHAF01068209.1_Morbakka_virulenta	GHAG01036572.1_Aurelia_aurita_Baltic	GHAG01036572.1_Aurelia_aurita_Baltic
GHAG01088146.1_Aurelia_aurita_Balitic	GHAG01088146.1_Aurelia_aurita_Baltic	GHAI01061375.1_Aurelia_aurita_Roscoff
GHAI01134695.1_Aurelia_aurita_Roscoff	GHAI01061375.1_Aurelia_aurita_Roscoff	GHAI01134692.1_Aurelia_aurita_Roscoff
GHAK01112335.1_Aurelia_aurita_White_sea	GHAK01047221.1_Aurelia_aurita_White_sea	GHAI01134695.1_Aurelia_aurita_Roscoff
GHAQ01030441.1_Tripedalia_cystophora	GHAK01112335.1_Aurelia_aurita_White_sea	GHAK01112335.1_Aurelia_aurita_White_sea
GHAQ01079010.1_Tripedalia_cystophora	GHAK01112336.1_Aurelia_aurita_White_sea	GHAK01112336.1_Aurelia_aurita_White_sea
GHAS01089849.1_Aurelia_aurita_Kuji	GHAQ01030441.1_Tripedalia_cystophora	GHAK01112338.1_Aurelia_aurita_White_sea
GHAX01026669.1_Chironex_yamaguchii	GHAX01026669.1_Chironex_yamaguchii	GHAQ01079010.1_Tripedalia_cystophora
GHAX01055979.1_Chironex_yamaguchii	GHAX01067296.1_Chironex_yamaguchii	GHAS01078821.1_Aurelia_aurita_Kuji
GHAX01074225.1_Chironex_yamaguchii	GHAX01078050.1_Chironex_yamaguchii	GHAX01026669.1_Chironex_yamaguchii
GHAX01078052.1_Chironex_yamaguchii	GHAX01078051.1_Chironex_yamaguchii	GHAX01055979.1_Chironex_yamaguchii
GHAX01078073.1_Chironex_yamaguchii	GHAX01078053.1_Chironex_yamaguchii	GHAX01074225.1_Chironex_yamaguchii
GHAZ01117941.1_Velella_velella	GHAX01078074.1_Chironex_yamaguchii	GHAX01078051.1_Chironex_yamaguchii
GHAZ01126836.1_Velella_velella	GHAZ01117941.1_Velella_velella	GHAX01078053.1_Chironex_yamaguchii
GHBA01073157.1_Porpita_porpita	GHAZ01126836.1_Velella_velella	GHAX01078074.1_Chironex_yamaguchii
GHBA01074797.1_Porpita_porpita	GHBA01073158.1_Porpita_porpita	GHAZ01114813.1_Velella_velella
GHBG01066990.1_Copula_sivickisi	GHBA01074788.1_Porpita_porpita	GHAZ01126836.1_Velella_velella
GHBG01104533.1_Copula_sivickisi	GHBA01074938.1_Porpita_porpita	GHBA01073157.1_Porpita_porpita
GHBG01139715.1_Copula_sivickisi	GHBG01094004.1_Copula_sivickisi	GHBA01074797.1_Porpita_porpita
GHBG01140210.1_Copula_sivickisi	GHBG01104533.1_Copula_sivickisi	GHBG01104533.1_Copula_sivickisi
GHBG01153289.1_Copula_sivickisi	GHBG01136171.1_Copula_sivickisi	GHBG01136171.1_Copula_sivickisi
HAAC01018750.1_Hydra_vulgaris	GHBG01139711.1_Copula_sivickisi	GHBG01139711.1_Copula_sivickisi
Seg2604.6_Aurelia_coerulea	GHBG01140207.1_Copula_sivickisi	GHBG01140207.1_Copula_sivickisi
Seg4224.1_Aurelia_coerulea	GHBG01140777.1_Copula_sivickisi	GHBG01140777.1_Copula_sivickisi
TCONS_00024575_Clytia_hemispherica	SRR923509_TR76866_c0_g1_i1_Hydractinia_polyclina	Seg4224.1_Aurelia_coerulea
Toxin_A_Chironex_fleckeri_trT1PRE3	Seg1153.8_Aurelia_coerulea	TCONS_00024575_Clytia_hemispherica
Toxin_TX1_Aurelia_aurita_trI3VAS1	Seg274.9_Aurelia_coerulea	Toxin_B_Chironex_fleceri_trT1PQV6
Toxin_TX2_Aurelia_aurita_trI3VAS2	TCONS_00024575_Clytia_hemispherica	TR108646_c0_g1_i1_Craspedacusta_sowerbyi
TR57099_c0_g1_i2_Craspedacusta_sowerbyi	Toxin_A_Chironex_fleckeri_trT1PRE3	TR14353_c0_g1_i1_Chironex_fleckeri
TR6397_c0_g2_i6_Hydra_viridissima	TR108646_c0_g1_i1_Craspedacusta_sowerbyi	TR42511_c0_g1_i1_Craspedacusta_sowerbyi
TR83857_c0_g1_i1_Craspedacusta_sowerbyi	TR14353_c0_g1_i1_Chironex_fleckeri	TR6397_c0_g2_i6_Hydra_viridissima
TRINITY_DN11496_c0_g1_i1_Cyanea_nozakii	TR42511_c0_g1_i1_Craspedacusta_sowerbyi	TR67431_c1_g2_i3_Hydractinia_polyclina
TRINITY_DN11889_c1_g1_i2_Cyanea_nozakii	TR6397_c0_g2_i6_Hydra_viridissima	TR97882_c0_g1_i1_Hydractinia_polyclina
TRINITY_DN17801_c0_g1_i1_Turritopsis	TR67431_c1_g2_i3_Hydractinia_polyclina	TRINITY_DN11496_c0_g1_i1_Cyanea_nozakii
TRINITY_DN5075_c0_g2_i3_Sanderia_malayensis	TR83857_c0_g1_i1_Craspedacusta_sowerbyi	TRINITY_DN11889_c1_g1_i2_Cyanea_nozakii
XP_002156857_Hydra_vulgaris	TR97882_c0_g1_i1_Hydractinia_polyclina	TRINITY_DN23185_c0_g1_i1_Turritopsis
XP_012556076_Hydra_vulgaris	TRINITY_DN11496_c0_g1_i1_Cyanea_nozakii	TRINITY_DN5075_c0_g2_i3_Sanderia_malayensis
	TRINITY_DN17801_c0_g1_i1_Turritopsis	XP_002156857_Hydra_vulgaris
	TRINITY_DN5075_c0_g2_i3_Sanderia_malayensis
